# Supplementary material for: Repertoire-scale determination of class II MHC peptide binding via yeast display improves antigen prediction
Source: Nat Commun. 2020 Sep 4;11:4414. doi: 10.1038/s41467-020-18204-2 (PMC7473865; doi:10.1038/s41467-020-18204-2)
Supplement: Supplementary file 4 — Supplementary Data 1 [file 41467_2020_18204_MOESM4_ESM.xlsx]

## Sheet: Sheet1
HLA-DR401 randomized 9mer library (selected with HLA-DM addition)						HLA-DR401 randomized 9mer library (selected without HLA-DM addition)						HLA-DR401 randomized 13mer library						HLA-DR402 randomized 9mer library						Scally et al. (2013) eluted ligand mono-allelic MS (HLA-DR401)		Scally et al. (2013) eluted ligand mono-allelic MS (HLA-DR402)		Abelin et al (2019) eluted ligand mono-allelic MS
Round 0	Round 1	Round 2	Round 3	Round 4	Round 5	Round 0	Round 1	Round 2	Round 3	Round 4	Round 5	Round 0	Round 1	Round 2	Round 3	Round 4	Round 5	Round 0	Round 1	Round 2	Round 3	Round 4	Round 5	Filtered minimum core epitopes	Outliers	Filtered minimum core epitopes	Outliers	HLA-DR401 filtered minimum core epitopes	HLA-DR402 filtered minimum core epitopes
AALESVMAPYCWEEG	AAFAGDPVRWSWEEG	AADSLQLERSEWEEG	AALCFDTVQYSWEEG	AAYRTGLSNLCWEEG	AALVLQHTDLCWEEG	AALESVMAPYCWEEG	AASDCFVFSSTWEEG	AAWAGMPNCGTWEEG	AAFIQVGNCGVWEEG	AAWAGMPNCGTWEEG	AAWAGMPNCGTWEEG	AEWESESLVLMTFHG	ALRSTSNYGNAVCLG	ANVPFSQYSGMSNFG	AIPSMMVSNDCPAYG	AEWDYLVDSTILCGG	ASSYMRLQNSLISRG	AAAVTSVLSATWEEG	AAERNAGIMGGWEEG	AALDSYMCCSYWEEG	AADESQRCWHTWEEG	AALIRKSGNSAWEEG	AAGGLWRSRQAWEEG	AAIYNIDTSSESPDHY	SETAPAAPAAAPPAEKAPVKK	SEGVRYFVDHNTRTT	DEAGEKEAKSD	RPGSGLTNIKTEEISE	SLDDLQPWHSFGAD
AAQMCPGDGRPWEEG	AADSLQLERSEWEEG	AAGQWVRMPTLWEEG	AAFMRSPTPQMWEEG	AAVIPEVTCHGWEEG	AAFSLMYDPSIWEEG	AAQMCPGDGRPWEEG	AAFCPDSSNTLWEEG	AAFCPDSSNTLWEEG	AAYGRENGMVCWEEG	AAYRTGLSNLCWEEG	AALVRSPLNPCWEEG	ASRRPMSVFSRGFFG	ASYARLNPPFSPSSG	AFDVFKQGVSALHYG	ASRLMRCDSGLLAWG	ALPVFTPLNSVQQYG	ASQISPCFLPDLNLG	AALQKLLLCLEWEEG	AAMRDPRRRHMWEEG	AADESQRCWHTWEEG	AALHRRMVSGGWEEG	AAFCSHRNHLSWEEG	AAIGRSNSLMAWEEG	ADKPDMGEIASFDKAKLKKTETQEKNTLPTKETIEQEK	GGGGGGGLGSGGSIR	LPQIVVVGTQSSGK	FARTSPQQKL	EPVDARPAADRGLTTRPG	DDLQPWHSFGADS
AAKVLFPISHRWEEG	AAWLSAGCDISWEEG	AAWVSMAPMVAWEEG	AAWVSMAPMVAWEEG	AAGQWVRMPTLWEEG	AAVIPEVTCHGWEEG	AAKVLFPISHRWEEG	AAVNRIDTLLSWEEG	AALTQVQTTHGWEEG	AAGGMVFDRTAWEEG	AAGGMVFDRTAWEEG	AAYGRENGMVCWEEG	AENLNVHPLHSLISG	ASSLWSLRGMMSQIG	AYAVAPDLVGRCDGG	ASYTSIPSLLCRFSG	ATTYAPFRYVPNMQG	ASLSSSFILMRSNLG	AAECRTTWLEAWEEG	AADESQRCWHTWEEG	AALHRRMVSGGWEEG	AAFLGRSSRMAWEEG	AAVGSWHLMECWEEG	AAFLGRSSRMAWEEG	AEKTSGSNVKIVKVKKE	IDNPEYSPD	AFPTLRAYHTL	LPMIWAQKTNTPADVF	QPWHSFGADSVPANTENEVEP	VLSTRNENKLLPKHPH
AALRCPCFVLGWEEG	AAVGTRTLFHGWEEG	AAWTACPSLGFWEEG	AAFVWDGTKMAWEEG	AAWVSMAPMVAWEEG	AAVLDDWTFKSWEEG	AALRCPCFVLGWEEG	AALMMADTAVSWEEG	AASTVLTRCVMWEEG	AAFRSGGSQCMWEEG	AAKQFNCMGVIWEEG	AAFSACPCIRGWEEG	ASMMRLAVTVANCCG	AVSAFTSQVETLVCG	AQNMSSTWLSVLSHG	AMMPFCPDSSTADFG	AVPSFSAANNLFIGG	ADRFFVFDKSLIPYG	AAQCTVKWVAIWEEG	AASVNHRVKVLWEEG	AAFLGRSSRMAWEEG	AATTPVTMMGCWEEG	AAQVRRICNRGWEEG	AALSWMLGGTSWEEG	AGPYFVSEDNMAFGKP	GGGGGSFGAGGGFGSR	RSFLAFPTLRAYH	PWVTVNGKPLE	DPTGRFAIQTD	RNENKLLPKHPHLVR
AAIEGRRLLKWWEEG	AAGQWVRMPTLWEEG	AAVVECPVEISWEEG	AAYLGCITDRCWEEG	AAFVWDGTKMAWEEG	AALMADNTYRCWEEG	AAIEGRRLLKWWEEG	AAEDGFQHHYRWEEG	AADTYLVTSQFWEEG	AALTLSLPNCFWEEG	AALWKDPNCATWEEG	AALTDGWVGSSWEEG	AASYRRLWHLFCRNG	ACRYRSISNLPCLVG	ATMLNTAFREDMTSG	ARRDHLNWMSSVNMG	AAESSEFFVSMYLAG	ANNSLPYLLCDPMTG	AAMPSIRRRMKWEEG	AAHTGKSCNDHWEEG	AAFASVRAVCVWEEG	AAVRLHATNSKWEEG	AAIGRSNSLMAWEEG	AAFRVWPSRCRWEEG	AIFLFVDKTVPQSS	SDAAVDTSSEITTKD	APVPAFEGRSFLAFPTLRAY	EWDSRKSKYF	PTGRFAIQTDPNSN	HLVRQKRAWITAPV
AAQIRWGQCFRWEEG	AAGMPVQRTWAWEEG	AAWTSDGSLGSWEEG	AAWTSDGSLGSWEEG	AAVEQQSTPEGWEEG	AAYSADRSLRCWEEG	AAQIRWGQCFRWEEG	AAGLRLASTNNWEEG	AAWVHERSKVGWEEG	AAVNRIDTLLSWEEG	AAVGMEVSCTSWEEG	AALISDLIQSCWEEG	ALLPTTVYHLPSYLG	ASWRMVPVEAEWSAG	APGKLCFGLDMALYG	ASNDYLKSNPMMESG	AGPDLLYFTPTLPQG	AASRYEFMRNLVSWG	AATEDGRLSKFWEEG	AAIDMYMDRIRWEEG	AADVNMQCNFLWEEG	AAGAGRGLLVCWEEG	AAFLGRSSRMAWEEG	AAPNVFKSYHAWEEG	AKIKARDLRGKKKEELLKQLD	NEEGFFSAR	HKDSTGHVG	IWKNYLSMNK	GYGGSSSSSSYGSGR	LHLQVLSTRNENK
AASITQPRFFLWEEG	AALPFCHSGGCWEEG	AAFRPCTSLDGWEEG	AAFDGYPSMIGWEEG	AAFRPCTSLDGWEEG	AAWVSMAPMVAWEEG	AASITQPRFFLWEEG	AADRFSCISAMWEEG	AAFNMGSTSQMWEEG	AAGIQKDLSCLWEEG	AAVCNELSCFAWEEG	AAYRTGLSNLCWEEG	AVQLSWWWDLFLQTG	AGQSSRNLAFTTCNG	ASTLSSEFVLTANTG	ATMLNTAFREDMTSG	ADPEYQMSLDASSLG	AVGQEHVMQSEFCFG	AAMRCLMVSRRWEEG	AAAGLLQGFRRWEEG	AAVIGPLSICRWEEG	AASRLVGVATNWEEG	AAFRVWPSRCRWEEG	AALVSKNSNRSWEEG	ALDGINSGITHAG	PPPPPPPPPPPP	PHEQKIKLYQDQLQK	AFPTLRAYHTL	QGGYGGSSSSSSYGS	PKHPHLVRQ
AAHSMSYTRKLWEEG	AAIGPFSSHMMWEEG	AAFDGYPSMIGWEEG	AAVSWSMIPLAWEEG	AAFDGYPSMIGWEEG	AAFDGIANPYSWEEG	AAHSMSYTRKLWEEG	AAGYESSIGGYWEEG	AAFCSSDSPVVWEEG	AAYQELWTFPCWEEG	AAFDGYPSMIGWEEG	AAWSRMSSELAWEEG	ASTVRCNHLYRSDWG	ATPVSVSLRSSLVWG	AFVCSTAYRSNGNLG	AYGLTVYLEAERSLG	AQSLLLQELSNICLG	AEWDYLVDSTILCGG	AACRKGDGKKPWEEG	AAVIGPLSICRWEEG	AATTPVTMMGCWEEG	AALASWPSLWLWEEG	AALFARQSRHQWEEG	AAGVIMGTRNGWEEG	ALDVANKIGII	RSAVPPGADKKAEAGAGSATE	QDFLTCWLSIRQAE	DPPAPLPLVIWHG	RNQGGYGGSSSSSSY	AGNVSTHPSLSQRPG
AAGTSSVLVPSWEEG	AAYSMLPCLNQWEEG	AAECYAATPMGWEEG	AALSSDRSLVSWEEG	AAYRSSRSVAVWEEG	AAVEQQSTPEGWEEG	AAGTSSVLVPSWEEG	AATFTLDPVRLWEEG	AASYVSDSSYIWEEG	AAWILDTTSRCWEEG	AALFQNRCPTSWEEG	AAWYISPSLACWEEG	ARHVPMGNYRRIRTG	ASRDLSRIRALSTLG	AQYCAMFSPKIPQIG	AYWWSPSLDCPSLAG	AVRLIIALSSRASGG	ASISWADSNPASASG	AACAMVLCNRTWEEG	AADGNRRGSAVWEEG	AAVRLHATNSKWEEG	AALMRQWRSTRWEEG	AAPNVFKSYHAWEEG	AALLGFTSHSGWEEG	APGKGILAADESTGSIA	GGVPTDEEQATGLE	NPDSRTLLVHKVFPGFSI	DPFNPFELTNHA	LPQQIHSQVTPLSSQS	VPLLATESVKQEEA
AAARLFGCFPLWEEG	AAFDGYPSMIGWEEG	AAYLSGSALRAWEEG	AAFVRESPCLAWEEG	AAVSWSMIPLAWEEG	AAFGMQNVPAAWEEG	AAARLFGCFPLWEEG	AAYQELWTFPCWEEG	AAWAFSPVAVGWEEG	AAVSWSMIPLAWEEG	AAITQATPPHSWEEG	AAVIIQGGPSCWEEG	ALWVLLLMFLYKDSG	AETWFREFESAGAFG	ARTHGSLFFMESSYG	AVFRRDLSPSGHNPG	AGTIRAHLCVPAWCG	ASTELVSMGLLLCSG	AAVGFENQDLDWEEG	AADRMDALVTDWEEG	AAGAGRGLLVCWEEG	AALMKRSIRVGWEEG	AALVSKNSNRSWEEG	AAFTYRESLSCWEEG	APGKGILAADESVGSMA	SETAPAAPAAPAPAEKTPVK	FDNFLRWHSSNLGKKIHD	GDAKTDQAQKAEGAGDAK	VPLLATESVKQEEA	TAEKLSPKAATLAER
AAFIRYRGLFMWEEG	AAYGRSRYIRFWEEG	AALCFDTVQYSWEEG	AAYTGHRSSPAWEEG	AALSSDRSLVSWEEG	AAFTNEVILGAWEEG	AAFIRYRGLFMWEEG	AASFMMPMDTPWEEG	AAGRFESSLPCWEEG	AALLAVRSDSGWEEG	AAFVSIYPVSSWEEG	AAFKADKIPSMWEEG	AFLSSNPCPIRWQVG	AYSSSCCCLQRGEDG	AETWFREFESAGAFG	AGHQFVFLQSTSAWG	ADLSLHSDFSLLTKG	ADRNFMSDVSLLYVG	AAIRLIEDCAAWEEG	AASVMYRQHASWEEG	AAFVLTSASTQWEEG	AAQSSILCLKDWEEG	AASLREWISLGWEEG	AALVEKSSLQMWEEG	APVPAFEGRSFLAFPTLRAYH	PRKIEEIKDFLLT	DNFLRWHSSNLGKKIHDHA	DSRKSKYFE	AGNVSTHPSLSQRPGG	HQEVFLGKDLGGFDEDAEPR
AASFSVRNTGSWEEG	AALGTSYSLSSWEEG	AAFVRESPCLAWEEG	AAWRPHSVHRSWEEG	AALCFDTVQYSWEEG	AAWTSDGSLGSWEEG	AASFSVRNTGSWEEG	AAVANSCSAAMWEEG	AAFQRSVSPSYWEEG	AALMAEGGVVGWEEG	AAFVWESQECAWEEG	AAFVATTAEICWEEG	AGMDLFRSRSLLSYG	AVRYIEVTPLPLYVG	ADRWNSYRRDGTYFG	ARSQFVNLSIMRHFG	ARQYVVSNGLRGYMG	AAGSSILRYDLTLRG	AAWAERGSTEMWEEG	AATGNSKDKSVWEEG	AAVTEEKSHLGWEEG	AAESLMLFRTAWEEG	AARSFREWGSLWEEG	AALMKRSIRVGWEEG	AVPFSLDSVANSIH	ENGDAKTDQAQKAEGAGDAK	ERNLVSWESQTQP	VFARTSPQQK	EKLFKMDEASAQLLA	FHQEVFLGKDLGGFD
AAASTSNPVVNWEEG	AAIQGERVMLHWEEG	AALRLSSSLGSWEEG	AAYQRASVPLVWEEG	AAFVRESPCLAWEEG	AAFRPCTSLDGWEEG	AAASTSNPVVNWEEG	AAADLCFYFHFWEEG	AAFSSLVNSNSWEEG	AAYTEDPTQWVWEEG	AAFLQCNVLSPWEEG	AAIVPILTNVVWEEG	ALVYLTVWYGLATLG	AEGGCFMTAAPSLNG	ARPTLRDSMPLSQTG	APSSSLVFINLPNLG	APHYVTMNAVRQHKG	AKLLYINSTAGKSFG	AALMCGKYSHYWEEG	AAFEHSRVSPPWEEG	AANVVSHDNDGWEEG	AALMRGKNQPGWEEG	AAGVIMGTRNGWEEG	AALHSRLSLISWEEG	AVTVKSAIRRLKELKDQ	SDKPDMAEIEKFD	SLDQIRAIRNTNEYTEGP	WAFDTHKQERRT	LEKLFKMDEASAQLL	RGFHQEVFLG
AACIPLNYFGVWEEG	AALVGTKLNLCWEEG	AAFVSIYPVSSWEEG	AAMRSDYSCIAWEEG	AAIRSADTATAWEEG	AAFDGYPSMIGWEEG	AACIPLNYFGVWEEG	AACISVDLKVRWEEG	AAFRCSVDASGWEEG	AAITQATPPHSWEEG	AAYVSSHTPKAWEEG	AALFQNRCPTSWEEG	ACGQTVYASFLLTYG	AKAFRVHNCAGVNSG	AKEYLRCMPPISPLG	ANICMPMNNMPSSLG	ARTYYSMDTCSSYSG	AFRDGLFLHDQTLRG	AACSRNGASLAWEEG	AASRHSLTGTRWEEG	AASFSLGKACSWEEG	AAQQLTIRNNLWEEG	AALLGFTSHSGWEEG	AAMGRYNNLMQWEEG	CPSDWKTDSTCRMVT	PYNVLAPKGASGTRED	RQVVRDMKDQMSTSSV	QKAEIRSQPVPRSVL	PAPAQQLQPQPVAVQGPEPA	EPPAPAQQLQPQPVAVQGPEP
AASPLTFVKVSWEEG	AADVLRCTTSHWEEG	AAFGRFSNLESWEEG	AAFDSLGLMVAWEEG	AAYQRASVPLVWEEG	AAYLYEETSLMWEEG	AASPLTFVKVSWEEG	AALFQNRCPTSWEEG	AAYRRNIPGRMWEEG	AAFTYAPAQDPWEEG	AAFKCHLSLRGWEEG	AAYSLTFSIPQWEEG	AVVSWMFVFLQQWTG	AQTYKVDLGLSFSSG	ANICMPMNNMPSSLG	APSLACQFDKSVSSG	ALYEVSSTDSSLLNG	ATTYAPFRYVPNMQG	AASPVNDASTLWEEG	AAFVLTSASTQWEEG	AACNLINCDAMWEEG	AAVNILSSQPAWEEG	AAYESGNSLRRWEEG	AAGAIRLRRTNWEEG	DAFKPDPNSSSFKKPT	PAVDEKLRDLY	RPHHDSSTFTLNVALNHKGLDYE	PGLAVKELK	EPPAPAQQLQPQPVAVQGPEP	VPAKVASKNVIPALE
AAIPVVRGRLCWEEG	AALINDPSNAHWEEG	AAYVRMVGMQSWEEG	AAYLRCAGPVGWEEG	AAWQGSANLECWEEG	AAVSWSMIPLAWEEG	AAIPVVRGRLCWEEG	AALCPLRNDRCWEEG	AALSADRSLNGWEEG	AASWSIARTPGWEEG	AALSPDRSLLQWEEG	AAVSPLTVNMHWEEG	AVVFSDRWLVYVTDG	AELHIFKDPRSMCRG	AAYARNGFSLDITLG	AFYELSQGISCMDLG	AKWTVLSYLFAGYVG	ACPFFYHPTLCNVVG	AAMGDVVTSERWEEG	AADMEECVYMTWEEG	AAVVPRRERLSWEEG	AALIEVWRSNWWEEG	AALLRQSNRIGWEEG	AATAPGGSFSKWEEG	DDDIAALVVDNGSGM	SRSGGGGGGGLGSGGSI	GPRIFAVWKGHVGQDRV	HKDSTGHVG	DLSHRNKEPPAPAQQLQPQPVAVQ	VPIDIDKTKVQNIHPV
AAYAWHSYMVPWEEG	AAFVRESPCLAWEEG	AAQSCYANSPSWEEG	AAGFIMDVSMSWEEG	AAYSSERSISAWEEG	AAYVFEGTETAWEEG	AAYAWHSYMVPWEEG	AAYALVPDLGGWEEG	AAPMLDCVESAWEEG	AAVWYDVTISAWEEG	AAYLTSISNLCWEEG	AAYRACASNHGWEEG	AVIATPSRLLINTFG	ADRSFHTETVNRIVG	ANLAHFNLMPSNFSG	AAYARNGFSLDITLG	AHTYRLMNSAPGYLG	AATVIWKQDTTYAKG	AAEKNKAVMMCWEEG	AARGGSNVPTCWEEG	AADRGLSIYASWEEG	AAVVSRKCNHGWEEG	AAFTYRESLSCWEEG	AALMRGKNQPGWEEG	DEFKVETSNKVLD	SRQFSSRSGY	DLLGHLKIMHDAIGFR	YDHNFVKAINAIQK	GERAMTKDNNLLGRFE	IDKTKVQNIHPVESAK
AACVTQYMCSFWEEG	AAVPFSVSVLCWEEG	AAGNTFIVVPTWEEG	AAFVNEGSSVMWEEG	AAFMRSPTPQMWEEG	AAFCPSAVMSAWEEG	AACVTQYMCSFWEEG	AAAGYMWFTFSWEEG	AAAVWEASIKSWEEG	AAFKCHLSLRGWEEG	AAVESIQLMGGWEEG	AAYSSQFVSSCWEEG	ARMTTFTVGPVPSLG	ARLFHQEITCVRPSG	ARGGDEYVSHSDVVG	AGYVWSASPVAHPDG	ARDASYWHCDNTLLG	AGPDLLYFTPTLPQG	AANVWDKSVMLWEEG	AASRSEQCDASWEEG	AALMKRSIRVGWEEG	AAVGRKRSAVCWEEG	AAVGRVPTLGEWEEG	AAQQLTIRNNLWEEG	DGTEYWIVRNSWGEPW	MFGGPGTASRP	LGHLKIMHDAIGFRST	YSNRLYKYDHNFVK	AKMKVVEEPNAFGVN	RGAVELKKNEFQGEL
AAPLGVTTLKAWEEG	AAYVSSHTPKAWEEG	AAIAPSRSLKGWEEG	AAYRIDLGVPSWEEG	AAYMAVDDHLAWEEG	AAYNKGQTLSMWEEG	AAPLGVTTLKAWEEG	AAVWYDVTISAWEEG	AAYGQMGTMPSWEEG	AAYLTSISNLCWEEG	AAFKVTNTCPQWEEG	AAFLQCNVLSPWEEG	AVAQRTCTNHGWILG	AAYARNGFSLDITLG	ARELDFRYFSSPVLG	ASSGHLFSGVCSPRG	ASYASMLANLGEYSG	AGGLRRDRSQLAHGG	AASFFKGCSDPWEEG	AAWKTVACLSEWEEG	AAGEGIKDCPHWEEG	AAENMRAFRTSWEEG	AALVEKSSLQMWEEG	AATIYPNRHGKWEEG	DNPEYSPDPSIYAYD	YQDSNWASKVEKLT	DVQHFKVMRDNKGNY	EEEDGDEDEEAESATGKRAAEDDEDDDVDTKKQKTDEDD	VNNPFLPQASRLQAKR	AAAERGAVELKKNE
AAGRSGLVTRGWEEG	AAYDQVCNVAYWEEG	AAYLSLPSLVNWEEG	AAFRYDFQVAAWEEG	AALRGLSCPVGWEEG	AALINDPSNAHWEEG	AAGRSGLVTRGWEEG	AALQRINTKAAWEEG	AATLRCDRVAPWEEG	AAICEMSCHLAWEEG	AALFEQQTSLNWEEG	AAFKCHLSLRGWEEG	AFNTIFDVIGSSVHG	ASRVDQLFQVPNHFG	AHTLRCFYLSGSLSG	ARGGDEYVSHSDVVG	AVNRSFLGSFDCTSG	AQSLLLQELSNICLG	AAPFAKPEGGLWEEG	AAKQVVDKVFGWEEG	AAQSSILCLKDWEEG	AAVSGSPNMVCWEEG	AALMKRSIRVGWEEG	AAVTMMKSQISWEEG	DPDPEDFADEQSLVGRF	ADKPDMGEIASFDKAKLKKTETQEKNTLPTKETIEQEK	AYQLQVAKTKQQIE	WKTQSSSKR	ARYSRSSAAAGAPSRA	QTESLESLLSKSQEHEQ
AARHASMWTTQWEEG	AAYSKRPSLSSWEEG	AAWQGSANLECWEEG	AAGVFLLDHPVWEEG	AAFRYDFQVAAWEEG	AAFVRESPCLAWEEG	AARHASMWTTQWEEG	AACLPMENLDTWEEG	AAHVFAISHSPWEEG	AAVVKMTPLFSWEEG	AALVSVENLLCWEEG	AAMRSQRTLRMWEEG	AWRILWVYAARVNLG	APTSYTLMRTAEVRG	AAPWDRTFIFLDSCG	ARQGRNLCSLNNNLG	ASSSAPLYLDMTLKG	ADSSFFITENSVSQG	AAWILIAANWSWEEG	AARRSPELRRSWEEG	AASRNGLSDRVWEEG	AARDMLILNCQWEEG	AALHSRLSLISWEEG	AALNERYPIMGWEEG	DPPLIALDKDA	SDEAGEKEAKSD	NGPVKVWGSIKGL	NWLDKNQTAE	LNARYSRSSAAAGAPS	VEDGVLSMQVASARQT
AAMASIVLVHLWEEG	AAVDNVTSFHNWEEG	AAYLRCAGPVGWEEG	AAVSYMPSALMWEEG	AAPWLTCSNSLWEEG	AAIDGDRTVSSWEEG	AAMASIVLVHLWEEG	AALLRELSTKSWEEG	AALSRSFSFKSWEEG	AALVSVENLLCWEEG	AAMADDWNLKCWEEG	AALMLQCTERAWEEG	ALRRTATVTCRTSSG	AGSSMFLCANPLTPG	AGRYLTELDLSSSCG	AGANFMMLRNLLPYG	ADHYLQVLVPRSFRG	AEWTLMYDPASLGHG	AASVKWSWHRTWEEG	AASNRNLLYAKWEEG	AAESLMLFRTAWEEG	AALKNRSSLYGWEEG	AAVQRASDMGAWEEG	AAPRLHGNRLGWEEG	DTILVIDPNNAAVL	DPPLIALDKDA	GVVRQWLSRGGE	PKFEVIEKPQA	GPPRSRTFNVALNARYS	SSAAAGAPSRASPGVPSERT
AAVSNSLDDGDWEEG	AAVRPVVAVSVWEEG	AALFNAVSSTSWEEG	AALTPMQGVLSWEEG	AAFYAERTQTSWEEG	AAIRSADTATAWEEG	AAVSNSLDDGDWEEG	AADTGLGSTTTWEEG	AAIRGSSNECHWEEG	AAMADDWNLKCWEEG	AAFVAKTNIASWEEG	AAHLSFPSMSCWEEG	AVDALFKSNILFLEG	ARGGDEYVSHSDVVG	ADVNVGTDLNGKAFG	AMVLDTSILSPSLSG	AQDWNAAPSCWSFNG	ARNPNAYCQVATNFG	AAIMPGPWLRNWEEG	AAQHWDRTISRWEEG	AALSRKKTLFVWEEG	AAGLKNWSSKRWEEG	AAMGRYNNLMQWEEG	AALDTWACNRGWEEG	DVIHSDTDALGYK	RSGGGFSSGSAGI	VVRQWLSRGGEI	KIWKNYLSMN	LKEFALTNPEKSSTK	VALNARYSRSSAA
AARIRSRLLRCWEEG	AARLVRSMLVFWEEG	AAFVNEGSSVMWEEG	AALRCLAVLEAWEEG	AAYKNDMSYRSWEEG	AAYVSSHTPKAWEEG	AARIRSRLLRCWEEG	AAVSEDQTLVSWEEG	AALIHMSTIRSWEEG	AALVRQADTTSWEEG	AAYLVCPSNLGWEEG	AAVDRCVSQSGWEEG	AMRVESLVAMDIKEG	AGLSSMCLTASFSLG	AHSVRLIDSVRSFCG	AGRYLTELDLSSSCG	ADVFDPAWSMWSETG	AHSLQKYVNSMNMMG	AAYIARALKFLWEEG	AAWEGSILYFLWEEG	AALMRGKNQPGWEEG	AALNGRTNLHSWEEG	AAGAIRLRRTNWEEG	AAANVRGWKTRWEEG	EDEQKMLTESGD	ALDVANKIGII	NSNQIKILGNQGSF	YIIDNKGIDSD	EPGEPEFKYIGNMHGNEV	TQTIHSTYSHQQVIPH
AASLARVNPSAWEEG	AAYMAVDDHLAWEEG	AALRATETFSGWEEG	AALVVESSNAQWEEG	AALVVESSNAQWEEG	AAYVRMVGMQSWEEG	AASLARVNPSAWEEG	AALFEQQTSLNWEEG	AAFQRQAIVRSWEEG	AALMGQSCLQVWEEG	AALQNAYTIHCWEEG	AALFEQQTSLNWEEG	AFVIKEQIHIVSHNG	AVSSMPVLTWNNVAG	AAPYYACLSPFSKTG	ALFYDPSMCSTNHFG	ATRSRTYLGAGDSLG	ARTTPKVLVDRSILG	AAQGLQKLNIRWEEG	AAKKYWYWESRWEEG	AAQQLTIRNNLWEEG	AAAIEMFKCVEWEEG	AAFVPFRTQRTWEEG	AAVVSRKCNHGWEEG	EEEIAALVIDNGSGMC	PVEKAAQLRPI	KEIKILNIFGVIK	IESIAVAATPIPKL	GEPEFKYIGNMHGNEVVG	KTQTIHSTYSHQQVIP
AALVTYFHRKVWEEG	AATTLKSVWKAWEEG	AAYRADLGILGWEEG	AAFGHDNDALSWEEG	AAFVGMLDNNGWEEG	AALKLMESVPCWEEG	AALVTYFHRKVWEEG	AAYRFDAGNTPWEEG	AAVKWNASVKGWEEG	AAFKQDCVTSMWEEG	AASDYASHVGLWEEG	AALQEDSSTLGWEEG	APQLRPGYRSSHGHG	ATPPLLSVGSTDAIG	ALPYYGPEGTLWPYG	AQDTLPYVVSPSVAG	ADGDAYLDLITNCRG	APPDLMCIPSCLSLG	AAFLMLRWNARWEEG	AALSSIYVGNEWEEG	AAVNILSSQPAWEEG	AAMDMMESKLGWEEG	AALMRGKNQPGWEEG	AALSQRSTWPAWEEG	EGRSFLAFPTLRAYHTL	AEKTSGSNVKIVKVKKE	NSQLLSFVRDLNQY	DTAGQERFR	SVAYERSAMQNYE	GAIAAGATARATTA
AAGLNMSVANAWEEG	AAKFRQCKSVTWEEG	AAFRYDFQVAAWEEG	AALSYENTVRCWEEG	AALSYENTVRCWEEG	AAFVSQQTTSGWEEG	AAGLNMSVANAWEEG	AAAIRAMFSVSWEEG	AARFECQSIGSWEEG	AALICQSQMVGWEEG	AAWGNQNNSASWEEG	AAFFADQNESGWEEG	AWVRTRRLVSCRSKG	AIQVLPTFLTNTLPG	ALKYGIVEDFNLAMG	ALSDTLFVRDLVSLG	AGTYSMMMSNMLSQG	ACEFHSNCNLWSFSG	AATRIDWTVPLWEEG	AAQQKASRIRSWEEG	AALRTLVCKVAWEEG	AALVLRSNALGWEEG	AAQQLTIRNNLWEEG	AAVLRARTTPHWEEG	EKNTLPTKETIEQEKRSEIS	GERAMTKDNN	SQLLSFVRDLNQYR	PSKETIEQEKQAGES	KEGVIEPDTDAPQE	QHDQLEAQKLEYHQVIQQ
AAPLLHWFQRVWEEG	AACAGASATMPWEEG	AALTPMQGVLSWEEG	AAEQFKSSWSAWEEG	AAFVSSDCIVGWEEG	AAIVYDSPALCWEEG	AAPLLHWFQRVWEEG	AASGPKPFRSCWEEG	AALFEQQTSLNWEEG	AALRMASGPEGWEEG	AAYSPIVLCSAWEEG	AAFRYDFQVAAWEEG	AVAWRMSEWDSAMSG	ARLGWEISFSQYLPG	ASTPCPLNVAKSPWG	APQLSCDSVSAYMIG	ADDSAKGQWLMAFSG	ASFGDSEFSVMHVAG	AATSRHLHRKDWEEG	AATRKSEMTNYWEEG	AAKVFRCTTSTWEEG	AAPMGITSFPDWEEG	AAVVNMPVMQAWEEG	AAMVDRSTITGWEEG	ENGDAKTDQAQKAEGAGDAK	YRSGGGFSSGSAGI	KILNIFGVIKGFVEPDHY	SKPEIQYAPH	IDKTKVQNIHPVESAK	AQKLEYHQVIQQMEQ
AAWDHSAGLGSWEEG	AAKFVTSIKDKWEEG	AAFEICFIPRAWEEG	AAFVSDQTVEAWEEG	AAFVSDQTVEAWEEG	AAYFEDSNCLVWEEG	AAWDHSAGLGSWEEG	AAWFLVSWVVLWEEG	AAYRFDAGNTPWEEG	AAWRSDFPVRAWEEG	AAWFPEWNWVMWEEG	AAFWTHMNNLSWEEG	AVNPSSHNLRSWCHG	ALNYQVGLSFDAPRG	ARMLWEYSPCHLCLG	ARFSSSNSLMGPRVG	ARCFGFLSVWPSLYG	ADLSLHSDFSLLTKG	AAYVSGGCIRQWEEG	AAYNRYQVYNFWEEG	AASTWPMLMMGWEEG	AADNERWSRCEWEEG	AATGLKCWCSRWEEG	AALKGRWSIIGWEEG	EPGEPEFKYIGNMHGNE	AVTVKSAIRRLKELKDQ	KLIKKMGDHLTNL	HLPTSWDWRNVHGINFVSPVR	VPIDIDKTKVQNIHPVE	GRQVVRSKVPQETQSG
AALFSMGMLYVWEEG	AALSCHIDHCHWEEG	AALSYENTVRCWEEG	AAFMRSPVPLGWEEG	AAFHGFPSNTGWEEG	AAFIQVASEGAWEEG	AALFSMGMLYVWEEG	AAVNKVPVALAWEEG	AAYCSHSCPLAWEEG	AALWRCDMPVGWEEG	AAVLEDYSTIAWEEG	AAMFVSDCSSSWEEG	AFVDSWLSTIEWLFG	AVPRSPVTLRISNSG	AMRAHPFVVSTSHTG	AGRLTQTPNEVSYSG	ARGVWMTCEIPPAWG	ALFESTYDSSWTMLG	AAEVLTTVTGTWEEG	AAMVIQMRTRRWEEG	AADNLMRSKAGWEEG	AAVTRLEGCIGWEEG	AAINGGADWGGWEEG	AAALRVWPMRSWEEG	FHIETDAQTNEG	PSKETIEQEKQAGES	EEVKLIKKMGDHLTN	SKIENHEGVR	PAPVPAAALRPRPP	FPRQFSKHSGHLQRQ
AAYGVRTVSERWEEG	AAAGLQTFKVQWEEG	AAFVSDQTVEAWEEG	AAFGLDQSMRQWEEG	AAFMRSPVPLGWEEG	AAYDRTPVALSWEEG	AAYGVRTVSERWEEG	AARFKSMYPWVWEEG	AAFVAFPCACLWEEG	AAFSLAASNSPWEEG	AAWLTSENIVAWEEG	AAWRCTLTGTAWEEG	AHLCPNRSMMGLLAG	ACTVFCPVLILVQCG	ALCYTRQLDACSSLG	AWQLRKVHMCDDLCG	AETQRFLAMTPYRCG	ASSPWMMVLSELGYG	AALRRVCTLGLWEEG	AARMQEYAPIEWEEG	AAVVSRKCNHGWEEG	AAVYNHGQICGWEEG	AATIYPNRHGKWEEG	AAVQRGHTWMCWEEG	FLVYQAMETNQVNPFSNFLHVD	PGLAVKELK	HPDGSAVVVVLNRSSKD	PQLSRLGHL	SDNELQEMSNQGSKY	VNNPFLPQASRLQAKR
AAFRVVLGSMLWEEG	AASRAPSNKLVWEEG	AALLCQLSENGWEEG	AAVGKWSTSCGWEEG	AAFGLDQSMRQWEEG	AAFVAQRTEMCWEEG	AAFRVVLGSMLWEEG	AAYLPMGNRKLWEEG	AAFTCGGSQISWEEG	AADPMPQDRPTWEEG	AAWVALVPDMCWEEG	AALRPSDNRLAWEEG	AVVYDATGLSFQFAG	AQMFIIPALEGQHAG	AWQLRKVHMCDDLCG	AGGEFRMCHVGLSTG	AARDTRLFWIWLRYG	AGRVEHMASNQCCNG	AAIVGWLHMLDWEEG	AAVTPHATYRWWEEG	AASTFRRWPYSWEEG	AALGCGHSLSAWEEG	AAYSRFPSNRCWEEG	AALLPHQVALAWEEG	FLYQDSNWASKV	PPAENSSAPEAEQGGAE	GGVILFHETLYQKAD	LDKNQTAEK	EKNSYRRTVNTFSQSVS	SEGASRSLGLQLAKVR
AASNFNSGHSVWEEG	AAFKQDCVTSMWEEG	AATTFRSQRSTWEEG	AAFISEGSHRGWEEG	AAFISEGSHRGWEEG	AALDREVTCSSWEEG	AASNFNSGHSVWEEG	AAPRISSTWCAWEEG	AAVPCKFRNPGWEEG	AAFRRDPTLTCWEEG	AALDRDIVFSAWEEG	AAFFPLKDCFGWEEG	ATYSGILAFPVLYGG	ASGRPVVACESSFPG	ADFSLSLIRSANHVG	ALRGERSSRSTPLAG	ATATPSYMVGWNMFG	ASRNHLSSSRCFLIG	AAMWPCCTYHSWEEG	AALRTLVCKVAWEEG	AAVGRKRSAVCWEEG	AAFWSSATNAGWEEG	AAVTMMKSQISWEEG	AAIALRPIRKAWEEG	FNRYSFDITNVVRDVN	EKNTLPTKETIEQEKRSEIS	ILFHETLYQKADDGRP	PFRNRQEHLKY	GAEKNSYRRTVNTFSQS	SLGLQLAKVRSQENS
AAIQSSGVAPSWEEG	AAWPTATGPKQWEEG	AAFGLDQSMRQWEEG	AAFYGNDVSPSWEEG	AAFYGNDVSPSWEEG	AAYISESCLNSWEEG	AAIQSSGVAPSWEEG	AARIYGDSVCFWEEG	AAVMSFGSDLAWEEG	AAWAVDKSPAAWEEG	AAVYFDTSSGCWEEG	AAFIIDQCVNLWEEG	AALWFQLLPSRSSQG	ANFLLTGSLSTAYHG	AYACEKTRQCWATPG	ACPSELTYARMDATG	ASPPAYALSSSFVIG	ARQYVVSNGLRGYMG	AAFEASMRSRNWEEG	AASVATQISAVWEEG	AAENMRAFRTSWEEG	AAFSNKMSPLAWEEG	AALNERYPIMGWEEG	AASTLRLWTSRWEEG	GERAMTKDNN	NAKKTSGNSVKIVKVKKE	RPFPQVIKSKGGVVGIK	PPPPPPPPPPPP	AEKNSYRRTVNTFSQSV	RSLGLQLAKVRSQEN
AATMCSGLCRAWEEG	AATTFRSQRSTWEEG	AALERTGVPNCWEEG	AAFRRDPTLTCWEEG	AAFRRDPTLTCWEEG	AAWSLEPSYLAWEEG	AATMCSGLCRAWEEG	AAHHWLASVTMWEEG	AAYSADLPMRNWEEG	AAVGCVRIWWTWEEG	AAVRYECDQSGWEEG	AARFSCEIALGWEEG	ACLAPTCGRCGTKYG	ASVVPTFCLCPQGIG	AVRPLFVFPNGCMYG	ATDIQPLFSVIDSIG	AVPIAHSLIAASVCG	APHYVTMNAVRQHKG	AAAECVLWRLSWEEG	AAKVFRCTTSTWEEG	AAPRGLGGRAQWEEG	AAGMVFRDRQSWEEG	AALDTWACNRGWEEG	AALVQRLPNCQWEEG	GGGGGGGLGSGGSIR	NPPLFALDKDA	NKPLTLSNYQTNKAKHDELTYF	VHATHPERGQPA	VGPLREDFSLSSS	EQLRQKDLRISQ
AASKTGVRCCTWEEG	AAFGLDQSMRQWEEG	AAGCIIENCLAWEEG	AAFRSAPNQVSWEEG	AAFRSAPNQVSWEEG	AAWGFDASIGAWEEG	AASKTGVRCCTWEEG	AAWLFVYSEIRWEEG	AALSYENTVRCWEEG	AASVRGFRFPRWEEG	AAIRYSVDLKSWEEG	AAFVAKTNIASWEEG	ASYDARLMLCCLQFG	AWQLRKVHMCDDLCG	ANCMSPMHISLSHLG	ANNHLPFFYPHSPQG	ANETILSDKPATGIG	ARTYYSMDTCSSYSG	AASRSCQRAHGWEEG	AAGDEWPGSQTWEEG	AAGGHMSWSCNWEEG	AAYGLWPSLLCWEEG	AALRSSRTWQMWEEG	AALVKWDVFRAWEEG	GGGGGSFGAGGGFGSR	SIRVTQKSYKVSTSGP	LPHENKPLTLSNYQTNKAKHDEL	PMNDHNAYR	ERREYLKTLNEEKRK	QPGKALGTHVIHSTHT
AASMNACFPLSWEEG	AAPGYSPHWALWEEG	AAPFYISTVSSWEEG	AAWSMADSLPAWEEG	AALRNMDVAVSWEEG	AAWVLSNTELGWEEG	AASMNACFPLSWEEG	AAVARAPSLYSWEEG	AAYVSSETDSMWEEG	AAWGNQNNSASWEEG	AAYCDIPVLMAWEEG	AAVVECPVEISWEEG	AVRFTVRSLHETPIG	AHYRLCHDSLSTFCG	ATVSNFTTDSSPVAG	ATSCALRFGEMTNNG	ASSFRRTLTMPSFPG	ANIGALSSLFILHIG	AALGAKGRPNRWEEG	AAVNKTRACSCWEEG	AALQVMVGLTNWEEG	AALAYHACDMGWEEG	AAANVRGWKTRWEEG	AASFKHMPSRCWEEG	GGVPTDEEQATGLE	VLKPVDPDGPENGPP	QVRSQLEEKENKKFPVFKAVSFKSQ	PFRVNSAQRTP	GRVEIIANDQGNR	GTHVIHSTHTLPLT
AAMLFSLHTCVWEEG	AAWQIIPSETAWEEG	AAFRRDPTLTCWEEG	AAYRCESVNRKWEEG	AAYMPASDANSWEEG	AALANERDQMAWEEG	AAMLFSLHTCVWEEG	AASKPSSLTYRWEEG	AAFETSVSSGSWEEG	AAVMSVNNVPGWEEG	AAFVLDACGSHWEEG	AAFAVDSAWSAWEEG	AFERRTSSLFTTSFG	ASFLGNSCQSLSSTG	ALHSTEFLSVTSPYG	ADLSLHSDFSLLTKG	ASWQLTMEYSVPQHG	ASFGFTCDQPYVGWG	AALPVRIISKNWEEG	AASDIRERTYVWEEG	AARDMLILNCQWEEG	AALSSWSNKSTWEEG	AAVVSRKCNHGWEEG	AALNTKGTMKCWEEG	GNRFVYAGSNSGVV	GSGSGWSSSRGP	ASWIQNVDTKYQIRIQ		VGVFKNGRVEIIA	KAVEIYASVAQLSPLDS
AADPQIKTSRIWEEG	AAPFYISTVSSWEEG	AAFRSAPNQVSWEEG	AAMFLEESERCWEEG	AAYRCESVNRKWEEG	AAYKNDMSYRSWEEG	AADPQIKTSRIWEEG	AAFQISTDLSQWEEG	AAYVRLATPNVWEEG	AAFVNMGNTHPWEEG	AAVNTDPSVHSWEEG	AALQNAYTIHCWEEG	AVPRFMLFVRCLLCG	ADFMTIPSNLHAKVG	ACTLGSVLYALPDMG	ASQAFPYYVRCVPVG	ASRELTFFHLAKIPG	ALYEVSSTDSSLLNG	AAVWSRGKCGQWEEG	AAMREIAASGVWEEG	AALKNRSSLYGWEEG	AAIWECGDRKSWEEG	AAMRLKDVSLGWEEG	AAPRLRPSLLCWEEG	GNYRIESVLSSSGK	KSQIFSTASDNQPTV	FGRIGRLVTRAAFNSG		LLPSFTVTPTVTEST	GDKAVEIYASVAQLSPL
AAWSSANPAMVWEEG	AAFRRDPTLTCWEEG	AASSLFALDMTWEEG	AAIRGATSPLAWEEG	AAIRGATSPLAWEEG	AALVVESSNAQWEEG	AAWSSANPAMVWEEG	AAFRRDPTLTCWEEG	AALKFDCSMNAWEEG	AALRFIDTSMSWEEG	AAYRAAPVDPSWEEG	AASDYASHVGLWEEG	AARWGRRAAKGTAFG	AASLQIPFRYTPSCG	ASLASSPMLFCLSNG	ASTSLSIIDVQVTLG	ANQFWTSQNLFAPDG	ALGPRQLCLDNSFMG	AAGFTTLNSSRWEEG	AADLSGLRKLSWEEG	AAMRPILNWCSWEEG	AAVKGYRNNMGWEEG	AALSQRSTWPAWEEG	AAGLKNWSSKRWEEG	GPKPLFRRMSSLVGP	LLGPRLVLA	FARTSPQQKL		SQVSYQGLPVQKTQT	QAIRNGVNRNSA
AAGSEAEYLPVWEEG	AAYNTWYSLLSWEEG	AALRHDETIGHWEEG	AAWVSSLTALHWEEG	AAIRGISVNRSWEEG	AAFGHDNDALSWEEG	AAGSEAEYLPVWEEG	AALSSYPCYFTWEEG	AALYGCCGNTPWEEG	AAYRFDWTSRGWEEG	AAIRTDNVEISWEEG	AALVMQPAVSCWEEG	AWADSSEVSPFRCRG	AGLLSRAGTCTVATG	ARLDTVMAVPCMISG	ANCMSPMHISLSHLG	ASRPIMYMSTPSAQG	ATPEPSTESDRSSLG	AAHKKTKMRDNWEEG	AACGELSIADHWEEG	AAEVYLFHRLCWEEG	AAGARIRMMGDWEEG	AAVLRARTTPHWEEG	AALNGRTNLHSWEEG	GPSYWCQNTETAAQ	LPAGWILSHLETY	VFARTSPQQK		IHSTYSHQQVIPHVYPV	AAQLVPAPVPAAALRPR
AALHAYHGMSIWEEG	AALRHDETIGHWEEG	AATSFTSGELAWEEG	AAIRGISVNRSWEEG	AAFKESENVICWEEG	AAMVMVPSLRSWEEG	AALHAYHGMSIWEEG	AASFLTFEATGWEEG	AAWVIESCMGVWEEG	AALRSSEALYSWEEG	AASYFGLPNCAWEEG	AAYSWELSSVCWEEG	AWLCTRVLISRRLPG	AWLEVSNRLASPRTG	ASAHNTIEKLDCNFG	AACRNSQLYTDANLG	ADSDCQVKLIVGMIG	AVTYRDRVETVSYCG	AAHKVKVYVAEWEEG	AASDATGLLGMWEEG	AAESIAEIVRHWEEG	AALTQPAATVFWEEG	AASVMVRMPSRWEEG	AALRGKGVRLSWEEG	GPYSVMPSNVASPQ	PSVEPSAGHDEL	DEAGEKEAKSD		YNIDTSSESPDH	YMNHVAKQQSEEAFPQ
AALQCWPHGILWEEG	AALYDLVLPFFWEEG	AAWEKDSSHMAWEEG	AAFNFEPSILAWEEG	AAFGKSSAMRSWEEG	AALNLDTDLRCWEEG	AALQCWPHGILWEEG	AAATMVMSSLRWEEG	AAFISEGSHRGWEEG	AAVLEDYSTIAWEEG	AAIFPLCPNPIWEEG	AAPYYEVMSSHWEEG	AKGSSVSAPVLYHSG	ANEQVYMLKMSSDIG	AHMISYDQNIPSNFG	ANEQVYMLKMSSDIG	AGMTLESICNSPGIG	ASYPFYYCQDVSLYG	AAVPLALNPYRWEEG	AAFRFGHRCLSWEEG	AAFCSLHMEESWEEG	AALHRGGDVMSWEEG	AAMNGCGSVASWEEG	AALWKARPMRGWEEG	GSGSGWSSSRGP		PFRVNSAQRTP		SPSAAIYNIDTSSESPD	APPVVGGFNSNVGSKV
AANRVYPARWRWEEG	AAYVEETSVCGWEEG	AAWVSSLTALHWEEG	AALSSMPVDRGWEEG	AAWSRDLTVYAWEEG	AAFVSDQTVEAWEEG	AANRVYPARWRWEEG	AAYCPSRSRFCWEEG	AAIWRDITCGLWEEG	AAYFSMGNSEAWEEG	AAIVSVESCWPWEEG	AALQFARMPPNWEEG	AWCLISCGMRRWHSG	AFDTSLLVDSFTLLG	ALPHRPLVQQMSHPG	AILNRPKTKRPLYLG	AGRGQPTNPLLISYG	ASDVLNSDRSVFAFG	AAESNSMCVCLWEEG	AATTSSLDYALWEEG	AATWGCRDGSGWEEG	AAGELAFWGNYWEEG	AAVGKRGNWISWEEG	AAVSKREPRQAWEEG	HPINEYYIADASEDQV		ANVIRYFPTQALN		SPHRVFHDLLSEQQLL	QVNPFSNFLHVDPRKSN
AAIWLCDSYCVWEEG	AAWVSSLTALHWEEG	AALANDSSCVSWEEG	AAFGKSSAMRSWEEG	AALSCERNCPSWEEG	AAFMRSPVPLGWEEG	AAIWLCDSYCVWEEG	AAGAFRTLVVRWEEG	AAYRPAFSMVLWEEG	AAWAVDTVVTQWEEG	AAGLFGSVARMWEEG	AAITPEGNILCWEEG	ARAVLLLLLYSGRWG	AQGYAVLSNSVHKLG	AYHDMNVYVFMDTIG	ARSYRMLVPCVHVRG	ASHLLFDENRCGYLG	AHTYRLMNSAPGYLG	AALMCSQQEDYWEEG	AAGVYQILWVPWEEG	AAEIARLNPFGWEEG	AAGVPWPVRVQWEEG	AALKGRWSIIGWEEG	AAMIRMHDPHSWEEG	HPRYYISANVTGFK		LANVIRYFPTQAL		NLDFLKAVDTNRASVG	ETNQVNPFSNFLHVDPR
AAFIASTRCKMWEEG	AASDFLNAVPSWEEG	AALSSMPVDRGWEEG	AAPFRVAPSLLWEEG	AAFLHIGNSMCWEEG	AAFNREPSGNAWEEG	AAFIASTRCKMWEEG	AALRCDIGSYGWEEG	AALVRESSITTWEEG	AAVYFDTSSGCWEEG	AALLAVSDLRCWEEG	AAILMEQTEFSWEEG	AFVDCPRSTILIPRG	ARKMSGLSSASSYTG	ATYEYQCYPASVQSG	ARDSMYRVLVSSPNG	AVFSDHMESMPSILG	ARDASYWHCDNTLLG	AATGDNSVTRVWEEG	AARSNNLYHGGWEEG	AAAQSNKSRCVWEEG	AALSNHICRHAWEEG	AALDRRPNRPVWEEG	AALVLRSNALGWEEG	IDLGKWCSEKTETGQEL		TDAAVSFAKDFLAG		FLKAVDTNRASVGQDSPEP	TQRHIQRGPPHLQIRPP
AAPRNFDSNGNWEEG	AAVSEMVANLAWEEG	AAFGKSSAMRSWEEG	AAYRAMSVEVCWEEG	AAWQADTSVASWEEG	AAYHGECVPRFWEEG	AAPRNFDSNGNWEEG	AAMPESTLSVSWEEG	AAFTYQSILAQWEEG	AAWSLECDLASWEEG	AAFGNNGCHLAWEEG	AAWISSGTPEGWEEG	AGLCTPSASSATCLG	ARCLFLDAQTVCGDG	ASDFWYGHNALSVIG	ASDLFILGHVSAIGG	ASSLVNYLSPDMALG	ARYGLSIDYSNSGHG	AAKEERLWHIPWEEG	AADCRADVCLDWEEG	AAIRAKEGLASWEEG	AAMVGSRTRHMWEEG	AAVQRGHTWMCWEEG	AAMAKRRNLIAWEEG	IDNPEYSPD		GDAKTDQAQKAEGAGDAK		LKAVDTNRASVGQDSPEPR	LPEISSQKTQRHIQ
AAVLQTFRRDLWEEG	AASWVFNYRKVWEEG	AALSCERNCPSWEEG	AAFRQDSCVLQWEEG	AAAKSERNMRCWEEG	AAFTIFPSLDSWEEG	AAVLQTFRRDLWEEG	AARRCVQIESSWEEG	AAFTSSYSYGCWEEG	AADFRMYPNLMWEEG	AAMTWASTPAVWEEG	AALMSDRSLFVWEEG	ALASTYRKWWDADVG	ARLDTVMAVPCMISG	ACPLHLFSIELSPCG	AGRMLDETDALSSFG	AHHSFSQSYSPYSRG	ASHLAFSNASNAMSG	AARSRAMLSKNWEEG	AAWARLSISHIWEEG	AAGLKNWSSKRWEEG	AAVAEKTTELGWEEG	AALLPHQVALAWEEG	AATRMFVTRPQWEEG	IEKFEKEAAEMGKG		IKSILDWTSFNQERI		EQQRLAVQQVEEAQQ	LVKTHTRVSVQRTQAPAVATT
AAFLGVAPVMHWEEG	AAFGKSSAMRSWEEG	AAYFSMGNSEAWEEG	AAFLHIGNSMCWEEG	AAYRGSRSPVCWEEG	AAFYGNDVSPSWEEG	AAFLGVAPVMHWEEG	AAFLSDVFMHAWEEG	AAFDSWGSCLAWEEG	AAWSGCSGMLAWEEG	AAYYPSEVAKAWEEG	AAWVALVPDMCWEEG	ARALEFRSIYPFAPG	ALAHSDRYGCITSYG	APSSLHGTITSCSNG	AVRPFINSVSNNESG	AWLYYDPSPYAQTIG	ADFEGYRSLIGSRFG	AALTSERGYMTWEEG	AATFNAQQVTHWEEG	AALNGRTNLHSWEEG	AAACEMRVLLSWEEG	AALIKMARIPSWEEG	AAEMMMCPSRTWEEG	IKRAFLIEEQKIVVKVLKAQAQSQKAK		EEEDGDEDEEAESATGKRAAEDDEDDDVDTKKQKTDEDD		EAPFSREASPRSA	FTDHLVKTHTRVSVQR
AALLAWDLLIMWEEG	AAYFSMGNSEAWEEG	AAVYFDTSSGCWEEG	AAWQADTSVASWEEG	AASWLSMNNNVWEEG	AAFRRDPTLTCWEEG	AALLAWDLLIMWEEG	AAIHSQYSLSPWEEG	AAAENAGIRAGWEEG	AAYCDIPVLMAWEEG	AAISLNGNLRAWEEG	AAWRGNPTFDCWEEG	AIRSCHLLSLSFHSG	ARWEPFLWEVSNHVG	ALPYKQDIMFPAHVG	AGRALRECSTPCAIG	AGMIPMTDNQNCMYG	ACFRSDDTAMAYDMG	AAMRAVTTCAPWEEG	AANGMSLIKSTWEEG	AARHRVWNQSVWEEG	AAVSVARVNTGWEEG	AALAKWPARVGWEEG	AAVYNHGQICGWEEG	ILRVINEPTAAAMAY		DLERLLPHKVFEGNRP		APFSREASPRSAMST	EPNTLNSKISYRIVS
AAPGGAQPRYNWEEG	AASYDLDLVQLWEEG	AADFRMYPNLMWEEG	AAYVCQGANKGWEEG	AADFRMYPNLMWEEG	AAYRGMGVINQWEEG	AAPGGAQPRYNWEEG	AALAMPPSRDSWEEG	AAVVVMPSNRGWEEG	AALVRDPSVRGWEEG	AALSSETCMIAWEEG	AAVYFDTSSGCWEEG	ALKGLDLVFPVLQRG	AGSMNSCSSFWSNIG	AVMVNLKPNVSEMTG	ALTPFSRVGSSSSCG	ASEEGLGLFVHNING	ADRRLYAAFTSNWSG	AAPLLRLTFLCWEEG	AARNSGHIPKKWEEG	AATREYRMRRAWEEG	AATRSKRSWAAWEEG	AASTLRLWTSRWEEG	AAMDTDHTILGWEEG	INIYNCEPANPSEK		LIRIMVSRSEVD		QEIVTERSVSSRQ	LPQLVGVSTPLQGGS
AAGSFRTRWMDWEEG	AALFGGVSPLCWEEG	AALERSQVTLSWEEG	AAYRGSRSPVCWEEG	AAYRAFSNDLGWEEG	AAPCMTFNMLSWEEG	AAGSFRTRWMDWEEG	AALGRDLGHFAWEEG	AAAWKSDRVPLWEEG	AAFYPAGCVGSWEEG	AADWGLEITCGWEEG	AAIASSSCMVSWEEG	APSLSDLRRSLIRFG	ARSSLRDRPYAYHLG	ASDEVRLGWANACSG	AYISDQNLPSDNIPG	ASDSSRSEFLFSNVG	ASGQRLLNERTLLSG	AAIQSRYPDLYWEEG	AAREETESKVDWEEG	AANGGLRRAKVWEEG	AAVDPMRSRKGWEEG	AALVQRLPNCQWEEG	AALQKASNSGNWEEG	IPEKFVVDKSTAGAL		STVHEILCKLSLEGDHSTPP		LPQLVGVSTPLQGGS	QIHSQVTPLSSQSVVIHHG
AAGAARTRYTRWEEG	AALEPMKTEIMWEEG	AAYMDQRSLESWEEG	AAWSLECDLASWEEG	AAYCDIPVLMAWEEG	AALWRDLTLRSWEEG	AAGAARTRYTRWEEG	AAFTVQTGMVTWEEG	AAYGRFMLDPLWEEG	AAFRRIPSVSTWEEG	AAYGNLQNLVVWEEG	AADFRMYPNLMWEEG	ALSSRSILFGLMCLG	AYISDQNLPSDNIPG	ADSLLRSILTLSDNG	AHTISRIYSEKPVLG	APGIWRWDMSLSSTG	ASFRSSRGLSCLDTG	AARACITRCWPWEEG	AANGLSSNCSGWEEG	AAMDMMESKLGWEEG	AAWVMADTRRGWEEG	AALVKWDVFRAWEEG	AAFRQRGNTAAWEEG	IPSVFIGESSANSLK		DIIKGEMSRPGEV		MNHVAKQQSEEAFPQ	LPQQIHSQVTPLSSQS
AARFSRRGVGSWEEG	AALRDINGLNAWEEG	AALYSDGDNHSWEEG	AAYRLDFCLLGWEEG	AAVNTDPSVHSWEEG	AAYRCESVNRKWEEG	AARFSRRGVGSWEEG	AAWVALVPDMCWEEG	AAGVFMQASTVWEEG	AAMRQCKTDSCWEEG	AAFSDDLTSASWEEG	AAFGIGATQLCWEEG	ADFILPCIHTCLHTG	AMMLRVPKIYPCVNG	ARASMISVSNVVAFG	AKSFFPDDSLVPNMG	ASRYGLDSNVDMWDG	ASPFGAWHLSPSPKG	AALRDLSTRLYWEEG	AAPLKWGSSKWWEEG	AAMRDSCIRQAWEEG	AAVRLKNVQQAWEEG	AAVVWKVPRLSWEEG	AALHSVQVRSSWEEG	KGNILNEKNSVASIS		IQGERDHYGYRQS		VIKMGVAAHKKSHEES	AQVIILNHPGQISAGYA
AAGSWWSRPKCWEEG	AAGEGFCHRWYWEEG	AAYCDIPVLMAWEEG	AAYRAFSNDLGWEEG	AAFRNTYVMRSWEEG	AAYVEETSVCGWEEG	AAGSWWSRPKCWEEG	AAMYVVCPVPHWEEG	AALYCMREGGKWEEG	AALGFEHNMLCWEEG	AAIDMQTGNLGWEEG	AAMYVVCPVPHWEEG	ALPFMPVSSDVGGFG	ATYEYQCYPASVQSG	AHPYFYDSITSAATG	ATRVYDSASTNGKSG	AHDVHFLQMSNFHCG	AVNRSFLGSFDCTSG	AAGSEWAKARTWEEG	AARASMSLHLFWEEG	AAVVRLGCPPYWEEG	AASTIFVMPNRWEEG	AAASLRVRNTHWEEG	AALSKRTTNAGWEEG	KGRFYTDSNGREIL		DNGIIQGERDHYGYRQ		GSGNFGEEGNPQGKED	VIILNHPGQISAGYAP
AAWGMYRLAMGWEEG	AAPVMDYSMMSWEEG	AAVNCAHSLGAWEEG	AAYCDIPVLMAWEEG	AAWTSDGTMPAWEEG	AAYLRDSLPSSWEEG	AAWGMYRLAMGWEEG	AALVADLTVATWEEG	AAILMEQTEFSWEEG	AAVRLLNSEYAWEEG	AALHREQSYRSWEEG	AAVRYECDQSGWEEG	ALVATFLPLASGRIG	ACLDFRPILLLPNLG	ANVNPRCAIMANCLG	ALHDRICSRSAQPAG	ALCAIDRDTASVSSG	ASSSAPLYLDMTLKG	AAHWGVERINGWEEG	AAFCVNRGFGKWEEG	AAYLIRFTRIFWEEG	AATRSKSVHYAWEEG	AAIECIRMRNQWEEG	AAEISLWPSRFWEEG	KIIQPDKNNYAAM		APPQIDNGIIQGERDHYGYR		YGPGGSGGSGGYGGRSRY	LLPELHQRTIHLGKNFD
AAWAYSGRSWAWEEG	AAYCDIPVLMAWEEG	AAVNTDPSVHSWEEG	AAVNTDPSVHSWEEG	AAILTTPSLVGWEEG	AAFVQIWTNCAWEEG	AAWAYSGRSWAWEEG	AAERYLFNIAHWEEG	AAWISSGTPEGWEEG	AAWNLEVSQIAWEEG	AAMRSQGICSAWEEG	AAYCDIPVLMAWEEG	AVVAWGAPDFVVWMG	APSSLHGTITSCSNG	AYGIGVYKGGSSQIG	ARASMISVSNVVAFG	AGSQFRAAWNPYSYG	AFSYDSTLRCVPAPG	AAAYDWWSPDMWEEG	AAHSNNRSLDLWEEG	AAIHPCSITACWEEG	AASQHTGGVSAWEEG	AAVKIKCASLGWEEG	AAPRYWNVRPGWEEG	KKANIRNMSVIAHVDHG		DSRKSKYFE		DFGNYNQQPSNYGPMK	QPAHPLQVGAVYLGEEE
AAFAICAYVPPWEEG	AAVNIRNPVYVWEEG	AALVVESNYRSWEEG	AAFLPDRSFVGWEEG	AAFRVDRAVSSWEEG	AAIRGATSPLAWEEG	AAFAICAYVPPWEEG	AAYCDIPVLMAWEEG	AAWMTEHTFRGWEEG	AASYFGLPNCAWEEG	AASYHHDMPAMWEEG	AAFVLDACGSHWEEG	AGVSILSLANTCYHG	AVMVNLKPNVSEMTG	ATQAFIFSSSCSPSG	ASSRLDVVILDSSVG	AAVYHGHYSLAETIG	ALSSWRPDVSLAGFG	AAVCFGDSSREWEEG	AAGCNYRILVAWEEG	AALVLRSNALGWEEG	AAIVIRPAQVGWEEG	AAEWSLKSYRSWEEG	AASHQLSAFRCWEEG	KPPSYNVATTLPSYD		EWDSRKSKYF		KDDVILNEPSADAPA	SFPLRYVQDQVAAPF
AAMVFLRCSPCWEEG	AAVNCAHSLGAWEEG	AAFRNTYVMRSWEEG	AALVMDVAMSSWEEG	AAVWEDLTAVSWEEG	AALANDSSCVSWEEG	AAMVFLRCSPCWEEG	AAVTSINSNPAWEEG	AAWRGNPTFDCWEEG	AAFNVADSPFQWEEG	AACFQIDTVRSWEEG	AAWFSQSGCVSWEEG	ASKIQSDYLGGDHFG	ADGLRSAFTLSSLLG	AWLPLRLLHPVYNTG	AVNSFQCMDACDAPG	AAQLMFCLDSVHISG	ARSSFSTQVTCHSYG	AASEYWVLLTSWEEG	AAEGVSANCLMWEEG	AAPMGITSFPDWEEG	AALRAWPGRYGWEEG	AATTPVTMMGCWEEG	AAGMVFRDRQSWEEG	KQGFFPDSVNKA		DQKIVEWDSRKSKY		LDEKYKKVENLIAKKT	FPEKLKSFPNIGSL
AAWMWYVEDRKWEEG	AAGLVFMLMIWWEEG	AALRLIESNALWEEG	AAYWSSASEICWEEG	AAFRSSLSYMAWEEG	AAFNFEPSILAWEEG	AAWMWYVEDRKWEEG	AARIFYRFRRPWEEG	AATWDMSVSILWEEG	AAYMRDTSRDSWEEG	AAFSEVVSESAWEEG	AAYRAAPVDPSWEEG	ALLNFEALPLSFGFG	ASKKCVFSLQGNFFG	ASCNYLYTSPCAAWG	AFPTCPIVEELSLQG	ACGGPMPFSLMRSNG	ASKLAYDSSLAMDIG	AAESSWRCLGLWEEG	AAMSRRDSMVGWEEG	AADNERWSRCEWEEG	AAFKSWKPLYGWEEG	AASFKHMPSRCWEEG	AALMRVSPRMGWEEG	KSIYRYDLASGATE		FDQKIVEWDSRKSK		AAHRYSREANAPGPVPG	IAGSRTAAALAPASLTSARMAPALSGAN
AAKSIYESISKWEEG	AAHEVSLFDRLWEEG	AASYFGLPNCAWEEG	AAFRSSLSYMAWEEG	AAITKDVNQAAWEEG	AAYAQDRSLASWEEG	AAKSIYESISKWEEG	AASFRCTLSNLWEEG	AASWLSMNNNVWEEG	AALLAVSDLRCWEEG	AAFTYNCMNVPWEEG	AAIFPLCPNPIWEEG	AAVLPHTLLGSSQVG	AASFRFVPLLYSRRG	AASTFKEARSCYGVG	ALPFTCRMRADLTIG	AHELSLQVSRSLLSG	ACPRRFVLDVNPYYG	AARDVRRHRRSWEEG	AAQIFLSMRGTWEEG	AAVSGGRCLRSWEEG	AACWSESSRLAWEEG	AALNTKGTMKCWEEG	AAVLRGHLIVKWEEG	KSQIFSTASDNQPTV		KNYNMYIFPVHWQFGQ		ISVDSVTSEIK	LVGPRSAHATAPVNIAGSRTAA
AAWSLECDLASWEEG	AAVSSSVVLSSWEEG	AANCLSSSAYRWEEG	AALERGSTPVCWEEG	AAYSIDPALYAWEEG	AAYRAMSVEVCWEEG	AAWSLECDLASWEEG	AAYRLFNSDTVWEEG	AAWVSTSSLSEWEEG	AAVQSSSGVLCWEEG	AAFTCDFSHFGWEEG	AAFVSSWANIAWEEG	AARMGAGLGPNSYTG	AVNGQNVLNVDPGTG	ALPFTCRMRADLTIG	AEVIISKMDSNSQRG	ASFMNQRTQLLGFSG	AFRTHPVVSVRVLTG	AAPMTVLLHWVWEEG	AAAVTVFNVKLWEEG	AAWSCSTRLMLWEEG	AAVFNHKGMWSWEEG	AASVIQDCYWCWEEG	AASIGRGKSLRWEEG	KTEEFEVTKTAVAHRP		QVTQPTVGMNFKTPRGPV		DRDNWISVDSVTSE	ATAPVNIAGSRTAAALAPA
AALVDGHFFGCWEEG	AALRAVSAESLWEEG	AAWFGDAAGRSWEEG	AAITKDVNQAAWEEG	AAWRSEGSVSQWEEG	AAYNSEANVGGWEEG	AALVDGHFFGCWEEG	AARLGTCCLLTWEEG	AAEFLCEDTLGWEEG	AAMTWASTPAVWEEG	AAVLRGSSCRSWEEG	AALRQASVNRNWEEG	ATYCGALRYNFTSQG	AFENSDSPSSWVDDG	ASDISLMRVASVSLG	AGYTLCLSNHSPKIG	AVTGGLSYMSNDSCG	AGSSQRYHACLTYPG	AASDELAFGRLWEEG	AAAQSNKSRCVWEEG	AAVTRLEGCIGWEEG	AALDSYPSRRQWEEG	AAPRLRPSLLCWEEG	AAHTLWPNLKAWEEG	KTKFLVPDHVNMSEL		LPMIWAQKTNTPADVF		FPLRYVQDQVAAPFQ	GKKDLYLASVFHATA
AAQGLMYGSGMWEEG	AAVSWSMIPLAWEEG	AALVMDVAMSSWEEG	AAYSIDPALYAWEEG	AALSSETCMIAWEEG	AAFRAQANNICWEEG	AAQGLMYGSGMWEEG	AAMIRWPNLQVWEEG	AARREFRLDVVWEEG	AALERGSTPVCWEEG	AAVTYEPMGCLWEEG	AALLAVSDLRCWEEG	AGCDSPWTTMSFYDG	AYFWLILTSFCPLPG	ARPFWGVLGSASSRG	ATPASNRLKQVCSVG	AYEYILESSMQAVMG	ARTVSVERSLFCDAG	AADCACRWASEWEEG	AAYVSNSRNTFWEEG	AALFPKENQAKWEEG	AALRLKCDHLAWEEG	AAIRAKEGLASWEEG	AAVERVSTKPEWEEG	KVNLLKIKTELCKKE		ASGGGVPTDEEQATGLEREIMLAAKKGLD		SFPLRYVQDQVAAPF	RPPQPQASVPLRLTRGS
AASTLDSILFRWEEG	AAWVCDSSSRRWEEG	AATLCDSVPLGWEEG	AAMEMSSSLVSWEEG	AALDTECNCQAWEEG	AAWQADTSVASWEEG	AASTLDSILFRWEEG	AAVTWEWSRLLWEEG	AAASDLSFHYVWEEG	AAFILDPCKTVWEEG	AAFQFDRICRSWEEG	AAFGNNGCHLAWEEG	AGVVVKTDFYIHYTG	AMDLGRLLYAATSKG	AASRFRLGTALNSFG	AHQRLMLDGSVFQMG	AVITPDGCVLQGQTG	ANVYREMMCQTARVG	AAWDPRELGATWEEG	AAAKSKGSMYKWEEG	AAVYNHGQICGWEEG	AAVYRWPSLLCWEEG	AAGLKNWSSKRWEEG	AASNLLSWNTLWEEG	LEFAIQPNTTGKQL		PGLAKQPSFRQY		VYQAMETNQVNPFSN	GAIMTTETTKTARATG
AAFFSASKCSLWEEG	AAFRSVGVVSMWEEG	AAWSSASNSRSWEEG	AALSSETCMIAWEEG	AAWVCVPSNCGWEEG	AALNWEVSNHQWEEG	AAFFSASKCSLWEEG	AALLQMFDLRSWEEG	AARELKTMTNLWEEG	AALLKSNCVLLWEEG	AAWLCNPNPRSWEEG	AAEYVPMLSTLWEEG	ARLAIQSEGLLAVIG	AKVNFVRVTSSSNLG	ASVAEYGYHCDLSNG	AAYSCTSNPPSAKWG	AVQSPSPTYAFSCNG	AQDWNAAPSCWSFNG	AAGSEYGRDLVWEEG	AARGSLGRRPRWEEG	AAACRVTCEKPWEEG	AAIFNFNNKHCWEEG	AALNGRTNLHSWEEG	AALRGWTSLPGWEEG	LERMFLSFPTTKTYFPH		GLAKQPSFRQYSG		YQAMETNQVNPFSNFLHVDPRKSN	TGAIMTTETTKTARA
AAVGAQLVCVSWEEG	AAKGDKTYQLMWEEG	AALFGVSSLQGWEEG	AAFAPVSNWRAWEEG	AAFSGTSVPLGWEEG	AAYTWDHVPASWEEG	AAVGAQLVCVSWEEG	AALTSCWDVFAWEEG	AALWPLNVMVSWEEG	AALSSETCMIAWEEG	AAIFQEATLIAWEEG	AAPWLTDCTLGWEEG	AVLDYVSITFLTFTG	APLTAIDRTLDHWPG	ACTVVLDTSLLRVAG	ASVAEYGYHCDLSNG	ARFSLQNPVLSILIG	ARPKNNTFHLIPTPG	AACSQGADRLVWEEG	AARCCLLRLIFWEEG	AALGCGHSLSAWEEG	AADVVRRYRSFWEEG	AALENCAVMRAWEEG	AARMRWLTVMRWEEG	LFVDKTVPQSSL		GSKHLHYWFVESQKDPE		SKLIFKPDLTLEEVQA	FLKAVDTNRASVG
AAMYHMDCRVWWEEG	AAAYVLRPFSSWEEG	AAFRSVGVVSMWEEG	AAFNSATVASSWEEG	AAYSQDLSCTSWEEG	AAYRGSRSPVCWEEG	AAMYHMDCRVWWEEG	AAFERGGAPRGWEEG	AAWLFSESSSAWEEG	AALQFFSIPSHWEEG	AAIGSESTLMYWEEG	AAWTVDRARCAWEEG	AFTVFPISFQTVPLG	ATYTFDEVNPSLING	ARASTLLWMATLSQG	AGRSIIPASCVVGLG	ASMFGMAPAILSNCG	ARLRFADNGQSCDMG	AAWMDHSGLHDWEEG	AARWIRQRSGTWEEG	AALEPLKVSRAWEEG	AAFIGKSSRMGWEEG	AANGGLRRAKVWEEG	AAVDVVDTRIAWEEG	LLDVPTAAV		TPEEIAQVATISANGDK		FKWGFTGQKTEEVKQD	LPDNINVYATTAANPR
AADLVLKFRWVWEEG	AAGYAGGDAFRWEEG	AAGTYSPQLTYWEEG	AAFGSGLSPMGWEEG	AAYSLDPVPMAWEEG	AAFTGIGTLTSWEEG	AADLVLKFRWVWEEG	AASYTTPLIILWEEG	AAMNPDPAQLSWEEG	AAFTSQGSHLAWEEG	AAIVIDFDVRCWEEG	AAYYPSEVAKAWEEG	ALLLEFRVMFIPARG	ARSAVNYDPVMLVNG	ATPHFLGSRSLYGYG	ARASTLLWMATLSQG	ASHNAQYWVGISNQG	AITSLSGCLPSVQTG	AAPERWSQNEIWEEG	AAGWKDFQVMFWEEG	AAWDIDSKLDMWEEG	AAVLRRGSQVAWEEG	AAMVRMNVQRAWEEG	AADIRVRAMRTWEEG	LLGPRLVLA		PQLSRLGHL		KWGFTGQKTEEVKQDK	QTHMLDVMQDHFSRAS
AAPEMSKWYRGWEEG	AAHRRRSGGTIWEEG	AAFRSSLSYMAWEEG	AALDTECNCQAWEEG	AAWRLDAPCAGWEEG	AADFRMYPNLMWEEG	AAPEMSKWYRGWEEG	AAFGNNGCHLAWEEG	AASYFGLPNCAWEEG	AAVSSSLSVRMWEEG	AAICQVSNDRTWEEG	AAFDWVLCPAAWEEG	ARLAVLVPCFVPSSG	ARTGLYMDRVKASTG	ASWRSMNIPSSFSTG	AAEYVTGISWASWAG	AYIPSGIGVSGLGRG	AQPALELDVNLLCVG	AAQYMAVAKAKWEEG	AATDQCMVGHNWEEG	AAVVLSLVKPDWEEG	AAVLRVKVSTAWEEG	AAMDMMESKLGWEEG	AAQRGNCVEMEWEEG	LNQELRADGTVN		LDKNQTAEK		PAILSEASAPIPHD	ALKLKRAGNSLAAST
AARTVREAVCRWEEG	AAMEMSSSLVSWEEG	AAVARMGPLASWEEG	AAFLADSAQKLWEEG	AAFRMDVNGVNWEEG	AAYRLDFCLLGWEEG	AARTVREAVCRWEEG	AAFLGLLSSFSWEEG	AAFTQLATDPAWEEG	AAFSVDTNWRFWEEG	AAYYSDSVITCWEEG	AALVLSRDPVSWEEG	ARIYRLGSDLLSLSG	AVAFQCVPAQRYHGG	ATTSILYLQDQVYTG	AHPVMPNFASCRSSG	ALWSDFNVNSLDLGG	ASEYRLGGSCIGVMG	AACTMCKWKCAWEEG	AAAEMEINASRWEEG	AAQQNCMLYLDWEEG	AAVVSWPNQRSWEEG	AAVSKREPRQAWEEG	AAELRLMSALTWEEG	LPAGWILSHLETY		NWLDKNQTAE		GRDFYKILGVPRSAS	VTKGAVLGRPTLSVQQTP
AANRVRTHLCGWEEG	AANVYEMVNVGWEEG	AALERGSTPVCWEEG	AAYGGEDNMRNWEEG	AAFRDTLTLHAWEEG	AAYRSDNSLSLWEEG	AANRVRTHLCGWEEG	AAVHWVYDSPAWEEG	AAVVMQKLAMMWEEG	AALLSSSTCLSWEEG	AAFGEIPGLRCWEEG	AAMRRSPILCSWEEG	ALLWSARFRTLSRNG	ASLERAFFQEHPMIG	AAEYVTGISWASWAG	AYSDCGSSLSHGYTG	ASISSYVLSGVNNVG	AYDEGMYSLVLSYPG	AADPKLVAGYWWEEG	AATFGGSFVLTWEEG	AAFSRCVSLSVWEEG	AARRKDNCHALWEEG	AAWVSTLAVCTWEEG	AAGELAFWGNYWEEG	LPASVFNNQVSLKSLN		EIINWLDKNQT		DFYKILGVPRSASIKD	KPKVVVTKGAVLGRPT
AAFEVFGPHCLWEEG	AALRSFIAYRLWEEG	AAITGSENMISWEEG	AALLSSSTCLSWEEG	AAFSLQRDAYGWEEG	AAFFPNLPPMPWEEG	AAFEVFGPHCLWEEG	AAVDSRYLKEQWEEG	AATLCDSVPLGWEEG	AAMRSSVAVIAWEEG	AAVHSNWDCVSWEEG	AALVPEGILRGWEEG	AITCCFMLFILTRSG	ASHFCIDNVVRPMTG	AYPSVLYDDTLCVAG	APDSVYLGDCSKPLG	AADEMSVVRGMSSQG	AGTARIVPLVNIAYG	AANWTSKKVDRWEEG	AARERQRMRWLWEEG	AAAKVDRYVLCWEEG	AAQRIVHQQRVWEEG	AAMIRMHDPHSWEEG	AAGVPWPVRVQWEEG	LPSWLTTGNYRIESVLSSSGKR		DKCNEIINWLDKNQ		LHGQFSQAVTPLAHHHT	EAYLGKKVTHAVVT
AANLMIIVNSDWEEG	AARGEEPLGFPWEEG	AAYSIDPALYAWEEG	AAVFPVSSERSWEEG	AALLDSTCQNLWEEG	AAYCDIPVLMAWEEG	AANLMIIVNSDWEEG	AAHRFQQCPILWEEG	AAFSSAGTIWSWEEG	AAIVGSSSTRSWEEG	AAFTSLCSELAWEEG	AAYGGEDNMRNWEEG	ALNFVSHSSKMFILG	ASSFAPMMLDLCPMG	ANLGSFWSLANVQNG	ASFRTSSVPAGFHLG	AGAFHLAPSNLGWSG	ASPWMFEYAASSKYG	AADKGNVKHAEWEEG	AALSGYSRWVEWEEG	AAGMVFRDRQSWEEG	AAPTWHRVHRGWEEG	AALVLRSNALGWEEG	AAVSEPFKYLEWEEG	LPSYEEALSLPSK		PWVTVNGKPLE		GHVKVNGDASPAAAESGAKEELQAN	SDNELQEMSNQGSKYVN
AAGLFGSVARMWEEG	AAVDAIVVPLSWEEG	AALLDQVCQEAWEEG	AAVNQAATLTAWEEG	AAWWHDPASLAWEEG	AAFNDCSTPESWEEG	AAGLFGSVARMWEEG	AAFYPLASRFVWEEG	AASTESHSMRSWEEG	AALFKFPTLTLWEEG	AALCGVGAVSAWEEG	AALIRSRSLLSWEEG	ALTKVSWLSLILDIG	ASVYVVASDSSIRSG	ACSVSCFNSNSVVIG	AGTFNNRLFSYASNG	AWPRRPSYFMDCGFG	AQLVFDKSMESLIRG	AASRSFFLERQWEEG	AAVGTCLGHHPWEEG	AAYRCGGSLTFWEEG	AALFEYSVRPAWEEG	AAMAKRRNLIAWEEG	AALSNHICRHAWEEG	LPVITIDPASPQSP		QPPHEYVPWVTVNGKP		GAKEELQANGSAPAADKE	DAPEEEDHVLVLRKSNFAEA
AAVLSTVEGLMWEEG	AAYQTVPNFYGWEEG	AAMEMSSSLVSWEEG	AAYSLDPVPMAWEEG	AALSRCGSNPGWEEG	AAVCPTQRYYGWEEG	AAVLSTVEGLMWEEG	AAWFSLTVNRRWEEG	AALYRSQNLMCWEEG	AAYSVSNSERCWEEG	AAFLCQSGPMGWEEG	AAWQVLPCLYGWEEG	ALYHLCYVDSPLVPG	ADTYCGKKFGLSRNG	AWVKDINLYGCDDFG	ASTAMLMDDTAWCKG	AFLYSPSECLYSSSG	ASCILHDTSQRSYCG	AARRHFADFLVWEEG	AAMRVRRWSSAWEEG	AAVTSWTAHFRWEEG	AALTYQKARLTWEEG	AAVTRLEGCIGWEEG	AALRGRATQYCWEEG	LQPFDYDPNEKSKH		RTFRNWMNSLGVNPR		AKEELQANGSAPAADKEEPA	GINSLHTLPTREGHH
AAGTKSTRALGWEEG	AAYGGEDNMRNWEEG	AALSSETCMIAWEEG	AAYSVSNSERCWEEG	AAVSPEGNPRSWEEG	AAVNTDPSVHSWEEG	AAGTKSTRALGWEEG	AAFSLDYSMIDWEEG	AAFVPDMISRTWEEG	AAPYQCMGGLRWEEG	AAFCETPSLNCWEEG	AAGPFVMMTSIWEEG	AIIIHMYFDGQRCKG	ASFLHDGCTYTSFTG	ALDCHVMKIEASHLG	AGILLSDSSLLSISG	AFLRDPSMFSLSSSG	ACDTFRPVMDSPAWG	AAISAFGKAWMWEEG	AAFFTLRGILGWEEG	AAGADRVGISCWEEG	AALNDFCSHGAWEEG	AAEMMMCPSRTWEEG	AAFNSSTTLKAWEEG	LVYQAMETNQVNPFSNFLHVDPRKSN		SKIENHEGVR		SQPAAYVAQPATAAA	INSLHTLPTREGHHL
AAIGVGIIVGEWEEG	AALLSSSTCLSWEEG	AAFQGLSANLCWEEG	AAMRSQGICSAWEEG	AAYMLTSNGNAWEEG	AAFLPDRSFVGWEEG	AAIGVGIIVGEWEEG	AARGYSYRDDHWEEG	AALTTGNTVVCWEEG	AALHREQSYRSWEEG	AAFRNVPSPHSWEEG	AAPYQCMGGLRWEEG	AGNPPAMLPLRRIPG	AGVETLMVSVQHVSG	AGTYSMMMSNMLSQG	ARVLYGIQTSMPVYG	AMHETTPLRVVNSMG	ATEVVHEGTQLGCIG	AARTSATSLKRWEEG	AAVTAQMWIVEWEEG	AASEMVFSYKDWEEG	AAVRIVPCRLAWEEG	AAFRGLSIQPGWEEG	AAMVGSRTRHMWEEG	MEKYNIEKDIAAYIK		PMNDHNAYR		QPAAYVAQPATAAAYA	GIIQGERDHYGYR
AARISRDHLVKWEEG	AAASDFAVSSCWEEG	AAYCVDLAESGWEEG	AAFRMDVNGVNWEEG	AAFMSLCSNECWEEG	AALSMDRVMLCWEEG	AARISRDHLVKWEEG	AAHRSIGILRSWEEG	AAFYPLASRFVWEEG	AAAKFHVMPATWEEG	AAMQICSVNRGWEEG	AAMRSQGICSAWEEG	APTTVSPHSSLLRGG	AGSRLALEHCPSQCG	AGILLSDSSLLSISG	AGTVLYSQESVPWSG	ASSYRMLRSSFQPTG	AGGPFSPDLSLSQSG	AAVHILNCPMIWEEG	AAVVLSLVKPDWEEG	AALAYHACDMGWEEG	AAGVNLTWMCDWEEG	AAVYNHGQICGWEEG	AAVAEKTTELGWEEG	MFGGPGTASRP		PFRNRQEHLKY		PAAYVAQPATAAAYASQ	TGVITTTSSQLDREL
AADCYATYLGVWEEG	AAPFWSMGNYTWEEG	AALLSSSTCLSWEEG	AAVRVQGDVRSWEEG	AAYRSNPCPRSWEEG	AAWLKDNALACWEEG	AADCYATYLGVWEEG	AATWCGDVDLLWEEG	AAPYVLIGCPLWEEG	AAFVGHETQCSWEEG	AAFIEMDILLSWEEG	AAFRTMTPLRGWEEG	ASVLPPSNRGSFFRG	ARCTVRFDEALRIPG	AGSLRTHSFRSEACG	AVPAFSLDVNGCKIG	ACDRFGTHLFRIDRG	ANSLPLFYEFSPASG	AATGKYGLIICWEEG	AAQQNCMLYLDWEEG	AAVKYVEGQRRWEEG	AAELSIIGLETWEEG	AAGCIKESHVHWEEG	AAVVDKLTASGWEEG	MQRWIMEKTAEHFQ		AIIIPFRNRQEHLK		LDFSVIVANKAAFHK	KEVTGIITQGARN
AACRYVAVNPPWEEG	AAVLFPRALSLWEEG	AAIVGSSSTRSWEEG	AALWRMPTPATWEEG	AAFDIQTSLDSWEEG	AALSTESSLTAWEEG	AACRYVAVNPPWEEG	AAMACDSNRIAWEEG	AAKFNGALTSGWEEG	AAFRTMTPLRGWEEG	AAYTRDFSPCSWEEG	AAYVGISENKAWEEG	APTTSSIKLASFNSG	ASIDCPPRIYRSRFG	AMWPQIDPDALSWPG	ARSYMNLIVPSSPGG	AVPWLLDASNPFTAG	ADFDTFFGSPSFTAG	AAAVIGNNSVLWEEG	AAAKVDRYVLCWEEG	AAQQVYVLNTNWEEG	AACNITEHIVRWEEG	AALHSVQVRSSWEEG	AAFQPRMNRKCWEEG	NAGDVAFVKDVTVLQNTDGNNN		HKVAIIIPFRNRQEHL		KNLDFSVIVANKAAFH	AAIATIKTKRSIQ
AASARCVVNREWEEG	AAYSVSNSERCWEEG	AAYTRATTLGVWEEG	AAMLGEVCELAWEEG	AAWRSEGTLTCWEEG	AAYSGQRVPLSWEEG	AASARCVVNREWEEG	AAYISGSPLWSWEEG	AADAWSMDFNQWEEG	AAYSDHRALISWEEG	AAWVRSCVQSSWEEG	AALRGHTNNGCWEEG	AGNGTPSFIAYSWYG	ALSYTIMVTVPCAFG	AVPAFSLDVNGCKIG	ASSSTLRTVSTCLSG	ASGSGFRFSTNPPCG	ARGVWMTCEIPPAWG	AAEGAPGSRWQWEEG	AASTVVTAVEKWEEG	AADNSAFTFSCWEEG	AAPVWMPSKLGWEEG	AALERWTARPMWEEG	AATRSKRSWAAWEEG	NAKKTSGNSVKIVKVKKE		SPHKVAIIIPFRNRQEH		SSHNFQLESVNKLYQ	VDKVIQAQTAFSANPA
AASQLQWLLAKWEEG	AAERDILRYRKWEEG	AAFHGSGTVLCWEEG	AAYGGDSAELGWEEG	AATPVVYPGLVWEEG	AAYNADNSLITWEEG	AASQLQWLLAKWEEG	AAYSQDLSCTSWEEG	AAMACDSNRIAWEEG	AAVSNFDSEFAWEEG	AAFDTIGSVQSWEEG	AAYLCADIGHSWEEG	AACCIPYVSKTLPVG	AKLLPIRLQSGNVGG	ARSYMNLIVPSSPGG	ASRYHISPCAGTNHG	AWICHPPYTLRIFIG	AFSDDSFHRALNMIG	AAVVGKINMSIWEEG	AANVVSHDNDGWEEG	AAGIQICILRAWEEG	AALSGKRSLMAWEEG	AALSKRTTNAGWEEG	AADIIRMMNRLWEEG	NEEGFFSAR		DEVLKIMPVQKQTR		PEYREEGAAVASRVR	VVLWSSLTPRPDDPSPLSRMRED
AAFPVSPHATHWEEG	AAFHGSGTVLCWEEG	AAFRMDVNGVNWEEG	AAVDQLDSLGGWEEG	AAYDMECTTKGWEEG	AAFRISLTPRCWEEG	AAFPVSPHATHWEEG	AAVRLTSVLTMWEEG	AAQFVNSNSMAWEEG	AAMLGEVCELAWEEG	AAIRGSLSYGHWEEG	AAFLSTEVNYGWEEG	AGWLTVISICVNDVG	AKQPAVAIAPCQHSG	AMPGFVVEIGSVAVG	AKQRMLYLDGSSLVG	AREYRYMSDYFQEYG	AEQYCFDLTLHACCG	AANRRDTMHSGWEEG	AAYSHMGCVHSWEEG	AANIRGDRNHRWEEG	AAFGHMRTHCMWEEG	AALVQWSTHHTWEEG	AAPEAWISLLGWEEG	NEYYIADASEDQVF		IWKNYLSMNK		LAPEYREEGAAVASR	LVVLWSSLTPRPDD
AAHTFPYRGGCWEEG	AAFRMDVNGVNWEEG	AALWRMPTPATWEEG	AAVRDSWTLVSWEEG	AALINERILYGWEEG	AAVHWDVNCLAWEEG	AAHTFPYRGGCWEEG	AASGSSEWLFDWEEG	AAWTSTDSMAFWEEG	AAFVKLDSAHVWEEG	AALQREDSEVSWEEG	AALLVDMSLSLWEEG	ARFTLSRYARPCVCG	AATSYQIGVNPPSRG	AKQRMLYLDGSSLVG	AGYFDLATLLNAVHG	AGSAQDFVIFPNCFG	AFCNMRHDFTCYSVG	AAGCTCAHNHDWEEG	AALRGRYRASRWEEG	AAIWECGDRKSWEEG	AALLRSWTQVCWEEG	AAMRNWSSNASWEEG	AAVDPMRSRKGWEEG	NISFETMYDVLSTKPV		KIWKNYLSMN		FQNPFKIDRTEFIPS	IPQKIAVQPGTVGPQG
AAGLLNFQRLEWEEG	AAHDREESISHWEEG	AAWQTEMDSMSWEEG	AATCMDTNNKGWEEG	AALSKNLDMRAWEEG	AAIRNEISLSSWEEG	AAGLLNFQRLEWEEG	AAMVLMPEMGAWEEG	AAMRSSVAVIAWEEG	AAFRRENGASAWEEG	AAYARHPSCQSWEEG	AAVHNDPGFIGWEEG	AQWSLRYSRRLLSLG	AFLSQNLYNFQTLLG	ADIHFSVSRSSTNLG	ATGLYVQDFCVPLNG	ATQRVFNLTACPSVG	AARDTRLFWIWLRYG	AADPPRVILYCWEEG	AAERGTRLTSVWEEG	AAVKGYRNNMGWEEG	AAILQQGVRRMWEEG	AASHQLSAFRCWEEG	AAMENWMPDLGWEEG	NLVRVWQVTIGTR		DIYLLGKATLPGFR		IDRTEFIPSTDPFQKA	SDPILYRPVAVALDTK
AAGDRAFHPLFWEEG	AAISFYISCNHWEEG	AAVDQLDSLGGWEEG	AAVMQERGCSAWEEG	AALHRDHVVRAWEEG	AAVRFDVSMASWEEG	AAGDRAFHPLFWEEG	AAMKSMSGPLSWEEG	AALFKFPTLTLWEEG	AAELSDFCVLSWEEG	AAYMFERTFGAWEEG	AAVIKENNSYAWEEG	AGFAPFGFYSFPHDG	ANLGSFWSLANVQNG	AFGELALDMDLSSLG	AMHCGDIFCASRSNG	ASEGRPCLRNAPVAG	AHLRLEGTVFGGGIG	AATSGVECSDEWEEG	AASRCILTLVLWEEG	AAEVRGCDWSTWEEG	AAKELVKTPTNWEEG	AAGMVFRDRQSWEEG	AAVRLKNVQQAWEEG	NPAEFVVNTSNAGAG		DVGTKTTIRLMNSQLVTTEK		FPDQFVQITDPTQPE	ASDPILYRPVAVALDT
AASILPSLWAKWEEG	AAGSFDLLNLAWEEG	AAFTEIGSSLVWEEG	AAFRPARALSMWEEG	AAPFRVESSLMWEEG	AASFIGCSTNLWEEG	AASILPSLWAKWEEG	AASSFLYLGAEWEEG	AAYTRATTLGVWEEG	AAFSEVVSESAWEEG	AAIENEMNLFCWEEG	AAFTYNCMNVPWEEG	APSNIIFCFDFVCLG	AGFPLSCCQAPHALG	AKARMDASLVGKSFG	ASYQNNTLIENSVPG	AASPWYYNMQPTVLG	ATATPSYMVGWNMFG	AARYLMHSNQGWEEG	AADNSAFTFSCWEEG	AAGARIRMMGDWEEG	AAVGRCDVWLAWEEG	AAIRVWHPDPAWEEG	AAKIRPWGIGAWEEG	NPAQIREMFDDVSYDKG		RLGCIKIAASLKGI		IVIVPSLNPDGRE	QEIVTERSVSSRQAQ
AATGSPVEMVCWEEG	AAVWNTCIVAPWEEG	AAFRLLPSCRSWEEG	AAWGSDRCMKAWEEG	AAWTFQETIQSWEEG	AAYSIDPALYAWEEG	AATGSPVEMVCWEEG	AADRLCVGYQPWEEG	AAMRSQGICSAWEEG	AALIKDIGRLGWEEG	AALDKADCAKCWEEG	AAFTCDFSHFGWEEG	ALCTRALSPSKTATG	AYNNRLMTEFSALSG	ASRFRHSRVVSSECG	AARDTRLFWIWLRYG	ASFDYNVALGAISKG	ALRQRPYLRMASFSG	AAYSGSPSRWKWEEG	AAIWECGDRKSWEEG	AASYPIQRADNWEEG	AAMVEYGTLNAWEEG	AAPWGWKTHRCWEEG	AASGFWPSRCAWEEG	NPEYSPDPSIYAYDN		PKFEVIEKPQA		ADRDTYRRSAVPPGADKK	VTQEIVTERSVSSRQ
AAPCWNHLDMSWEEG	AAVPLILMCDVWEEG	AALATSLTPVAWEEG	AALCRDTNQMAWEEG	AAWLCNPNPRSWEEG	AAFMIDRSSRAWEEG	AAPCWNHLDMSWEEG	AAVVTTRSVMFWEEG	AADKVHLQCNLWEEG	AAYFGDIPPHSWEEG	AAYRSLENVDGWEEG	AAYVGECPGLAWEEG	AVAYRYYWRFIVLKG	ALPCRCSCARDVWQG	AVREVSLVHDVTALG	APNSGKPLLDCSSRG	AGPYTAMVSTPNSRG	ALHMSVPGHVFTLLG	AALLSGVRAPGWEEG	AAMLGTLWTCLWEEG	AAVTTLTTNQDWEEG	AAVRAQGCVRGWEEG	AADGWCHSRESWEEG	AASAIRWAPVHWEEG	NPPLFALDKDA		GQHLLPWMDRLSLEH		IHPEIDNPEYSPD	GIVGKYGTRYGA
AAFSGSIKNEPWEEG	AAVTQMDGSSAWEEG	AADFSMIDSMSWEEG	AAWRSEGTLTCWEEG	AAYSLDRTSGSWEEG	AAYTGMSSNSVWEEG	AAFSGSIKNEPWEEG	AAAARVWCSTRWEEG	AALRGHTNNGCWEEG	AAFTYNCMNVPWEEG	AAMSYSRMANLWEEG	AASIRMALTPMWEEG	AGLCLLNEGQECFTG	AFSRMGIPYGSYVDG	AADQLFIDFNQAALG	ASRFRHSRVVSSECG	AQTDLLAFRMTAIPG	ASEVILNESVWSSEG	AAYSDLSINDDWEEG	AAPRWNSSMAVWEEG	AAATAVPVRGCWEEG	AALTHRVSLMNWEEG	AADMPIVMWRAWEEG	AASRARMQRQEWEEG	NPRKFNLDATELSIR		YIIDNKGIDSD		NPEYSPDPSIYAYDN	SDLLLLVDTHKKQIDQ
AACFLLVMFKFWEEG	AAWSSSKSSSCWEEG	AAWHHDLTNNLWEEG	AAWLSDNSVYAWEEG	AAWVKDASLLPWEEG	AAWVPMHNLLAWEEG	AACFLLVMFKFWEEG	AADGLRIIHDMWEEG	AAMKSMSGPLSWEEG	AAFTCDFSHFGWEEG	AAFWRQETCFSWEEG	AAYSSASTCFMWEEG	AFSLHFNLFIWWISG	AGKLGMFPSQHQTHG	ASSRCANVLFASLNG	ACPNYMPMRVLPFAG	ANLYFCSDIIPLAVG	AYLASDLNSSGMRLG	AATVSVVALDTWEEG	AAIGNYLDSDTWEEG	AALTQPAATVFWEEG	AARSEGGPCSGWEEG	AALMRVSPRMGWEEG	AAIVIRPAQVGWEEG	NVLRIINEPTAAAI		IGQVIMSIRTKLQNKE		IDNPEYSPDPSIYAYD	NSDLLLLVDTHKKQ
AALANHSCTLNWEEG	AAMFFDINSCAWEEG	AAMFFDINSCAWEEG	AAGFRYEVVNSWEEG	AAFDSTTNLMAWEEG	AAFAPVSNWRAWEEG	AALANHSCTLNWEEG	AAFSLTQLPGLWEEG	AASSFLYLGAEWEEG	AAVLRGSSCRSWEEG	AAVRFMESCGSWEEG	AAFEPIEGLLCWEEG	ALVLIEMWICVYFHG	AAFLADQPAVVSLRG	ACLFSDKTNWASDNG	ADVSVFIDHSLGASG	AADNSLICWRVTVLG	ASSQYEYLIGDTHFG	AASDHQHQNSEWEEG	AADDYAQWMWKWEEG	AADGSGSACWCWEEG	AALVSRMSLLAWEEG	AAVLRGHLIVKWEEG	AASYPWRNRLAWEEG	NYGSYSTQASAAAATA		SPRAIHSWLTRAMYS		GAKGFSLSDVPQAEIS	SLADIMAKRNQKPEVR
AAYSRERGIFCWEEG	AAWLSEMTAWNWEEG	AAWGSDRCMKAWEEG	AAFLREFTLHSWEEG	AALRVMGSVGAWEEG	AAFVKDESLEMWEEG	AAYSRERGIFCWEEG	AASYLLLALKSWEEG	AAYRACASNHGWEEG	AAFLIVNSPDGWEEG	AAYVIDVVYPCWEEG	AAFQFDRICRSWEEG	AGYRWFAFKVFTYAG	ADHPHAVESLAANIG	AKDWLGMLSPPTYYG	AVREVSLVHDVTALG	ANSLMGMDTEYSFPG	ARWFSDWNTLAFGNG	AACPRVKGGPAWEEG	AASREDESYETWEEG	AALDKNSVFTCWEEG	AALSCHMSQRGWEEG	AADNSAFTFSCWEEG	AASSVRLWRSMWEEG	PAVDEKLRDLY		PSPVLTIKKDRTSRNSI		QAWKSMKDTLGKPAA	AVKFQRAITGASLAD
AALTRYRSQVCWEEG	AAWLDFRPMLSWEEG	AAWLDFRPMLSWEEG	AALHRDHVVRAWEEG	AALHRDSVLRSWEEG	AAWRSMQNVECWEEG	AALTRYRSQVCWEEG	AAYSSASTCFMWEEG	AACFQIDTVRSWEEG	AAFQFDRICRSWEEG	AAFDSIYLPKCWEEG	AALLRDVVMSAWEEG	AASVRASFPSMTNLG	ASSFRSQYLPFSPWG	ARAFIPDVDVYSNRG	ASSRCANVLFASLNG	ARSEYVTCNTNHALG	ADFQWQPMPNMVSSG	AACMWMVAIALWEEG	AAAGSRWCALAWEEG	AADTGSCLHGDWEEG	AADFLVCRRPLWEEG	AAIWECGDRKSWEEG	AALRAWPGRYGWEEG	PGLAVKELK		KSEIIPMFSNLASDE		KNQAWKSMKDTLGKPA	ARLFGIRAKRAKEAA
AARWVCVRHINWEEG	AAKGVTHLCSHWEEG	AAWLSDNSVYAWEEG	AAPFRVESSLMWEEG	AAIVIDFDVRCWEEG	AALDTECNCQAWEEG	AARWVCVRHINWEEG	AALTNDNSATYWEEG	AALSKISTDRSWEEG	AAVIRSPSQVSWEEG	AAVDRCVSQSGWEEG	AAWLCNPNPRSWEEG	ALYVYHICVMPILSG	APLTILRMANLYFLG	AHPYSAISVMSCFPG	ACLFSDKTNWASDNG	ADDLFHLFPSMSDCG	ANETILSDKPATGIG	AAAQDRGRWHVWEEG	AASEHMCNMSGWEEG	AALHRGGDVMSWEEG	AAIRGRSAHWAWEEG	AASNLLSWNTLWEEG	AALTKWENRKLWEEG	PLYRHIADLAGNSE		RVGIVAWHTTAQN		HLVYESDQNKDGKLT	QSDRGTRLIHSQQASSQ
AADLSLSSFRYWEEG	AALSFMSTTNLWEEG	AASYRMQQNSWWEEG	AAWLCNPNPRSWEEG	AAVSPDRVTLAWEEG	AAYMPSQSNLGWEEG	AADLSLSSFRYWEEG	AAFQFDRICRSWEEG	AAYRSNPCPRSWEEG	AALRGHKSLRAWEEG	AAVLRSTNPHPWEEG	AAFGNVTCLQAWEEG	AIYLDVFLLISYFWG	AVNYSVYKVDPVKLG	AGLEWFSQSDCAVLG	AKDWLGMLSPPTYYG	AVETYNFALGPVFLG	ATCPLALDRPCLALG	AAGPCQSRVNMWEEG	AARCYKHSDWGWEEG	AANQNVENWTTWEEG	AARMPSKRARGWEEG	AASLVTPQLNHWEEG	AAMLPHGNLPSWEEG	PPAENSSAPEAEQGGAE		VILLLKIWKTRSCAG		RHLVYESDQNKDGKL	IQAELLTFPNSSPGL
AAALDYWKFRPWEEG	AALSKNLDMRAWEEG	AALSKNLDMRAWEEG	AAYITTDDSLCWEEG	AAFDAECNLSAWEEG	AALRSESCSNGWEEG	AAALDYWKFRPWEEG	AALCGGANRRSWEEG	AAVRGAGVLSSWEEG	AAFGCISSCESWEEG	AALFSESNSMMWEEG	AAILPVASTSGWEEG	AISSSRIFSALTMGG	ATILTRVAKSDSMVG	APSDLMMLDLSFSVG	ASVPTMADSCVPLQG	ASGLYTPVRDVLAIG	AGLYLDADMTLSAMG	AAQDNTLCYERWEEG	AARRKEFRVRFWEEG	AAGELAFWGNYWEEG	AAFTSHQNHKGWEEG	AAIIGKWVDHVWEEG	AAFKSWKPLYGWEEG	PPPPPPPPPPPP		EEIHNHSTFVGKIW		DFPEKLKSFPNIGSL	AVNGVKQIKTLIEKTN
AARILLNRWRWWEEG	AAYRASVIPVAWEEG	AAFSLQDSTKAWEEG	AAFDSTTNLMAWEEG	AAWLKDMVMFGWEEG	AAFRLNDVCLAWEEG	AARILLNRWRWWEEG	AADATGFAKWCWEEG	AAWLDFRPMLSWEEG	AAIGSESTLMYWEEG	AAYRSDSGSGAWEEG	AAQLLFCESSFWEEG	AVCWFIRNYGILHYG	AFWSDFHGGHSVDHG	AEMGRSTVQVCDTLG	AFRSSTSYPLCLIQG	ARHALFECRNNHAFG	ASSFRRTLTMPSFPG	AANVWVPVLCCWEEG	AAPIGCLEMWMWEEG	AAGVPWPVRVQWEEG	AANAIKTVDCYWEEG	AASQFRSIMPCWEEG	AARHEFRLWGSWEEG	PPPPPPPPPPPP		APPGYNIAVKPDQIQYTE		SGQVYVNDLPVNSG	GVKQIKTLIEKTNEE
AAFAVLASKTVWEEG	AAPFAVSRTPSWEEG	AAWLCNPNPRSWEEG	AALHRDSVLRSWEEG	AAWKGSTNMMAWEEG	AAWIYDCDQMAWEEG	AAFAVLASKTVWEEG	AARYWFMCVWDWEEG	AAFTCDFSHFGWEEG	AAQLLFCESSFWEEG	AACQNMNVNLSWEEG	AAYWRDRVPKMWEEG	ASALMLGLIVWVWGG	ARNINGCDVRRNTAG	ASFSMQGVDLCLVLG	AGLEWFSQSDCAVLG	ASSRLQMDRDLLSMG	ADVSWILDSTLPIGG	AAMCWYRNKGHWEEG	AAVEHGKLRAGWEEG	AASPCVCLGNNWEEG	AALCGRSNLASWEEG	AALFDWGIMACWEEG	AALVHKKSLNCWEEG	PRKFNLDATELSIRK		DNGIIKAFRNIPGIT		AALIRGQDSTIAASE	TTRSQLANTEPTKGLPDHPSRSM
AAYPWVYECQSWEEG	AAWLCNPNPRSWEEG	AAYRQSYVNYMWEEG	AALLKVTGPTAWEEG	AAYRLEGGVRAWEEG	AAWERANCPMAWEEG	AAYPWVYECQSWEEG	AALMLNVSPAAWEEG	AALESQEVRLGWEEG	AASKADPSLLSWEEG	AAYIGLRNDCVWEEG	AAVVPCFSNIAWEEG	ACFDMLRLFLFHFQG	APGFSQIVGLLPFRG	ALSSGSYNPCWNVRG	AMGDLTADPTSPQVG	AYLHRMRLSGSSHSG	AFVVPFYSRWFDLCG	AAGADCSMSTCWEEG	AADTGSCLHGDWEEG	AALSNHICRHAWEEG	AAGSIWPDVFAWEEG	AAGARIRMMGDWEEG	AALDSYPSRRQWEEG	PRKIEEIKDFLLT		ILIQWITTQCRKDVG		TGETIRSQNVMAAAS	SPSPGTSWTTRSQLAN
AAKNLLLWIGMWEEG	AAYRQSYVNYMWEEG	AAWVKDASLLPWEEG	AAIVIDFDVRCWEEG	AALEFRLMQSDWEEG	AAYVPQSDSSSWEEG	AAKNLLLWIGMWEEG	AATSPSMSWARWEEG	AAFEPIEGLLCWEEG	AAIVIDFDVRCWEEG	AAVFDSLTCLGWEEG	AAIVIDFDVRCWEEG	ACLLYQMCYVVSKNG	ASSIFLPMFNDHLFG	AVPVCALSSSQLCMG	AGSELAFHMVRNEWG	ASSFSWNLSPSAYSG	ASTLYASCSGLRSDG	AASSSETLVYWWEEG	AALCVKLRWSTWEEG	AAPLYKENSNHWEEG	AACKIGCADNNWEEG	AAIHRAGDLSAWEEG	AAVVSNSNRVAWEEG	PSDWKTDSTCRMVTSE		KNVIIWGNHSSTQ		KNFLVIVTDGQSYD	GVHYISVSATRLGANGS
AATLYGCSFTCWEEG	AACSPSGLLSAWEEG	AAGFRSFANCWWEEG	AAVSPDRVTLAWEEG	AAVDSSVTCSAWEEG	AAIRCENTLLCWEEG	AATLYGCSFTCWEEG	AAYDTCESSSGWEEG	AAIVMDNCVPWWEEG	AAYDTCESSSGWEEG	AAFFPAKVPDCWEEG	AAYDTCESSSGWEEG	ANVLLTTSIMITAIG	ALGTNKVFLHADVCG	AHLRLDKCLSSPYAG	AEMGRSTVQVCDTLG	ALGTQEIFQLDAAMG	AKGFSSLMCMDSLFG	AADKRSHTLGFWEEG	AANQNVENWTTWEEG	AAMVGSRTRHMWEEG	AAMSLSAHKNWWEEG	AADIRVRAMRTWEEG	AALSLEKNRLGWEEG	PSKETIEQEKQAGES		DPTASISAKVNNSSL		NPTFEEDETPNQETA	REQEFQAFLSRSQSPA
AADPLVVRESGWEEG	AAWVKDASLLPWEEG	AALHRDSVLRSWEEG	AALRLQPTVLDWEEG	AAFLCQSGPMGWEEG	AAYRKELACGSWEEG	AADPLVVRESGWEEG	AAPFLQCPLRCWEEG	AACEKTSNPSAWEEG	AAWLKDMVMFGWEEG	AAWDYQNSDTAWEEG	AAYYRAEVSLSWEEG	ALATANPLWVVPSSG	ALGSQLYTVETALLG	AHVFPVGYSYLKHLG	ATSNIHRFRTDKSLG	APDRYLLSVDSSLCG	ASLVCDSVASFVDPG	AALFPRPFDGGWEEG	AATVYVKSVGGWEEG	AAVAEKTTELGWEEG	AAGKWTMVVFTWEEG	AANIQSHRVMGWEEG	AALRLKCDHLAWEEG	PSVEPSAGHDEL		DPPAPLPLVIWHG		IPHVDNPTFEEDETPNQ	IQEQVSSQGSRLQAGH
AARSASVYVTPWEEG	AAKGRQGHSAIWEEG	AASKADPSLLSWEEG	AAYVNLNVNVGWEEG	AARRIADRVYAWEEG	AALRRQDSCPAWEEG	AARSASVYVTPWEEG	AALSSIPNPCSWEEG	AAWFGMPNTISWEEG	AAYRELGVPRSWEEG	AALTSLGGIVSWEEG	AAYRGSSGPFNWEEG	ARCLLLRALRMGQCG	AVFKDAGLGNVAYHG	AESRSDYYVGMQNHG	ALSSGSYNPCWNVRG	ASHWPLFMRTMAQSG	AQIEIKNCQSPLAMG	AAGAYDRYHALWEEG	AAWYLEFVTGRWEEG	AAECYKGRMLAWEEG	AAAGRYPSRCGWEEG	AADSFSSCVKSWEEG	AAFIGKSSRMGWEEG	PVEKAAQLRPI		DDTTVKFEIWDTAGQERYH		VRDFSLTSSSQTPG	EKKKITGIRTTGSTQSN
AAPGHRFRCATWEEG	AAGFRSFANCWWEEG	AAYDPGECILAWEEG	AALLPDSTVSCWEEG	AAFIEMDILLSWEEG	AAFVLDVVNRKWEEG	AAPGHRFRCATWEEG	AASPFLLLVGRWEEG	AAYSSIGSSGSWEEG	AAFGEIPGLRCWEEG	AAVRNMPGVSSWEEG	AAYYSDSVITCWEEG	AWVVHCTSSKILATG	AFLPVFLTFGLLWHG	ADMGTWYRQQGNTGG	AAVPWGDEKSLLSHG	ASKWWVNENSLLCDG	AKGYKRAHVPMGWTG	AAYHPQDAHGRWEEG	AAPCREKGRLVWEEG	AAMQECVTWYSWEEG	AAPRPMRCLASWEEG	AALSQRSTWPQWEEG	AAGTRWPTRLGWEEG	PYNVLAPKGASGTRED		DTAGQERFR		SSYSLSRAPDGAA	GAKLHTLSVEHQREE
AASPSVVEKDRWEEG	AALHRDSVLRSWEEG	AAYVNTRDSLGWEEG	AAFVKESVCMMWEEG	AAYRSMSTLEGWEEG	AAYHRQDVNLAWEEG	AASPSVVEKDRWEEG	AAFLTSDVPSCWEEG	AAYWRDRVPKMWEEG	AAYRKGFPCEGWEEG	AATLSDMSMMCWEEG	AAFLSGCCPSCWEEG	AGRQCHHILSTYQKG	AGSDPGYVTIGCLCG	AQLSSARFNMAYNPG	AKHALQMFSSNPSCG	ACGLWELDPNPMVIG	ANMELRSLPNLHGVG	AAGDVCRGTGWWEEG	AARDRSDVRQVWEEG	AAVSVARVNTGWEEG	AAIVGQNTRMSWEEG	AAELRLMSALTWEEG	AAMHDWKSRVGWEEG	QEIVTERSVSSRQA		DPFNPFELTNHA		DEYKNFYYAAVPSARN	PQRPISTQRTAAAPKAGPG
AAVGFAAMRVLWEEG	AASKADPSLLSWEEG	AAVSPDRVTLAWEEG	AAMVLDSVSSAWEEG	AAFTADVSPCSWEEG	AAYMLDTVQVCWEEG	AAVGFAAMRVLWEEG	AATIEMAIVPGWEEG	AALHPGLTAVMWEEG	AATIEMAIVPGWEEG	AAYLGNCGVTAWEEG	AALGRAQDRCAWEEG	AVYYTLDHNIAPSAG	ARLFRASCFASYLDG	ADSNRVLYSARSLLG	AILSVDSVSLANQSG	ADLDICFASSCWSRG	ADLLLLDFSSLSFRG	AAVPQKVNMKLWEEG	AAFQPRGHDNVWEEG	AATRSKRSWAAWEEG	AACTFVCSVVIWEEG	AAGELAFWGNYWEEG	AAVGRGNTHFAWEEG	QELRADGTVNQIEG		IESIAVAATPIPKL		KNFYYAAVPSARNVPYG	NPAVRTAAANAAAGAA
AAYTGLGRYMTWEEG	AARSVLSRELVWEEG	AAWLKDMVMFGWEEG	AASALLPMQNMWEEG	AAYARHPSCQSWEEG	AAYSCTSNQAAWEEG	AAYTGLGRYMTWEEG	AAPLVKMWPTFWEEG	AAEYVSIGSCGWEEG	AALGRAQDRCAWEEG	AAFVACPIRRGWEEG	AAVDKQNCLVAWEEG	AMWLMRRFCLSRLLG	ASKLKVYATVSPSVG	AQRHYFYSLNPLQRG	ALGFQMADSICQSTG	ADVKLAFDPRGSSFG	ANQFWTSQNLFAPDG	AAHQSEIQVISWEEG	AATRSKRSWAAWEEG	AADFRAGYGMNWEEG	AALISRSNGLLWEEG	AAGVPWPVRVQWEEG	AAVLRRGSQVAWEEG	QPPHEYVPWVTVNGKP		YDHNFVKAINAIQK		EYKNFYYAAVPSARNVPY	AAPKQKIVKPVKVSAPRVGG
AALGSLDAFVKWEEG	AAYLKTGAIGGWEEG	AAYYSDSVITCWEEG	AAFLCQSGPMGWEEG	AAVSRSRTYMAWEEG	AALVSILGAACWEEG	AALGSLDAFVKWEEG	AALSIISSHHSWEEG	AAFKCHLSLRGWEEG	AALNRSFSLVSWEEG	AAFVSHVDLQSWEEG	AAVDSSVTCSAWEEG	ALTKSVSFLVSGYPG	AFRSSPACVVTLQDG	AKGHSKVRVDLSSFG	AKEYASNFASSPSIG	AFQSSSPLYSRMING	ADSILYDGSVCNTLG	AARSKVKPDWIWEEG	AAYVRMGVHAWWEEG	AALSMFVWRHAWEEG	AAPMFKDCPSRWEEG	AAVSEPFKYLEWEEG	AACSKWPTFYAWEEG	QQRLIFAGKQLEDGRTLSDYNIQKESTLHLVLRLRGG		YSNRLYKYDHNFVK		AVNNPKKQE	PALQPAADHKPGPG
AALPILPNGSWWEEG	AADGGLYRNILWEEG	AAWKGSTNMMAWEEG	AAFIEMDILLSWEEG	AAIKGNPSLYSWEEG	AAVSPEGNPRSWEEG	AALPILPNGSWWEEG	AARFKMPRINRWEEG	AAFEWQANDHSWEEG	AAYVSLLSQTHWEEG	AAQYHIQGNSLWEEG	AAFLCQSGPMGWEEG	AFPCSELFGRCIHYG	ARMVFLCSKSLPLPG	ATFPYSIEYNWLSCG	ASDAHSFGNQVSVEG	AWDIVVLDASCLGQG	ADSDCQVKLIVGMIG	AASLGQKLFSGWEEG	AAPGYRSIGELWEEG	AAVTLFAAHGIWEEG	AADVECVRDSVWEEG	AALSNHICRHAWEEG	AAFMTYENRHCWEEG	QQRLIFAGKQLEDGRTLSDYNIQKESTLHLVLRLRGG		HLPTSWDWRNVHGINFVSPVR		MARLTWASHEKMH	SLKERNPLKIFPSKRIL
AAMDNLHRYACWEEG	AATELDGSRSYWEEG	AALLPDSTVSCWEEG	AAQNLVLMESCWEEG	AAWVSDPSCRYWEEG	AAYLSDASLQGWEEG	AAMDNLHRYACWEEG	AALFDITPCVRWEEG	AAYVRMTSLDCWEEG	AAFRNVPSPHSWEEG	AAFRSGSTPVGWEEG	AAYYREFCADSWEEG	ARSKWGCTSWADYKG	APRHLVTSYPPSGFG	ALCDDAFLNSSTAWG	AFAPAVGFIRQSTNG	ASSPSVTVDSTLRQG	ASQERVYLMNPNLNG	AATRKPANSVVWEEG	AAPHLRYCKKAWEEG	AAVDPMRSRKGWEEG	AACNDKLTWIAWEEG	AALRGRATQYCWEEG	AASQVWPSRPQWEEG	QYIIDNKGIDSD		ANMFKMAKNWSAAG		SQTPAPSSEVVLDSKRQ	ERNPLKIFPSKRILRR
AALSSCRCPSTWEEG	AAHSGGMVFPKWEEG	AAIESSPNSYSWEEG	AAYRSMSTLEGWEEG	AAFRSAGTPRAWEEG	AASYRQMFNSKWEEG	AALSSCRCPSTWEEG	AAWLSDGNSRAWEEG	AAFGRVSVGCAWEEG	AAIVMEGCLCMWEEG	AAWRSELVVPVWEEG	AAFRNVPSPHSWEEG	ASTGFFLFLGIKRCG	ARPLRMSYVSLSSHG	AGRFRVIDSPCIMAG	ASVVNIPYVAFPNFG	ALEGNSFLKDRIPLG	ARNLTNYLPVASLPG	AAGTKYNRCQSWEEG	AAVDPMRSRKGWEEG	AAPLPFNSLSAWEEG	AAEVRGLASLEWEEG	AAFNSSTTLKAWEEG	AACTSWRSRMAWEEG	RAMTKDNNLLGKFE		RYSQICAKAVRDALKTEFKANAEKTSGSNVKIVKVKKE		SKRQVEKEETNEIQVVN	KETLKHLASLYANNHPS
AALHSWQMPFTWEEG	AAMRDVDGVGCWEEG	AAIDNESGVKGWEEG	AAFGSASSCSAWEEG	AAMLWESIEVCWEEG	AAFSVSKTLLSWEEG	AALHSWQMPFTWEEG	AAVVRFETSFTWEEG	AALAIAPNLVCWEEG	AAYKKWPVVPHWEEG	AAFKLSDTVLAWEEG	AAFIEMDILLSWEEG	AFCLVSWFWPVSLSG	AHFSYTVCTVQRSTG	AASDYYFETCGHSLG	AHSTVGVYLKDFAVG	ARTYRITSNRLGHAG	ARRWSRSPSIVGVSG	AARKATWYVQNWEEG	AADVQTLEKWCWEEG	AAWVMADTRRGWEEG	AALGGMNSYSLWEEG	AAVKFRTTRIGWEEG	AASELRPCHHGWEEG	REIAVEHNNLGKA		DDDIAALVVDNGSGMCKAGFAGDDAPR		KPKTNMKHMAGAAAAG	GPLVKYSSDYFQAPS
AARQGDCRSRSWEEG	AASPEASQDGVWEEG	AALVKELSALAWEEG	AAYARHPSCQSWEEG	AAVRRERTLWSWEEG	AAWRFDASYLAWEEG	AARQGDCRSRSWEEG	AAFMDCRTNSKWEEG	AAGVFRLDTNFWEEG	AAWLSEVSVMPWEEG	AAWNLGVTCPAWEEG	AAFFSDNALCAWEEG	AGVYLPIRFRVPIQG	AFLTLEQGMLSDVSG	ANLCGSRSMCSFNFG	ANLCGSRSMCSFNFG	ADPYAWVYSLCPNEG	ARATPLFSICNSLQG	AARRVERMLKVWEEG	AAVLSGTYCTAWEEG	AAEGRMHAFHSWEEG	AAVDLFSSIGGWEEG	AAMVGSRTRHMWEEG	AAVSKMITIGSWEEG	RESLLLDTTSLQQRG		DTAGQERFR		GAKLHTLSVEHQREE	EQQRLAVQQVEEAQQLR
AASGVGKKGASWEEG	AAFLCQSGPMGWEEG	AAFLCQSGPMGWEEG	AAFVPDADLFSWEEG	AAWCLDPVNSGWEEG	AALRKETVVLAWEEG	AASGVGKKGASWEEG	AAYKKWPVVPHWEEG	AALVSGPTLLSWEEG	AAYRSMSTLEGWEEG	AACGQVSEIIRWEEG	AAYRPVANSLSWEEG	AFVYLIVGMHGVADG	AWPGLPVFELNPATG	ALSFDLSLPGSHSLG	AARPRYRGNFVMYQG	ARNNSSLFLHANSLG	AFEMQSCDCLFSGQG	AAKASTSFHSMWEEG	AADMRPNWLSCWEEG	AADQRGCHYLSWEEG	AANVMIPHVNHWEEG	AAVAEKTTELGWEEG	AAGIPWGTRRAWEEG	RGYMEIEQSVKSFK		DTAGQERFR		EFKKFISDKDASIVG	EAGALDRLLDLPAAAS
AAWEYFWAVWWWEEG	AAPMLRNDFVPWEEG	AAPMLRNDFVPWEEG	AALRVDRAVCSWEEG	AAYRSEMSLSTWEEG	AAVGRDASAYAWEEG	AAWEYFWAVWWWEEG	AAPQPVTLGRIWEEG	AAILHSWDQRVWEEG	AAQISLLKSNLWEEG	AAFKAEGCVPSWEEG	AALCIDASAWCWEEG	AYHHRLDDMCLVYFG	AKDWLGMLSPPTYYG	AIRCDTVALSDYFLG	ACHNLVMDSNSMVIG	ARRKYNLSMNHYGFG	ATSSFKNAWNLRNFG	AADGFRGGAFYWEEG	AAYFLIRVLRWWEEG	AADMRPNWLSCWEEG	AAILQRGTLVAWEEG	AAVVDKLTASGWEEG	AAPRSMPSRRSWEEG	RIINEPTAAAIA		KIKLQIWDTAGQER		NEFSILKSPGSVV	KAFKVKPFVVRDAVVYP
AATYYSYVNFHWEEG	AACELDFIVPKWEEG	AALLNGVSVHSWEEG	AAVSRSRTYMAWEEG	AADRCDVTCSSWEEG	AAFHMERSQMGWEEG	AATYYSYVNFHWEEG	AALALYLNRYYWEEG	AALVKELSALAWEEG	AALSNARVPVVWEEG	AAYITDGALTMWEEG	AAYARHPSCQSWEEG	AYWSYFSWESFAVSG	AREVRRLVILSSIGG	ARVAHDAFSFLRNQG	ASPFLLRALSPPSWG	AGDNNPSFLACVSNG	ASTFLHDANMCCAFG	AAGLYRDNATSWEEG	AAERSRWAHFSWEEG	AAVRLKNVQQAWEEG	AALVTRLSRLCWEEG	AAEIHLWPNARWEEG	AAPTWHRVHRGWEEG	RIINEPTAAAIA		DTAGQERFR		APVNIAGSRTAAALAPA	AARAELSRSDLSLIQQQQQQQQ
AALSCRSYAVPWEEG	AAFIEMDILLSWEEG	AAFIEMDILLSWEEG	AAILSSSVQTGWEEG	AALLKDSVASSWEEG	AAWLRDSSESSWEEG	AALSCRSYAVPWEEG	AAFDTIGSVQSWEEG	AALVTMCGVRVWEEG	AAYARHPSCQSWEEG	AALRPWSCQMSWEEG	AALRVDRAVCSWEEG	AILGWSLLNASPTIG	ALFSENNYTRAPIPG	APSMPTKRSFIPCLG	AGSFRWSLSSAAHFG	AGYVMNSALTLSSKG	ASSVLDSISNMQVYG	AAHMWTSDDVWWEEG	AANAGGLHGFEWEEG	AAQQMVLEQRAWEEG	AAPGHIEPLMSWEEG	AAFQPRMNRKCWEEG	AAPGRNRGGGPWEEG	RPANDFNPDADAKALR		KIKLQIWDTAGQER		DPANWLKIDPVNGQIT	ELSRSDLSLIQQQQQQQQQ
AAPHVCRCLLRWEEG	AAYRSMSTLEGWEEG	AAYRSMSTLEGWEEG	AARSWCADSSVWEEG	AAQYARMSTNCWEEG	AAWGSDRCMKAWEEG	AAPHVCRCLLRWEEG	AAHWFVACCSWWEEG	AAFSSGTSFSGWEEG	AAMRLDSTSRVWEEG	AAYVWSDVEYCWEEG	AALTQELGLICWEEG	ALLLISSGYMVILLG	AWMDSRTLQGRDFLG	AYSRIDSDSQHSTLG	ARLYMQFDLSCLSWG	ASAFVHQLPPRAFAG	ASPYFSIDLTSWQPG	AAPPSFRTLQNWEEG	AAHWLRTHFETWEEG	AACLATKPYFRWEEG	AANIRWWGTAQWEEG	AATRSKRSWAAWEEG	AALFEYSVRPAWEEG	RRYLVLEPDAHAAV		SAVTVKSAIRRLKELKDQ		RPTLSVQQTPEGSLL	KPKTNMKHMAGAAAAGAVV
AATEHCSVALMWEEG	AAVLPFANMKAWEEG	AARRVHECRQFWEEG	AAFNFDTSVGLWEEG	AAFFEHQGLIGWEEG	AALCRDTNQMAWEEG	AATEHCSVALMWEEG	AAKGVFSCFAGWEEG	AASVLRGIVTNWEEG	AAVSRSRTYMAWEEG	AAFMPSTCLLHWEEG	AAISNYNCMLAWEEG	AMQFRSHVEGSVNNG	ASSIINRSMYVSLLG	AGNWNCAYDRTSVSG	ARVAHDAFSFLRNQG	ASPRSSLRYAKVDRG	ANLYLMQHNNRMQVG	AAFRNVWESQNWEEG	AAESCGYWWLPWEEG	AARCYESDMWVWEEG	AAVRRHTVNRGWEEG	AAVRFPSSPRAWEEG	AAMSRRQSRLVWEEG	RSAVPPGADKKAEAGAGSATE		PSKETIEQEKQAGES		QQQQQVAREMALQRQAE	ALQSINEWAAQTTDGK
AASPGMKEAGKWEEG	AALLMAINPKGWEEG	AAYARHPSCQSWEEG	AAFLSVPDVIGWEEG	AALKRRNSCARWEEG	AAWSSDSVLLSWEEG	AASPGMKEAGKWEEG	AAWWNSNCAQMWEEG	AAMQICSVNRGWEEG	AAVCNTCPVLGWEEG	AAFFDSSTFGVWEEG	AALKQDCTIHVWEEG	ACNCLSILSVLMQNG	ASMLQLAPQFTICHG	AESYVGIECDLELTG	ARRYRSQFILTENRG	AGTYQSQRTCASVWG	APRLILLLWFRKFQG	AAHRLRWTSMWWEEG	AATRLAPESNSWEEG	AAFGYAFHNLSWEEG	AAGGAMTRFLSWEEG	AADIIRMMNRLWEEG	AACRNIGIQVDWEEG	RSGGGFSSGSAGI		DTAGQERFR		EQQQQQVAREMALQRQA	LPKDKLSSADDHRVNSG
AAVIFLLYLSVWEEG	AAYARHPSCQSWEEG	AAKFTVDLNGAWEEG	AAWCLDPVNSGWEEG	AAWKSTTSVECWEEG	AAFEPMLTPGSWEEG	AAVIFLLYLSVWEEG	AASQVFADPSLWEEG	AAVSMCSSEAVWEEG	AAWIEMGPSWAWEEG	AAELRLMGTVIWEEG	AAFTTSGSSPSWEEG	ALVSYTPSSLHRPYG	AGTCPPYGRQSVVHG	AAVYTADVGALQYLG	ALTPQWLGESSVSLG	ALNEGTFRIMSSHLG	ASSSVRVDMSVACLG	AARTGRTYRGLWEEG	AARLNTPPLLTWEEG	AASTIFVMPNRWEEG	AADKDRLPCRGWEEG	AAPEAWISLLGWEEG	AALVNVAMMRNWEEG	RVYNGAADAAST		SSHKTFRIKRFLAKKQKQNRPIPQWIRMKTGNKIRY		GNRGRMLADSSNAVGPPT	GEGIILFRPSHLTNK
AASIRSKELPFWEEG	AAWEISNVLLEWEEG	AALLSVDNPLGWEEG	AAYRMDSTCCAWEEG	AAFECASSVICWEEG	AAVRWDTTLEHWEEG	AASIRSKELPFWEEG	AASLSSFLVDTWEEG	AAYMCDGDNSPWEEG	AAFTTSGSSPSWEEG	AAVKFEGAMLTWEEG	AAWYLDCSQALWEEG	AYTNSPSPWSVLLYG	AAGDLLPQSNVLMLG	ALVNKNCVLPMVHAG	AHGTVNFARMSNTPG	AEGTPTFTHTDNLWG	ARNEYAQVRTLSCFG	AAMLGFWGVKCWEEG	AACIYLTIRGEWEEG	AAQWGLSVCVYWEEG	AAQVVRMFHSRWEEG	AAVDPMRSRKGWEEG	AAIDKRAVCIGWEEG	SDAAVDTSSEITTKD		PGLAVKELK		VPGTYKITASARGYNPV	VSSICGAAVHRGVIS
AACSLTTPRFRWEEG	AAVGSVHTPSSWEEG	AAVSRSRTYMAWEEG	AADRCDVTCSSWEEG	AAFLTIPVAHSWEEG	AALHRDHVVRAWEEG	AACSLTTPRFRWEEG	AAIAVDPSSFLWEEG	AAFGSASSCSAWEEG	AAFCAGRIEMSWEEG	AAVSHQDVMRSWEEG	AALSDFPTLLAWEEG	ANCQVTLTAPILRNG	AEMGRSTVQVCDTLG	ARSSFFSCFSVPYCG	AVPHFLSLDFSSISG	ARVVWMQGSMQGFAG	AVSSLACDRSILHYG	AAVMSGVARLMWEEG	AANGRNQNKGNWEEG	AARFCQANIICWEEG	AAHNPLLSCPVWEEG	AACEEWPTRHGWEEG	AANHIWPNRLAWEEG	SDEAGEKEAKSD		EEEIAALVIDNGSGMCK		FSDEFKVETSNKVLDY	STQTVAKTTTAAAVA
AAWFVWVMFSFWEEG	AAVSRSRTYMAWEEG	AALQYGHTNVMWEEG	AALLKDSVASSWEEG	AAWIRQPSMPAWEEG	AAPFRVESSLMWEEG	AAWFVWVMFSFWEEG	AALDSSASNLCWEEG	AAFVKTGSLSCWEEG	AAYRSLENVDGWEEG	AAYSVHPNVLAWEEG	AAYRMDSTCCAWEEG	AVMLHATELNCRNEG	ARQFLLSSTNYAMQG	AHGTVNFARMSNTPG	AGIFSPMQVTLAYVG	AHEEMRMCLINKAWG	ASGQMIRDSSLYQNG	AAIRHNRNKGEWEEG	AARKLSVGCKLWEEG	AALDPIFFYKGWEEG	AAHEFWPSRLNWEEG	AAWVMADTRRGWEEG	AAEAEGWTCSDWEEG	SDIIRSMPEQTGEK		ADKPDMGEIASFDKAKLKKTETQEKNTLPTKETIEQEK		HPTHEWQALQPGQAVPA	GVIKVFNDMKVR
AAVWRLCGLVAWEEG	AAFRSAGTPRAWEEG	AAFRSAGTPRAWEEG	AAFGFQPSMLAWEEG	AAVHQIESMGGWEEG	AAFIRSSNPHGWEEG	AAVWRLCGLVAWEEG	AADMLAYSQTCWEEG	AAVCPAVSGIGWEEG	AAFMHVNSCHGWEEG	AAYLRVPTPTGWEEG	AAYRSLENVDGWEEG	ALVFAWWFSPYCHRG	AWDLFTYPLTRTTLG	ASLNHMRSYYPDVSG	ASLPRSVRFDTVSLG	AHHIRQDWTQIGANG	ASEEGLGLFVHNING	AAADLRQTDSNWEEG	AAYKFQRCLAHWEEG	AAGCQRHPLSWWEEG	AANVFALRSVRWEEG	AAMENWMPDLGWEEG	AALLKIGNRVGWEEG	SDKPDMAEIEKFD		PKDVNAAIATIKTKRSIQ		ETAFTHAVSAAGVVN	APAPVVEAVSTPSAAFPS
AAAFGFFPVMNWEEG	AARSWCADSSVWEEG	AARSWCADSSVWEEG	AAFECASSVICWEEG	AAILEARTNLGWEEG	AAWLCNPNPRSWEEG	AAAFGFFPVMNWEEG	AASSLSMFSMMWEEG	AAFQLMHSEWNWEEG	AAMSYSRMANLWEEG	AAYILQDTDFMWEEG	AASYRGNCNLQWEEG	AYGISKSYSTIHLPG	AALLRPCVARSGLAG	AGFQSMLLAVSSPSG	AFITSDQSVSSVFDG	ASSCMVRMDVVMGTG	AGSWGLDWSCRGELG	AAASSTGMREGWEEG	AAWGAVLLLKTWEEG	AASLGGVCLRVWEEG	AAFLRKTTRDSWEEG	AALIGRLDKAAWEEG	AAVRIVPCRLAWEEG	SESDYIVMPNILVL		QKAEIRSQPVPRSVL		GPPKPLPAGRISRSISESAFS	KPAVVAPAPVVEAVSTP
AACEYNLEGRTWEEG	AAPCCIIVSISWEEG	AAHYLMDDTAWWEEG	AAPLWRVMSTDWEEG	AAVGCDKNLLSWEEG	AADLRCDRVSSWEEG	AACEYNLEGRTWEEG	AALEQVLSLPSWEEG	AAWELTYSCDMWEEG	AAVLRDDSLTAWEEG	AAMRRDPTWLHWEEG	AACRLEPTRIGWEEG	AGWGKLTRSCSGNRG	AGQIPRLNSVGSLGG	AGCARLSLSSVSVVG	ASMSPRYTSCVSLLG	ATFSPAPLFNICANG	AAGSTYADTASVPCG	AANFPPSVGSMWEEG	AAMGALRSHSHWEEG	AAMVSRGNLLDWEEG	AALAVRSVRRNWEEG	AAVRLKNVQQAWEEG	AAIGKMGVEMAWEEG	SETAPAAPAAAPPAEKAPVKK		IANANSRQQIRK		GDAAFRDTQTSPSTVPT	NVIGLQMGTNRGASQ
AARSHVTRVRSWEEG	AAYRMDSTCCAWEEG	AAYRMDSTCCAWEEG	AALFSESNSMMWEEG	AAYMEISDLASWEEG	AAFREEGSIVSWEEG	AARSHVTRVRSWEEG	AARCILLLTKPWEEG	AAVSRSRTYMAWEEG	AAGRFAACDVFWEEG	AAFTCDVGRFGWEEG	AASLIRMLPCGWEEG	AKCIKTPSEDGLHFG	AHLRLDKCLSSPYAG	APEVRLLYGNPNLNG	ASVRNCHFRGASSFG	ANCFLRSHCNVPFAG	ANSAYDRMTMDQGIG	AACGSNAANDAWEEG	AAWIPGLNRRLWEEG	AASQHTGGVSAWEEG	AALLKAGGLVGWEEG	AAKIRPWGIGAWEEG	AAQFVVMRDQGWEEG	SETAPAAPAAPAPAEKTPVK		EQVIKYCTTYQSKGQT		NSGSEYVPAGPQRSESS	IGLQMGTNRGASQAG
AAHSQKIMFQIWEEG	AAYRSLENVDGWEEG	AAYRSLENVDGWEEG	AAYNADPSLGGWEEG	AALRNMDTVYSWEEG	AALRVMGSVGAWEEG	AAHSQKIMFQIWEEG	AAYEDSWTSYGWEEG	AAYGLDYAWRGWEEG	AAFTAIGVCSSWEEG	AAIAWDNNCKGWEEG	AALDSDVALNGWEEG	AFSVCTSVNCAPSWG	ANPAVIWDNSVLMTG	ADMTVQRSFMSPSFG	ARYMWNPVNMCTPTG	AECMELPLVGMESIG	ARYLPCLGLKSLGYG	AAFSQEKDPRMWEEG	AAGWDEFSIFCWEEG	AAIVIRPAQVGWEEG	AAYGSCVVVDGWEEG	AAVLRRNSVMGWEEG	AALRTRLDLKGWEEG	SGTQFVCETVIRSLT		INIALNRVGVD		SGSEYVPAGPQRSESSS	LRQKYNVRSMPIR
AAHPMMLRFPVWEEG	AAQYARMSTNCWEEG	AAYDVSVCARSWEEG	AAWIRQPSMPAWEEG	AAMNMSPAIHCWEEG	AALHRDSVLRSWEEG	AAHPMMLRFPVWEEG	AALLNGKAPSGWEEG	AAVYSDMSELCWEEG	AAVGYDAGNRCWEEG	AAYVHTNTCLSWEEG	AAQYHGSCSPLWEEG	AGKHYPLSSPCPNCG	AKRAPRKRESLMVPG	ASRRSTFFVDIGENG	ACYGRGLDFDHSELG	ASMMSIPNARSMPAG	APGIWRWDMSLSSTG	AAGCSYFLARWWEEG	AANMKQVTRQGWEEG	AARPLKLRCKMWEEG	AAVWEQSNLMDWEEG	AARMIAPFQSRWEEG	AATLRRWRTSGWEEG	SILRLAKADGIVSKNF		PTIDIHMNQIGFE		DAQSFDYDHDAFLG	GKVQIVSKKVSYSHIQ
AACTMADQWVLWEEG	AAASLVTIDANWEEG	AAMRMEVSDSGWEEG	AAVHQIESMGGWEEG	AAYRLDNVVLQWEEG	AAVVEDSSACGWEEG	AACTMADQWVLWEEG	AASPLRLETSDWEEG	AALSDFPTLLAWEEG	AALFSESNSMMWEEG	AAFMCDTDHRTWEEG	AAFSSELTCYGWEEG	AFYCPAAILVDYFHG	ASAFWPYIPAIPLSG	AHCRPYLLMMGQESG	ACNRTLRLHSNCLAG	AKNIFHTFSVACTPG	ANSVFTDSSLSCSSG	AATLAALYHFEWEEG	AASSPTEDFWPWEEG	AALRAWPGRYGWEEG	AAEGIRSFSVRWEEG	AASGFWPSRCAWEEG	AARLNMRPFHTWEEG	SIRVTQKSYKVSTSGP		TIDIHMNQIGFER		GPDPLQYMRADQAAG	NEIANANSRQQIR
AALTYLHVRDSWEEG	AASFHRELSPRWEEG	AALLSDATEANWEEG	AAYSCDDTCVSWEEG	AALLNQGTEKAWEEG	AAYVNTRDSLGWEEG	AALTYLHVRDSWEEG	AAMRQTCMTAAWEEG	AASFRSAMDVSWEEG	AAMRIENSMPHWEEG	AAPYFSCNSVQWEEG	AALYGIQSPVCWEEG	AVRIFFSVLPRLFWG	AGSAFVFMPLQEIFG	AFSLVTTESSLSDLG	AGCNSFSLRGSSTLG	ALSHILLLPGRYTVG	AVMNMDVVNYSHKSG	AAASVFYRSVKWEEG	AARANWTGCDRWEEG	AARANWTGCDRWEEG	AACRISTSVYCWEEG	AASAIRWAPVHWEEG	AALWRTDTRLAWEEG	SIYFKMENDLPQKIQ		EQRVVELQQTLAQKDQ		PLQYMRADQAAGGLR	DPVIPSIQLFPGLREPEE
AAEALPMLMPGWEEG	AAALYHRKVHWWEEG	AAFWRQETCFSWEEG	AAVGCDKNLLSWEEG	AAWFGVCWLISWEEG	AAFSRDASLLSWEEG	AAEALPMLMPGWEEG	AASYRGNCNLQWEEG	AAFHLHMVESSWEEG	AAYRSDSGSGAWEEG	AAWSRDYPMLTWEEG	AAYMVCPNSMSWEEG	AALRRAVLTLTVLPG	ACPNPTVYYWHGCLG	APYRADSVCRMDFTG	AKPFFGIGSHYCSVG	AQLFVPFTSQLCYLG	ADPEYQMSLDASSLG	AAVWDCCIPVHWEEG	AAIMEMFCGVCWEEG	AAWGEAGNILVWEEG	AAVRISNSMHCWEEG	AAIVIRPAQVGWEEG	AAPVWMPSKLGWEEG	SKSESPKEPEQLRKLFIGGLSFETTDESLRSHFEQWGTLTD		VTQEIVTERSVSSRQA		LELKKYQAIASNSK	QGNRITPSYVAFTPE
AALRLNLGYCIWEEG	AAMVSDFNLRFWEEG	AAAIEMRSLHGWEEG	AAYMEISDLASWEEG	AAFVRERNLKMWEEG	AAIVGDRTNLAWEEG	AALRLNLGYCIWEEG	AAIAGLNSSTGWEEG	AAPTWADVNVIWEEG	AAILEARTNLGWEEG	AAWGDSCNFLSWEEG	AAWVKEETPASWEEG	ARLVPPWISRLIFFG	AVFPDRFGHTGSLLG	AGSFRMCRSGSTPSG	ATQAWRFCPVMFQYG	AYPMVNYLAAFSPRG	ANLLLSGSSPQAFQG	AAIRGIGSRNRWEEG	AADLGDGFLTRWEEG	AAFKSWKPLYGWEEG	AAQWRCSSLKLWEEG	AASSVRLWRSMWEEG	AALSGKRSLMAWEEG	SPDDKYIYVADILAHEI		PMSIRKGKLS		ELKKYQAIASNSKIYF	LQVVYEHRSRLEKS
AACCRATPSRPWEEG	AAVHQIESMGGWEEG	AAFDSIYLPKCWEEG	AAWWPCINLKAWEEG	AALVPDLSVPVWEEG	AAWSLSASCKAWEEG	AACCRATPSRPWEEG	AAVCQPVGYRRWEEG	AAHVAEMCSLGWEEG	AAVGCDKNLLSWEEG	AAFGADKSLWSWEEG	AAFSVDTSLRCWEEG	ACSCRLVNRASKVSG	ASPMLNYQRMLSYLG	ASRYGLDSNVDMWDG	AIFVHQDNLLALGSG	ASSFRQERPLSAHGG	ANYLLERSSAARLIG	AANEVRSSPDEWEEG	AAVDKGAYDGYWEEG	AACWSESSRLAWEEG	AACVCRQVQASWEEG	AALRAWPGRYGWEEG	AAQLRYWNSHFWEEG	SRQFSSRSGY		LPDDVITFARSHPAMYNP		EAQKLEYHQVIQQMEQ	GPPKPLPAGRISRSISESAFS
AAGVSIMAHLMWEEG	AAIRGFQCARAWEEG	AAHPLLTTDCLWEEG	AAYRNAISIDHWEEG	AAFVSDVTQMNWEEG	AAFCPSRTLDAWEEG	AAGVSIMAHLMWEEG	AAFGAEGIMAAWEEG	AAMSYSRMANLWEEG	AAFMLDRCQSPWEEG	AAVHGSETVSCWEEG	AAWWPCINLKAWEEG	AILDLTRLGVWYYLG	ATQLERGLVCAVSCG	AVPKVPTEADFNPMG	ADGCSYFAVSRDAMG	ARHIGTEWRFSNTLG	AHDVHFLQMSNFHCG	AADLALIGSNLWEEG	AAGCPTPVEDTWEEG	AAYVCWSSTEVWEEG	AAPAIQPLIVKWEEG	AAGSIVLVDDRWEEG	AAFGHMRTHCMWEEG	SRSGGGGGGGLGSGGSI		RKIHLWNSIHGL		DTNADKQLS	GSAVVVVLNRSSKDVPL
AACDAYLYWASWEEG	AAARWNSSMVFWEEG	AAYAGFTSLCSWEEG	AASYFNMGTVCWEEG	AAFQPNLDNDAWEEG	AAYVNLNVNVGWEEG	AACDAYLYWASWEEG	AAGGHPPVGKSWEEG	AAVSTSLSTRSWEEG	AAWWPCINLKAWEEG	AALEKTWTEKSWEEG	AAYQRCIVPGIWEEG	AEYTSNLNSTNSFSG	ARVRHWMFPFTSLVG	ALHNIRLDPSLPTIG	AGLHKGYSSEQTMCG	AGHYRFQLSLPQVPG	AVPQKDYTPLYPPMG	AATRKSGGEDGWEEG	AARYESNCKLTWEEG	AAFPRRDCSSHWEEG	AAVLRYGSKTGWEEG	AALTKWENRKLWEEG	AAVSDGANLLAWEEG	TGNYRIESVLSSSG		LRQKVKYLQDQLSPL		LDTNADKQL	HPDGSAVVVVLNRSSKD
AASPYWCRQHSWEEG	AAQLFRIDVKSWEEG	AAILEARTNLGWEEG	AADYFGCMANVWEEG	AAFRSMPVLMSWEEG	AAFLHESSVSAWEEG	AASPYWCRQHSWEEG	AACIGQWMLASWEEG	AAFFSLDMTQSWEEG	AAVHRETSLTLWEEG	AAYWGTVNEFSWEEG	AALLDFPTCLHWEEG	AYGGYRMISRVRFQG	AGNLSSLRVLSNNGG	ALPAMFSECTALSPG	ALPAMFSECTALSPG	ASHLAFSNASNAMSG	ASSFSLSTVQLVPEG	AAWANGACRLKWEEG	AADMRWFTGRGWEEG	AAVFNHKGMWSWEEG	AAIMRATVRSIWEEG	AAQLLAWPNRLWEEG	AAILQQGVRRMWEEG	TGQFLYQDSNWASK		PTIKIFGSNKNRP		RPDNAKPNRDLKLQAGSD	RTYSMKYFKNSSSAKD
AALLIPVACSTWEEG	AAVRVESDAHSWEEG	AAKGMYIMPSLWEEG	AAMCREASIYGWEEG	AAFSVTSTEWGWEEG	AAFRGESCANAWEEG	AALLIPVACSTWEEG	AAHYSNSLPALWEEG	AAMESTRSACAWEEG	AAFRRDICLRAWEEG	AATWRGITNSLWEEG	AACFRMSTSLGWEEG	ATWMSVFESASYGCG	ARNSFTRYLLPKFRG	ALTFDPSSSLHSQLG	AGLSASIVQCSSNFG	ADTWTNILSAVSILG	AKLVCPDSSMNSHNG	AAGYYCGTRLEWEEG	AASGLQRSSGGWEEG	AAVDRYVSLKNWEEG	AANRRAPARSLWEEG	AAHLPKKQRLTWEEG	AAVNDKLPRKQWEEG	TPISEVYESEKDEDGF		DTAGQERFR		SPVVVRTDEDVPSAPP	TYSMKYFKNSSSAKDN
AALTRLYLWSPWEEG	AADAYGELAVFWEEG	AAFRSSSCVADWEEG	AALLNQGTEKAWEEG	AAYDREAVCSCWEEG	AALENDQSVRSWEEG	AALTRLYLWSPWEEG	AAFHWRGNPVYWEEG	AALVTVGSLSCWEEG	AAEFLAVDSLRWEEG	AAVTPASNMQCWEEG	AAFVAQRTEMCWEEG	AKYVNVAILLNSDNG	ANLCGSRSMCSFNFG	ACTIIHNDLTFFQTG	APSTYLSMGSIFSVG	ASNSVHRLFLETSDG	APHWFFTNSVHSFKG	AALFSLLMKTRWEEG	AAREFGRGYMGWEEG	AALDSYPSRRQWEEG	AAYESTDWCQNWEEG	AAFKSWKPLYGWEEG	AAVVWHESHPNWEEG	TTAFQYIIDNKGID		KGSLLVARTQPSPW		QASAFRVVSNSAPHL	GSGTVFARNTRRAAE
AAGNGAIGLGYWEEG	AALIYCPINVMWEEG	AANEYLQITPLWEEG	AAVRDTYSELCWEEG	AAYRIDLGVPSWEEG	AARWELSSNPSWEEG	AAGNGAIGLGYWEEG	AAWIRQPSMPAWEEG	AAFCPARAVSPWEEG	AANRMELSVSGWEEG	AAYSRATINRCWEEG	AAYRGACSYPHWEEG	AVNLCAGESDTSSVG	AICSVSRFPSCSCQG	ASTVHRFVMDDPVYG	ASQSLISLTEMGNCG	ARPFMRQPSEVGFPG	ARSLKIMGINHAYFG	AAPPSWKVRRQWEEG	AAQFESVTAGFWEEG	AALRLKCDHLAWEEG	AAKIVSRFPVLWEEG	AARHEFRLWGSWEEG	AAVRLKASNYAWEEG	VGVIKAVDKKAAGAGKVTKSAQKAQKAK		APSSLVLPAVDWYAVS		SKISYRIVSLEPAYPP	INNQVVPKNIPKVAE
AAHRLRRLCNRWEEG	AASDDCFYRFAWEEG	AAFNIYYDSSVWEEG	AAFVAQRTEMCWEEG	AAYVYERSVWPWEEG	AAMNKSCDVRAWEEG	AAHRLRRLCNRWEEG	AAMRIENSMPHWEEG	AAHIWRLAESNWEEG	AALLPSLTLHAWEEG	AAYTSSGNTFAWEEG	AAEDYDCVPYGWEEG	AAPKYSHSFDSAMFG	ALSFDLSLPGSHSLG	ANSTLSAAPISPALG	AFGKPSFRSGLSLLG	ASLPSPIYRLCPNRG	AGSQFRAAWNPYSYG	AASRFRQRVSRWEEG	AAEKYKSASFGWEEG	AAECTRSTRLCWEEG	AARLTMVPCGVWEEG	AAQGSVGKAQTWEEG	AALTNWHIQAHWEEG	VIHSDTDALGYKEP		SPPLITNVTTRSSATP		KDYTGEDVTPQN	KCQEVISWLDANTLAE
AARDHSCWSSCWEEG	AASFTLQAVRRWEEG	AAVRDTYSELCWEEG	AALVPDLSVPVWEEG	AAFIIEPSRLCWEEG	AAFSMDVTILGWEEG	AARDHSCWSSCWEEG	AAFADYLPLHSWEEG	AAWVKEETPASWEEG	AALKVDKDCSCWEEG	AALVTMFSVSGWEEG	AAFQPNLDNDAWEEG	AMSTTGRSSPLLLLG	ANGLWVFKINSISFG	AARVPCRFLMSPNSG	AKSHRWHLLDSTLSG	AKTISPSYVALPVSG	APWWKAMDSVIGCWG	AALTALLIRAIWEEG	AANRYYGQFVWWEEG	AALAIVRIILRWEEG	AARINCKWNDMWEEG	AALVHKKSLNCWEEG	AAFVSRRTFSAWEEG	VLKPVDPDGPENGPP		KHNIYYWHVIAAKL		VDKMVYWTDITEPSIG	EVISWLDANTLAEK
AAHSDCVFRAEWEEG	AASPSYMIARNWEEG	AAVMSENTLFGWEEG	AAFHTEFTCPNWEEG	AAFAPCDTIVGWEEG	AAFLCQSGPMGWEEG	AAHSDCVFRAEWEEG	AAQLVLDKSLIWEEG	AAYSCDDTCVSWEEG	AAFQNAHVACGWEEG	AAFTRMTLLAAWEEG	AAFLGQPCLSNWEEG	ALKYFTFHLFNPTLG	ACSNKLSFAAVTVPG	AHELSLQVSRSLLSG	ASSSLCSDSNVVAYG	ARHFRGQLNVLSFGG	AHLPRYQFDKTCLCG	AARLTQRGNENWEEG	AAFMSCLVNLLWEEG	AAIFNFNNKHCWEEG	AADNRAATERGWEEG	AAIGSSVALQAWEEG	AAVMKGGVVCNWEEG	VPFSLDSVANSIHSL		DTSIRPWNNHNTRNR		DKMVYWTDITEPSIGR	DEYKVKFLASKGHSE
AALGDQLLTWYWEEG	AAWVRNLSLVAWEEG	AAWVRNLSLVAWEEG	AAFVSDVTQMNWEEG	AAFIEECTSNSWEEG	AAFYGDMDCHSWEEG	AALGDQLLTWYWEEG	AALCQWAIFRNWEEG	AAILEARTNLGWEEG	AAFKRDMQMDSWEEG	AAGVWRLDGCLWEEG	AAWQNALDVVSWEEG	AANWLIRIWFPLLIG	ACPYVRYSSSLFCPG	AGRGTYDRSGCMVHG	AVRDWDFMGCVNPSG	ALGAKAALVPAMNLG	AEVRPVPCEYANYCG	AACVLVRDHMEWEEG	AAVIMIRSLCKWEEG	AADVVRRYRSFWEEG	AAHGSIRTFPMWEEG	AALDSYPSRRQWEEG	AAEPECRVMRTWEEG	VPGTYKITASARGYN		CFMTRTSKGNR		DAEFRHDSGYEVHHQ	DPVEIKAVKLTSSRTQLPY
AAGMKLCLLSPWEEG	AANPFRGMMDVWEEG	AANPFRGMMDVWEEG	AAFQPNLDNDAWEEG	AAMGRVSTQMGWEEG	AAMQICSVNRGWEEG	AAGMKLCLLSPWEEG	AAFAEASVCLAWEEG	AAPVMDFAMSQWEEG	AAFRCDVVPRYWEEG	AAWELESSWHGWEEG	AALARERSCVAWEEG	APMTGHREDQFSQLG	ASYPVLDRTCKCDSG	ARMPNSLLSCCSCNG	AHELSLQVSRSLLSG	AVSFPRLVLDPNHCG	ACGGPMPFSLMRSNG	AAIIVCSHFGFWEEG	AAGRLASVKGHWEEG	AAYSVEHCERTWEEG	AAGIVLRQSCSWEEG	AAVVSNSNRVAWEEG	AAPSVCRTNMGWEEG	VPKWISIMTERSVP		EDQTVYIQPSHLTGRS		RRNKFVLSGNLHGGSV	EPGAQPDLALARSLPPAEE
AAGCLNSPNWLWEEG	AAFVNEGSSVMWEEG	AAVSFQTTMSAWEEG	AAFDYSPCPSAWEEG	AARALLISRVLWEEG	AAFIEMDILLSWEEG	AAGCLNSPNWLWEEG	AAIELTQCLMSWEEG	AALAREAGLAGWEEG	AATLSDMSMMCWEEG	AAFGDTASNPSWEEG	AAWENEKSCCSWEEG	ALPPVALCAVLRLSG	ATEMMEQTKPSFPFG	ATKFSPTWLANPNLG	ARNVLLIEKDLSCLG	ASFSLDRVVLSSRMG	ASFMNQRTQLLGFSG	AARLMGDKSIFWEEG	AASSRKRSLAYWEEG	AACKSKEKFQLWEEG	AAVVDTYCLCAWEEG	AAMLQIKCAISWEEG	AAGQLVRWKNLWEEG	VPLYRHIADLAGNS		ILAHIHYMPDHWQGNA		ISYLQREATNPPVI	PSSTTPRLSRLATNTSAPDLK
AACKVLKCHFSWEEG	AAVSYQVSVPAWEEG	AAFSVTSTEWGWEEG	AAYMPSANLRSWEEG	AAVMSDNNALGWEEG	AAYRSMSTLEGWEEG	AACKVLKCHFSWEEG	AAILYSVDYPGWEEG	AAFLDSCPLSAWEEG	AAFLCDISLYAWEEG	AANFRWERPCPWEEG	AADMVCHQTTLWEEG	AVFSSRRDDNSFNLG	ACMLTRMSASVGYDG	AHPTEHGNWVLCDVG	AGFLTRMAISPSLLG	ATVGFCYVCDTVYGG	AEYFRMSTLHGISSG	AAMSVIYFSTAWEEG	AAPLEVFRRREWEEG	AAPGKTRALRMWEEG	AAVLNMRNLIAWEEG	AALSLEKNRLGWEEG	AAFNRVGVNRGWEEG	VTQEIVTERSVSSRQ		PVSGKVFIQRDYSSG		ISWLDANTLAEKDE	KPSSTTPRLSRLATNTSAPDL
AASNLCDIFLSWEEG	AAYKWMSSRRVWEEG	AALTSDRGVSCWEEG	AAFSVTSTEWGWEEG	AAFRGLGSLSQWEEG	AAYRGLPSMDSWEEG	AASNLCDIFLSWEEG	AAYVVDQSYPHWEEG	AAEFLAVDSLRWEEG	AAFVSHVDLQSWEEG	AAVFPAAVSTGWEEG	AAWESVESCQSWEEG	AVDAASLARMDSAFG	AADWGTFSLISSVLG	AGYMMDRNSMITSSG	ATKFSPTWLANPNLG	AMSEVLPALSLLQFG	AQSPWGILWNNPILG	AAGELRWEFGVWEEG	AASSEYLNMVLWEEG	AAMARSAVSDNWEEG	AALRHQASCIGWEEG	AALRLKCDHLAWEEG	AAMVEYGTLNAWEEG	VYTGDRTVMGRIA		PPPPPPPPPPPP		QTADLKSQSTPHQEK	VAETLVLVKSLQSKDEQ
AAWLWWPEHGVWEEG	AAYSPQCGPWSWEEG	AAFVSHVDLQSWEEG	AALLCAHTPAGWEEG	AAFLGSVNQVGWEEG	AAVVNMPSDSCWEEG	AAWLWWPEHGVWEEG	AAYRHDEAFLHWEEG	AAYIGLRNDCVWEEG	AAVSYQVSVPAWEEG	AAQWRTCCNQLWEEG	AAFREIPTQNVWEEG	ACTEHIRGRSLRQIG	AGYLRGFSQCSPFCG	AGANLWPAYVPASHG	AFRSTLYSLDSAYLG	ASAHSQLMTVCILMG	ARNFRLLVPAMAYSG	AAVLVIFRNRLWEEG	AAPSVAFTYCDWEEG	AADQMSVSRVWWEEG	AALTSRISYTSWEEG	AALSQMRSCSGWEEG	AALCIRPAVVHWEEG	YDHNFVKAINAIQ		LQKQINKLSDQSANNNNV		GSSNFAVAGTPHSYID	GQLQLYRHPDRSQPA
AAAWHRDAILSWEEG	AADSSWYPDIWWEEG	AAFANDITLTAWEEG	AAFNSDSALSFWEEG	AAYVADPTFFAWEEG	AALHDTGNVIGWEEG	AAAWHRDAILSWEEG	AALTREMSSPCWEEG	AADYFGCMANVWEEG	AAYSRADNVLVWEEG	AAVFRMDPSCKWEEG	AAHIEDSSALSWEEG	ADGCRLCGVRLSTLG	AASSGSFYRIDSFWG	ATITFRGDCNPSATG	AASNQVVILSFKAPG	AARTTSSYLGMWNCG	ANFSIQMTNLAWDMG	AAFLMVWKECSWEEG	AALVCEIDLRYWEEG	AAVLRRGSQVAWEEG	AARYELIDHLQWEEG	AAFIGKSSRMGWEEG	AALTHRVSLMNWEEG	YPEEAYIADLDAKSGA		LPSLKQLNLWSTQFGDAG		FHIETDAQTNEG	KDGKIIDNRRPTRSSTLE
AATYWGASMDRWEEG	AAWFKHEVSAGWEEG	AAEVAMSDVIAWEEG	AAFYSCSVPMHWEEG	AAFKADKSVESWEEG	AALGDDTSLMAWEEG	AATYWGASMDRWEEG	AAFVACPIRRGWEEG	AAHDHHAFLRLWEEG	AAFSPFGSSWCWEEG	AARFSCEIALGWEEG	AAFTNSDTVRAWEEG	ALLGYVGLTCVPMWG	ASRLVRKETSLIPMG	ACSSYDLGLCARGLG	AVLCMDRSMDALANG	ALLTSDPPYHKALGG	AYKLNMMCNMVSPSG	AAIARVTGFAGWEEG	AAQRFHTGMGMWEEG	AAVLRVKVSTAWEEG	AALVQRNTYLQWEEG	AAASTWRKNLRWEEG	AAVRNMHLRQSWEEG	YPRKNLFLVEVTQLTESDS		WAFDTHKQERRT		EALKLKRAGNSLAAST	QVSTHKQSESSHG
AAILDRYVLFKWEEG	AALWKCRVILCWEEG	AALRGSLSMETWEEG	AAWLPQGIIKGWEEG	AALVLCPSMESWEEG	AAVVGDTDALAWEEG	AAILDRYVLFKWEEG	AAQYRIDSSRLWEEG	AAYRGACSYPHWEEG	AAFKLSDTVLAWEEG	AAYSISRCHAGWEEG	AALLHDPVLCQWEEG	ASPRWSYLYNHRFNG	ALILIPSCQSPIHFG	ANRGSTSYRASESLG	AGFVYLPISLNIQDG	ADDLRLLNNNKAYIG	ASGLTYMKNCHCYIG	AAQLGIFGSRGWEEG	AAGQRLSRTMGWEEG	AANVSCHNPCYWEEG	AAVWEYNDRIGWEEG	AAMHDWKSRVGWEEG	AAVKMFPTYSAWEEG	YQDSNWASKVEKLT		DHVLLFWKSLALKE		HGQGSYSYSNSYNSPGGGG	SSKGQIIGNFQAFDED
AAFLFMGISPTWEEG	AAYQLCLSSRSWEEG	AAFIIEPSRLCWEEG	AALLHDPVLCQWEEG	AAVSKETSPSAWEEG	AAYARHPSCQSWEEG	AAFLFMGISPTWEEG	AAIHSPRQETDWEEG	AALKVDKDCSCWEEG	AAWNLGVTCPAWEEG	AAYLVESVNLSWEEG	AAVSYQVSVPAWEEG	ASSPCITLRSRTGMG	AGIWRPFGVTSCFHG	AQSSNPPTFLYMHCG	ATITFRGDCNPSATG	AFRINHERNPMAAFG	ARGTAIYSLTPSILG	AARGCIRVMMGWEEG	AARCSADKMVKWEEG	AAVELYFCMSVWEEG	AAVRYQVDQRSWEEG	AALDGWTTEEGWEEG	AALVSRMSLLAWEEG	YRSGGGFSSGSAGI		ENDHVLLFWKSLALK		LGKNFDFQKSDRINS	EAKRIKQKADSLSSLVT
AARALDGLLAKWEEG	AAFAVSPSVRTWEEG	AAYYPLWALSSWEEG	AAYVYERSVWPWEEG	AAVLEIPNYQAWEEG	AALKGMPDCLSWEEG	AARALDGLLAKWEEG	AATSATCDAYAWEEG	AAWSIQGVAESWEEG	AAWNMEADPDAWEEG	AALLPSRIPGGWEEG	AAWRSELVVPVWEEG	AGLGIMYGNLLIKKG	AGIFSPMQVTLAYVG	ACLDSVISPDRSCIG	AFRDPFRQVRTCESG	ARSFSYSRAPVSNAG	ARPQGLYFHIESSNG	AAWQYHKTTQWWEEG	AAVGLAKPQLFWEEG	AAMKYTGELCDWEEG	AAVQKVDSASTWEEG	AAVGRGNTHFAWEEG	AALSYRSTYSAWEEG			WKTQSSSKR		GKRKVQYESSEPADFK	ADSLSSLVTRHMDEF
AADLTAGWDVNWEEG	AAVYFDQSGSSWEEG	AAFLKSLPVLQWEEG	AAFEVEGDLTGWEEG	AAMRRDPTWLHWEEG	AAIKGNPSLYSWEEG	AADLTAGWDVNWEEG	AAPVPHGNNSSWEEG	AAFVRSCLSTCWEEG	AAMTRNAVSPSWEEG	AALVESSVMQAWEEG	AAYVGEGVYCSWEEG	ADVGLSGSVYPNYLG	AGFQSMLLAVSSPSG	ARSTLRYHLAHASLG	AEMFIAFQSPPSASG	AVCTPCPIVYCLRLG	AVQSPSPTYAFSCNG	AAYSTFALGLVWEEG	AAIGSMSGKPEWEEG	AALNSDKCQLHWEEG	AAEEIKRFGVPWEEG	AAVLRRGSQVAWEEG	AALSCHMSQRGWEEG			GYRIYYWKTQSSSK		AVKFQRAITGASLAD	IPSSDQIRVAPSLKSQRG
AATWLFHRIGLWEEG	AAWASCVMSLTWEEG	AAFWGSSTIMCWEEG	AAFIIEPSRLCWEEG	AALRHDNTCIAWEEG	AAWVSDPSCRYWEEG	AATWLFHRIGLWEEG	AAFGSPSGLWNWEEG	AAFLNAMNPCVWEEG	AAYSCSNVPGNWEEG	AAFTKDVCAAGWEEG	AAVYFDQSGSSWEEG	AFAFTKSFVCLLIIG	AQVSSLVALTVMFFG	ATVMPFYHLNSLPAG	ANRGSTSYRASESLG	ARIFARILTADAVIG	AQDEVLLDLTLRSPG	AADRVLMDFLTWEEG	AAVPRNKVIGAWEEG	AAVGDWWLCEDWEEG	AAVSHRLCYGGWEEG	AACSKWPTFYAWEEG	AALSSRVTWKSWEEG			GPGLQYKVSWRQKDG		KKNPIAKIHSDLAEER	IDENTGSIKVFRSLDREA
AASVWKVLGLTWEEG	AAFKAEGCVPSWEEG	AASWVSIPSCNWEEG	AALRTDESSASWEEG	AAFLSSENSHSWEEG	AALVVDTCARSWEEG	AASVWKVLGLTWEEG	AAYIFAPDSNNWEEG	AATLSDMSMMCWEEG	AATYRWSAVASWEEG	AAFSSLLSNSQWEEG	AAYSCSNVPGNWEEG	AITFRSLDPLSLWDG	AGAFFSSLAPSICFG	ASLSLPIWHGIPNTG	ASFSLSMNPFHSYRG	AYASNLSPSQRSLDG	ALTCLEVMDTISHRG	AALSLGLFGQRWEEG	AARCRWAYLPGWEEG	AALIEVWRSNWWEEG	AALRNKNVHIAWEEG	AAFMTYENRHCWEEG	AAIVGHYGHLGWEEG			PGLQYKVSWRQKDGD		ERVLAPASTLQSSYQ	TGSIKVFRSLDREA
AANVNFSHFGFWEEG	AAYSGVKTLQSWEEG	AALLRLTPTDLWEEG	AALLRLTPTDLWEEG	AALFCDPNNSAWEEG	AAYEVDSVVKAWEEG	AANVNFSHFGFWEEG	AASVWDITLLSWEEG	AAFVACPIRRGWEEG	AAMMPDSTSRQWEEG	AASWHYDNTQAWEEG	AALHKLDISVGWEEG	ACISVSDVPLLQSSG	ASLPRSVRFDTVSLG	ASVVPTFCLCPQGIG	ALYTLDHNCLCSFSG	ADRLVVQRSYEGVTG	AGFSSYFSSAACHNG	AAKWVRKVSLVWEEG	AAILDIWRGVVWEEG	AARRKDNCHALWEEG	AALKPWTSWHLWEEG	AACVEMDSMTAWEEG	AADFLVCRRPLWEEG			EPDNLVITWKPLNGFE		GYIEALAANAGTG	GGYGGSSSSSSYGSGRRF
AATYWLHMRDHWEEG	AAIRFEPVVKSWEEG	AAFKAEGCVPSWEEG	AAFKAEGCVPSWEEG	AALSREACCVAWEEG	AALLRDVVARQWEEG	AATYWLHMRDHWEEG	AALTGGHYCLMWEEG	AAKGSTWYRNRWEEG	AALRPWSCQMSWEEG	AAYSWDSSLLAWEEG	AALRPWSCQMSWEEG	AILSLITGSDPSFPG	AYYVRSQTTRCDEVG	ASASSPYYSYSTSSG	AYEESRFHYADSCFG	ASWNYMSDPLTYQSG	AKRYRLMSNSFSFRG	AAGVDLVQSPRWEEG	AAFEDDVDGIVWEEG	AAVPRTLGCRGWEEG	AAVCRFGHHSVWEEG	AASQVWPSRPQWEEG	AAFNIMVSRRSWEEG			EPPRILTPANTLYQVIANRP		AELEFAIQPNTTGKQ	SNTKVSAVPTNMAAKK
AADVSRFYVSIWEEG	AAYVLDSVLMGWEEG	AACAFTSFDLCWEEG	AAYSGVKTLQSWEEG	AAFVLDCGQYGWEEG	AAFRSDRINMAWEEG	AADVSRFYVSIWEEG	AAFDYTAITMGWEEG	AAYDREAVCSCWEEG	AAFSQLRSFPAWEEG	AALNEIQCPIAWEEG	AALLGSTDLSCWEEG	ASVTSFIRNQLSKSG	ALSPSALFYFNPASG	ALSYLSTQLIHISCG	AAEYLQCDALGFPYG	AYNSAVLIDLTLFQG	ASSSNWYKLNQVPLG	AATCLSHRPFSWEEG	AAAQARLTRTGWEEG	AAEVWCKSVTEWEEG	AAMSRFYSSTCWEEG	AACTSWRSRMAWEEG	AAIRGRSAHWAWEEG			LPTPTIKWMKNEEALD		TSKYYVTIIDAPGHR	VTRAFVAARTFAQGLA
AARSDLELVEIWEEG	AADFFTDVTCLWEEG	AAWVSQSSNMNWEEG	AAFVGTNVTGSWEEG	AAWVGTKCPMQWEEG	AAVRRERTLWSWEEG	AARSDLELVEIWEEG	AAMRLETVWTGWEEG	AAVSRSISCHSWEEG	AAFMPSTCLLHWEEG	AAFIRTTVGTCWEEG	AAFMPSTCLLHWEEG	ASLCNSSYYWSTSSG	ALCAPMSFSSWQITG	ASSPWINAAVDAHSG	AYEYILESSMQAVMG	ASRMLDPESNQQSRG	ASHNAQYWVGISNQG	AADMHHWIEVRWEEG	AAIWSSERGTRWEEG	AAPTWHRVHRGWEEG	AAFHMRVSRYHWEEG	AAVSKMITIGSWEEG	AAVTPKSNHIGWEEG			DTAGQERFR		QSDRGTRLIHSQQASSQ	DVPRKLKLQVTRAFVA
AAAIWDWILWLWEEG	AAILNMLDCTPWEEG	AAYSGVKTLQSWEEG	AAIRFEPVVKSWEEG	AAVSRCSSIPGWEEG	AAYRMDSTCCAWEEG	AAAIWDWILWLWEEG	AAWYSYLEDNVWEEG	AAFRSGSTPVGWEEG	AASLMRDISASWEEG	AAFQFDASLNHWEEG	AAFLKEAPRLAWEEG	ASGVTEFNLCYLEQG	AAVPCMLIELTPKLG	AATFLLDQNVSAGFG	ASLLPCCVPGAWDFG	ADSHKMPYRLSRSNG	ARFESASCPISTQRG	AAVGGVKRFGSWEEG	AAQPNRWPDMFWEEG	AASWECCYYGEWEEG	AASRIRGVCNHWEEG	AAISRANPHWMWEEG	AAFTSHQNHKGWEEG			YVRDFKAKVQ		TGVITTTSSQLDREL	APYNALTGKDSTRGVAK
AATSRPNCAKSWEEG	AAQECGTDMRLWEEG	AAYWDSTSVPSWEEG	AALRETRTPTSWEEG	AAWVAMNEIQAWEEG	AALDRDSSMFSWEEG	AATSRPNCAKSWEEG	AAWVSQVANSMWEEG	AAWMVLPSCTTWEEG	AAVKFEGAMLTWEEG	AALIRESTCLNWEEG	AAYVSDIVIRSWEEG	ALRTSRSYQYFRNYG	AGRKGVFLMYASPQG	AGLHSRYLALSNDLG	AGLHSRYLALSNDLG	AAGKWRTASCLSHWG	AYIPSGIGVSGLGRG	AADGSGDRSQDWEEG	AADRDEFGVDSWEEG	AASSYVCLTSIWEEG	AAMSPWPVKAQWEEG	AALVCRSSREMWEEG	AANKCAHDGSRWEEG			NGPQIAYVRDFKAKV		VPPSPTLFSMHPTTGVIT	VVTLEDHKSALAAAQ
AAPRNFEGVHGWEEG	AAFKGLDAAVAWEEG	AAIRFEPVVKSWEEG	AAVMSDNNALGWEEG	AALSGSQSLRQWEEG	AAFRIECSPSSWEEG	AAPRNFEGVHGWEEG	AAYRVACLACFWEEG	AAFSPFGSSWCWEEG	AAFLTSGSLLGWEEG	AAFGRLKIMPAWEEG	AALRVATNSRSWEEG	ARCCHPSDEFWYEEG	ASLRSDGTRSLLLNG	ANGRPVYTLASPCMG	APDDSLFFSPTLPIG	ARCYEMGPVASAHFG	AGLGEYLVMPDCNLG	AAMSSKEVWGIWEEG	AAILRIYWVHQWEEG	AAAQEMLMWRCWEEG	AAIIKPSPNLHWEEG	AAGIPWGTRRAWEEG	AALVRVPVRYGWEEG			VETGVVFLFYSLCAHKAG		GPSGSSEWEDEQSEYSDIR	AIIRTKDSLAAGAS
AAYVGVLYMSFWEEG	AAGDLRLDPTAWEEG	AAYVLDSVLMGWEEG	AAIRYDANMSAWEEG	AAFGADKSLWSWEEG	AAYEMDGSLSCWEEG	AAYVGVLYMSFWEEG	AASVMNLVPTGWEEG	AAWNLGVTCPAWEEG	AALSESGGYVCWEEG	AAYYSESNTRAWEEG	AALSLIATQSSWEEG	APLLIHKIISPHYRG	AGWALWEIPTDALSG	APDDSLFFSPTLPIG	ASVLLLDSTPRKSLG	AEMSFGQLWEDSLYG	ARIISDRNMHSPSVG	AAWRGRMSGPLWEEG	AARESAGMEAWWEEG	AASKQNRYVYAWEEG	AAEMVKGWPTRWEEG	AAIMSSANSKCWEEG	AALCGRSNLASWEEG			KAEIELFVNRLDS		AIAYGLDRTGKGERN	ADDGKIVIFQSKPEIQ
AAQVQWAGMVVWEEG	AALMRETTAVSWEEG	AAWAGDKSAASWEEG	AAYERITILDAWEEG	AAFGHDNDALSWEEG	AALRQAATVRAWEEG	AAQVQWAGMVVWEEG	AARSGRLVIGFWEEG	AAWERVPVMASWEEG	AAYMPSLDLPCWEEG	AAIVYSDVYYAWEEG	AAFWSCDSALMWEEG	AMALLLSLPCVIDKG	AILLAQMTDSLSFRG	ANGGFAKVFVPIAFG	ARCSSCWRSDPIPRG	ARTLTCRRVRVYWCG	ASISSYVLSGVNNVG	AATLRRHSCTRWEEG	AALNSDKCQLHWEEG	AALFEYSVRPAWEEG	AAFDPPDFLCLWEEG	AAPRSMPSRRSWEEG	AAMVNRDSRFMWEEG			AEIELFVNRLDSVE		IPVMPDSSSSGKN	SASGLNGHPTLSGGGD
AASSTIWLDQMWEEG	AAVFSWTSKVWWEEG	AAPRLYAMSALWEEG	AAFLGSVNQVGWEEG	AAFDFDETSAAWEEG	AAMRYSASMSAWEEG	AASSTIWLDQMWEEG	AAWVTDRPDDCWEEG	AATFQKMSVVQWEEG	AAYSVHPNVLAWEEG	AAWYHQPDGMAWEEG	AAYVLNVCPQQWEEG	AMVFHESDSWSGTLG	AKPFFGIGSHYCSVG	ASVLLLDSTPRKSLG	ASDRLRYARMTSLYG	ARSWQLSSNMAACVG	AGRIQGCVSEFSGVG	AALVQWESIGGWEEG	AAGSVKSVFGFWEEG	AALYKRSIRIVWEEG	AAVYNSLLNLCWEEG	AALEGKLSLSMWEEG	AAMVSWVSWPTWEEG			SKPEIQYAPH		GPESQIIPVMPDSSSSG	DHVSHLDILAVQEGKHFH
AAGSSGRVSVFWEEG	AALLGENCMSSWEEG	AAYERITILDAWEEG	AAWWIDRCPCGWEEG	AAYSRATINRCWEEG	AAFCVQSSCLAWEEG	AAGSSGRVSVFWEEG	AAYLRVPTPTGWEEG	AAFAPCDTIVGWEEG	AAWSDYETLLAWEEG	AALELASCMGAWEEG	AALLLDCNSVGWEEG	AFLPTKGLYFLTVRG	ASHSLGYFMSINQLG	AQCLRLVNVHGARSG	AYIPSGIGVSGLGRG	AWSYTDVSSLKSSWG	AVTGSYFADSVHARG	AANYYLVRSSKWEEG	AAGQLKLPFFRWEEG	AAIVCSVSMMNWEEG	AAFTHAFVNPCWEEG	AAIPMEMSKHGWEEG	AALAFHKSVPQWEEG			KIVIFQSKPEIQ		VLWSSDRDLWAPAA	VSHLDILAVQEGKHFHS
AACSLRFMMCAWEEG	AAISKDVIPRMWEEG	AALFNLTPTMSWEEG	AALHRSGSLKGWEEG	AAFIPVVDLPAWEEG	AAFANGRDVVAWEEG	AACSLRFMMCAWEEG	AAYYSELSIHAWEEG	AAFDYTAITMGWEEG	AALVLEFGPKSWEEG	AAVDSEQSMWCWEEG	AAWTISCTPVGWEEG	APSAFRKFKFSFHQG	ADGCSYFAVSRDAMG	ASDRLRYARMTSLYG	ASFSHSKNADSCLVG	ARSAQFKIQSACTQG	ASYDLHYSNPVCSGG	AAACTGEACKAWEEG	AAYPRECWFVGWEEG	AAPDIDVLCVSWEEG	AALWSQGTIRSWEEG	AAPTWHRVHRGWEEG	AAGSIWPDVFAWEEG			NTIVKVFPTWLAPN		RVINEPTAAAMAYG	TERLIEIASRELEKA
AAPLRDEVIFCWEEG	AAARWDLSLRGWEEG	AAYDRVAVDVSWEEG	AAYSVHPNVLAWEEG	AAAIRADSSLGWEEG	AALIKDFSLVAWEEG	AAPLRDEVIFCWEEG	AALRTELVPCLWEEG	AAYRDSLVACNWEEG	AAYNLDHGESAWEEG	AAFVLDCPQNGWEEG	AAGVFSCQDSGWEEG	ANLNNAQRFPVTDIG	AFPGMSLALDLSAMG	ALLSRDVSPWSRVKG	AVQGLSRDYSVSSCG	ADLDFVDNLTNRAIG	AHTRSTSFRLDASIG	AANGQGNCTTKWEEG	AAGGSGYMGPYWEEG	AANESYSGCHVWEEG	AALGIRNDLASWEEG	AAWTRINCRHKWEEG	AAIRMSNDHRQWEEG			SEKTFKQRRTFEQRVEDVR		DFGNYNNQSSNFGPMK	NTERLIEIASRELEK
AAHGRLSSIFMWEEG	AALVWDSGMDAWEEG	AAFKGLDAAVAWEEG	AAFKADKSVESWEEG	AAFRIADVAIAWEEG	AAYLKAKCQASWEEG	AAHGRLSSIFMWEEG	AAFIEDRLSYPWEEG	AAFEICSTLNYWEEG	AAYRDSESRGCWEEG	AAFNGVSNMLAWEEG	AAFRVTPSSCGWEEG	ACALFTPMVSARALG	AYTLSEWLSQDVSIG	AASINLVGGNTSPLG	AFEGLFQHSTVEVVG	ASFEGGYCQLCNRFG	ATPSVPCFLSDVSNG	AAWTSCVRFFHWEEG	AADWLSKLADPWEEG	AAEKDCSNWHTWEEG	AADTWWYVKQDWEEG	AALNLHRVPYGWEEG	AAMLRMESRKVWEEG			VPERIVVAGNNEDVS		VVEVYFPENNIPGER	GPVFVKPKNTQPVAKS
AALVPFHPGTMWEEG	AAYRSVGSGFGWEEG	AAYSVHPNVLAWEEG	AALLGENCMSSWEEG	AAWDYEHSVQSWEEG	AAMICQDTEVAWEEG	AALVPFHPGTMWEEG	AAIAWDNNCKGWEEG	AAYIVDSSLMAWEEG	AAMVCNHDQLVWEEG	AAWISCSTPVLWEEG	AAYVHTNTCLSWEEG	AQMCVCATLYFHVNG	APRLYRHYALDRAWG	ATAFLECRGFSSPAG	AAGITFSPDRTRASG	AAFRLDRSLYAIQCG	ALDYLFISSAPACNG	AALSPTASGSRWEEG	AADAVYLMSSVWEEG	AALNDFCSHGAWEEG	AALVNQQDYRMWEEG	AALFEYSVRPAWEEG	AALARQNSCMAWEEG			LPQDFLRITPTQQQRQV		RRHEILQWVLQTDSQQ	VQEQVHTLLSQDQAQA
AALLIRYTMSLWEEG	AAMYSMIGTNAWEEG	AAYRRTDSRLSWEEG	AALVLCPSMESWEEG	AAYVSCPNLVAWEEG	AAFYGNSNSPSWEEG	AALLIRYTMSLWEEG	AADRWWNCALYWEEG	AAVVDQGVCFGWEEG	AAYMGQVGLLCWEEG	AALYVDENLICWEEG	AALSREACCVAWEEG	AFVLRLSCLLLNDTG	AASVDWVGNLMSSWG	AGAANQCYIESRALG	ALRSVLRDQCLAGFG	ASLYQIMALNPALSG	AGRLCNWPLSMSVDG	AARIKVQMMSCWEEG	AAQERDTGCKEWEEG	AAVRIVPCRLAWEEG	AAEMMMCPSRTWEEG	AACVMMQDLTCWEEG	AAGTLREWRNRWEEG			VVLWMNTVGPYHN		PALAAQYEHD	DKPKVAPAPARPSGPS
AASLTLRPRLVWEEG	AAFSPLVIIFDWEEG	AALLGENCMSSWEEG	AAIRRETMPLSWEEG	AALADDNSVAGWEEG	AALTRERVLLAWEEG	AASLTLRPRLVWEEG	AAPYFSCNSVQWEEG	AAYRLSAAQRQWEEG	AAMRRDPTWLHWEEG	AALRSDECLLAWEEG	AAFVLDCGQYGWEEG	AVDITRPLNLSYALG	ALTFDPSSSLHSQLG	AQSYPNYLRVDNLMG	ATPPSFLRFMNSGTG	ASRLHMGLSPHAFLG	AGAFHLAPSNLGWSG	AARNSPRHDQRWEEG	AARAPGEHHLRWEEG	AAMSFVRWTDNWEEG	AASCEQWSCWVWEEG	AAMSRRQSRLVWEEG	AALNEVSILKCWEEG			DTAGQERFR		APPEVVMDPALAAQYEH	GEVVYSFSSHISPRA
AAGYDSRLRSTWEEG	AAVLQMLISPSWEEG	AAFTPHELQECWEEG	AAMRRDPTWLHWEEG	AAFLRIHVPSAWEEG	AAWAVCSSEASWEEG	AAGYDSRLRSTWEEG	AAWSRDYPMLTWEEG	AAYLVASMSEYWEEG	AAWTISCTPVGWEEG	AAFVTQRVYNAWEEG	AAAEFVSLECAWEEG	AIAVSFRRFCDSAGG	AAMHVECVSIPREYG	AVQPDLSTQFQNDIG	AHSMYCMESVLSSRG	ASAMRPVHFVLDRSG	AFLYSPSECLYSSSG	AACRNPHMSRHWEEG	AAEVWCKSVTEWEEG	AALQCGMVLTVWEEG	AALGYFEVQNCWEEG	AALVNRKIPKAWEEG	AALVNRPVLPGWEEG			VHATHPERGQPA		TSVTYTPTIVPSSAS	ESELQQLRARLQGLE
AATRVYRVWIRWEEG	AALDPIRSLSSWEEG	AAVSKETSPSAWEEG	AALDLEHSLVAWEEG	AAYQGLSVESAWEEG	AAYVNCISLVGWEEG	AATRVYRVWIRWEEG	AAWGDSCNFLSWEEG	AAFTGCSSALGWEEG	AAMYRVPSLTCWEEG	AAYNRHVTRHAWEEG	AAWGDSCNFLSWEEG	AMRLMLTFTIGSHFG	ATRALASQYTLVGIG	AKSDLYGCVFAIPAG	AEYTQEPCARVQVCG	ASMAFLSTNPEFGCG	ARPSINSMPSILNVG	AARWLHNVMIVWEEG	AAFSLCSLSFAWEEG	AAKFNYIRSLAWEEG	AALSRAAVYCCWEEG	AAQMYWWESRRWEEG	AALSVQRSVKCWEEG			PQEHLIIVHATHPERGQP		RGKDLDTDFTNNASQPE	IEKQVALLKALYGHGQI
AARFFVSRRSLWEEG	AATSEGRIPTLWEEG	AAISKDVIPRMWEEG	AALSKMHVDQGWEEG	AAFMQSDSAHGWEEG	AAILEARTNLGWEEG	AARFFVSRRSLWEEG	AASQNVCRLFSWEEG	AALSEVGVNWAWEEG	AAYVHTNTCLSWEEG	AAVSWDVSPGAWEEG	AALCEASVQCGWEEG	AYSCVLSLILTVIRG	AVPGYSCGGANLVTG	AGYISQIVPCTVPVG	AGSIGLMVNHPVNLG	AFEGPSSYVKDINVG	AYPSIFAGSTCQSHG	AARSSGRTVMKWEEG	AACSYGFKCGSWEEG	AAGVNLTWMCDWEEG	AALFTMSTYPQWEEG	AAIDKRAVCIGWEEG	AAVVSQRLTEKWEEG			DLLDIKQMRDRNSQP		AVQYTETTSSISRNSG	DVKNVIIWGNHSSTQYPD
AALLDGCPCYMWEEG	AAPTYYITLTSWEEG	AAFVSIASIPCWEEG	AALFCDPNNSAWEEG	AAYGIDRTMVAWEEG	AAVGCDKNLLSWEEG	AALLDGCPCYMWEEG	AAFGADKSLWSWEEG	AALSAEGSLPAWEEG	AALLVTPTELSWEEG	AAVAGSSSPSCWEEG	AAYLPMGNRKLWEEG	ALTPCSAVPSPMLRG	APAYGRMRASLSAYG	AVWQSHGNLQAWTLG	ATLRSQAVQMSNERG	AQKQILFDPVGYASG	AQSVQRQASNWGFRG	AAEIAIGTRYYWEEG	AASELRLSQYSWEEG	AAQKLGGGQFCWEEG	AAVGRRDTLCSWEEG	AAIVAWESRAVWEEG	AAGKWTMVVFTWEEG			RNELHNLLDKPQLQ		LPWQQERDVAATAS	RPQSKHIVVILDHGASVTD
AALRRRIPTENWEEG	AATFPSNSRLTWEEG	AAFLKSTSAISWEEG	AALSREACCVAWEEG	AAYLSNSDVLMWEEG	AAVSNMATLCSWEEG	AALRRRIPTENWEEG	AAFNPLVNLRGWEEG	AADWLRCAASPWEEG	AALRMADVCYSWEEG	AAFSCESTFWGWEEG	AAFGADKSLWSWEEG	ARLTPFLLCLTSDGG	ANSTLSAAPISPALG	AFGSQPPWLRESSYG	AWQTIEKISCVPGCG	AGGYFGQPNMYGLRG	AWCQHSIILDFNVLG	AARGTVIPLRGWEEG	AAGSYSSRRHDWEEG	AAELSIIGLETWEEG	AALNRRPSWSSWEEG	AALLKIGNRVGWEEG	AAAGRYPSRCGWEEG			NPAQIREMFDDVSYDKG		LRNRLFQENSVLSSLP	GYIEALAANAGTG
AAALYLGVPMAWEEG	AAPPTLSFRSWWEEG	AAMRRDPTWLHWEEG	AAVKSSSSDPAWEEG	AAIRTDRSLLCWEEG	AAFRSSNGLRSWEEG	AAALYLGVPMAWEEG	AAARFCPTLRLWEEG	AAYLGDPPLPGWEEG	AAFIPLGCLHTWEEG	AALDSITDLCGWEEG	AALEKTWTEKSWEEG	AFAFYYLAQRKSASG	AVYSSMLACDPFLFG	AIDASLLSPAMNPLG	AQAANYRMLIPQRCG	AFPSLALSQNGFVLG	ASSYRMLRSSFQPTG	AASTITLGERLWEEG	AARDGNHMGYVWEEG	AACNITEHIVRWEEG	AAEEMTLYGVLWEEG	AAVRIVPCRLAWEEG	AAGMRAWESLVWEEG			GHQVIPWGDMASLA		RNRLFQENSVLSSLPL	LPSNIALSPTLPQSLA
AAMFSDYIMAVWEEG	AAVAPDCTVLSWEEG	AAPMLFECGLSWEEG	AAVSRCSSIPGWEEG	AAWLRESSVLHWEEG	AALTSDRSVAAWEEG	AAMFSDYIMAVWEEG	AAFHKSSSLRPWEEG	AALACSETLIGWEEG	AALCRDWTCSSWEEG	AAWNFDFCARSWEEG	AAYVVDCGRNGWEEG	AVLPRCWLYLLVSLG	ASIGDLVCVFPMHVG	ALGTLESSFKMADNG	AGDFLAMVGSIPQVG	ALPTFRGCSTDNQSG	AGLIALECPAAMYKG	AAYKHFREGFPWEEG	AAIVVEIMSVLWEEG	AAGALAMSHSAWEEG	AALAEYAVMKGWEEG	AAIGKMGVEMAWEEG	AAVQNRWIRRGWEEG			LHKVIVVWNNIGEKAPD		ALGDIRREMSEAAQAQ	LNFAVASRKTFSHEL
AAGVLGGIVYSWEEG	AARVGDTGDMQWEEG	AALFCDPNNSAWEEG	AAWWKGSTPAGWEEG	AATTLSLMSTNWEEG	AAWVNQATQRCWEEG	AAGVLGGIVYSWEEG	AALGRGSMTMSWEEG	AALRSDRSLWLWEEG	AAFGADKSLWSWEEG	AAWRNCNTHNLWEEG	AAFSSASTAVCWEEG	AFGERMVVNMSYPNG	AELCLGNLFGMSIMG	AWQTIEKISCVPGCG	AKRSMMFMRNDDCLG	AITSLSGCLPSVQTG	AASNWALCPSLYHFG	AAHTNMSSYWSWEEG	AASSPTFTSLCWEEG	AARGLRCAGIHWEEG	AAAMVSVRRCLWEEG	AAIPSASRQILWEEG	AALARKGVSLGWEEG			HPHALLVYPTLPEAL		KKESFNAIPTFSAWVIE	DGLELSTAITHVHKEE
AASWLHSHGSGWEEG	AALRLAVVVVSWEEG	AALSREACCVAWEEG	AALDPIRSLSSWEEG	AAWTEIRVNAAWEEG	AAYRTIDVNIGWEEG	AASWLHSHGSGWEEG	AAASQQTSCRSWEEG	AALRNQVSASAWEEG	AAYEGAFTDRSWEEG	AAYVATYDPSGWEEG	AAMCSMCDVLCWEEG	AVYWSFRTHMGCSGG	ASGSITLTNMLSPKG	ASSQGFQLYFNSLNG	AVDHLNFHSTRSIRG	AHQVASDLSCVVDSG	ADLRLIHDSSISARG	AANIIGDLSTCWEEG	AASSSMVLNMTWEEG	AAPVWMPSKLGWEEG	AALNHRPNTHAWEEG	AAQFVVMRDQGWEEG	AAFIAKTDPVGWEEG			KRVNLAIWDTAGQERFH		KKKESFNAIPTFSAWVI	LDTNADKQLS
AAHMDNAFTRVWEEG	AACESCAINVRWEEG	AAFISSGSSFCWEEG	AALEPQGVPSAWEEG	AATWRLSPSVAWEEG	AALLNQGTEKAWEEG	AAHMDNAFTRVWEEG	AAYCGCDVSVAWEEG	AALDHVNYLGMWEEG	AALIMDLTNHHWEEG	AALKLASSVSCWEEG	AAYLSAPCNQLWEEG	AQLPSPGCSVDVHLG	ASAELMMQSSFPVSG	AKRSMMFMRNDDCLG	ATFAAMWSDNVSYCG	AKDLMWMCCNLACRG	ALHLELMSTPSAWIG	AAPRVTNDATRWEEG	AARYDAMTMNHWEEG	AALSGKRSLMAWEEG	AAFEAVENHRTWEEG	AALRTRLDLKGWEEG	AAIVGQNTRMSWEEG			GPQEQITVQEWSDRKSARSY		YGPLFLRDRVAVGADA	DTNADKQLSF
AACAISPSEVVWEEG	AAFHSFASSLAWEEG	AALDPIRSLSSWEEG	AAFREQMGLSSWEEG	AAFSQSRVRLGWEEG	AALSRSHSLRAWEEG	AACAISPSEVVWEEG	AAWCPGLSCWEWEEG	AAYAVGSSFYGWEEG	AATWRGITNSLWEEG	AADYLIMDGMCWEEG	AAFIPVVDLPAWEEG	AVESSYHNYAPSNIG	AGFLTRMAISPSLLG	AGCTLLLSAPVILSG	AKNNCDGFLHDSVNG	AAAFTSIDSACQFTG	AQESYVQDYVVNLTG	AAFICRVNLTVWEEG	AAEAEGWTCSDWEEG	AAFGHMRTHCMWEEG	AACLPHGCYVGWEEG	AATLRRWRTSGWEEG	AAPKRWGTQTCWEEG			MPNNQLNYKSTQLSHL		SPINPSEIVPETNPTSPA	GDKAIREQGPREQEPE
AALHPLRSILEWEEG	AALGGSFDMRAWEEG	AALEPQGVPSAWEEG	AAFVVDNVSPIWEEG	AAFLSVFDNSMWEEG	AAFVRERNLKMWEEG	AALHPLRSILEWEEG	AAISRSDTFCTWEEG	AAGFRMVKSAGWEEG	AAMRTELTPCSWEEG	AALVYDCSRSLWEEG	AASILNDCSVAWEEG	ASVLQFQSVLLTFFG	ATKFSPTWLANPNLG	ARLAYVKVSSAHCFG	AACQRQVYPMSNQSG	ACSTFSSVSSSSGNG	ARAFRSQMILRSSLG	AASTDGPFIRGWEEG	AAVLEGWHTQSWEEG	AACNDSLCLCAWEEG	AAHLRSWRVSRWEEG	AARLNMRPFHTWEEG	AAQQNIKIWRSWEEG			HRNELKYFKDQMSPEPI		SPHTYVSDTTSSP	KPGMVVTFAPVNVTTE
AASPYTIVLMLWEEG	AALLAASLLSRWEEG	AAFGADKSLWSWEEG	AAYLRDLVSGAWEEG	AAFVRMPAPTSWEEG	AAVRSELSLVGWEEG	AASPYTIVLMLWEEG	AALFSDVSSSSWEEG	AAEDWLLESVGWEEG	AAIRTQACLSQWEEG	AAYVPFRDMMVWEEG	AAFSTSHSPLAWEEG	ATKAYNRFTLRSYFG	AVYELSSTGDQPFLG	ASTFYPLLSQDDSVG	ACTVSYRNHDSSLSG	ARIYGPRFRYRSLLG	AASMTRCSCTTGYTG	AAMKEFGNLMRWEEG	AASTDSPSAVLWEEG	AATIEILLTSGWEEG	AALLSAPSNKSWEEG	AAPPIKLWAVNWEEG	AAFSPLVCRRSWEEG			GPPPSKVLPFPSQVVYNR		QVHRIESSNAESAAPS	SPNKNFLVIVTDGQSYDD
AAHSPAIVIPGWEEG	AARGPAWVSNGWEEG	AAFTNWVTLRSWEEG	AAYTRCPNLVSWEEG	AAFWNQVSIGSWEEG	AALKVDKDCSCWEEG	AAHSPAIVIPGWEEG	AAGVTDLVYYGWEEG	AAWVSTLALVAWEEG	AAMKLTSSIACWEEG	AAFVSSRSMFAWEEG	AAYVSCPNLVAWEEG	ACHPLTLGLWLQCMG	ALCTCAQLRFVPVEG	ASGNYAPMVNHYMVG	AQDYLYQKCFHAYIG	ADFNGMCNLNSVHSG	AVSILTESSPQAYFG	AAWPECSGSNWWEEG	AAASLQMLRNDWEEG	AALLRSWTQVCWEEG	AALCKRRCTSMWEEG	AAELSIIGLETWEEG	AAESLVWWPTLWEEG			QSEVIRAYDTTKQRP		RSGGMVKSNFVPTNVGSKA	KTKSLAQQLTREATQA
AAIIYAHCKRVWEEG	AAVFPAAVSTGWEEG	AAFVGMLDNNGWEEG	AALEKTWTEKSWEEG	AAWRSDWVLSSWEEG	AAFQPNLDNDAWEEG	AAIIYAHCKRVWEEG	AAPVFRQYEVRWEEG	AAYYEESCLPQWEEG	AAWIQQSSNVMWEEG	AAFQTDFAFLCWEEG	AAFGDTASNPSWEEG	AYGIVTTRLNVAGQG	ARIPVTPIRRSLNMG	AADTVQLYHDSSVNG	ADFSTEVSARSPLNG	AVNWARGSTGASVEG	AEEFVHMWSMYSRSG	AAASCVYHQGPWEEG	AAQIIRGHTRVWEEG	AAILQQGVRRMWEEG	AALFGMGNRNSWEEG	AADISMSIAYTWEEG	AALTQWKVHMAWEEG			ESINSIKSRLSKSGHIQ		GILNVTATDKSTGKA	VDEDGMVYAVRSFPLSSE
AASDFPSELSLWEEG	AADMASLYRYQWEEG	AAFGSFSLERVWEEG	AAADAGVQYAKWEEG	AAVRFEFSVHGWEEG	AAVFEDWYRVYWEEG	AASDFPSELSLWEEG	AARLNGSYKRRWEEG	AAYGLEKVNVVWEEG	AAFRDSSSVSSWEEG	AAFDSAACPSNWEEG	AALLGIRSEYCWEEG	ARSFARWLSNWTLMG	AVENTANYTALKSFG	ARVPMEAALNFKCLG	AQNSFAEYSTQNIPG	AIPLFCRDSVMLSCG	AGSAQDFVIFPNCFG	AASRGYRMSLSWEEG	AAVTLPWIRFYWEEG	AAAEGVCRGQVWEEG	AAMVSIQDWVAWEEG	AANLRIWKSLKWEEG	AALRSWPDALMWEEG					AVPFSLDSVANSIH	TPVPIKDMEIAQTQKGISED
AATKVMHTVHMWEEG	AAFYKEPCCRGWEEG	AAHMAENLVTSWEEG	AAARYRVCGSAWEEG	AAYELCFSLSSWEEG	AAFELQANLCAWEEG	AATKVMHTVHMWEEG	AAKRTLVSMPAWEEG	AAMTRIHGITAWEEG	AAFTRMTLLAAWEEG	AALKMADTLFAWEEG	AAYTRECSPVTWEEG	ALVCHLHYSYLSLAG	AINELLMLSDTYVMG	ASDKSSLVLECSIRG	AGHMRNMHSLNMVMG	AFQEVRFMTPASSRG	AMRSDPSYLSLDNNG	AAGLEVRAVNTWEEG	AARFTATHSISWEEG	AASIIWVSRMGWEEG	AACAELVNWSTWEEG	AAPVWMPSKLGWEEG	AAAARCGTLKGWEEG					EPEYVPDPDAEKPE	VYSAVLSKDVHEGQPL
AASNCLLVVLPWEEG	AAWLRESSVLHWEEG	AAYSRATINRCWEEG	AAYSRATINRCWEEG	AAFQFDASLNHWEEG	AAFLLESIPECWEEG	AASNCLLVVLPWEEG	AANWWRCLVQKWEEG	AAMVCSSNLKAWEEG	AASPVCQRPPAWEEG	AAYRGTGSLVMWEEG	AAQWRTCCNQLWEEG	AGQGLKHGIDYVHRG	ARNARQNFRLCISFG	AICSQNSLLGYHAIG	ARTGSCQKFRGQTNG	ASRYKTCETLLGQTG	ADATWLMGLTNSGFG	AAVDQWHTFALWEEG	AASVRLGSQVLWEEG	AAIVGKQTNLLWEEG	AATWNARCWMSWEEG	AALSGKRSLMAWEEG	AAIEKCQVHGMWEEG					TPVPALAPTSTPASITPA	KPAPALRSARSAPENFN
AADMSMVFNCRWEEG	AAFGSVACLGCWEEG	AALDGCSTNTGWEEG	AAFIPVVDLPAWEEG	AAFSGMQTNLGWEEG	AANYQYMPSVPWEEG	AADMSMVFNCRWEEG	AAILNDVGTCGWEEG	AAFSRDKVFFSWEEG	AAWNPCLCPWAWEEG	AAPVLCKSLNAWEEG	AAFYKEPCCRGWEEG	AAIRFAYTRVPIQVG	AYYTPDNSQTCVLSG	ACSKSYHYMPVSMVG	AGSSWVQVYKPIPNG	AKRAIIGERSLLHSG	ASNPDYFNSANSLLG	AARACSGCLYTWEEG	AADFSTMLSRVWEEG	AALGYGERKMAWEEG	AALARQKDLAGWEEG	AAQLRYWNSHFWEEG	AACNDKLTWIAWEEG					QPGSMGLDKNTVHDQEH	LRPALRALGSLHLPT
AASEGILLKVGWEEG	AAYSISRCHAGWEEG	AAWFADTTTLRWEEG	AAFLGVDTLSVWEEG	AAFRLSASQVGWEEG	AAYQVTPNLVSWEEG	AASEGILLKVGWEEG	AAFVGDLDALAWEEG	AAFSRETSDVHWEEG	AAISRSDTFCTWEEG	AALVVDRGLHGWEEG	AAWTHISDQQSWEEG	ASYSPIKFEFHSPLG	ATHVCQPIQLMTNTG	AGRTFCMSPVSIVFG	ALGYDNSILGISDHG	ARFVGMSSLRTNCWG	ARWSRIVVNYSGGMG	AATTACECSYMWEEG	AAAGKVHHTCAWEEG	AAGPTLHTWSCWEEG	AAILGNGVSGQWEEG	AAFGHMRTHCMWEEG	AAVNLHCSHAAWEEG					ASTYRQQPSYPQQFPY	TVELKRAVSREDSARPG
AASDVFLVYPDWEEG	AAWQQGMDVCHWEEG	AAFRIADVAIAWEEG	AAFCGSSDIFSWEEG	AAYLVDDSCLAWEEG	AADNFLGMCSNWEEG	AASDVFLVYPDWEEG	AASSRSLDTCLWEEG	AALARSHDLLSWEEG	AAFGDTASNPSWEEG	AAYRNQRVMGAWEEG	AAYSISRCHAGWEEG	ADYASSLQRIDTHDG	ARNFAHLYSSRSLTG	AAECYPLMAVSCLCG	AWYYPRPYHYGVNPG	ASSPPFLLSWLALGG	ASYSTEVTLMSFNSG	AARRYYRGRIHWEEG	AARRLSMPFLRWEEG	AAKELVKTPTNWEEG	AAGDLVLIASVWEEG	AAVSDGANLLAWEEG	AAVSPWRVQENWEEG					HENTEKYMGTESQGSAAAEPE	TGETIRSQNVMAAAS
AALSRLLNRPLWEEG	AANRYFIWDMNWEEG	AAWVSDVSLTRWEEG	AAWDFKLDMTCWEEG	AAFNGLEASRCWEEG	AALLHDPVLCQWEEG	AALSRLLNRPLWEEG	AAYSISRCHAGWEEG	AATDLRVLRNTWEEG	AAYVRIAGVSHWEEG	AAFLDTSSCICWEEG	AAFSQSRVRLGWEEG	ACLNLVFSKHFSETG	AGTPFRFTRCQSWDG	ASDLEAVFRSQPLVG	ASNVPSRSYCAQFNG	ANFFRQIDSQLIPRG	ATQRVFNLTACPSVG	AAPVVLIFQCKWEEG	AATRSAGLTLGWEEG	AARGWPCFHLFWEEG	AAFIDWPSWRHWEEG	AALVVHSNRVGWEEG	AAPSMKIWRTYWEEG					KTKFLVPDHVNMSELIK	EGLMKVEAARLSAQDP
AAPVRRNLGTLWEEG	AAELCPLMLGYWEEG	AAFHSFASSLAWEEG	AALADDNSVAGWEEG	AAFNREPSGNAWEEG	AAVSYQVSVPAWEEG	AAPVRRNLGTLWEEG	AAFDGSGTRVAWEEG	AAYLSAPCNQLWEEG	AAYTRECSPVTWEEG	AALAMEKTCGCWEEG	AAFLGDLDTYCWEEG	AWTYISSSPIVLGRG	ACLDSVISPDRSCIG	ASAFNSMVILHSHKG	ASSGFASIESPYAEG	ASIAIPEIRLDISIG	ASAPFRMDNVDQSRG	AAKLSLIRMPVWEEG	AARRVCRDRITWEEG	AAFVAIGTNKAWEEG	AARVLEAMTNCWEEG	AAISNIGASLSWEEG	AAMTGRSTLLGWEEG					IPSSDQIRVAPSLKSQRGS	DGQKLKDWHDKEAIRRD
AAHCLEYRPAVWEEG	AAYRANCNRTAWEEG	AAYQGLSVESAWEEG	AAYGIDRTMVAWEEG	AAYQNSRAVGAWEEG	AAFIIEPSRLCWEEG	AAHCLEYRPAVWEEG	AAFGAALSPSLWEEG	AAFIPVVDLPAWEEG	AALAGTSCQVSWEEG	AALTLTACPAAWEEG	AALVESSVMQAWEEG	AFRYRRVSFRFVVVG	ASATLIADHSWPCMG	ALEDGSQFHQQIACG	ALPSLFSVSALASLG	AGILSRSDSYLAAAG	AGRLDLDGTCSSYFG	AAFGMMGSSWSWEEG	AAYRKRVARGKWEEG	AAVGRCDVWLAWEEG	AAMLPLILHGCWEEG	AAILQQGVRRMWEEG	AALLGTNTLKQWEEG					STPTYSPAPTQPAPR	DVVVQAPTQVPGFL
AAMVVLSVCSAWEEG	AAFVTGFPKEWWEEG	AAPSVAMDMTFWEEG	AAFLQDRDFLAWEEG	AAVRSTSDLVAWEEG	AAYENQANPRSWEEG	AAMVVLSVCSAWEEG	AAFRINVDPWSWEEG	AAGLSQVMSRGWEEG	AALHVEALNTCWEEG	AALSDIANSRAWEEG	AALNVACMDSLWEEG	ALTAMWRGNCIPKRG	AGDLVAVSLDRYCYG	ANVWFTDWPCLSRRG	ALEDGSQFHQQIACG	ARMETFNAESSLPCG	ASEGRPCLRNAPVAG	AAKKHVCCDILWEEG	AANRAWEPQASWEEG	AARSSNVCVEWWEEG	AADDIYHTICVWEEG	AACVSRNSLQGWEEG	AANVMIPHVNHWEEG					KKALIEAEKVAQVAE	DSLRSLKMQRNGISKLK
AAVFDSIEKGCWEEG	AALWLSRFLSSWEEG	AAYSISRCHAGWEEG	AAVRQESSSYGWEEG	AAFSGDFVVKSWEEG	AAYNWETSESMWEEG	AAVFDSIEKGCWEEG	AAANIQCRSPQWEEG	AALGIIFLLAFWEEG	AATIVPMPCMTWEEG	AAYVNQCGQFGWEEG	AASWVSDQTLCWEEG	ASVSPTQVEFWPVQG	ASWTLEWPPRARDVG	AWTYDSFSWYLWDYG	ADHTTCFLTSDAIFG	ASVEFILAANLGMLG	ASFGSSLNLVAPLLG	AADEVEPEHSCWEEG	AADARHLQDVQWEEG	AAWSARLNRLGWEEG	AAVEQIGTLTGWEEG	AAVVWHESHPNWEEG	AAMGKFGFMRVWEEG					TPAAQYVRIKENLAVG	SLRSLKMQRNGISKLKD
AASLFLSWFRCWEEG	AAVFNRSRDATWEEG	AATWRLSPSVAWEEG	AAWTEIRVNAAWEEG	AASSPSPDCSFWEEG	AAFWAECSPSAWEEG	AASLFLSWFRCWEEG	AAFGVSFTPSVWEEG	AAFYSDIDHRCWEEG	AAFLREFSVSMWEEG	AASRWSLFPNMWEEG	AAFLSVFDNSMWEEG	AVYLYPLWIFYDCVG	ASSHRPQLLSLASTG	AIFTAILSTSCSFFG	AGLYSRSSNPSILPG	ADMWALDRSMYCFGG	ARYVPDVVMHANYLG	AAGLWLAWAFEWEEG	AANAQVVTECHWEEG	AAMVEYGTLNAWEEG	AADSLVSKLSNWEEG	AAGREFPNHMNWEEG	AAVLHHRNWYSWEEG					QPPTYNRIINQISTNE	RTRIVIVPSLNPDGRE
AARYSGAQFASWEEG	AAYARDYSSHAWEEG	AAFRINVDPWSWEEG	AAYLVESVNLSWEEG	AAFRIFDTSAQWEEG	AALHSATNMCSWEEG	AARYSGAQFASWEEG	AATQMCSSILGWEEG	AALLTFRNDFAWEEG	AAYSISRCHAGWEEG	AAWLGIMDNTMWEEG	AAVVSDELCLGWEEG	ALKHPRDSRCASIPG	ASPSVQSLIPDCTSG	ALDTRIPALQISYTG	AFQMEHSLSGEATLG	ATGRFNSVVCNSQFG	ASPYWSLGTMWQSAG	AANSKGQRDPAWEEG	AAGEHRSWFARWEEG	AARDSWASCWKWEEG	AATNYVNRINNWEEG	AAMSRSSSLSGWEEG	AARKIRPWMNMWEEG					GPGPRQYFLLSSQVGLHPE	KPSELLKAEAHHAEL
AAGSWGNGLVTWEEG	AAFQFDASLNHWEEG	AALVESSVMQAWEEG	AAFRINVDPWSWEEG	AAYRGMTLSPAWEEG	AAFKAEGCVPSWEEG	AAGSWGNGLVTWEEG	AAVRSSDSINLWEEG	AAYVSCPNLVAWEEG	AAYLVESVNLSWEEG	AALLLDQSNAAWEEG	AALKFDCSMNAWEEG	AVLPGLIASTARFIG	AYSAIIVQNGAPHLG	ASQWVWIDIPMGLTG	AFPSVMYEMSCHSKG	ASIGGWCDVIFSYDG	AFTFHSLPNMVCHYG	AAWVGTRVDAVWEEG	AALQVGSYVWYWEEG	AAVRAQGCVRGWEEG	AAQTCSPCIVVWEEG	AALTNWHIQAHWEEG	AAGRRFRTLNGWEEG					NPPLFALDKDAPLRY	LTELERKLTFEQQRSD
AASDIIAMGCSWEEG	AAVIRMSSDMSWEEG	AALTCCSSMMAWEEG	AAFNWDGSVALWEEG	AAFFGCLTPNAWEEG	AAFVLESNCFRWEEG	AASDIIAMGCSWEEG	AAFGGQSSWVGWEEG	AAWNPCLCPWAWEEG	AALVESSVMQAWEEG	AAFITMEDEVQWEEG	AAYSEEWANSAWEEG	AGFRMCSYTIDHITG	ASEFTPQGTLTHPRG	AVHSAVLVPYPNCLG	ATFSYRASNNAALGG	ACPFRGGYTPLAWRG	ATVYGLDFLVDRSFG	AAKRKDKGRKIWEEG	AAGVIVVQVRRWEEG	AALTHRVSLMNWEEG	AALVEVIMSKGWEEG	AAFVSRRTFSAWEEG	AALVRLGTQVNWEEG					GPASDYGPEPTPPGPAAP	GPPVSELITKAVAASKERS
AAQYGQVMELNWEEG	AAYYSESNTRAWEEG	AAFHWDQVHLSWEEG	AAFLGDSDNLGWEEG	AAFNGVSNMLAWEEG	AAVRIDRTIGGWEEG	AAQYGQVMELNWEEG	AAEMGMSSHAAWEEG	AAMSSISSMQSWEEG	AATQMCSSILGWEEG	AAFEIARGCRAWEEG	AAYLRDGPELSWEEG	AVILGPASLGPSLLG	AHSLKVSRSFPTLFG	AYGDSLSWSRASDAG	AFTSLPYARMSCPNG	AGSDFRSVGGPCVWG	AHYSADCSLFAYPYG	AAGNLWGDRSDWEEG	AATQIGNQHSSWEEG	AAMTSVGDTIAWEEG	AASKLIVQRSRWEEG	AAVMKGGVVCNWEEG	AALFRIPSVVGWEEG					SRYSALNVQHQMLK	SAALQTRPSLISITS
AALSGLYAPHVWEEG	AALRFAYLFQRWEEG	AAYSVEFNLGMWEEG	AAFHWDQVHLSWEEG	AALRRAPVDISWEEG	AAYEKMLNPGAWEEG	AALSGLYAPHVWEEG	AAFWNQVSIGSWEEG	AAFMQSDSAHGWEEG	AAFLSVFDNSMWEEG	AAFVMESNRLCWEEG	AALRSEDSCLFWEEG	ACQILLVSLASSYFG	ALQWNRACTSASSLG	ANASLPLYRFVNSWG	AEQRRSYTVVPAVLG	AYQQSLYTQDFAFLG	AGDRYILDLSPYQCG	AARRCFRGSLNWEEG	AANNPGSKHWTWEEG	AAQEAIVMMCVWEEG	AAMRKHVLYGAWEEG	AAVENLLPRKSWEEG	AAILQRGTLVAWEEG					EFKKYEMMKEHERR	EVSVSAFTTHSQGRA
AATCLCFDHFKWEEG	AANGFNAWSPLWEEG	AAFWNQVSIGSWEEG	AAVVECGSSLAWEEG	AAYLMASSDINWEEG	AAYLLDPPTLCWEEG	AATCLCFDHFKWEEG	AAHAEMECSSVWEEG	AALDPCLSVIAWEEG	AAPRMMGINWAWEEG	AAWWPSRPLNCWEEG	AAGNLRYMNVLWEEG	ASTAWLYTQSVLSMG	ARVSNSVDGSSRTFG	AYDLFPMGVIPANVG	AAVYREGCVIGLDNG	AVTARLPSYECAVLG	AYHEITIMGSLHSPG	AADEMVSVFVGWEEG	AAEVNRVLGTGWEEG	AALVSRMSLLAWEEG	AAVISGSTCDGWEEG	AAEPECRVMRTWEEG	AALVTRLSRLCWEEG					LPEISSQKTQRHIQ	SPGPQGLLDWKTRKVP
AATRVSYTFAIWEEG	AATAWANRWCNWEEG	AARKYRVENCFWEEG	AARYRMSTCQHWEEG	AAFDAIGLCTSWEEG	AAYVMSSVTLGWEEG	AATRVSYTFAIWEEG	AALKYDDSNQPWEEG	AALLRMSLPHAWEEG	AAWNEAINVHSWEEG	AAPWISDSSLCWEEG	AAIILSPSCPCWEEG	ARCPAIQHQTVIFSG	ASISILEFNSVMSRG	AVLQYSCTYSSGLSG	ADYLICPDLFPNLVG	ASGDFLLAANGRSYG	AKPCQLSFRPDYNMG	AAYGTFHLIPFWEEG	AAVSFQDESAIWEEG	AAYGSSLVVCKWEEG	AAQGYVHCKSDWEEG	AAQSLRHMRTVWEEG	AALIAMPCRHAWEEG					VGPKICLEDNVLMSGVK	GTGALRASLVHVGSRPY
AALGSVYVAYSWEEG	AAFEFQSILRCWEEG	AAYARDYSSHAWEEG	AAIHIDDTCVAWEEG	AALRVEFSVEAWEEG	AAIRFEPVVKSWEEG	AALGSVYVAYSWEEG	AAVRFEFSVHGWEEG	AAAQFGLDTSRWEEG	AAYSWDSSLLAWEEG	AAWRSDLTLWSWEEG	AAFGRLKIMPAWEEG	AWNVLHEWIRVTLHG	APDDSLFFSPTLPIG	ADYLICPDLFPNLVG	ATTLPSICSNPSLAG	ADGFYSDRVPSVSFG	AYAIRACDSLGSWHG	AALVQLDEMWHWEEG	AATRWYCGMDCWEEG	AASDTSSSFCHWEEG	AAVSRSVVNCFWEEG	AAPSVCRTNMGWEEG	AASRNCPNHMAWEEG					AVFSLLKANNPWPA	AYDSIRHAHSQSAEAE
AAHMKFLHKLYWEEG	AAVTSDTIPRSWEEG	AAFQFDASLNHWEEG	AAGTMQFEPNAWEEG	AAFSRSGSYRSWEEG	AAYVLDSVLMGWEEG	AAHMKFLHKLYWEEG	AAAIFLTSLSHWEEG	AATIVPMPCMTWEEG	AASSFSYQQVPWEEG	AAVRDTATCLSWEEG	AAFIMDVNSVNWEEG	AILQEVRLLGPIRCG	AALSRSMIACTPDSG	AGRFRNMLSTLPLCG	ASNFLVQTVHRAHTG	AYGSRSRLYLSSNPG	ANLTYIQMSQLRCAG	AAPMNTEWISRWEEG	AAVNGVLECKAWEEG	AATPRVLHLVGWEEG	AAVVHRRTGKQWEEG	AAVGRCDVWLAWEEG	AAVRRHTVNRGWEEG					ARNKFNQVESDKLRMD	IEEQKIVVKVLKAQAQSQKA
AASDMVPASIHWEEG	AAFRIFDTSAQWEEG	AASYSAVSNCLWEEG	AAVRFEFSVHGWEEG	AAFSKTNSPRHWEEG	AAFDVVSDLQSWEEG	AASDMVPASIHWEEG	AAAWRLDGAVRWEEG	AAWHSEEVPLSWEEG	AALNEIQCPIAWEEG	AAYRGCSSVGVWEEG	AAFHCASVPFAWEEG	ALSPRYDNFLKPWVG	AACSANHLLLRCATG	ASSEYVVTNSFAHSG	ADHRENSFLGIVVAG	ANPCVRYRPDSVAYG	ARSFRSSFNSYSIQG	AAKMIYFVRTYWEEG	AAYGVWPAVRTWEEG	AALSCHMSQRGWEEG	AAMMPIGRSKTWEEG	AAIYSIDTVIGWEEG	AAMLGIRNRKCWEEG					YIADLDAKSG	QHLDLLKHSNFLGAYDS
AAVVVVSRHFIWEEG	AALNFQAVNIAWEEG	AAYYSESNTRAWEEG	AAYARDYSSHAWEEG	AAFILDTSLDGWEEG	AAVMSDNNALGWEEG	AAVVVVSRHFIWEEG	AAYYSESNTRAWEEG	AALRWENSNWGWEEG	AAAWRLDGAVRWEEG	AALLSDAISPAWEEG	AAVVGEGIAIGWEEG	APATIKPGSGVMLFG	ASTFCWDVALSGTLG	AKTEMTAWCANPSPG	AGKQYHRWDSMPHSG	AASGVERIDLSIRSG	ASSHSLRHTRFFSTG	AAWDMCLWPVLWEEG	AAVRTREVRMRWEEG	AALGMRLRAVCWEEG	AALNARGTLLHWEEG	AAFNRVGVNRGWEEG	AAVSWGPVWRAWEEG					PEFLEDPSVLTKDK	FPAEDEFPDLSAHNNHMAKVLTPE
AAYNTCLHHRLWEEG	AAFNGVSNMLAWEEG	AAYQNSRAVGAWEEG	AAFSGMQTNLGWEEG	AAELEDSTLACWEEG	AAYQWIPTNCAWEEG	AAYNTCLHHRLWEEG	AASPSFFMFWTWEEG	AAKFVSTLSSGWEEG	AAFGRLKIMPAWEEG	AALLPNCINWGWEEG	AAFSFGSDLVGWEEG	ATSLYILHCPSSPRG	AASINLVGGNTSPLG	AGKQYHRWDSMPHSG	ASDFSFVPNPRAVHG	AVAPFRFCADIDNWG	AQMVPRYRLSRSVPG	AANSNYNMYWKWEEG	AAHCPYRGRNTWEEG	AACEFTRAHYGWEEG	AAPSVVRSWKSWEEG	AAMVEYGTLNAWEEG	AADKDRLPCRGWEEG					FLEDPSVLTKDKLKSE	IGRVATAKVLISGPN
AACIFRRQFSEWEEG	AARCWLSLGLKWEEG	AAVSRSFNFLGWEEG	AAFRLSASQVGWEEG	AAWSVCSDMSSWEEG	AAMTYAENCVSWEEG	AACIFRRQFSEWEEG	AATSDLHATWNWEEG	AAYLVESVNLSWEEG	AAWVRSVSSPGWEEG	AAFVSLGVNAVWEEG	AAFFNDLTCQYWEEG	AVSSMCPYFRSHPSG	ACLGPTSVLRVSLNG	ASDSGWYSLFRSSLG	ASDSGWYSLFRSSLG	ASLSWGSEITLGNYG	ARSEYVTCNTNHALG	AAGPCTLGHLDWEEG	AAVTIGKDLPCWEEG	AAEWCYPYSGPWEEG	AAFHQHAILTAWEEG	AANCSVLGYKSWEEG	AALRFRPILHAWEEG					VVHWYFSQLDSNSSN	EIPVVAIRTAKGEKF
AAFGDCVGTYVWEEG	AAPEIRVCENAWEEG	AAVTSDTIPRSWEEG	AAYLVDDSCLAWEEG	AAFSCESTFWGWEEG	AAYERITILDAWEEG	AAFGDCVGTYVWEEG	AAVCPDRSTAGWEEG	AAVKSTNCLFSWEEG	AAVDIIPNSLAWEEG	AAFCRQLCPGSWEEG	AAVDSEQSMWCWEEG	AMFLRVGRNLISAHG	AILQRSLILSHSSLG	ASWGAALDSTSLSCG	ASLSLAPSIPSRDLG	ARYSIFPNFCCEDVG	ADDLFHLFPSMSDCG	AAYRCIPHECRWEEG	AASFAERSNYTWEEG	AAGSRVGTKCKWEEG	AATVECQSNMVWEEG	AAGKKIGMINVWEEG	AAQVVRMFHSRWEEG					VHWYFSQLDSNSSNDIN	AEPAKIEAFRASLSKLGD
AAVCFYRLETIWEEG	AADRSCSKRVFWEEG	AAFRIFDTSAQWEEG	AAIVCDDVNWGWEEG	AAWNFDFCARSWEEG	AAYGEDSTILSWEEG	AAVCFYRLETIWEEG	AAPYWNTPLTGWEEG	AAWVRVPLVPAWEEG	AAVYRAQMCNPWEEG	AAFSSLETRTAWEEG	AAFLDDCLPLAWEEG	ASILRFRAGGCPFRG	ALWSDFNVNSLDLGG	ASLSLAPSIPSRDLG	AFTRQSDMSGYRTEG	AANLQLLGISRTLSG	AWLSDNSFELVPNSG	AANRSGWRTIYWEEG	AADSMGDRKKYWEEG	AASKWRHWENPWEEG	AALSRYESMVCWEEG	AALCIRPAVVHWEEG	AAHEFWPSRLNWEEG					IVNTNVPRASVPDG	AVGSAVVNKVPLTGKKKD
AASDTDLCYFPWEEG	AAEDTGMIYTLWEEG	AALNFQAVNIAWEEG	AAWRVQGSVTMWEEG	AALVAERTLSLWEEG	AAFGNSRTNYGWEEG	AASDTDLCYFPWEEG	AARCWLSLGLKWEEG	AALVESSVMQAWEEG	AAYQNSRAVGAWEEG	AAVYSDLCGQSWEEG	AALRHVPSLGCWEEG	ALASRPSSAMVPSIG	AKVLKNPFSIHLVMG	AHLGSSSLVLMGSNG	ASLSRSMLRDIGLLG	AREYKGTGAYVSCNG	ASFRCDNSRFNNLMG	AAVGREKKKVWWEEG	AAETHRSVGYCWEEG	AADFLVCRRPLWEEG	AAMTDWHNRDAWEEG	AALTHRVSLMNWEEG	AAYSVFPCRICWEEG					FIVNTNVPRASVPD	VGSAVVNKVPLTGKKKDK
AAMLGRATNLPWEEG	AAWARGSFKVMWEEG	AAFVLDCPQNGWEEG	AAYSVAATDPAWEEG	AAFSNDCVLHAWEEG	AALRMTQDVVGWEEG	AAMLGRATNLPWEEG	AAVITTDSMFAWEEG	AAFVDEMGRSGWEEG	AAMRSSMDPLSWEEG	AAVGKSAVAHAWEEG	AAVVFEDDVVCWEEG	AFGWLITTSAQNYKG	ADHMPFSMYVPFNNG	ARISQFDNSYSVKDG	ADVEYTQLSALSSEG	AFAFDRSLSVRQSIG	AMSPWFFDQPSLCHG	AAPWSYGNISRWEEG	AAGRCGVFDAAWEEG	AAIRGRSAHWAWEEG	AALRAQVNIGSWEEG	AAVRNMHLRQSWEEG	AALLKAGGLVGWEEG					KPVEYTAVSVLAGPR	FVYVATRPTITE
AANTDLKLGTCWEEG	AAVVHMLVSPGWEEG	AATLSERTLRMWEEG	AAFRLGLDTLCWEEG	AAMRCDSDLMLWEEG	AAGWLEFPTGPWEEG	AANTDLKLGTCWEEG	AAFLPDTGCLGWEEG	AAFWSSSNVQSWEEG	AALRHVPSLGCWEEG	AAFDSSESVRSWEEG	AAFVPLVSLACWEEG	AMYVLGVEFDDYQIG	AWNISDLFVLSRPPG	AGLGSRYRVFKSNLG	ARHPFELDNTLSAVG	ATHDDGHYHRMPIIG	AVETYNFALGPVFLG	AAVGLSYNNGGWEEG	AAKGTTTIEGWWEEG	AARMPSKRARGWEEG	AAPILWKSFLCWEEG	AAVKMFPTYSAWEEG	AALRCRINTLSWEEG					NPAKEISYENTQISR	DEEKFITIFGTRSVSH
AALYLPCTMNCWEEG	AALRSDECLLAWEEG	AAFNGVSNMLAWEEG	AAFSGDFVVKSWEEG	AAVMRDNSCLSWEEG	AAYRRTDSRLSWEEG	AALYLPCTMNCWEEG	AAFHGLASSLCWEEG	AAFQRGTMCLAWEEG	AAVVFEDDVVCWEEG	AAYDCAFNSYSWEEG	AAWISCSTPVLWEEG	ARLAKARRYYFCVFG	AFPPTAVVLTGSSCG	ATSHGCALLSQSCIG	ARVYTIMSTHAQVTG	ADFRRLMNCNHQIPG	ASGLYTPVRDVLAIG	AAKQEGFGRSTWEEG	AAKELVKTPTNWEEG	AAKVCRRLVAPWEEG	AAMTCDKSLRAWEEG	AALGKNGVMSAWEEG	AAMIRNWATPRWEEG					ESLFSLDGAGAHFPD	YNPSISIVGTLEAEKER
AAMPLHFFNPVWEEG	AAMMHAYMRYHWEEG	AAVMGEASCMSWEEG	AAFRIFDTSAQWEEG	AAVVPEEVVLAWEEG	AALVLCPSMESWEEG	AAMPLHFFNPVWEEG	AARRRCTGRSYWEEG	AAYREYNVLSAWEEG	AAVDKDFDLQAWEEG	AAVGTMRVLPAWEEG	AALVRDACIYSWEEG	APKFHMGIHIAIVGG	AKFSLYNLPSIVQDG	AFWESSLNSRTSLNG	AMGEFHNWPSYRQTG	ARGPSLLHIPSNWPG	ARHALFECRNNHAFG	AAGSKWDGVIDWEEG	AAMSYKCSDPRWEEG	AACDLKVCLLLWEEG	AAGGATDKYSSWEEG	AAYRPMVDWGSWEEG	AAQKLRPWGVDWEEG					DPERESLLLDTTSLQQRG	VPAMYSSDTRGSLPAEHGVLSRQL
AAYNRNMPGLRWEEG	AAFDRLASLPLWEEG	AAYLMASSDINWEEG	AAFDCASTLRVWEEG	AALCIDETSASWEEG	AAISKDVIPRMWEEG	AAYNRNMPGLRWEEG	AALFPMSCVLAWEEG	AAFVDFKAPCAWEEG	AAFNGVSNMLAWEEG	AAAWRACSGASWEEG	AAWIFDMSPTLWEEG	AVLLMKSRLLCLFTG	ADLHCARSLWGTSSG	ACSPHLLKPVEARFG	ACYRRPLQFNNAQYG	ASNQWYRNDLSVMMG	AYLHRMRLSGSSHSG	AATNVGRPELRWEEG	AAVSSHLKIVSWEEG	AAAGCGSPMLMWEEG	AAFDRIRTNSAWEEG	AALVSRMSLLAWEEG	AAYGSCVVVDGWEEG					RPQAVLSEQQNGLAVGGGE	KPPISVSQHESHQAISH
AARIAPQLISKWEEG	AALCLVNVRGVWEEG	AAFHVQQGVSAWEEG	AALNFQAVNIAWEEG	AAELECRSLRAWEEG	AAYLQCGSEYAWEEG	AARIAPQLISKWEEG	AAFAGTPSMYNWEEG	AAVCWMPGPSAWEEG	AADMLLDTCPFWEEG	AAWVVCDSDTAWEEG	AAVVNDVSPVVWEEG	AHSIGDTLVCHSLLG	AMLVDHWFQSLNVVG	AADPLPESFSRTLTG	ASVPFIHDVSSQRGG	AQWSRDFLDSQSIPG	AHAFFKSDQTLMACG	AAGDRVRPLVLWEEG	AAYYNLSEPGNWEEG	AAFTSHQNHKGWEEG	AAVECGRVWECWEEG	AADLTTASMLCWEEG	AALTNRRVCTAWEEG					GGGYGGQSSMSGYDQ	YGPGGSGGSGGYGGRSRY
AAKVLSCWYRYWEEG	AAVVPDCSHLAWEEG	AALRVEFSVEAWEEG	AAFFGCLTPNAWEEG	AAFHIDGCAMGWEEG	AAYMATPNPCSWEEG	AAKVLSCWYRYWEEG	AAVTYEEAMRSWEEG	AARFWASRNFHWEEG	AAYFPFVTPANWEEG	AAFAVDTSLLPWEEG	AALRSDECLLAWEEG	AKTHTVWSRCSQFVG	AEYTQEPCARVQVCG	APTFLTPWPNPQAFG	AFLDLQLDFSLGSYG	AGLSDIFRTSKSQYG	APPRYLLDLSVRAYG	AASIVTVRMQCWEEG	AALRRDLEITSWEEG	AANAIKTVDCYWEEG	AALNTWDTRAAWEEG	AALSCHMSQRGWEEG	AAEGIRSFSVRWEEG					HVSYSAVSRENSSSQDPQTEGT	FGGSRNMGGP
AAQKLHGFESGWEEG	AAFLKSDQQLGWEEG	AAWAGVDSENAWEEG	AAFNGVSNMLAWEEG	AALLPDSSWKGWEEG	AAWFGASVPACWEEG	AAQKLHGFESGWEEG	AAFSNEDNNVGWEEG	AAFESVNCPFSWEEG	AAFEMSGACWGWEEG	AAIHNTGSVKSWEEG	AAYVSTWNHHGWEEG	ATYADATFFNWFYFG	ATLRSQAVQMSNERG	AVNTTMIVLSSNKIG	ADDLFHLFPSMSDCG	ARSLRSDPAAFSHSG	AESFCGLRSLFSQYG	AALNLGYLAAMWEEG	AALLYYLMKWGWEEG	AALMCDSLHVSWEEG	AALRDMGSLRNWEEG	AALSSRVTWKSWEEG	AAMVNRMSLRGWEEG					SPPQEVFVGEAVPTAAPR	SRVTPAAANYRSRTAKAKPSKQQGAGDAE
AALCMFVSGWFWEEG	AALGSFYCPIQWEEG	AAFWAGCNPVAWEEG	AAYSVELSCLGWEEG	AAFWEDIIAHSWEEG	AAYEMQPSCNAWEEG	AALCMFVSGWFWEEG	AAYMTSFTMRCWEEG	AAWRVQGSVTMWEEG	AAVITTDSMFAWEEG	AATVLLDGCMLWEEG	AALSKQLLMSAWEEG	AFFPLSRFIMFFYSG	ANSARLLLRDVSCVG	ASPSSVFRGLGCNSG	ASPSSVFRGLGCNSG	AFIYRFGRSSFLFRG	ARNARHIQRDLSCMG	AALEEDNYAEVWEEG	AASDACESSGRWEEG	AARRARIANHLWEEG	AAFANVGVRQAWEEG	AALHTIMTKMRWEEG	AAMRTMNNQWSWEEG					RNIIHGSDSVKSAEK	IRYIFGAQVAPATKR
AAVPHFDTGWRWEEG	AASPCAAIGYYWEEG	AAFILDTSLDGWEEG	AAYLMASSDINWEEG	AAYSSLPSLLAWEEG	AAFVQITNNWGWEEG	AAVPHFDTGWRWEEG	AAFWVAPDLVHWEEG	AAYLPLVGNEGWEEG	AALRVEFSVEAWEEG	AALRSTNVMPVWEEG	AAWVGNRTPLVWEEG	ASPHLITENPSRIKG	ALSQPPLGSMNTLVG	AHKLLCEPFAYMSNG	ADSPVYCGSKNFQSG	ADFRFLGSLMAFPRG	ASMFRITSLYSPSNG	AASRSGCSKVMWEEG	AARSEGGPCSGWEEG	AASSPRKCEVVWEEG	AAGAHLRCHMSWEEG	AAIVGHYGHLGWEEG	AAVYEFGNNIAWEEG					SSAPFLASAVSAQPPLP	LRKKVHPAVVIRQRKS
AAEFWASGRGLWEEG	AAFSCESTFWGWEEG	AAELEDSTLACWEEG	AAWIFDMSPTLWEEG	AASFRSSGNCAWEEG	AAFLSSENSHSWEEG	AAEFWASGRGLWEEG	AASPNERCILGWEEG	AAVYRAQMCNPWEEG	AAVVTCNSLAGWEEG	AAMLASDSVVCWEEG	AAFREALGSLAWEEG	AGTLSLYGVYSLAPG	ASALPPIVYFDTEVG	AGVKLPVFAHIDATG	ALVVPGFDHEGSVKG	ASSSVNYYVDQSILG	ASSFSWNLSPSAYSG	AAKTMIARQFRWEEG	AAHTSYIVIRSWEEG	AALCGRSNLASWEEG	AAPRFWQVRYSWEEG	AAQKSLTFMRSWEEG	AAQKPWRNLLSWEEG					AIKPDGVQRGLVG	RGLKITYKYTGKGITEPPF
AAEDRSLDDSRWEEG	AAMLGFGPTVFWEEG	AALLGDLGNRGWEEG	AALRVEFSVEAWEEG	AALSRSNTFGSWEEG	AAFVRETDAVHWEEG	AAEDRSLDDSRWEEG	AAAKGNKVCVKWEEG	AAYQNSRAVGAWEEG	AALFPMSCVLAWEEG	AAFRQAPDPRSWEEG	AAHLFVGTCTPWEEG	AYPRSPMPLNSNLLG	ASVDFCWDADTNSKG	AGTFHARWIAQMPIG	AAEDREFVTCMGLFG	AQPVTFFMDDCSLSG	ALGTQEIFQLDAAMG	AAYGRCPSHLSWEEG	AATPRVLHLVGWEEG	AAGSIWPDVFAWEEG	AAGRHLRDIKTWEEG	AADFLVCRRPLWEEG	AALMRSCALISWEEG					KAPYILPLQTDTAHTP	ANGIGYQSNKEQAPS
AAFIRPSQRSLWEEG	AARGRRWVWGVWEEG	AADSMMLDCNVWEEG	AAYVSSISPLGWEEG	AAYFKAGVPYSWEEG	AALFCDPNNSAWEEG	AAFIRPSQRSLWEEG	AASRFRQECGPWEEG	AALVSNPAARSWEEG	AAFSASGNHGSWEEG	AAFHNSVSLHHWEEG	AAFTPISINFSWEEG	ASRFSRIFDPAHFIG	APLRITATFRHLWGG	AAQIRAESTYIAVLG	AVSSTYFICDGSQTG	ADGFYLLCNGLDQLG	ASHSLWIEKSFSAYG	AAALVRTCSETWEEG	AATQMGHSEGMWEEG	AACKIGCADNNWEEG	AAMKNKRSWSAWEEG	AAFNIMVSRRSWEEG	AAQIYWRPSLLWEEG					FIMSSNSASAAN	TTLNIQNKIPAQTKSPE
AAQSGTFASVQWEEG	AALVAERTLSLWEEG	AAWSNDRVVTAWEEG	AAFSKTNSPRHWEEG	AAYIRMNALTGWEEG	AAQFTMEASTAWEEG	AAQSGTFASVQWEEG	AAHPAFRPLTNWEEG	AAIDFHGCLLSWEEG	AAFAGTPSMYNWEEG	AAIKRELSQAAWEEG	AAFRGVPALIPWEEG	AFYTPFRKVRLSFPG	ANFMPHYPARSHVMG	ALNPYSSTRSCQSIG	AGFSSSLSVMMLQTG	AWAPFSTLGTLSAYG	ALPAIRFMGDAVGHG	AAGTELYRRSAWEEG	AALYNFAYKSVWEEG	AAMSLSAHKNWWEEG	AAMRSHMPHKGWEEG	AAIRGRSAHWAWEEG	AAVKYRSTREGWEEG					EMQRWIMEKTAEHFQE	SETGLLSSFPVKVHPSA
AAQMPYSLPAMWEEG	AAFSRCSSLAMWEEG	AAFSCESTFWGWEEG	AASIVQYMSSNWEEG	AAYLCDYSRLCWEEG	AAFVLDCGQYGWEEG	AAQMPYSLPAMWEEG	AAVRLQRDLNAWEEG	AAVCPDFHRVLWEEG	AAFSCESTFWGWEEG	AAFSSSTDLCGWEEG	AAVAGSSSPSCWEEG	ASCLWCVMKSAPRIG	ASCTGLRISIDQVIG	ACALSSQAICKSVAG	AGPSQAQYRFVPQTG	ANSLLLRDTSTFSYG	AGFYKVLSSNVALSG	AASGWSSVRCSWEEG	AASKEFLFFGGWEEG	AALTTVLCPGNWEEG	AAVVQSVDQHCWEEG	AAWTNWPCMDSWEEG	AAGVNQWSWLAWEEG					LDNQYAVLENQKSSHSQ	IDKIKRIHIHHDHDHHSD
AALEDASPLYFWEEG	AAYFFRNFWWTWEEG	AAKWHLQSSLMWEEG	AADSMMLDCNVWEEG	AAFFESSTSLQWEEG	AAFTEDSSLGGWEEG	AALEDASPLYFWEEG	AASFRALMAATWEEG	AAFVLDCPQNGWEEG	AAYSVQLGLRGWEEG	AAMQRNVCAVSWEEG	AAMSGMPSVVGWEEG	AFCLGGTLVSWLLPG	ARLAYVKVSSAHCFG	APALVRYAESLGAWG	ADPRFAVGRNCRGLG	AFSIFSDSVVMTALG	AYFLADSNSALACLG	AASLVIFSRLCWEEG	AARMDMAVKSLWEEG	AAMLVAFMWRAWEEG	AADTSLLSAVCWEEG	AAVTPKSNHIGWEEG	AASQNGTCDGSWEEG					DNQYAVLENQKSSHSQYN	GGDRDLEHLSKFIEEHATKLSRTKEE
AALRHSSPVCLWEEG	AAMRCDSDLMLWEEG	AALVAERTLSLWEEG	AAFSCESTFWGWEEG	AAIIWDTTIASWEEG	AAVNRDHNLQAWEEG	AALRHSSPVCLWEEG	AAMMRSPNLRAWEEG	AARFSVDLAAAWEEG	AAWNFDFCARSWEEG	AAVRYAPVLVSWEEG	AAFSCESTFWGWEEG	ARDSPLGESCVLSVG	ATIPLSIVLSWSSIG	ARPPGFLLATVCSCG	AKMSLYRVMMPCMSG	ANYSLVTPVVCHASG	AVSATKLLRECTNLG	AAVYSWIAGKMWEEG	AAMADFCTTYVWEEG	AAGKWTMVVFTWEEG	AATVYVKSVGGWEEG	AAFTSHQNHKGWEEG	AACTDETDSRWWEEG					PAPQIVQAASSAPALE	IVEAMERFGSRNGKTS
AAMPSFVSMVVWEEG	AAKVASDPRHDWEEG	AAFSRCSSLAMWEEG	AALGISSDIVSWEEG	AAFNRIDSNMSWEEG	AALEPQGVPSAWEEG	AAMPSFVSMVVWEEG	AALNLGMSLSTWEEG	AAYVELDSLAMWEEG	AAFFLDTGSAAWEEG	AAVMRLHAQGAWEEG	AALDSITDLCGWEEG	AFRPSDMSSANSNCG	ACTPFALMSGVIIVG	AHQFPSYDFSTVYCG	ATCPYIHVSNLASSG	AFTHLRLDKSVQQYG	ADLFLSDRSLRTPCG	AATFSTTLTNKWEEG	AAEWCYPYSGPWEEG	AAAGRYPSRCGWEEG	AAILGRWDRNCWEEG	AANKCAHDGSRWEEG	AAYVNKRCHRGWEEG					AQPATYRAQPSVSLG	AAALKYLPALQQPQSPA
AAWGRPNHCHDWEEG	AAYRSDCDVHSWEEG	AAFKSAPEMPAWEEG	AAFDLVSDIPGWEEG	AALWRDLTLRSWEEG	AAFRDQPCLGSWEEG	AAWGRPNHCHDWEEG	AAMRLIGGPHSWEEG	AAGEFRNAGCPWEEG	AAIRGTFTLYSWEEG	AAYVVEYSLCQWEEG	AALRGAPSSSGWEEG	ARPNGAWQVSNRYEG	ARSNYSTWDPRKLTG	AHAQYFPDPCAFEYG	ASSEWVADKPCLVVG	AGELVVMRSDVSHRG	AFPPAPWGRMVSLMG	AAKGKLGKNRHWEEG	AARTGWDREWFWEEG	AAGLNCRNLVRWEEG	AAVGIMLIPTRWEEG	AAFGPLRVWCTWEEG	AADLVFRSWNTWEEG					SQNSYGTQSTPQGYGST	LSRANLAKSRAQEAL
AAYSLPVRRVLWEEG	AAFDEGTCPLGWEEG	AALRGNSACKSWEEG	AAYKLDKSDSSWEEG	AAYVNQCGQFGWEEG	AAFGADKSLWSWEEG	AAYSLPVRRVLWEEG	AAPYVRLGKLFWEEG	AADWMMNTNSMWEEG	AALQNAYTIHCWEEG	AAFSHLFIPECWEEG	AAIRGTFTLYSWEEG	AFGCPVMWSVGRMIG	AMRFTGSNSSAPACG	ARASIYVSCSSTAHG	ANESFLRAPSLLNCG	ATNRSRSFIHDYSCG	AQSSIALEYTMKACG	AANIRWWGTAQWEEG	AAPKTSFKWPRWEEG	AAPRPMRCLASWEEG	AALGRWSSLVGWEEG	AADGTLRLMRCWEEG	AAPMKQWPTHHWEEG					IRRNYELMESEKTKLL	ALNSVAYERSAMQNYE
AAQKFLYSVVMWEEG	AAFWEDIIAHSWEEG	AAYSPVGNVGMWEEG	AALRGAPSSSGWEEG	AASIRCEVNVGWEEG	AAYTRCPNLVSWEEG	AAQKFLYSVVMWEEG	AAFDEGTCPLGWEEG	AAYISEQICVPWEEG	AALKLASSVSCWEEG	AAFLSDSVGVVWEEG	AAFSNDCVLHAWEEG	AMLTILFSSGSNPSG	AGRSFKFVQTGFHFG	AYCGMLQAISSDGHG	APALVRYAESLGAWG	AYFQNVFPELSYLNG	AYPSLRNSRSLRSWG	AACAYAWKLHYWEEG	AAVVVAFSVGPWEEG	AAMLSMYDRKAWEEG	AAANIRNHKARWEEG	AALCGRSNLASWEEG	AAIRYSPTRHGWEEG					EQQDVSIDLTPLAQSGG	ATQALVLAPTRELAQ
AAGPDTFWQYGWEEG	AAVQLERGMQSWEEG	AAVMRDNSCLSWEEG	AAFSNDCVLHAWEEG	AAFAGQNTAHCWEEG	AAVDKIDNRVSWEEG	AAGPDTFWQYGWEEG	AADEWYAVQPNWEEG	AAFRGDLFHGCWEEG	AAFAPSNTPYCWEEG	AAWISSGTPEGWEEG	AALYKELPLLCWEEG	ARQYHAYYVMVLSIG	AGADDAFLVTSSNCG	ALPYTFMRHADILGG	ARYSVMAPPQGSILG	AITDFSIFRNLYSEG	AQSGLFYMDITPDSG	AAWGGVGTRGSWEEG	AAMLGASPPRGWEEG	AAHHPLCLKPLWEEG	AAKKGLLGMRTWEEG	AAQQLIAIRSHWEEG	AALRSAFSLQSWEEG					ESSLTGETTPCSK	AVNNIKDAMPKMQIGAPV
AAFMTPGRNCRWEEG	AAFVFEGSICLWEEG	AAEFMFIPTVSWEEG	AAVLRELTAMQWEEG	AAFANSNSTRSWEEG	AADALIGGANVWEEG	AAFMTPGRNCRWEEG	AALMREYCCSQWEEG	AAVTKEYVSRCWEEG	AALLPLSPMVCWEEG	AALVTQRSTMCWEEG	AAYVPFRDMMVWEEG	AYRSCPAHSMSSNIG	ASYARMLANLSLVPG	AKQVFFHGMGNLASG	ADMSVYHRVPSQFHG	AAYSYQTDLNEHGWG	ADHGPYLAILNVPQG	AAVHELRAKAFWEEG	AASAQKRTAEFWEEG	AAVGCFSSWQSWEEG	AALCSVRFAPTWEEG	AASSLHRMRCWWEEG	AAMVRQVSRTGWEEG					RRDNYVPEVSALDQEIIE	VPQSGTLKLSHLQEGT
AARKWFGPNLRWEEG	AAIVSDVTSSYWEEG	AAFFHDSVTQCWEEG	AALSVDTTAVGWEEG	AALLVEESVIGWEEG	AAIKNERPCLSWEEG	AARKWFGPNLRWEEG	AALCMNPTLLRWEEG	AAGGMVCEQSSWEEG	AAYSKVTTLDAWEEG	AALVRVDVLGGWEEG	AALDRQFSMLSWEEG	AYPTAPLWPRVIPMG	AGDACICEMSDKCSG	ALLYEDRGMLAPYIG	AFSTFCCQSLACSDG	AARPQASFVRFRNAG	ARSDMRRSNSSLMLG	AAQTNGMCSTAWEEG	AALDRSDLKNDWEEG	AAASKHLRVMKWEEG	AANTMLSSKWSWEEG	AAMVSWVSWPTWEEG	AAVLNMRNLIAWEEG					ERRDNYVPEVSALDQEII	KAATVTGKLVHANFGT
AAVISDADAFHWEEG	AARDRWLHIRIWEEG	AAFYPVSLASGWEEG	AAYSPVGNVGMWEEG	AAFSYQLDMGSWEEG	AAVSRENSIASWEEG	AAVISDADAFHWEEG	AASVSVDWLPVWEEG	AAYLVSTTMETWEEG	AAFFHDSVTQCWEEG	AAVLEDHSFSAWEEG	AALCIDETSASWEEG	AALLNPFTQWGRENG	ASITFSRQSPILSPG	ARVYLIDPSNVPNYG	ASFAGSQWTLAHSSG	AGLFSPLASMPLEDG	ASASYRMIGTDTGFG	AALGDDSYLAPWEEG	AALLMTGLGWCWEEG	AADMCWDTSFLWEEG	AAMLRALVDRCWEEG	AALAFHKSVPQWEEG	AALRHQASCIGWEEG					VHNTRIHLMPSMNPDG	PGGGNVQIQNKKVDISKV
AAPWYNERWVWWEEG	AALSRSNTFGSWEEG	AAFNPDLATPGWEEG	AAVMRDNSCLSWEEG	AAYLLDANGCGWEEG	AAYSRATINRCWEEG	AAPWYNERWVWWEEG	AASNLPEMCFTWEEG	AASLIMDNVEVWEEG	AAFVSSRSMFAWEEG	AAFVTSDTCMTWEEG	AAFFHDSVTQCWEEG	ACTPIHSIECAYFFG	ARLCQQLRGDCLPHG	ARSDELCNAVTFSVG	AHLMPPFYVCQNSMG	ACCVHPCFCYREDRG	ATLRIDVPCWSSSPG	AASTVLGWPMHWEEG	AAVRKRPLGLLWEEG	AAAIWPSWVMRWEEG	AAHGVFPNWGAWEEG	AAGSIWPDVFAWEEG	AATRHMPNRISWEEG					NTRIHLMPSMNPDGYE	ASQRIFLHGNRISHVPA
AAWSASEVNHVWEEG	AAGLVGEYMASWEEG	AAYLRKLAHSDWEEG	AALCIDETSASWEEG	AALIRQRSNIMWEEG	AAFIPVVDLPAWEEG	AAWSASEVNHVWEEG	AAHSWDGVHNLWEEG	AAIRGTFTLYSWEEG	AAIRASSCMTAWEEG	AAGEFFISESSWEEG	AAFVSSRSMFAWEEG	AIIGSIREWGFSQVG	ARYPYACIQLFPNHG	AAHLQCLLSSYNMMG	ADGIVFSLLTCLQVG	ASEEPVFDRSFSNPG	AGIPFSIFRNNFARG	AAKVVAEYRCSWEEG	AATVDSGSISHWEEG	AAIVGQNTRMSWEEG	AASVCSTDIALWEEG	AAIRMSNDHRQWEEG	AAICGRRSARFWEEG					VLSTLKSEDVPYTAA	QPQLIVKGALDREQRDSYE
AASTMSIVHAGWEEG	AAPTYSQKKTYWEEG	AAYLSDQTHHAWEEG	AAFHIDGCAMGWEEG	AAYYDNMCVEGWEEG	AAFLSVASNMAWEEG	AASTMSIVHAGWEEG	AAYLNHVSTGSWEEG	AAFKSAPEMPAWEEG	AAYYGTSPAGCWEEG	AAVRGDTLWSCWEEG	AALHKENSRPCWEEG	AGYCVRQNVFSWRIG	AQNSFAEYSTQNIPG	AGRMLDETDALSSFG	ASYQRSNVNLGTLSG	AIEYMAIERVVPSLG	ASKWWVNENSLLCDG	AALSGLMAGCAWEEG	AAPCVAAWAGRWEEG	AASGSGCKYASWEEG	AASIRYKDNGKWEEG	AAMLRMESRKVWEEG	AAMDMMESKLGWEEG					NPAEFVVNTSNAGAG	GQKGLVIAKMDATANDVPS
AACQIPHVKPTWEEG	AARVFMSDSTMWEEG	AAFTYQSILAQWEEG	AALHKENSRPCWEEG	AAIDSIGSLTSWEEG	AAFSSSSSPIAWEEG	AACQIPHVKPTWEEG	AAYELSAVRSGWEEG	AAFCPQMALRSWEEG	AALRYDHAVWSWEEG	AALRWECSTPQWEEG	AAFFRSHSQLAWEEG	AQTKRYSESFATLSG	AGPTASHWSSVSSSG	ARFVSSSDTVAIRNG	AGNLVTTRSLYARFG	AVSGYVYQVDCDVPG	AVYPLDLQYDRTQIG	AAGMSATGHVKWEEG	AALTSRHNSHHWEEG	AARFHEVTYTAWEEG	AAMQTLRMKRAWEEG	AALARQNSCMAWEEG	AATDMGAWLSLWEEG					TDYLMKILTERGYS	NPISTVTELRNRHAQGEK
AAGRSCGISCEWEEG	AAGFIVDGNSFWEEG	AALTGMCNSLSWEEG	AAFSREPVVGHWEEG	AAFRCERVCSDWEEG	AAWVGLNDMRGWEEG	AAGRSCGISCEWEEG	AAFVPSPNWLQWEEG	AAQADPSREMHWEEG	AAHLQFTWDRSWEEG	AAFWSQLDPVCWEEG	AAFDSAACPSNWEEG	AFNRGNWYLFRTLLG	AGCGLDFFHDVPMLG	ANNWSLLLDPNCLIG	AFTFAEQLSYAYESG	ARLYSQVSVNNPFRG	ASGSMYHYDSAGRSG	AAKGGSHNALRWEEG	AAQIMDMCRCRWEEG	AARLRHSLKMNWEEG	AANLVVWRSMDWEEG	AAGTLREWRNRWEEG	AAFMSWTTSHGWEEG					VDPGFIYNNNNNLPLRA	MPLLSLHSRGGSSSESS
AAFPMCHCRLSWEEG	AAFWKVGVLCAWEEG	AAYRSEGSLSYWEEG	AAYLSDQTHHAWEEG	AAFSRCDTDVGWEEG	AAFVRQACIPQWEEG	AAFPMCHCRLSWEEG	AAGLIRSVSVLWEEG	AAFRCVPIYPAWEEG	AASDYASHVGLWEEG	AAWRGNPTFDCWEEG	AALRYDHAVWSWEEG	AFHVTSWLLFQAMMG	ATAYFDSSLMARISG	AHFSVQRCLMGFPQG	ALSYKLEVCSLGYSG	AWDCCQSARSWNYLG	AKSSCPSRFLLMSTG	AAWGDNRQRTGWEEG	AATDKRKKVCEWEEG	AAGKMVLIKEVWEEG	AAWDGTQVLLCWEEG	AALNEVSILKCWEEG	AAVWEYNDRIGWEEG					SKSYYDILGVPKSASER	GATLLVAKTKASPAG
AAPCFRFPLHNWEEG	AAFAPDWCGRLWEEG	AALSTSWSMRSWEEG	AAEVIHMQNSLWEEG	AAYWSSLDYGAWEEG	AAYVSCPNLVAWEEG	AAPCFRFPLHNWEEG	AALAMEKTCGCWEEG	AALMEAPSNRQWEEG	AALSTSWSMRSWEEG	AAFDNARSLGSWEEG	AAHYEAMGSLLWEEG	AFEFIVLISHRISLG	ASTSIFRLHRSSCSG	ARFYFDFTSDNAVKG	AHYVRRQCIPSAGLG	AHSDNYLLTSNTLPG	ACGLWELDPNPMVIG	AAESEWLSTRYWEEG	AAAFMCVELTAWEEG	AAAHSYQTVGDWEEG	AAMDLKNCKVQWEEG	AALSVQRSVKCWEEG	AACQLESCMRAWEEG					RELALRQELSQLGSQLQ	LVSLGGKATTASQAK
AASSQCWCLFYWEEG	AAVPFVCESRWWEEG	AAFQMHSEDSLWEEG	AARFFLGNTRRWEEG	AAFYKTDNSPAWEEG	AALADDNSVAGWEEG	AASSQCWCLFYWEEG	AAMHLCQSWEGWEEG	AAFAGGSVSLMWEEG	AALVVDRGLHGWEEG	AAVVQMMVDKGWEEG	AAFINGRCAVSWEEG	ARFADTKNSPANIAG	ADYSAPPAFTCMRVG	ADDAFNILSTGLSQG	ARDYLFLRTSPAILG	APRYRLMGVSRHHVG	ADLDICFASSCWSRG	AASYRTVNLFSWEEG	AACTQFDTSTRWEEG	AACTFVCSVVIWEEG	AAPELWRSTTRWEEG	AAGKWTMVVFTWEEG	AAMIRHNVWHGWEEG					VPPSQGDLEYQMSTTARAK	RRFVNVVPTFGKKKGPNANS
AALVCAGLFVIWEEG	AAFSRCRGLMAWEEG	AALSRSNTFGSWEEG	AAVDSETTVVAWEEG	AALRLSDTMLGWEEG	AANNWYNMNTNWEEG	AALVCAGLFVIWEEG	AAVNPHSVKAGWEEG	AADYHGCSDADWEEG	AAYRNQRVMGAWEEG	AAYDLPVQCIDWEEG	AAFSVCPTFHAWEEG	AVHESDAMSNTVSSG	ASQATAFKICINHSG	ASLQTCRPMLSYPPG	AVSNYFLLPAPGAFG	ASSVSYQYSNDMVSG	ASLPSMVFSPVPRSG	AASSKIGPKSLWEEG	AARYQCKYRSQWEEG	AAMMRHKTCNSWEEG	AALRDLRVLHLWEEG	AAAGRYPSRCGWEEG	AAAGLRRWPNWWEEG					DGHITFQTAATVKIPTT	IGQRRFNLQKNFVGKVA
AAIDFMVLGGKWEEG	AALLLDQSNAAWEEG	AAPAWNAVNSLWEEG	AAFLQFVNMESWEEG	AAVCEVTNPIGWEEG	AAYSSCRDLPSWEEG	AAIDFMVLGGKWEEG	AALDKQAVHRCWEEG	AALHKENSRPCWEEG	AAFRNVQEMQSWEEG	AAVTRETSGSGWEEG	AAVHSNFCELAWEEG	AMSWFFIATLASSWG	AYQYASTCPGSVMIG	ADRFFRWDCSKFPQG	ATLNSDSSHRGIHSG	AMTDAGIFSHVVSNG	ADIIKCSSLWGHVGG	AAGRCRSISLGWEEG	AAMMLCCTQLTWEEG	AAGNCVWSVECWEEG	AADVLLTMNDLWEEG	AAPRPMRCLASWEEG	AAPRQWPSLPVWEEG					RINQLLQDTPVASPRS	QNTLRIKETAQAMAQ
AAWYTRVGLGRWEEG	AATQWRSCQSSWEEG	AAYQCSVDQYAWEEG	AAIRVDHCVLSWEEG	AAVKRDYSVCGWEEG	AAVHSSGTNPAWEEG	AAWYTRVGLGRWEEG	AAWLGIMDNTMWEEG	AAFIGGTSRRAWEEG	AALLLDGSVSCWEEG	AAVWKSNTCGLWEEG	AAWHRCDSYTGWEEG	AAYARMSWFAPVIVG	ADPPPSVYQSVNNMG	ALTPRDNICVMRCLG	AFFTPDLSLMGTPAG	AVFVWDESIPCNPSG	AVSFRCVDSMRALQG	AALQQSEKAATWEEG	AAMEGQKSRPEWEEG	AALISRSNGLLWEEG	AALNSAEVRTSWEEG	AAGMRAWESLVWEEG	AACRIRSCHLAWEEG					AEEAKTFDQLTPEESKE	KIDTIEIITDRQSGKK
AAGTSFVVGLVWEEG	AAFNVLDDLMSWEEG	AALTGTGTLTSWEEG	AALVVTFFLLRWEEG	AAWVRMPSVIGWEEG	AAYLPGIALSQWEEG	AAGTSFVVGLVWEEG	AADGTMMGLFHWEEG	AAFDSAACPSNWEEG	AAFTARPNERCWEEG	AALNHCAPVLSWEEG	AAYFKAGVPYSWEEG	ARRGGLTVAKDVSLG	ARSRFCFSSSPSYVG	AVHILPFYSSTPCTG	ALLTFCIARIRCVLG	AWFTNDIIAMPNLYG	AVVIDSSNYQCPLAG	AALTGTHTKRNWEEG	AALANLMRRMEWEEG	AAGDSSMVLYGWEEG	AAFYDLAIRRVWEEG	AAMSLRQYPTRWEEG	AALVEWRSGCGWEEG					VKIQSIKKEDSSNSQVS	DGTHRVKLVPGYAGLQR
AAILIGAGLTEWEEG	AAFITMEDEVQWEEG	AALLRGMTFQAWEEG	AALSRSNTFGSWEEG	AALECQDSLIGWEEG	AAFVDQKNAHMWEEG	AAILIGAGLTEWEEG	AAMECGLPMMCWEEG	AALKMADTLFAWEEG	AALAMEKTCGCWEEG	AAFDRVSSVPHWEEG	AAYRNQRVMGAWEEG	APTRLKHTRFSLLNG	ALNSWDVAMAIDLSG	APSYTALPNPGAQTG	ASQDDIIRVTSLFCG	ASDAFLGSSNMLLSG	ATSSHTFSVVDSLLG	AAFVGWANMQLWEEG	AAKARMWTVWGWEEG	AAPMFKDCPSRWEEG	AAGLRTWLTLRWEEG	AALARKGVSLGWEEG	AAVWNRQGKTGWEEG					KETLKHLASLYANNHPS	TSDGIIQKNSYRYDHS
AAQSGQRRSKAWEEG	AAGGFQGYAIDWEEG	AAFRVQQGLVCWEEG	AAVSRVNSNACWEEG	AAFRNTLAARCWEEG	AAFVSSDCIVGWEEG	AAQSGQRRSKAWEEG	AAMFNSDLACRWEEG	AAYVVQHSASPWEEG	AAMTWDLCNLGWEEG	AAYVPNRSNRHWEEG	AAFTGMCGELSWEEG	ADSPLVGTQDMSRHG	APSGSVKFGTSLSTG	ALVHHRVFLIRSLWG	ATSERFWEMRNALNG	ASMRAERSMLGLDSG	ADVKLAFDPRGSSFG	AACSIMSRLRMWEEG	AAGEITYTPLSWEEG	AADVECVRDSVWEEG	AADFQCSVRYFWEEG	AAFVSKWNNGAWEEG	AASFRIWHNRGWEEG					QGSSFTIDPVRGEVK	SKLVIVAKASRTEL
AAVDTTIPFHLWEEG	AASWSRFNVYLWEEG	AALSDIANSRAWEEG	AAYFKAGVPYSWEEG	AAYLPNRNAYAWEEG	AAPGLIITDVIWEEG	AAVDTTIPFHLWEEG	AATLMLPAFRSWEEG	AAVILEHDPYGWEEG	AAYVNQCGQFGWEEG	AAVVPETNSRLWEEG	AAFLDTSSCICWEEG	ANLPASWAMWNMLDG	AMETMEYRVFDVLFG	APQLIYNGVCPAING	APEMATALNTPSYLG	AITEFSMVGGNRVFG	ASLCWKDTPVCRSYG	AAKWVATLPEGWEEG	AAQSVFRGTLTWEEG	AARITCYGDFQWEEG	AAVYDSPAMQAWEEG	AAIVGQNTRMSWEEG	AAMMGWTPNLGWEEG					IGQRRFNLQKNFVGK	QPPVVQLHDSNPYPR
AADPSLDIRVLWEEG	AAVFRDTTSRGWEEG	AAYVNQCGQFGWEEG	AAYLCDYSRLCWEEG	AAYKMEKSSRSWEEG	AAYLPFQSCSSWEEG	AADPSLDIRVLWEEG	AASFAKDFSANWEEG	AAYWVVDSLEAWEEG	AASIRCEVNVGWEEG	AAFLLEYPTLAWEEG	AALTGCPTCKAWEEG	ASVKRHPSWWRFPVG	ATFSYRASNNAALGG	AVKYSAFVPMVNPSG	ATDNLRSESGCTCYG	ASDRLYAFIDSVSLG	ATLNWMSSNSCATRG	AARYRGNGVMYWEEG	AAMGLGLPDPGWEEG	AACNDKLTWIAWEEG	AALTGWSDWSSWEEG	AALLKRDNRMSWEEG	AAHMRAFKSHLWEEG					GQRRFNLQKNFVGKVA	TAILNQIPSHSSSIR
AALNMHRASWLWEEG	AAVSNLRYVTVWEEG	AAFSRCRGLMAWEEG	AAFCNGVSLVGWEEG	AAWCQERTCKQWEEG	AALRKCDTWNAWEEG	AALNMHRASWLWEEG	AAEFMVACPVHWEEG	AALTHSSSANCWEEG	AAIRVCPDSLAWEEG	AAFRYESCSVGWEEG	AAIQECLCPTSWEEG	ARSERVGMLTSLNSG	ALGVSQAGSSHFQRG	ASHNRQALYCLEWCG	AHLPLFLTSAASLGG	ACFNCDKSMSSEWLG	ASRKYSYMSSNVQQG	AATGSTFGSSSWEEG	AAYDARGPTLLWEEG	AAIRFRHAHAIWEEG	AAIRELTVTPNWEEG	AAGISICAWPTWEEG	AAVWPIRGMPCWEEG					VTPDPSTPSR	KPLTLSNYQTNKAKHDE
AACFMRVCIACWEEG	AAFVSLGVNAVWEEG	AALLVEESVIGWEEG	AALTGCPTCKAWEEG	AAWVAQSSVESWEEG	AAWSRSGSIMSWEEG	AACFMRVCIACWEEG	AAWQRQCPMLSWEEG	AALRRTVLHGSWEEG	AAWLGIMDNTMWEEG	AAFGIGATQLCWEEG	AALAMEKTCGCWEEG	AFRLQSSLMLLVFYG	AGYSNILCPHLDLLG	ANESGPLLCNSITVG	ASLSPSILLDRTFRG	ADDGIHFRDIGCMVG	AWDRTDFVPCRSLLG	AAGLCERAYSRWEEG	AAVGCFSSWQSWEEG	AAARLSALCYYWEEG	AAFQSWTDLRSWEEG	AAMVPAMCMGAWEEG	AAATQCASHQGWEEG					EQRRYVSSLTEEISKR	GRAKTPVTLKQRRVEHNQ
AASVVCVNSSSWEEG	AADIFSAIRTCWEEG	AAYLLDANGCGWEEG	AAYGLGESMMMWEEG	AAYIHDYSLGAWEEG	AAFRMTNSPLQWEEG	AASVVCVNSSSWEEG	AALVWDLPCDAWEEG	AAWLTDCSLPYWEEG	AALLLDQSNAAWEEG	AAFGVDPSCVIWEEG	AAMTWDLCNLGWEEG	ASSGEGTGFQYSCLG	ALSFRESFILQSHVG	AEDEAFFHSLMSLIG	AHYNSESSNTGLASG	ALDMWSIFNCLTVIG	AFRPAMVPFALPQNG	AAMIYQFRYMPWEEG	AAKMVHQGRIDWEEG	AAEVRGLASLEWEEG	AAVVLRTQENQWEEG	AAFSPLVCRRSWEEG	AALRNKNVHIAWEEG					LPSNIALSPTLPQSLA	IPHVYPVAAKTQLGR
AAIVISRYHTNWEEG	AALWDCMVLPCWEEG	AAWSLDWNAISWEEG	AAICGSDNERAWEEG	AALVSMQANLAWEEG	AAYIGDAVWIGWEEG	AAIVISRYHTNWEEG	AAAIRVVILSGWEEG	AAPYLYMNNFVWEEG	AAYRLQLTPVVWEEG	AAYRDLYCNFGWEEG	AAYVNQCGQFGWEEG	AVPIRLWVQVCHFKG	AKKYVPQGIGMLPIG	AGSFFKCYNMLAGWG	ARSDVFLENVSVLQG	ATTEWMELSCCPVPG	ASSFTRLPSCFGSNG	AARPKSTFGRFWEEG	AARSGNKGLVDWEEG	AATFCSTEWTSWEEG	AACIYCHGPPKWEEG	AATNFVMKSNVWEEG	AALKPWTSWHLWEEG					GVFEVVATNGDTH	SCSEVRRLYVSKGFNKN
AASVLLVCRRTWEEG	AAVLGACKFDDWEEG	AALIRQRSNIMWEEG	AAYVNQCGQFGWEEG	AAFLDMPSMKCWEEG	AAYSVSSSVYGWEEG	AASVLLVCRRTWEEG	AAVVMAFKPSSWEEG	AASTFSTSDSAWEEG	AAFITMEDEVQWEEG	AADFPVLGVLLWEEG	AASRWSLFPNMWEEG	AALCPVRGGLYTWNG	ADQRGSMLELMLASG	APSCRRRCLFATVNG	AGVWRSHLTHHLKHG	ASYSFTGLSMPSCYG	ARLNMMPNPQGLPLG	AAIDAGRPMTLWEEG	AAFERQSLVRQWEEG	AANSCYWAEGFWEEG	AAGVRMCIRPSWEEG	AALRSWPDALMWEEG	AATRVWPARVSWEEG					LSFNPLTSLLQWGGAHDSDQHPHSGSGRS	HGPEILDVPSTVQKTPF
AAWSFDNLFQRWEEG	AAVLAERAVAYWEEG	AAGGFQGYAIDWEEG	AASIRCEVNVGWEEG	AAFMYQISPLCWEEG	AAYRSERASLSWEEG	AAWSFDNLFQRWEEG	AAYSRANSALGWEEG	AALLRMIPMDGWEEG	AAFEIARGCRAWEEG	AAIRSQLVSTGWEEG	AAVQWSECLSVWEEG	AFSMFKRKAHAYFSG	AEQRRSYTVVPAVLG	AKVASFLNFTPSLLG	ARNTGVISAIACAAG	AKQGELLRCNSLNTG	AGSPFSMEVPPSCFG	AARNRQVAGNVWEEG	AAIVGQNTRMSWEEG	AAVMDSSVRAMWEEG	AATAWMALGTSWEEG	AALVRFNSVGSWEEG	AAESLNMWGSLWEEG					SFNPLTSLLQWGGAHDSDQHPHSGSGRSVL	ERVLAPASTLQSSYQ
AAWSSLMVSSAWEEG	AAHDVWVYGSLWEEG	AAEVPDSSCAAWEEG	AALLVEESVIGWEEG	AAFRSYPNVQGWEEG	AAFVPAASVIGWEEG	AAWSSLMVSSAWEEG	AARQWGSSRVRWEEG	AAGVIWFVYRTWEEG	AAFHREGTCINWEEG	AAFAVDLECTAWEEG	AAPYIVQCVESWEEG	AVLIKRELDGQMLFG	ARLCWSSEFTSCAPG	AQILKKPPFLSTSNG	ALEHYSQEKSMQSTG	AGNVTHCFTPASYHG	ASNSMFRRQVGPYSG	AAGISYFWTSSWEEG	AAVVGSALSSFWEEG	AALGGMNSYSLWEEG	AACSDLLAFKIWEEG	AAPMFKDCPSRWEEG	AALSSHKSRCAWEEG					TKPYIQVDIGGGQTKT	LVQDYVQMKASELKQEQETQGSSSA
AASALQIGSGIWEEG	AALIRDNAWSGWEEG	AAFSRCDTDVGWEEG	AAYLLDANGCGWEEG	AAFYQLDNAGCWEEG	AAYLVESVNLSWEEG	AASALQIGSGIWEEG	AALDSAADVLGWEEG	AAFHSATLNLAWEEG	AAPWISDSSLCWEEG	AAYSSTSCEVSWEEG	AAWLGIMDNTMWEEG	ALCRLRIGFIVSHEG	ATTLPSICSNPSLAG	AMFSEDLSSFSFLFG	ALCDLVLDPTLLGCG	ATQTFSPFFHSSLPG	ARQVLRDSGINPCYG	AAYTSISSSIGWEEG	AAWVRGSCCDRWEEG	AAVIFDWNIVLWEEG	AAVRTRGNNRMWEEG	AAAARCGTLKGWEEG	AAMSGMPIQYAWEEG					LIPGNYKLTASAPGYLA	DRNIDVFNVEDQKRDT
AALCFCVAIPTWEEG	AAFKLAVVDRQWEEG	AAYSKNSPLRAWEEG	AAYYPNLSKVAWEEG	AAHVRMENLEAWEEG	AAWVCEGSVSGWEEG	AALCFCVAIPTWEEG	AAIQSTWGLTAWEEG	AAVFQVAVSSQWEEG	AAWGSVINADAWEEG	AAFVKTDTFLNWEEG	AALLLDQSNAAWEEG	ALTNPFLWRDFVWIG	AKAHWKLFSPNSASG	ARFFCAPDVHMPPYG	AASSTFWCDTMSKQG	AQPLKVHRTSAAPLG	ADFRREFCDQSLASG	AACRYETRTYRWEEG	AAAIFTATSTMWEEG	AALEASVCQSLWEEG	AAENLLGMKVNWEEG	AAIEKCQVHGMWEEG	AAVLRRGVHLSWEEG					QEMATAASSSSLEK	TPAAQYVRIKENLAVGS
AAILYKGFPSYWEEG	AAYQREFPESSWEEG	AAVSRDSVRVAWEEG	AAYNGLLDMGAWEEG	AAYVDDPNRFAWEEG	AAFSVEEVVLSWEEG	AAILYKGFPSYWEEG	AAFDSSESVRSWEEG	AALYCAGSLSSWEEG	AAEFMVACPVHWEEG	AAFGSTVNCVGWEEG	AAFWTSHCAVGWEEG	ACVRSYLFSAARYRG	AVSTPPGFASQMATG	ARREYGAVFVLMSSG	ACDVNVFVVESSPIG	AGPSLLWESNPYCAG	AHWKLCNSCASHSCG	AAMIHTARVEGWEEG	AARLRHSLKMNWEEG	AAVDLFSSIGGWEEG	AAETHIRLHTVWEEG	AACNDKLTWIAWEEG	AAAGMIRTLGCWEEG					QARNHKLRVDKAAAAAAA	AQYVRIKENLAVGSK
AAPNYMGMKGRWEEG	AAECWQMPRSGWEEG	AALECQDSLIGWEEG	AAVTRMGTELNWEEG	AAILSDPCCISWEEG	AAFTVEVSCGGWEEG	AAPNYMGMKGRWEEG	AAFMRVQCEEGWEEG	AALEKSLSSRCWEEG	AALSRANSAHGWEEG	AAMHNSCSVLSWEEG	AAFITMEDEVQWEEG	APHRWSPKSFNFNHG	AGAPFLFWPSCFRYG	ACLDFRPILLLPNLG	ARPSSTRFRSCAPNG	ANLDSRMWNPECCVG	ADWDQMFCSDRSVFG	AAIMSSVQRKSWEEG	AAESIAEIVRHWEEG	AAGRIWLTVGAWEEG	AAVVHINGRCRWEEG	AAVNLHCSHAAWEEG	AAMSPWPVKAQWEEG					ARNHKLRVDKAAAAAAALQ	AQRVIKLHRGRGVA
AAVPHCWGNRSWEEG	AAFGSVSPLDMWEEG	AAFRNTLAARCWEEG	AAYLLEPSVQMWEEG	AALHGDVTVKGWEEG	AALRGIEVCRCWEEG	AAVPHCWGNRSWEEG	AAIHRAVANRVWEEG	AARFRMDAVARWEEG	AAFVSLGVNAVWEEG	AAYSSAEALIAWEEG	AAYYDNMCVEGWEEG	AYCITTLLFQQSLPG	ALCCDVPYVASPSSG	AKLSDDASSSASLYG	AQSQFRFLISNLCFG	ARNFVPQSAIFCRLG	AQLFMDRTLCCLTRG	AARSHGLTGVGWEEG	AARRATYKQEVWEEG	AANVMIPHVNHWEEG	AASFCVLRLYYWEEG	AAPSMKIWRTYWEEG	AALASWPSRGCWEEG					LMKYKAIASNSK	QTQIVKTSDNKSQSKS
AAFHKSDSCYEWEEG	AAHFPDWRVCGWEEG	AAYLPNRNAYAWEEG	AAVYSRHNIKRWEEG	AALRADLTWRAWEEG	AAWKLQSNMAGWEEG	AAFHKSDSCYEWEEG	AAAGHRCFPVLWEEG	AAYVNQCGQFGWEEG	AAWVNAPSDWGWEEG	AATERAFNAVSWEEG	AAPWISDSSLCWEEG	ARVDRQAGSSVLRYG	ANKIPVIIHARSFTG	AYDRSTGFHYQSDIG	ANGWTFVDICSSSRG	AGQCIRDMASQPCKG	ADFLLEHDPNMSFPG	AASSGLERVEVWEEG	AAWWLDCLGVRWEEG	AASGELQRCIMWEEG	AAGEEGGRAMGWEEG	AAMISIESRRSWEEG	AALRGKRCVAHWEEG					SNPAVRTAAANAAA	SPLLLFANRRDVRL
AATAVGRCRVFWEEG	AASGAVKSLHMWEEG	AALFEEISMSSWEEG	AALLVMPNNLSWEEG	AAFTPLSDLLCWEEG	AAVRNELSMDSWEEG	AATAVGRCRVFWEEG	AAYVVGYNVGGWEEG	AAYVRASSPHSWEEG	AAYHDVDSLYSWEEG	AAFYLSPSELAWEEG	AAFSTSATILCWEEG	AWVIPWLSLSRCFCG	ASWGAALDSTSLSCG	AAFSCDHSLSMFPTG	ASFSIELQADSSLRG	AVSLTIQSNPAAARG	ARNNSSLFLHANSLG	AADRDGWYSAWWEEG	AADGYGSKSPAWEEG	AADTCAALVSRWEEG	AASIRVWTVNYWEEG	AAMTGRSTLLGWEEG	AAEMVKGWPTRWEEG					DVWQNHEAVPGRAED	LRRHEILQWVLQTDSQQ
AAYDGPAMYVKWEEG	AAFVDAVTRSSWEEG	AAWCQERTCKQWEEG	AAFSRCDTDVGWEEG	AAFTGQDSMLGWEEG	AAYIKNASVMCWEEG	AAYDGPAMYVKWEEG	AAFDCNRSNHAWEEG	AASFRSSPCLSWEEG	AAFCRQLCPGSWEEG	AAIVSDSSLLVWEEG	AALLPNCINWGWEEG	AILYNVTVAISLLTG	ASLSLAPSIPSRDLG	ASFSIELQADSSLRG	ARLSTFDVLYSLAGG	AYHQAHKLLSDLAVG	ARRKYNLSMNHYGFG	AAHEPRGAIQRWEEG	AARSNRREIVRWEEG	AACAKIEKVRSWEEG	AAMLRMPVCGAWEEG	AAVRDWHSKVGWEEG	AADRHVRMWKSWEEG					SGRPQYLGLRPAAAGAG	LSSQISRLQNIRNTIE
AAVCQQKMTMMWEEG	AAFMYQISPLCWEEG	AAFKLAVVDRQWEEG	AAGVNGSNISSWEEG	AAFRQAPDPRSWEEG	AAYYNSGSMMAWEEG	AAVCQQKMTMMWEEG	AAFGFLPDLHCWEEG	AAGSYSIASSNWEEG	AACIEMEVPRAWEEG	AALTLSSSLRGWEEG	AALRDFATNGAWEEG	AVTRMVDIDHLLRRG	AHDPRTLATDPVNPG	ATRFPRTYQDIPIPG	ASYRCSFSSPMLERG	AKQCTYQQISNYLGG	ARTANICLDTSAFSG	AAKEGRVYFCWWEEG	AATCCASPGARWEEG	AASGKASLRFLWEEG	AAESLRMRPSYWEEG	AALLGTNTLKQWEEG	AADMLRSAPNRWEEG					GYSGQNSMGGYD	FLKGRLLQTHFQSQG
AAPVLGMCKNDWEEG	AAQFYLGCPCAWEEG	AAYIHDYSLGAWEEG	AALRDFATNGAWEEG	AAFRCADSSPGWEEG	AAIHIDDTCVAWEEG	AAPVLGMCKNDWEEG	AAMLASDSVVCWEEG	AAMLLDPVLYSWEEG	AAFVLEDSSIGWEEG	AAYYDVQRVCHWEEG	AAWQRQCPMLSWEEG	ATFFGSWNFTLFFMG	AKWDSLQHMECPLSG	APNYPSYTMCTSIRG	ASLRGSSYLVHSVLG	ALPCHWFPRSVFYAG	ANFVRDLTAQSANMG	AAKKSRGVSWSWEEG	AADGRALSVLMWEEG	AAVISKSDLSLWEEG	AAESRSDAQVCWEEG	AANSVICPSKNWEEG	AALVGRPSHIAWEEG					VQKRYIFDNVAKVWKD	YSNRVVDLMAHMASKE
AARGSLFAYQEWEEG	AAWVYFIRLYAWEEG	AAFGSVSPLDMWEEG	AAFYKTDNSPAWEEG	AAFVPIVVERMWEEG	AALISDHTLLQWEEG	AARGSLFAYQEWEEG	AALMSLESLCVWEEG	AALLNSEGSSSWEEG	AAVYSDLCGQSWEEG	AALVRDPSVRGWEEG	AAVVSVDNCLGWEEG	ARLAWFRYTRHVCTG	AIEGSCSLWVYVWQG	ASLRGSSYLVHSVLG	ASSVVDVDGIALCWG	AARSWPVLMLDRDMG	AGSPYVLSGNAYSFG	AALACKALRYKWEEG	AANDTGNGLEVWEEG	AASSRPCNALVWEEG	AALGILSMDTKWEEG	AAKLGLRKACTWEEG	AAVYNSLLNLCWEEG					VEEHLVMAGNPDQQED	GPGPAPMPSDFQVLRAKY
AALVSPKVRVFWEEG	AAYTRSESGWAWEEG	AAMVRAPVMPSWEEG	AALRLSDTMLGWEEG	AAYRFECSNLNWEEG	AAWRSSGTLSAWEEG	AALVSPKVRVFWEEG	AALFDDWSQVAWEEG	AAWLGIMDNTMWEEG	AAWCQERTCKQWEEG	AAFAFDRGFISWEEG	AAVSQSSNYPAWEEG	ARSRIRTIRSSSFGG	ANLCSVSNRYCLLFG	ACGNRIIASPNAVLG	ADGQTIDNERGHFCG	AEKSLYQWSNSVFAG	ADHRFRLVQSNLGPG	AADGFVFSSENWEEG	AAHGVMAENEGWEEG	AACAYNNNRVNWEEG	AAVQRTNDDPCWEEG	AANVMIPHVNHWEEG	AAVGQRNLTKSWEEG					AKFWEVISDEHGIDPT	YVLKPKYFPAQKGISGE
AAGRPLPRVDSWEEG	AAGSAFFDCDLWEEG	AAFMYQISPLCWEEG	AAYHDVDSLYSWEEG	AAWRDQLSQFCWEEG	AAFAVMDNEASWEEG	AAGRPLPRVDSWEEG	AADGVLDLVLTWEEG	AALSFASSAGPWEEG	AALSLSTNSVGWEEG	AAMRYDCQYLGWEEG	AACGPHGSQFRWEEG	APNTLWAALVISPLG	ARLVALGFRCDSVVG	ASRATVLYTPDRSCG	ADFLEHYARGLTSRG	ASGDASAWVPLYRQG	ASDKILFYMPTIHQG	AAKAYGCIWLWWEEG	AAGVASNDRARWEEG	AAVIVIDGLCWWEEG	AAQVAWKVNKMWEEG	AAMGKFGFMRVWEEG	AALWSQGTIRSWEEG					TPVPIKDMEIAQTQKGISED	CPTEIIAFSDRAEE
AASTVSKSCYGWEEG	AAFVAEKNVISWEEG	AALQAATNMQSWEEG	AAVKRDYSVCGWEEG	AAFEGMSTEVGWEEG	AAYELCFSLSSWEEG	AASTVSKSCYGWEEG	AASRHYESSGCWEEG	AAFSPQMCLLAWEEG	AAYQREFPESSWEEG	AARIHRDIVMSWEEG	AAVRSSDNLRAWEEG	AFFGIIVAPFLVLYG	ARVYTIMSTHAQVTG	AYPRLLPFYSSQTFG	ASSFTCFLHQPNHVG	AIPWRSVLPNDSIVG	ADWTYRAMGSSLCIG	AAIDAVITLKLWEEG	AATPESGGSPKWEEG	AALVSFPLRGLWEEG	AALKPWWHMFMWEEG	AAQRSMLVWRGWEEG	AAGSIRAFVANWEEG					EDGGFRHSEAFEALQQ	IPKGVSRKLDRLAYIA
AAVREWYSELQWEEG	AAILSDPCCISWEEG	AAGSAFFDCDLWEEG	AAWVRMPSVIGWEEG	AAWLSCPVYPAWEEG	AAFQFDASLNHWEEG	AAVREWYSELQWEEG	AALCHTETNRLWEEG	AAYSFSYCMINWEEG	AAYRSQCGLRGWEEG	AAWRFERTVDTWEEG	AAFQQVFDVACWEEG	AANVTERSISTLVGG	AGRIYSRIYFVTAFG	ASFADSSSLLNWRHG	ARNNSSLFLHANSLG	AYTYSMEGSPFMRWG	ASAFVHQLPPRAFAG	AAECMERICLKWEEG	AARFPHDYMSVWEEG	AAILQRGTLVAWEEG	AAGTIMPWYNMWEEG	AAGVSHPCWAAWEEG	AALKSARSELGWEEG					APSQYSQQSSSYGQQS	VKNLLEKGKTEQQTAD
AAEGLSFIVARWEEG	AANSVPLILLLWEEG	AAILSDPCCISWEEG	AALECQDSLIGWEEG	AAFSLDTVNPGWEEG	AAISSDWNALSWEEG	AAEGLSFIVARWEEG	AADPMTLALNPWEEG	AANLACELSSSWEEG	AAWSRDTSVRFWEEG	AAYVSNNSIRLWEEG	AAFCRQLCPGSWEEG	AFQTIDVRQVLIRAG	ASVPFIHDVSSQRGG	AGRAFSCSLSPLVFG	AFYRESLPMAHECVG	AGALPTWGCGVNAFG	AGTYQSQRTCASVWG	AAFSKVGYACKWEEG	AALASPCTSECWEEG	AALVTRLSRLCWEEG	AAVLSKHDWFQWEEG	AAVLHHRNWYSWEEG	AAMRGRYSQRGWEEG					RTYSMKYFKNSSSAKDN	ASNRIIGAKDHASIQ
AACFCSGFDCNWEEG	AALNLFLTGRLWEEG	AAFSMEFSMGSWEEG	AALVDDMSFVGWEEG	AAWLPNLSLRTWEEG	AAFSGMQTNLGWEEG	AACFCSGFDCNWEEG	AAFDIGSTLLFWEEG	AAVVTGRPTSGWEEG	AALQAATNMQSWEEG	AAFIGEMAMFGWEEG	AALVGDTNQRPWEEG	APSGSGSYDYRLPDG	ALFQATFGSLRCSCG	ARSYRSYGSRPAYLG	ARAYYIKDELSLVSG	AWCTSDSYAFQTNMG	AEYICERTCLSRMFG	AANRSSVDRSGWEEG	AANINVVMYTDWEEG	AAPGHIEPLMSWEEG	AAMQRLGNEVSWEEG	AAVVKSYVSRWWEEG	AALIGETSRVCWEEG					KKSQIFSTASDNQPTVT	LSYISQKVSDASDKTQ
AAGLGKSPLRRWEEG	AAVDSTCVLACWEEG	AALRADLTWRAWEEG	AAYLPNRNAYAWEEG	AAIAFDATVPAWEEG	AALGPDKVPAAWEEG	AAGLGKSPLRRWEEG	AAPVTESSCVAWEEG	AAYRGCSSVGVWEEG	AALFSKDSSPCWEEG	AATTYITEGSVWEEG	AALFVCTDVALWEEG	AKPSLSPWIVLQNFG	ADDLFHLFPSMSDCG	AEISIRMDRSTMANG	AGKQFVCDTSVFPDG	ADFKVCMNHVSFTSG	ASCFLTDSVSRLSAG	AAVWESFRGFVWEEG	AATNMCARWHVWEEG	AANIRWWGTAQWEEG	AALNGWFNEHMWEEG	AAHTDMLGFRTWEEG	AANLRMWHNRCWEEG					LHPEEYDYMKDIVVQE	TDEDTIIDIITHRSN
AANLFFVVCGGWEEG	AALRADLTWRAWEEG	AAFTPLSDLLCWEEG	AAYKMEKSSRSWEEG	AAFRVIPTELSWEEG	AAWMSTGDPHAWEEG	AANLFFVVCGGWEEG	AAYLFSVSESLWEEG	AALLSDAISPAWEEG	AAYLRQLVPQAWEEG	AALLDNITPSCWEEG	AALVYDICDSGWEEG	ALKYGHLMTYPPCVG	ALVVPGFDHEGSVKG	ARRKYNLSMNHYGFG	ARSYRSYGSRPAYLG	AFRGFPSNSMLQNTG	ARVVWMQGSMQGFAG	AALFAHNIRILWEEG	AAYVRMKIETLWEEG	AAEWNRHTRRKWEEG	AAVGHADSHRGWEEG	AARKIRPWMNMWEEG	AAWTIRSSRVHWEEG					TVPAYFNDAQRQAT	EAIQAAHDAVAQEGQ
AAFIAHRRHGIWEEG	AAGMLTTGSACWEEG	AACVTDSTLRSWEEG	AAWCQERTCKQWEEG	AAFRNVDLSRCWEEG	AAYLVDDSCLAWEEG	AAFIAHRRHGIWEEG	AAILMEQTEFSWEEG	AAYQMDLQSYGWEEG	AAYVVGYNVGGWEEG	AAESFWKQDSVWEEG	AAVLSDVTLGFWEEG	AYRMRTLLSMCSSLG	AFPPIGWRHNPCASG	ADIEPQNVSSGYRKG	AVNFDACDTLVCHTG	AHESPYMAGAVMVSG	AHEEMRMCLINKAWG	AARTTSVYLVAWEEG	AAPEKVHVFIDWEEG	AAVRRHTVNRGWEEG	AAKGLILRRTLWEEG	AAGRRFRTLNGWEEG	AAFVVYPCRHGWEEG					EPGREQVVEDRPVGGRG	SVQVFGRKKTATAVAH
AATLWSTRLALWEEG	AAYEGDFPMVLWEEG	AAYEGDFPMVLWEEG	AAFKLAVVDRQWEEG	AAFRAQANNICWEEG	AAYGISSDSIGWEEG	AATLWSTRLALWEEG	AAFSHLFIPECWEEG	AAVVSVDNCLGWEEG	AARLRMDHVMPWEEG	AAFRDHQSCMSWEEG	AAFTSSCSPSSWEEG	AVSRLPSVWVITNAG	AMTPMLMYSPSRITG	AGSSFRWICPSLGIG	ARRKYNLSMNHYGFG	AYSWIGDAGMLSGIG	AHHIRQDWTQIGANG	AAIESRIRHGNWEEG	AAFYVWQVIELWEEG	AAQTVGSYIVGWEEG	AAIAVATNRRAWEEG	AAPKMVKHGCFWEEG	AARGWPNQLSQWEEG					ERVYAPASTLVDQPY	LNNQIESIRSPEGSRKNPA
AAFFYPGLYRKWEEG	AAFRQAPDPRSWEEG	AAFRQAPDPRSWEEG	AAMVAPVRSMLWEEG	AAFETSVSLMAWEEG	AAYNLQQSDRQWEEG	AAFFYPGLYRKWEEG	AAEVYTCDTVLWEEG	AAFYKTDNSPAWEEG	AAIHNTGSVKSWEEG	AAIGRDRSSCAWEEG	AAVKSDSIYVAWEEG	ALCATSVNDLLSQVG	ASYQLGLLSSSLLVG	ACREGCSLLAIPNPG	ARLRHCQSIHQGFMG	ASVPPSFHSQSVHIG	AEVSVSFCGTLYAFG	AALSLFLSWMCWEEG	AAVRNPFKEKDWEEG	AASFKHMPSRCWEEG	AACNKWRTTSGWEEG	AAMYRSKSQIAWEEG	AAVGRRDTLCSWEEG					GPTSLFAVTVAPPGARQG	DNVLMSGVKNNVGRG
AACALSRHDTFWEEG	AAFRCADSSPGWEEG	AAFRCADSSPGWEEG	AAFLGTVNLGCWEEG	AAVNREANPSGWEEG	AAWIYIPSVPAWEEG	AACALSRHDTFWEEG	AASCRGHDIPGWEEG	AAWHTTDCYTVWEEG	AAYRPIISSLGWEEG	AALGFEHNMLCWEEG	AAYGNQRCNRVWEEG	AKTFGWFACYSSYWG	ALGSADLVISSTRLG	ALDPLFLDISGSGSG	AIGSMDVLEDVTPSG	ASSSLFLNKPVSGLG	AEVVLASGNSLSHLG	AAHRLGTLIEIWEEG	AARLTDSAYHKWEEG	AAIGEKDTYVHWEEG	AAVSSLRTHCSWEEG	AALVRLGTQVNWEEG	AALNRRPSWSSWEEG					SGKKDLYLASVFHATA	LPQDFLRITPTQQQRQ
AAAVDISFRVGWEEG	AAPIVHTCDLGWEEG	AAFESLAAVESWEEG	AAVAIDRNCHAWEEG	AAFWSQLDPVCWEEG	AAVTSDTIPRSWEEG	AAAVDISFRVGWEEG	AALRSSVAVIGWEEG	AAYVDMMINGAWEEG	AAFVNTGVCGAWEEG	AALVNMSGQCSWEEG	AAYDGSWAPISWEEG	ACVRFRLFNLMSHLG	ARSQLTPLIQLILLG	ASPFFYQGSERASFG	AAGVNPVIMDGAIKG	ARYKMCLTPAGCRHG	AHSYRLIDDNLSYFG	AAVSLEAWGTLWEEG	AARGVADTRSRWEEG	AAGGAMTRFLSWEEG	AASEISLWHNFWEEG	AALFRIPSVVGWEEG	AAITNCPTRICWEEG					GKKDLYLASVFHATAFE	GSKKVISSANRAVVG
AAGTVHSLRVYWEEG	AAFESLAAVESWEEG	AAYFPCGAESSWEEG	AAFVNMLNLPTWEEG	AAYRFESTVCCWEEG	AAPQLVALATNWEEG	AAGTVHSLRVYWEEG	AAFSLDTVNPGWEEG	AALIVGCNDLCWEEG	AAFCRSGTMMGWEEG	AAFVRQTGYHSWEEG	AAFRSMGDVIIWEEG	ALTNLGVWLMLRSTG	AMELSHNGLQSHSHG	ADTLCQTINMSSFMG	ACREGCSLLAIPNPG	ASDFRQMVSLYSWKG	ALSQCVYCQGNSSAG	AASCPRLPEIVWEEG	AACAKIEKVRSWEEG	AADKDRLPCRGWEEG	AATVRRITLSGWEEG	AAILQRGTLVAWEEG	AALISRNTHRQWEEG					GPGPAPMPSDFQVLRAKY	EKMSFETQKTNLATENQ
AARNRLQWDLDWEEG	AAYFPCGAESSWEEG	AAYRFECSNLNWEEG	AAFMYQISPLCWEEG	AAFRGMNVLRGWEEG	AAYHRMGSVRCWEEG	AARNRLQWDLDWEEG	AADFVVDGIRSWEEG	AAFCRQLCPGSWEEG	AAWRSEVCGCCWEEG	AASSYIACSNPWEEG	AAFRPSSCNAPWEEG	AGKDLWPGVSQEMWG	ALLVNTPIPFMHSIG	ADSLVLNHSTNRNSG	ATLAGFHIANTSRIG	AFTPRGGSVYFQFQG	AYWHESIRCDPNLSG	AAPMKTGTIRYWEEG	AAGRDCVRISNWEEG	AAYPCHLNLGEWEEG	AALLKRHNLANWEEG	AAIVQRTNPMLWEEG	AAVTRCKTFGAWEEG					KHNDDEQYAWESSAGGSF	SGGLIAFSTLDGRPSA
AAHYCRTTKIVWEEG	AAYRFECSNLNWEEG	AALLADTSELVWEEG	AAFRSYPNVQGWEEG	AALVPMYSNLAWEEG	AAFYGCEAVSSWEEG	AAHYCRTTKIVWEEG	AAYLTDITPCCWEEG	AAWFQSSSLTGWEEG	AARLQCIDSMLWEEG	AAFKSSFPPGCWEEG	AAFQGEWGPMAWEEG	AMVNLTCRRLYFRRG	ATFSRAGNIAGSFIG	AFVATNSSFSKCDMG	ASPFFYQGSERASFG	ASFYMPCVGSVAVPG	ASRSNFRYMAVVPHG	AAERDDMMSGLWEEG	AANLSRPYDPTWEEG	AASVGASIATCWEEG	AAVLEMKTQNRWEEG	AALVTRLSRLCWEEG	AAVNHWGAMVGWEEG					HNDDEQYAWESSAGGSFT	IKIISKIENHEGVRR
AADDGVGWVGSWEEG	AAYSSSNNRLGWEEG	AAWRDQLSQFCWEEG	AAWGKVAGGMIWEEG	AAYLSDVSRLAWEEG	AAFNGVSNMLAWEEG	AADDGVGWVGSWEEG	AAGDLLNLLSRWEEG	AACIEMEVPRAWEEG	AAILSSNCSQGWEEG	AAYCGVTALAAWEEG	AALLSLDDLCAWEEG	ASLAQSFLASVFQDG	ASTSLYRFAPWSTSG	AQNARILLQDLNRVG	ATERSRFGIAKCNRG	ASSIFVYNSVNWSPG	ALSHILLLPGRYTVG	AALIPISCPESWEEG	AAVRSNRMLWSWEEG	AAEQEVGHMSVWEEG	AAMSYKRDHSCWEEG	AANIRWWGTAQWEEG	AALSGKQNRLGWEEG					EVKNLLEKGKTEQQTAD	ASSGVRLWATRQAMLG
AAPMSLGKQSGWEEG	AARSGVAGSWFWEEG	AAFSSTNSLFGWEEG	AAYANQGSVRTWEEG	AAFGIDPSIWAWEEG	AAEFDCDGVSSWEEG	AAPMSLGKQSGWEEG	AAFSPELSLVQWEEG	AAGYITMDACQWEEG	AAEIQFVSSLCWEEG	AAMIRWPNLQVWEEG	AACHYEPNLHAWEEG	AFTTFHAFWVHRHTG	ARLQWLASGLSSPSG	ADARIIPCLSGLSTG	ANSIFSFAQGCLAWG	ARVVTSYASDLNQLG	AFRGQGTLSALCPYG	AADVETGPTDSWEEG	AAWPISDISLFWEEG	AAQVVRMFHSRWEEG	AAVMKHQGCKSWEEG	AAFAIRSNHWGWEEG	AAISVHNSWEAWEEG					VKNLLEKGKTEQQTADQ	ADQLLARADAAKALAEE
AARFDAVRSLFWEEG	AAWRDQLSQFCWEEG	AAGDYNWIDSNWEEG	AAHVRMENLEAWEEG	AAWNYTTTCSSWEEG	AAFEQMGSVIGWEEG	AARFDAVRSLFWEEG	AAFWSQLDPVCWEEG	AAYVELTPMTAWEEG	AAAWQIDVTLAWEEG	AAFFDTPTLMSWEEG	AALIRDRTFLPWEEG	AGVLMYYCDRLSLSG	ANVYMPLVGFHGQAG	AIPLASSYSCLPSVG	AVSLNPVWTEVAWTG	AGGHFVIDTTNRQDG	AFSQSPKFREMSNLG	AATYVQMFWSLWEEG	AACACGLFNVLWEEG	AAHNPLLSCPVWEEG	AAEFGTMYCKVWEEG	AAVRRHTVNRGWEEG	AAVMRANVMSSWEEG					IVVYTGDRTVMGRIA	KPRPSGRIRSVLHADEM
AACLGWFFLLHWEEG	AAIFSIHTEQSWEEG	AAFSTFATDRIWEEG	AAFSDTSCMRGWEEG	AAFCQLPSIIGWEEG	AAYRGDCDLACWEEG	AACLGWFFLLHWEEG	AAKLRSFLRMFWEEG	AAIQSTWGLTAWEEG	AAFATLGSMNGWEEG	AAFVKEMLVLGWEEG	AAVSKIPSTCSWEEG	AAGSLMPVVFSVVVG	ALTECISMPSLIHNG	ARPSFMLASSSYLPG	AQNARILLQDLNRVG	APGNSGSYRLNSCPG	AYPMVNYLAAFSPRG	AAHRITQAWDEWEEG	AAKVESMGWSSWEEG	AAHEFWPSRLNWEEG	AAVSKRPVWLGWEEG	AAMLGIRNRKCWEEG	AALRNALNNHCWEEG					YPVPPPYSVATSLPTYDEA	APEEISAMVLTKMKE
AANGVDPMNFNWEEG	AASDGLHTSIYWEEG	AAYSYKASNCMWEEG	AAFHSGSNLCCWEEG	AAYFIERSTLSWEEG	AALRVEFSVEAWEEG	AANGVDPMNFNWEEG	AAPFSIVDSVLWEEG	AALRRMPAALMWEEG	AAWNGQWILPSWEEG	AAWLVNSNPRGWEEG	AALKSMPILASWEEG	ALPHSWLLNRIWCKG	AASRILLNPDSLCLG	ATLNSTWQVASVLMG	AIPLASSYSCLPSVG	AMTMMRLDGSLHGIG	ASKFRNMASFHHHAG	AAHCSPVCAFVWEEG	AASHRVWKLTSWEEG	AANVFALRSVRWEEG	AALVKKLTNVCWEEG	AAVSWGPVWRAWEEG	AALVRVPVRRAWEEG					SLKKFRLDPATGSLYT	QEGMTVHSSVHSNNLN
AACGLLFDGWDWEEG	AASFKSTYDPSWEEG	AAFRFESVAQNWEEG	AAFVAEKNVISWEEG	AAITGMDNLLSWEEG	AAFMGCTNTHAWEEG	AACGLLFDGWDWEEG	AAKAMVLCRPLWEEG	AALGPCMGLTAWEEG	AAFSSSTDLCGWEEG	AALNPMGTLMLWEEG	AAFSCQIDLRQWEEG	AHSLRNKGSLGTFVG	AWNSALFTYAIRSTG	AGSFRALHTFWAHRG	APGTWTRLNDMSTRG	AGAYSVCRNMPSLLG	ASSFRQERPLSAHGG	AADVECPSYELWEEG	AAQGCWASISKWEEG	AASSVANKKIYWEEG	AALDCYPGKGQWEEG	AAFSSMGVWHVWEEG	AALERWPVRVSWEEG					EPKEDLPVITIDPASPQSP	SAEQLRDEEVHAGLGEL
AAWISECVTDWWEEG	AAKATILPSYAWEEG	AAIFSIHTEQSWEEG	AAFHRELTFSHWEEG	AAFRYESCSVGWEEG	AAVKNSPVMVGWEEG	AAWISECVTDWWEEG	AAVTVPSPPCTWEEG	AAFTGSPVIACWEEG	AAYRFECSNLNWEEG	AAVRKDSSCDGWEEG	AAYLPQFSFHCWEEG	ACFQSATTAPSTITG	AGYDSMMSNHRSWCG	ASESSWFIPSKAPPG	ASHSKSKYQSFASMG	AWHSEKAVLSSRSTG	ACLDSNQYFPDSSLG	AAFRWPHQCWRWEEG	AATRYAVYKLFWEEG	AAFLRKTTRDSWEEG	AAIIHRHSVPQWEEG	AAGQVISNGVSWEEG	AAMNMFGSRGAWEEG					LPQDFLRITPTQQQRQ	AQDQLRDKAPFRGLPPVD
AARVFCKTGEYWEEG	AADDSSMVMEFWEEG	AAILGEPGCVVWEEG	AALHGDVTVKGWEEG	AAWGLDGVCTAWEEG	AAIAISSSPLAWEEG	AARVFCKTGEYWEEG	AAFSACSMLDDWEEG	AAEEMICLGTPWEEG	AAFVWGGVEMCWEEG	AAQGSPGCELGWEEG	AALMSLESLCVWEEG	AWLGYRVDLHFHDLG	AHAQYFPDPCAFEYG	ALNEGTFRIMSSHLG	AFPWSSTFAFDRCQG	ARTIFRVDSTVGFLG	AHLNLLGTNYAKHSG	AAWSGGMQRSFWEEG	AARSTVALLVAWEEG	AAVMLLDRLNKWEEG	AAYRCQMTNQAWEEG	AAMGQQGCVLGWEEG	AAHLRSWRVSRWEEG					NKDSDYLKNDNPEEHL	HPEGQLKFHPDTDDVPVPA
AASVFYFFSSQWEEG	AAVRSDQVLVAWEEG	AAFSLDTVNPGWEEG	AASYVLDYNAAWEEG	AAFVPSFNFRSWEEG	AAVVPDCSHLAWEEG	AASVFYFFSSQWEEG	AALVPMYSNLAWEEG	AAIHNTGSVKSWEEG	AAWRDQLSQFCWEEG	AAYVSQSPAIGWEEG	AACGNCPDLLAWEEG	ANACIPSCKFVLSVG	AWSSGWTNMVNVESG	ARFQAGRVLDCSPCG	AHSTWRCHDTLLAIG	AGIFLDRTSASLWSG	ANVSPSFRGFSCQVG	AASRPKEGMGVWEEG	AASSARVCHGTWEEG	AALAVRSVRRNWEEG	AASRNWSNRVGWEEG	AAVTDLVPYLGWEEG	AALRSKEPMICWEEG					DYNIQKESTLHLVLR	LSRTVRLHPTATASSQ
AAPSRAWLRALWEEG	AAIHSNHYVRLWEEG	AAVEYSRCLLAWEEG	AALVSTYTCLGWEEG	AAFHRSATSWSWEEG	AAMRQATTNFGWEEG	AAPSRAWLRALWEEG	AAALFVISSVYWEEG	AATVLLDGCMLWEEG	AAFSSTNSLFGWEEG	AALVLMPVRPAWEEG	AAFFDCDSVSSWEEG	ACLVLTMKFIRSYLG	ADILALNVELSKAKG	ALTLDHIIRLGSTMG	ASALLAEFSYPSYLG	AGFSFSGSINAPGMG	AQPFFSVDFSKVGNG	AAEYGHKLQKEWEEG	AALLSWSWQHVWEEG	AALLKAGGLVGWEEG	AALNLLQSNACWEEG	AARFSLWRTCPWEEG	AAVRDWGPRSQWEEG					LVIDPVPAAVPT	LEQKLSRAKTQINSQL
AAFGISRWFSFWEEG	AAFAVDYSRLSWEEG	AALVESRNLIGWEEG	AANWYAMTGTAWEEG	AAFSSTRSNPAWEEG	AAIRTDPSLLGWEEG	AAFGISRWFSFWEEG	AALFSQRNLRSWEEG	AAYWDDHCSPAWEEG	AAYLPHSSPLVWEEG	AAFYSDKTCTLWEEG	AALRGQVSFRGWEEG	ACGTRPYYRLLLSDG	ASDSPVRVWLQQSEG	ARVIFIDSSVSMSVG	AGSSHSLSICDTNSG	AGGSLSYSRLASCLG	AGVYQWDAVPMYTRG	AANWDQMTEQMWEEG	AAVKHVVRVVCWEEG	AALRCRINTLSWEEG	AARCTMTKMKTWEEG	AADKDRLPCRGWEEG	AAMKCRNSLGMWEEG					LRDNYRFAHTNVESLVNEYDDN	SQPVLTVGTTHISKLTD
AAFNASRVVYNWEEG	AAGQYNLGGTMWEEG	AALRGDQIMVGWEEG	AAFTPLSDLLCWEEG	AALRFSSTLCAWEEG	AAFTVDRSSIGWEEG	AAFNASRVVYNWEEG	AAVKRSMTISWWEEG	AAILVDGVPEGWEEG	AAQFRREFCGSWEEG	AAQICDQDCMAWEEG	AALLLDSTMVGWEEG	APSLCYLENQKCCLG	ALPYTFMRHADILGG	ARIELVRLRSEISMG	AELSPSALIQCGNSG	AGPPIVWMGSSLGVG	ACDYDLMFAISHPPG	AAEFVHSYASIWEEG	AAGAKHPREFSWEEG	AATRTWGACVRWEEG	AARCRELYRAPWEEG	AALRFRPILHAWEEG	AAMVGHLSLQSWEEG					STQTVAKTTTAAAVAS	GGRELSDFISYLQREAT
AALINSMYHWEWEEG	AACAPMMTGVYWEEG	AAFLHIGNSMCWEEG	AAFTGQDSMLGWEEG	AAFEFDPVYLAWEEG	AAHYLSESSLGWEEG	AALINSMYHWEWEEG	AAAASEAMLSHWEEG	AALIYLVRYICWEEG	AALQLSLVSNAWEEG	AAFRLDYVNSCWEEG	AAYVVEYSLCQWEEG	AVFACFRYRYALHKG	ASDSQGFHMLACSPG	ASEYGFVSQAAIPCG	ASEYGFVSQAAIPCG	ACYESFPNVRALSDG	ARSHTSRVYFMALNG	AAMTRLAWDLVWEEG	AARLASCSVMHWEEG	AAHDYIGYCSCWEEG	AALKFRYSNLAWEEG	AAQVVRMFHSRWEEG	AALVRMSNHCGWEEG					GTHVIHSTHTLPLT	ELAVFREKVTEQHRQM
AAMCTGRSIVDWEEG	AAFRAQANNICWEEG	AAWVSGHSNFCWEEG	AAFRQAPDPRSWEEG	AAVVMDMSLWGWEEG	AAFLTIPIVPAWEEG	AAMCTGRSIVDWEEG	AAFRYQPDSLRWEEG	AAGAQSGVGCYWEEG	AASLRLVNSESWEEG	AALVLDPSPSLWEEG	AAYRPVSCLYSWEEG	ASKSLSNGSPVQYPG	ASYTRTSSPVAIHLG	ADCLFSLLPTLTHIG	AGTYLYHDSAVCRIG	APPFSLITVPMSYQG	AGDYVIGRNPSFFHG	AACSIRTPQGYWEEG	AADVALGTHPLWEEG	AAVGSLACTCTWEEG	AAVANWKSHQCWEEG	AAHEFWPSRLNWEEG	AAGNGSSGRHLWEEG					KVEIIANDQGNRTTPS	YIPKPKPARIKKGRTRHS
AAYLIRWLYALWEEG	AAFVLSEFFVNWEEG	AAFWSQLDPVCWEEG	AAFVPGSTNRSWEEG	AAFKGSTNLHAWEEG	AAFSCESTFWGWEEG	AAYLIRWLYALWEEG	AAFRYESVVIGWEEG	AAFESVLSCQAWEEG	AAWMMFHHFGVWEEG	AAIWQCPTSHGWEEG	AAIFSIHTEQSWEEG	ARWALSYIILYVKGG	AGYRNLIPTFTGHIG	ACRLELSRVPSSEHG	AAPTLRLMAPCIMVG	ARRAYLPVFSSDVTG	ARSQIYIMSTNLPYG	AAIMVCTSLVPWEEG	AAHKREIQRINWEEG	AAYGSCVVVDGWEEG	AALRVHKNEGGWEEG	AATVRRKTNTHWEEG	AALRDHSNRVSWEEG					HGKVEIIANDQGNRTTP	TARLSFVTPRHHRAA
AAGDLLRDGSNWEEG	AAVMEVTTCTSWEEG	AAYLADLERNFWEEG	AAFVPIVVERMWEEG	AAFEVSGSCMAWEEG	AAFIADLACSSWEEG	AAGDLLRDGSNWEEG	AALINIGTPLTWEEG	AAFATLGSMNGWEEG	AAYGVDVVPASWEEG	AAFMSFTNLPSWEEG	AAWSYQRTEGSWEEG	ALLSYSSRIRSTVSG	AAHLQCLLSSYNMMG	ALEDSAFRPLTSLRG	ASASIYPDVVPTQYG	ALSSFQVDTCFHNNG	AKLDSMADLYSCRYG	AASTVNSRHCIWEEG	AAKNRGKNMGTWEEG	AARTYTDTTGCWEEG	AALRGVDTRYAWEEG	AAYSVFPCRICWEEG	AALRRQISLVCWEEG					ADQLLARADAAKALAEE	YLELKKYQAIASNSK
AAGEDMAWIDLWEEG	AAYLSLTDQGCWEEG	AALKGEFSPSCWEEG	AAYRFECSNLNWEEG	AAFDRMPINPCWEEG	AAHRTDKNQVCWEEG	AAGEDMAWIDLWEEG	AASCAVFGTRPWEEG	AAASNAYMGMAWEEG	AALHLQGVMLSWEEG	AAWGRDRPGRSWEEG	AAYGENKSLMSWEEG	AAKSAASFTFCRLLG	ARNEFIGMHGCRASG	ARSYVLDCSPSSLMG	ACLDFACISSQRALG	AAQSRWISRDTIAYG	AAFSGDLDFMNCQSG	AARCHKDKPCSWEEG	AARRSGGTHGVWEEG	AAVWEQSNLMDWEEG	AALSSCDSLLGWEEG	AALAVRSVRRNWEEG	AAMVSIQDWVAWEEG					KRLSYISQKVSDASDK	LPGELAKHAVSEGTK
AAGDTTLSLDMWEEG	AAWSNCHSPMSWEEG	AAYRFESTVCCWEEG	AAIVMLGDNAGWEEG	AAYNMIGDNNAWEEG	AAYVREVNVRSWEEG	AAGDTTLSLDMWEEG	AALLHLATEKSWEEG	AAFRCADSSPGWEEG	AAFLSDSVGVVWEEG	AAFANLNNVPGWEEG	AAFLSDSVGVVWEEG	AILEFSSFEFCIWWG	ACPSMIIYSALFPLG	ASASIYPDVVPTQYG	ASAPLCANKAYTETG	ATQLSGIVIDRSLCG	APRLLAFERSLCAIG	AASWRGLDCFLWEEG	AARCCCWSYSVWEEG	AAGRMLGRTPTWEEG	AANDMKCRITLWEEG	AAVGRGKSRLQWEEG	AADKLRLATSEWEEG					GLALALEPALASPAG	AERMKLLHQVSRVWRTD
AAGKGDSNDSKWEEG	AAQCGSSWRKMWEEG	AALNLVVESNSWEEG	AAFMRDTSKRGWEEG	AAFCMGRDNLAWEEG	AAFVDLDSNISWEEG	AAGKGDSNDSKWEEG	AAPLQNIGGLMWEEG	AAFSIVTTASNWEEG	AALVTQRSTMCWEEG	AAYGVTNCCLSWEEG	AALYKMPCNRCWEEG	AFRFYTPLWILASCG	AASFFSSLTLVGVRG	ACLDFACISSQRALG	ALVFARVVQLDVVAG	AKSLPVVIMDSDPQG	AGSLSFMANCRSIYG	AAMCFRLTGATWEEG	AAKHRPNATLPWEEG	AAEGIRSFSVRWEEG	AALMARNNRNSWEEG	AALMQWESRAMWEEG	AALVQWSTHHTWEEG					IKEAEAVVETKMENKPT	DELILIKNTKA
AALNAEPRVVGWEEG	AAFLGDSPTHGWEEG	AALVPMYSNLAWEEG	AAFEGMSTEVGWEEG	AALLRDPALRSWEEG	AAFSKQSDQSCWEEG	AALNAEPRVVGWEEG	AASWHIADSPPWEEG	AALSSQQCLYGWEEG	AAWRIECSLAPWEEG	AAFSCGKNPIGWEEG	AACWSDTNLPCWEEG	AGVLLLLRWMITSPG	ALTPSTPRYRFIRGG	ARNVSRDCPQRSFMG	ADMAMSYNAVQRFSG	ALQDYSILMNVWGSG	ARPFMRQPSEVGFPG	AAKTKDWNIRTWEEG	AAVVIGARGHVWEEG	AAQVIRVWPVKWEEG	AAESDLLSIMRWEEG	AAYVQWSNRVGWEEG	AATRMWLDRLAWEEG					IILTWRQDGVSLSHDTQ	IRHFENKFAVET
AAGMGLLGRTTWEEG	AAFVDGNNVHSWEEG	AAWNGAGVLCSWEEG	AAMDNVDSCMGWEEG	AAIVSDSSLLVWEEG	AAFTGERDIRAWEEG	AAGMGLLGRTTWEEG	AAWVLDTSNISWEEG	AAMSSAIDLKCWEEG	AALGSSRVLSCWEEG	AASRYSLLSNVWEEG	AALVRVDVLGGWEEG	ALMSPEWYFLRLAFG	ASMEFSSSHTVPYRG	AWTQDERIRVCLTNG	ATAYGIVSSLASFPG	AGPIGILRNGDTLYG	ASTSFSYQVSPFGWG	AAVKEDESWRTWEEG	AAEVGEKENLLWEEG	AACRISTSVYCWEEG	AAQTKCPLITQWEEG	AAHDYIGYCSCWEEG	AAVRQHGSNSAWEEG					HAVYRDDLKKL	LREQQLVGEKSWVQFNSN
AAWVPRLKLGPWEEG	AAFVTQMSGKQWEEG	AALRSVQACSSWEEG	AAIFSIHTEQSWEEG	AAFRIDLNVMQWEEG	AAFSNDCVLHAWEEG	AAWVPRLKLGPWEEG	AAIALSLEATQWEEG	AAYQTLSINRSWEEG	AALDNLPSTPCWEEG	AAVVPMRSMSCWEEG	AAVLEDHSFSAWEEG	AYWGSVVLWVVPDNG	ALSFAQFRESASIHG	ADMAMSYNAVQRFSG	ASVLRSGIRFIQCIG	ASFIRHLSIYAWAIG	ASKHPIRLMSSCFPG	AAHVMSLKQGWWEEG	AANVFALRSVRWEEG	AAVRISNSMHCWEEG	AAVQRQRSGLGWEEG	AAQKLRPWGVDWEEG	AALSSARTWSAWEEG					IKGNFHAVYRDD	QQQQLQQRQILLGPNTG
AATCVYFFVVEWEEG	AALNLVVESNSWEEG	AAYLSDVSRLAWEEG	AAFSDDSSQGAWEEG	AAFVPEMSLSLWEEG	AALLRQSTCRSWEEG	AATCVYFFVVEWEEG	AAVIIPSDSTCWEEG	AAHGLMRFDPAWEEG	AAYSNSQCVLQWEEG	AAFRGQSDMSLWEEG	AAFVRQRALYTWEEG	ACPVDHIMLLKVLLG	AACFQISFPARCDSG	AGGHLYYTNGLSVSG	ARDDAIYDVMVAHLG	AADNAVLRSSISMIG	ARDSRSFVGDTGSIG	AAISKLRCWTAWEEG	AANLGTKRRPLWEEG	AAQWRCSSLKLWEEG	AALHRFPNFVRWEEG	AAYGSCVVVDGWEEG	AAEIRGRVSRVWEEG					HGAAFLTDYNNQADT	SNSTITTSSTRVTKH
AAPHAFVSLQAWEEG	AASYRLEQCRGWEEG	AASYVYDSTSMWEEG	AAISYIPSSRSWEEG	AAVKIDRSAHAWEEG	AAVMRDNSCLSWEEG	AAPHAFVSLQAWEEG	AALLCRRHWVDWEEG	AALRVDTVSHVWEEG	AALRWECSTPQWEEG	AAFRNEEVVKSWEEG	AALRWECSTPQWEEG	ALWQHLPFSGCMHFG	AFHDQKLMYFMPVEG	ARDYRNLAILPALTG	ATDRFSQCRTNAVDG	ACGDTYQDMPNPKIG	ARSWLPFNSLLCYRG	AAPVMVKMADDWEEG	AALSMANVSCPWEEG	AACVCRQVQASWEEG	AAVMDADAHRSWEEG	AAYEFNCWRNRWEEG	AAIRMWETHAMWEEG					KDPYALDVPNTAFG	ASADIVVGGVAHGRPY
AAFNSSMSRQFWEEG	AAYYRDSSLEGWEEG	AAFLSLSVPHCWEEG	AAFSLDTVNPGWEEG	AAVNNSASVLQWEEG	AAYRSDCDVHSWEEG	AAFNSSMSRQFWEEG	AAVRDTSMLAHWEEG	AAFRFNSSPVLWEEG	AAFWSQLDPVCWEEG	AAWIHQCNVYSWEEG	AAFWSQLDPVCWEEG	ALEPSFYVLADWDIG	AVSQSLLLSFDPSVG	AWAMSFGSQFVTWIG	AAKTEVKGLRTNYAG	APDWDIVSVPYCNPG	ASSVMESDSSLIACG	AAFAIGLSLWVWEEG	AAVMLLDRLNKWEEG	AAPAIQPLIVKWEEG	AANTDWSCGKLWEEG	AAIVVFNTISDWEEG	AATGTIRPGSIWEEG					LSRTVRLHPTATASSQ	QQQQLASARNRRLAQQ
AAHVTCLTGFVWEEG	AALEGTRTMTSWEEG	AAWNYTTTCSSWEEG	AAIAFDATVPAWEEG	AAFCISSNPDAWEEG	AAFVFDETELSWEEG	AAHVTCLTGFVWEEG	AAFVKTDTFLNWEEG	AAMSFNYQFSNWEEG	AALLMQCNMKSWEEG	AAIVSETCGLSWEEG	AAWSCEVSPCAWEEG	ARALCQTCSTFMKVG	AQRRVRLVSLVSNLG	ASVSHSHWSDCPSVG	ACNFRREFCPQSWRG	ARFHPSRAQGAVLGG	AGTFGTYCMQRSLMG	AARPHRKYDVDWEEG	AAYPHVYSMGPWEEG	AAVILYPDINMWEEG	AALESRPTWMGWEEG	AALTNRRVCTAWEEG	AALGSVGSLRSWEEG					TDVYLLPSLNPDGFER	IDSVGSEDSLDTSLRAHGVHATKHVPEKRP
AALAGVLRVSLWEEG	AASFFPNTPAQWEEG	AALHPQLSYHAWEEG	AAWMTEHTFRGWEEG	AAYDPMAAVIGWEEG	AAFHIDGCAMGWEEG	AALAGVLRVSLWEEG	AAYRGSKSPAVWEEG	AAHVRLENLLAWEEG	AAGEPMIFCSMWEEG	AAFYMETSVLAWEEG	AAYHQSFSHRGWEEG	ARPSSMWGHDVITSG	AAMSKNVSPNAFYDG	AGGFGYMWHSDHTQG	ALSLDNTNSLFAFNG	ATDFSMVSNALSDNG	ARFYDVTGSSHCHMG	AASRSSVSRSSWEEG	AAFLAAAPRGPWEEG	AAEIQSYPVKCWEEG	AAYLAYPTRVGWEEG	AAEGIRSFSVRWEEG	AALVKEGVKRAWEEG					VVSGVFKHALTSLGYHR	RAQVIYTRNTKGGDAPAAGEDA
AAYIVNYWQCGWEEG	AAYLSDVSRLAWEEG	AAWGNMPSLTGWEEG	AAYNFQASLSSWEEG	AAYRSERNSLAWEEG	AAFCQINNIVAWEEG	AAYIVNYWQCGWEEG	AAYSSAEALIAWEEG	AAIDLMSSMNVWEEG	AAWRGNPTFDCWEEG	AAYELHITNRMWEEG	AAFSWDLSVNSWEEG	AFTLLWLDASRSVNG	ASGNALWYTRVSCNG	ANYDTARPMRCISTG	ARYFGVSSQLGHFSG	ADTDFISVSSSLSFG	AASGFIRLSDMYSRG	AADLRVERARFWEEG	AAERPKMYSALWEEG	AAVLRYGSKTGWEEG	AALTERGNRLCWEEG	AAMVNRMSLRGWEEG	AALEQRPVRTGWEEG					ITSYEWSLSPSSKGKV	GEFSITYKPVKHGRPG
AALATVTVILVWEEG	AASYVYDSTSMWEEG	AAITGMDNLLSWEEG	AAYFPQFNMVHWEEG	AALVSDGIRLAWEEG	AAYLSDQTHHAWEEG	AALATVTVILVWEEG	AAPHHWALDPSWEEG	AASYLADSNVLWEEG	AAFVDGNNVHSWEEG	AAFEMAASCRAWEEG	AAFACMSSESVWEEG	ARQAWADLTFAWRFG	AVEIPSAVMWVDTMG	AIVTPQSDSSAYFHG	AHHPSTARYVNDAVG	ARNEYAQVRTLSCFG	ARHFRGQLNVLSFGG	AAARVGPTYGAWEEG	AAAYRMSGPNIWEEG	AAVDPLLLQSVWEEG	AANYRIGMMGSWEEG	AAMRTMNNQWSWEEG	AALVSMGTQNCWEEG					APQRPISTQRTAAAPKAGPG	FVEVVRNKPVARQAPG
AADISVLFSIHWEEG	AAFIMDEVVVGWEEG	AAWVNELDSVCWEEG	AAFIDSAAMFSWEEG	AAFAEIHGLHAWEEG	AAWCVDQDFAAWEEG	AADISVLFSIHWEEG	AAFIRDKASGSWEEG	AALFHNVKSLSWEEG	AAVTVPSPPCTWEEG	AAWVPGRVQRSWEEG	AALFSQRNLRSWEEG	AYMALCLSRTLYQNG	AGVMRGNIYTADSLG	ADVNKYMVLNAVTSG	ASPSILSCQDTLMVG	AKPVLRTFARHGSLG	AQGGTVFHPESNNFG	AAYARTYEWKRWEEG	AARSSRHAMLPWEEG	AARRNIFKLIRWEEG	AARMTMYPVRRWEEG	AAVYEFGNNIAWEEG	AAFIDWPSWRHWEEG					DAKRLIGRTWNDPSVQQ	DTENDLKGAAIHISKGML
AAWGWVRLFSDWEEG	AAYFIERSTLSWEEG	AAFRYESCSVGWEEG	AALRWECSTPQWEEG	AAPYRIESSQSWEEG	AAFFNQVSPLVWEEG	AAWGWVRLFSDWEEG	AAIFISEFGQQWEEG	AALSYACGVSPWEEG	AAYDLPVQCIDWEEG	AAMNVGCDMSNWEEG	AAFDRVSSVPHWEEG	AGSIHIPRASFHDGG	AANDCLLHCIPNHQG	ADAGDGLIRMECAIG	ANRRGYFGWEESALG	AVQNTSRFVMQPSPG	ASSQFLSSLNMEAHG	AATSVSMRLKMWEEG	AASNHTLAHPNWEEG	AANRRAPARSLWEEG	AALLTSDTNLSWEEG	AAQKPWRNLLSWEEG	AAQESMVSWPSWEEG					DQSSYSQQNTYGQPSS	GFKSLAQEATRLAESH
AARSWNAGRYVWEEG	AAMMYADSQTLWEEG	AAWGLDGVCTAWEEG	AAVNREANPSGWEEG	AAFHFDKSLLGWEEG	AAYLDCSVLSSWEEG	AARSWNAGRYVWEEG	AAYLDIRANTAWEEG	AALYKMPCNRCWEEG	AAYHQSFSHRGWEEG	AALVPSIMLNGWEEG	AAWRPLGTCCSWEEG	AGSVLYIIKSSYSNG	APFMMFVYTRADPRG	ALNTSMVSSLNPYTG	AQGQSIQYIRAYSQG	APDVSLFSMGCVRAG	ANTHFVTQPVTACTG	AARNWRHGVRRWEEG	AAQDSLKRNRQWEEG	AALMRSCALISWEEG	AAMNPWFVSRGWEEG	AAVLRYGSKTGWEEG	AALNYQNSHRAWEEG					ISPDRVYINYYDMNAAN	APGCLLRTSVAPAA
AAARQSWILFFWEEG	AAFRYESCSVGWEEG	AAYRDLYCNFGWEEG	AALEMGSSVYGWEEG	AAVSKANVMSSWEEG	AAFLQFVNMESWEEG	AAARQSWILFFWEEG	AALVIMSTAPGWEEG	AALVAQDNRLSWEEG	AAVRYVPYKMVWEEG	AAYVQTVVPNCWEEG	AAIMDQSNGFGWEEG	ASLGWVWYGQALILG	ATQFVSFMGAYVQVG	AGGAFTTFPSRQQLG	AYHQLDFLPSLIAPG	AANFGTYAFANSDFG	APSFSCIRPCLSLFG	AATASGGCCEVWEEG	AAQVVRLGYLSWEEG	AACDSRACRLCWEEG	AAVGLVETLVNWEEG	AAQIYWRPSLLWEEG	AAELKIWGCSTWEEG					VTSVIPDTTEAVSTA	LKALLQSSASRKTQKK
AARSVFAEYRGWEEG	AAWGLDGVCTAWEEG	AARYVPATNAGWEEG	AAFWSQLDPVCWEEG	AALRVMPVLPGWEEG	AAYTTTDSLAAWEEG	AARSVFAEYRGWEEG	AAFLNTDNCFGWEEG	AAMMKHRCYLAWEEG	AAYYRDSSLEGWEEG	AAWMMEYTQTNWEEG	AAWSLECDLASWEEG	AFENSIPFDYRHTLG	ARRELLLLFRSNLPG	ASSSDASLGHKRFIG	ALLMRTDLSSLPCVG	AQAYTLCSTTPQREG	ADPGNFRFDSTLLHG	AARMMRYTKWVWEEG	AAGPIVKGRRYWEEG	AAVKYRSTREGWEEG	AALIKGGLHGSWEEG	AAVKYRSTREGWEEG	AALSVYPTRLLWEEG					FRVPTANVS	APRKGNLQLQGTRLSDGQG
AAMETSAQMVIWEEG	AAFYSGSTLSLWEEG	AAGSVIIMDNCWEEG	AALHGHSSCLAWEEG	AAFRTSPSQWAWEEG	AAYSNARSLHAWEEG	AAMETSAQMVIWEEG	AAWLESHSSCSWEEG	AATWMEISLRAWEEG	AAFVTGDSLRAWEEG	AAVRPCLDMYAWEEG	AAFARVGSSNSWEEG	ASIEPFLLSAHKHQG	ANTTERGIILMKIHG	AGDLCLALDPSNLCG	AVFTREPTLMTGNIG	AQTQDHRILFDQVRG	ASFSLDRVVLSSRMG	AAIPTSGVASHWEEG	AAFGRMLLMKRWEEG	AAASLQRRTVYWEEG	AAEVLWCPSESWEEG	AAFQSRKVEVAWEEG	AAVEQIGTLTGWEEG					GNRDYAKDDPLEFKSH	SAPKVVLKSTTKMSLN
AAVNSGFALGSWEEG	AAQSYWGVPLCWEEG	AANFLLDDMSAWEEG	AAWSNCHSPMSWEEG	AAVEVSSCLLSWEEG	AAFLDDGTLLSWEEG	AAVNSGFALGSWEEG	AASEVAYDFVPWEEG	AAYSSSTVCGIWEEG	AAWSAESGILAWEEG	AAFVLMASNPAWEEG	AALNYHCDQRCWEEG	AHSHSPIVGIIEYRG	AQPLDPALSLISHFG	ALLSLDKCTSLPSYG	ARFLRSEVIMLSVPG	AWRFNLRIPPTIRKG	ATVGFCYVCDTVYGG	AASVTWGLDCMWEEG	AAVRISNSMHCWEEG	AAGDDLAVVPSWEEG	AASQHEFMVICWEEG	AAGVNQWSWLAWEEG	AAAGDLMMRSTWEEG					QSRIYSNAKNTEALPPPT	SHPSQVLRSKSRKSQLSRPE
AALLSGFWQVHWEEG	AAGSVIIMDNCWEEG	AALVYEITNVNWEEG	AAYRFESTVCCWEEG	AAWRLDACNVHWEEG	AAYFKAGVPYSWEEG	AALLSGFWQVHWEEG	AACDPVTDSKLWEEG	AAVAKATRCYLWEEG	AAWLGLKAESSWEEG	AAFHLHPVLFAWEEG	AAFRYESCSVGWEEG	ALASIVRNTLFYNHG	AGVWRSHLTHHLKHG	ACRGWILGREAFLRG	ASPPHDWASCRSFVG	APRAFMCNQWLTVSG	ACCNLLPVVDNIAWG	AADMTCMKIVGWEEG	AALVMMSPRLDWEEG	AARLTMVPCGVWEEG	AASVGSVECVRWEEG	AATGLLFGAASWEEG	AALRPWSIQSAWEEG					ADPSAFVAAAPVAAATT	ASKVIVAVGDRSSNLR
AAMVPSCSPSFWEEG	AAFAVDLECTAWEEG	AAGLYARMESIWEEG	AALNLVVESNSWEEG	AAYDVERTFKQWEEG	AALSSTNNCISWEEG	AAMVPSCSPSFWEEG	AAYKPGLSFLSWEEG	AALDRDPSMSSWEEG	AAVRSEVGVVAWEEG	AAYIFDESVISWEEG	AAYVLDSIQVMWEEG	ASMSGSLMASSPHMG	AMVSSNALLRMCLMG	AMNHFDFSSSTFAAG	AAHKGSTYMGCSNLG	ACRSVYKALSILVPG	ASERLDWTLRCEGAG	AAWGSFYRGLRWEEG	AAMLGSAGCSRWEEG	AARINCKWNDMWEEG	AALKTRPSFIGWEEG	AALGLHVRDRSWEEG	AAGDYWPSHLCWEEG					SRKTFSHELSDFGLESTA	QGQVQRTEVARGRLE
AAISENNETLLWEEG	AALRTRTLIVWWEEG	AAYSAGSSPQMWEEG	AAYRGQLPVMGWEEG	AAIRVMDTLQMWEEG	AAFKDTTVAHAWEEG	AAISENNETLLWEEG	AALFDVPSQYCWEEG	AAFSPELSLVQWEEG	AAWNYTTTCSSWEEG	AAMLSEMTSGGWEEG	AAYRDLYCNFGWEEG	ANSSGASFVDADLYG	ALPTMPLLRMVSLYG	AVQGIRYCSDLWMIG	AARRPVSFRHSPALG	ALQLPKYRIDETMRG	ASHQFDMLWTSDRTG	AAHNSIPGSYSWEEG	AAVLRYGSKTGWEEG	AADNRAATERGWEEG	AALNLMSTHSGWEEG	AACTDETDSRWWEEG	AAVQLFKVYPCWEEG					LPVVLPQSTLNLAKPD	SKGLELRKTVTTVET
AAKYLRILMCTWEEG	AAFPKGCSSVTWEEG	AAFYLSPSELAWEEG	AAYYRDSSLEGWEEG	AAFLNCKVPFAWEEG	AAIEPSLNAEGWEEG	AAKYLRILMCTWEEG	AARFVQDALVGWEEG	AAFLSDVVDLTWEEG	AAEYISMSSVTWEEG	AATMLTVTVASWEEG	AAYSRMGSSVMWEEG	ASVYRPPLGLYDRFG	ARLNSIGIPLSRLVG	AVARMDTLCGCAYFG	APNLVNMPSLDGCCG	ATPCVLRWDSNSLGG	ADFEWSCVTSLKSPG	AASKSLSSHVWWEEG	AAEVLWVSWRPWEEG	AANFRVRQVTNWEEG	AAMRVAVTVQGWEEG	AAYVNKRCHRGWEEG	AAVREHTTFYGWEEG					ITTFRSVQTTLQTDE	NKEGLELLKTAIGKAG
AANLTYCRDPTWEEG	AANFLLDDMSAWEEG	AAFLNTDNCFGWEEG	AAYLSDVSRLAWEEG	AAYLKVPSDVGWEEG	AALLLDGSVSCWEEG	AANLTYCRDPTWEEG	AARIHRDIVMSWEEG	AAVNREANPSGWEEG	AAFLLEYPTLAWEEG	AAFLHQSNPRCWEEG	AAFAVDLECTAWEEG	ADPYVSFFRNGPHFG	AGPYVNVIPVTSDFG	ANPSLYRVASSANHG	ACRGWILGREAFLRG	ASSFLRSNPSVQGFG	AWAQLCVDPVCSSPG	AAPEFESVDHSWEEG	AAKTQSRVNSVWEEG	AAPMKQWPTHHWEEG	AAVPYRERNMSWEEG	AAMLRRKTMSMWEEG	AAPRLRFHSSRWEEG					EKALNSIIDV	QPFLELKIRANEPGAGRA
AAHGDVNYMDLWEEG	AACVRMMVTCVWEEG	AAFLSESGKLAWEEG	AASYVYDSTSMWEEG	AAFLSSFDSYAWEEG	AAIHCERSICSWEEG	AAHGDVNYMDLWEEG	AAKAYQAMLTQWEEG	AALFRSPVVSSWEEG	AAWVNELDSVCWEEG	AAVSRYTNLGSWEEG	AAYSSTSCEVSWEEG	ARTFSSLIRSDLQPG	ATCSWTFAGYQTTPG	ANLVPQDWEIDLIPG	AVHFPQHRFNTDRCG	AASYLPCSIPSGYEG	ASFQKHLLIQPNAVG	AALSATGSGARWEEG	AANRRAPARSLWEEG	AAGIVLRQSCSWEEG	AAVSTVRMRQVWEEG	AARINCKWNDMWEEG	AALVSWKPNLCWEEG					NPKTFFILHDINSDG	FGGLQFRASRSHS
AAGCNCGQYRFWEEG	AAYNMIGDNNAWEEG	AASNRYRADVPWEEG	AAFGIDPSIWAWEEG	AALETDGSIKSWEEG	AAFDRSFSDSSWEEG	AAGCNCGQYRFWEEG	AAYVRLRGKDYWEEG	AALHGHSSCLAWEEG	AAFRYESCSVGWEEG	AAWGSELTCMNWEEG	AAVVMDMSLWGWEEG	ARTDMSTVMWQFLGG	AQILKKPPFLSTSNG	AYARMMSSHAMSPYG	AVRSLYNSCILSCFG	ASANGDQSFLVNTNG	ARPCFLMESVPSFRG	AAVVVARTYTQWEEG	AAGRSKGTRTNWEEG	AAVVDTYCLCAWEEG	AAVFRSYPCHLWEEG	AADLVFRSWNTWEEG	AAILLYRRSVNWEEG					IVDSFHTSATTQATRQ	SYIKLQTNRDGAAS
AAHPTGCAMWPWEEG	AAAWLSMDTAVWEEG	AAFMRSANCRSWEEG	AAFVEIETLRPWEEG	AAFLLSASERAWEEG	AAFECALDPPGWEEG	AAHPTGCAMWPWEEG	AAINAANLSLVWEEG	AAWWSLGSFWGWEEG	AAVVWDTSNRQWEEG	AAYAPHRILGAWEEG	AAWISTPNFRHWEEG	ASCAVWNHPLNCMMG	ALMLPAGIHLDSVRG	ATDLLSRAYSIRGIG	AFICRDTVSPANLFG	ASNWVYTRTNCALSG	ASAHSQLMTVCILMG	AASLIYGLRILWEEG	AAPWTDITEGMWEEG	AAVLNMRNLIAWEEG	AAGMNVYFMRSWEEG	AALNYQNSHCGWEEG	AAEIRRWAINRWEEG					VVYSFSSHISPRARELFG	MPPTTVILGPSQPQSL
AARRTLCQQGWWEEG	AADSMIICATFWEEG	AAFEFSRTTSNWEEG	AALHPQLSYHAWEEG	AAYIFDTSAKCWEEG	AAIIAEENLCSWEEG	AARRTLCQQGWWEEG	AAYYNSSSLVSWEEG	AAYLGESSRWSWEEG	AAYNRHATTLCWEEG	AAHLQWVCDSSWEEG	AAGYRLDLNSGWEEG	ALTHRDADSSVTLTG	AFNTSSCNNYLYANG	ALCQYGTDPCNVMIG	AQWYHLEPNVYSVCG	ADDFYRIASSSHWLG	AGGKCQFSHVQSNLG	AATRLMNCVNRWEEG	AATHQDHSVSSWEEG	AANGLVCFRMAWEEG	AAVNRLNCLYLWEEG	AAPMKQWPTHHWEEG	AAMWPWRTRFSWEEG					DRDNNRVGFAEAAR	EIINWLDKNQTAE
AAVDLQVSVLWWEEG	AAIVSDSSLLVWEEG	AALVSDGIRLAWEEG	AAITGMDNLLSWEEG	AAYMSTLNRLAWEEG	AALMRADTSRGWEEG	AAVDLQVSVLWWEEG	AAFRRIPSVSTWEEG	AALARQSTEMCWEEG	AAYRDLYCNFGWEEG	AAWTWMPTLTHWEEG	AALLRDPALRSWEEG	AYDGKVWAPVKWDHG	AWCRFLDEASLQTLG	ARVLRHMNSLAAIAG	AYARMMSSHAMSPYG	AHSSMAAFMGSPDPG	AVTATTRMLNDLGTG	AALLTGPAMLIWEEG	AASAESNACNFWEEG	AAMKRAGSLTQWEEG	AAGHAILVHPTWEEG	AAIRYSPTRHGWEEG	AALMAYTDMRAWEEG					VPGPLPDFGLEESGHSN	DAKPEDNLLVLTVATKETEGFRRF
AAFSVPSSLESWEEG	AARVEKVSYPAWEEG	AAVLQSCTLREWEEG	AAWVNELDSVCWEEG	AAYRDLTVQPCWEEG	AASIRCEVNVGWEEG	AAFSVPSSLESWEEG	AAYDHESSVLVWEEG	AAFSWDLSVNSWEEG	AAQHCEYSVRSWEEG	AALCWESTPAGWEEG	AAFRIDLNVMQWEEG	ALQCDLRNWPWTAPG	ARSRMSNSFECLSSG	AHVLFRMDSCGRDHG	ATFLMSPNPTSKVYG	ALPPLSNMDALESYG	AITSYLRRHFNNPCG	AAALVSQRKDGWEEG	AALELPLSSDDWEEG	AALRHQASCIGWEEG	AASLKTWNNRRWEEG	AALRSAFSLQSWEEG	AALKSFRIMPQWEEG					APGCLLRTSVAPAA	VVKPLNYEENRQVNLE
AAWVACGGGEPWEEG	AASNRYRADVPWEEG	AAVSKANVMSSWEEG	AAFRYESCSVGWEEG	AAFFDTPTLMSWEEG	AAYILNSDLAAWEEG	AAWVACGGGEPWEEG	AAQRSGLPQFRWEEG	AAVARSPGPLSWEEG	AAIIRCSTTAGWEEG	AAGRFTIMSGNWEEG	AAWFGDNCQFGWEEG	AMSPLLLVPLTISVG	AEVLRAGITLKSFIG	ASLHLSDDRVNRSCG	ANGSVPFVVGNYIEG	ASLTYESTLLGVLIG	ALLTSDPPYHKALGG	AAHQFRKRLTDWEEG	AAEIASVASKAWEEG	AAGDMVDLLKMWEEG	AALMRSCSHSDWEEG	AAHYLVPWHNVWEEG	AALVGFRDRSAWEEG					LSAAFSRQLNVNAKPFVP	NLGGVPSKRLKMQYATGP
AAHCHQKSHSSWEEG	AAVHRPAIPVVWEEG	AAFWDDDTFTSWEEG	AAWGLDGVCTAWEEG	AAISGELSVMSWEEG	AAFVSFPVDLCWEEG	AAHCHQKSHSSWEEG	AALIECWGLRQWEEG	AAFDRVSSVPHWEEG	AAFAVDLECTAWEEG	AASFQLQCDTVWEEG	AAYYDVQRVCHWEEG	ALLVLRHNVRRPLTG	ATITSQFNSTHALLG	AIPLWQESRTLHNCG	ADCYLMLGNMLDARG	AQALVGLRPLLGYGG	ADDLRLLNNNKAYIG	AASFASRPLHCWEEG	AALVHMMVLIYWEEG	AASPLIRSGHCWEEG	AAFYRKANEQNWEEG	AAMIRHRTSYTWEEG	AAMRKHVLYGAWEEG					SGSYSQQPSYGGQQ	DAIRAHKAGRAVDVA
AAVMMVFPVCVWEEG	AAVVRMPVMEVWEEG	AAFNGASSARSWEEG	AAFYSGSTLSLWEEG	AAFLETFTPCAWEEG	AALLVEESVIGWEEG	AAVMMVFPVCVWEEG	AAYRRNWPMVSWEEG	AAQLELGIVFMWEEG	AAYSSTSCEVSWEEG	AALVRTSSLYGWEEG	AALVRDPSVRGWEEG	AVFFIAQGCLCDVYG	AHSLTSSYRWDLFAG	AADVPGLVFMVTNYG	ARVLRHMNSLAAIAG	AGYSLDSFWALSLNG	ARCLLSLQQTSLGNG	AAWKQFVTNARWEEG	AADNRAATERGWEEG	AAPVDLFCMAAWEEG	AAIMSFNSWPAWEEG	AAVLNMRNLIAWEEG	AAEKIKWIGSRWEEG					YPTQEELEAVQNMVSHTER	VLFQVTQFPSRGQLL
AAATAGSLSGLWEEG	AAMMVFTNDRTWEEG	AAYVGVDNYRNWEEG	AAFSSTRSNPAWEEG	AAFLCDPTAESWEEG	AAVGSDVSNLSWEEG	AAATAGSLSGLWEEG	AAYRLASSELVWEEG	AAFVTGDSLRAWEEG	AAVRYECDQSGWEEG	AAVNRMSCDFGWEEG	AAFAFDRGFISWEEG	ARGWWPRFHHWNSVG	AFLLCEHSPASLGYG	AVFQYDACLFTDYIG	AFSSSHLCPMMSLHG	ATVRLSLVRYTFLTG	ARRPLTLVTSNLALG	AALSEMGKGRSWEEG	AAVMYSMVSSMWEEG	AASDIILSQVVWEEG	AAVQGNSIAYCWEEG	AALRHQASCIGWEEG	AAVHQMSTPLSWEEG					DRDTKIFYSITGPGADSPPE	KVSEVHVRTTRSASSR
AAVLLETSLNAWEEG	AAKIRCHPSMSWEEG	AALEGQSSQKGWEEG	AAFERIPGLSSWEEG	AAFHSALNTLSWEEG	AALASENVPMCWEEG	AAVLLETSLNAWEEG	AAHSEPSATFVWEEG	AAWSLECDLASWEEG	AAYRGSKSPAVWEEG	AALKTQDCLIAWEEG	AAILQQSSEMSWEEG	ALLTASLSVLRCLSG	ASCLACYLGCNKLIG	ADPLPKYKVQVSPRG	AIYAEEGISLACLTG	ARSLSSSFSCLIFLG	AGHAKYRSGCCAMSG	AAPTEYQEWTIWEEG	AARPVMHKNSRWEEG	AAPASVRLFWSWEEG	AAFGRCPTRGLWEEG	AAMERMSSELAWEEG	AAPTLRIMPAKWEEG					EDDLKWVEENVPSSVTD	ASKIRVHSRGNLWATGHF
AAMTIRLGWLGWEEG	AASWTHCPHGGWEEG	AAYDHESSVLVWEEG	AALRFSSTLCAWEEG	AAYGADFNRLGWEEG	AAYLLDANGCGWEEG	AAMTIRLGWLGWEEG	AARFERALSVMWEEG	AASLVFMQTDTWEEG	AALQRDGVCRTWEEG	AAWVRDYSALMWEEG	AAHTWFGCESLWEEG	AVRGTTNGCQLSGKG	ATYQRSFSPIFSPRG	AANVVSSLVNQFPLG	AFSPVSNLYSRHHSG	ASKPYVYCQNGGSSG	ADHYLQVLVPRSFRG	AAASVSLIRVVWEEG	AAGIVLRQSCSWEEG	AALRRHGVVSGWEEG	AACESCECQRSWEEG	AATEISTIAQMWEEG	AALTRRTGNLGWEEG					GEIRGASTPFQ	VQRERVSAKNALESYAFN
AAWVQRSTMMYWEEG	AAANGTGSIARWEEG	AARNVMNLDRVWEEG	AAYMDSASFASWEEG	AAFSVEGSMLSWEEG	AALRSDDSWLAWEEG	AAWVQRSTMMYWEEG	AAFNPEGSILEWEEG	AALNYHCDQRCWEEG	AAVVKDRSAVSWEEG	AAMRRSPILCSWEEG	AAYELSTGNCGWEEG	ALLSVTHGNLRNGAG	ASGIRDLSLNLSIIG	ASVAGRIWLMDSDSG	AHQYRLIRPHMCYHG	APRFCSRVTIGSIIG	ARSFSYSRAPVSNAG	AATGGCLDIPVWEEG	AAVVDTYCLCAWEEG	AATDMGAWLSLWEEG	AASLHVMCTLEWEEG	AATRHMPNRISWEEG	AAGTRWPVRQNWEEG					AVPGFRGDEGPIGHQGPI	GVREVFETATRAALQ
AARTPWMCRQCWEEG	AAISPERVPSVWEEG	AAFRDSSVVEGWEEG	AAFEFDPVYLAWEEG	AALDGTGSLLCWEEG	AAWQHQGNVRSWEEG	AARTPWMCRQCWEEG	AAYRPCVSDQGWEEG	AAYSKAKISNEWEEG	AALVIMSTAPGWEEG	AAFFSADRTFSWEEG	AAYHNRADQYCWEEG	ASLRVFFRILRLYFG	ADCPTMGRPPVRSHG	APYRGLCANIPAANG	AADVPGLVFMVTNYG	ASRQWDRQEVCSSYG	AHFASVLAVREGALG	AAFRCLLQCDDWEEG	AAGVPLLGRLRWEEG	AARYELIDHLQWEEG	AATMLVWRDLVWEEG	AAIGLTRSVRSWEEG	AALHSWASNVAWEEG					AVSHEDQFLRLDFHAHGRHFNL	DVLGYVTPWNSHGYDVT
AAISSFSIERFWEEG	AALEGQSSQKGWEEG	AAMERMAPVAQWEEG	AAVVMDMSLWGWEEG	AAFRPIGNMHGWEEG	AAYRPDLSVLLWEEG	AAISSFSIERFWEEG	AAGQSVRFIPLWEEG	AAFCSELVRPAWEEG	AAFVSNRIEVGWEEG	AAVVHETSSLHWEEG	AAFRGYPTFLAWEEG	ARIDRVNTSDSHPKG	AVSSRFVCMDHRIHG	AQHIAFGQSDSPRQG	AVSFPRLVLDPNHCG	ANYRSFGTPHGKCPG	ASNANLASFLINSVG	AAYDGSESKYKWEEG	AASVSAGYSRHWEEG	AALVQRNTYLQWEEG	AAVWPVKCQSQWEEG	AAPVAASRKFSWEEG	AAVLIWPSNTCWEEG					IYHFMQAEEGNPF	SSYSLSRAPDGAALAT
AALSSPRLLYPWEEG	AAFCRQQCLTCWEEG	AAFDYDVPLLAWEEG	AAFKGSTNLHAWEEG	AAICCDTDILGWEEG	AAFVMESNRLCWEEG	AALSSPRLLYPWEEG	AALIRTTESLGWEEG	AAYTMLCNGPGWEEG	AAFYLSPSELAWEEG	AAYTYQEPNMSWEEG	AASSYCGCGACWEEG	AVFLHMAYPTLVVDG	AFYYPPPGIWTYHNG	ASSDHYCYHDVGVNG	ACGLPAFKFFPTEIG	ASCVIIESAVSASIG	ADRLVVQRSYEGVTG	AAASQPKRNKLWEEG	AAHLSGHDWILWEEG	AACGRLRVWKGWEEG	AALIQHSNLWAWEEG	AALWKARPMRGWEEG	AAFGSYPVRHGWEEG					DGPKFLKSGDAAIVD	EPGESVVIRIPVIRQGDT
AAVAIDRNCHAWEEG	AATYYEIMINGWEEG	AAFSKTENAPMWEEG	AAFEVSGSCMAWEEG	AAFDMIWTNTAWEEG	AAFSADTVYLSWEEG	AAVAIDRNCHAWEEG	AACIVQDSAPGWEEG	AAYRATLDTNGWEEG	AALRGMGSPLCWEEG	AAVSIASVCPAWEEG	AAFKSEISIGFWEEG	AALIISPLLHVFLTG	AYTDAMVLNLVRTSG	AGHFYNGERSLQSSG	ALTAPSGISAMSVMG	AYNVTTALLLFRHQG	ASWNYMSDPLTYQSG	AASTSGWPVILWEEG	AASMVMKSVFPWEEG	AACRRIDSKGGWEEG	AASIKVWRSNMWEEG	AAPQLRMRPIRWEEG	AALTQWSNHCMWEEG					KKKYFLHTSTPLDYEA	DIKEIEKKRVAALKR
AASWEQMHGPSWEEG	AAGAYPASLKSWEEG	AALVKVPMLTVWEEG	AAYNMIGDNNAWEEG	AALLMEVSLIGWEEG	AAWVVDPGMACWEEG	AASWEQMHGPSWEEG	AAYGLFPLSAGWEEG	AAAYPDFCNQGWEEG	AAFVQLHVEQSWEEG	AALRVSGNSCAWEEG	AAFLLDGSCQCWEEG	AVQEVTYLRNPTICG	ASCHALDAIKSDTNG	AFRLEDCLSSSLSGG	ATSQRTLLSIVSNSG	ARYLSHPSCQSFLLG	ASGLSPTMNCAVSLG	AAMNLHCSALLWEEG	AAMTYDCDLKLWEEG	AARMGVPTVYCWEEG	AALRMCRVPSLWEEG	AASELSYRKTNWEEG	AAFQAWPVWNVWEEG					SDESTLIEDGGARSDG	DVPSDRYKVEGFPTIYFAPSGD
AAFQLMIIRRWWEEG	AAQVQMLKFSGWEEG	AAYVPCNNLQPWEEG	AAFYGGSSLSSWEEG	AAFEALESQMGWEEG	AAFVKEETSMGWEEG	AAFQLMIIRRWWEEG	AARLYNTELTLWEEG	AARRFTMCSNIWEEG	AAFAFDRGFISWEEG	AALWHMDSETCWEEG	AAWSMDHDSCGWEEG	ASDQLHDDGSMMGFG	AAEGDCFMIHFAMFG	ASYQIALSQTKMSVG	AYNSCVLRSMSIMSG	ACELMLCDRVLHALG	ALRNNGLRISLNPYG	AADARYPEIFMWEEG	AASDIILSQVVWEEG	AAVRYQVDQRSWEEG	AANSVLGLRTHWEEG	AAFMSWTTSHGWEEG	AALNARGTLLHWEEG					VPKPVVAPTLSVVQTEGSRIAT	TAIIVPHRAREHH
AAYSVRGDLDVWEEG	AAQWGYMYPSSWEEG	AAYMSTLNRLAWEEG	AAMRLTSCPLSWEEG	AAWDVYPDEVGWEEG	AALTVDQSCRSWEEG	AAYSVRGDLDVWEEG	AAFDGYHLVGYWEEG	AADFGYDVNSLWEEG	AAYKPGLSFLSWEEG	AAYSNVCVQECWEEG	AAWCPDQSLRMWEEG	ALQSPIMYHDPTSFG	AYDRSTGFHYQSDIG	AHSTFFQCILSNCPG	ASPPFFIAQSNVRMG	AACARCYVHGLCHVG	AEFSTPSSLYVLLLG	AARDAKPYRTHWEEG	AAVLIWHIVTSWEEG	AALSRVYCNRVWEEG	AAVMRIPTRTGWEEG	AAVWEYNDRIGWEEG	AALRSGRVLRSWEEG					LKPEFVDIINAKQ	YPPELQLRFLRNGLAAGTG
AAFGSRGMSSRWEEG	AAYSSVNVMKSWEEG	AAYCNAPAQSAWEEG	AAIVSDSSLLVWEEG	AAVFPICNMNSWEEG	AALLVMPNNLSWEEG	AAFGSRGMSSRWEEG	AAWTEIGRNKTWEEG	AAFGSTVNCVGWEEG	AALFDVPSQYCWEEG	AAFRISADNMSWEEG	AAMSFMGMDCSWEEG	AYEGMIHLRMVLHLG	ACVTIRSSPNWFLSG	AGSFTLDCQFLPYQG	AFRLEDCLSSSLSGG	ASYQYSPLNAGDLYG	AGKFSLEGTSFCRSG	AAMDLRHQMGGWEEG	AASADPSRTCRWEEG	AAEMVAVHKSRWEEG	AAFSMKGNIKEWEEG	AACQLESCMRAWEEG	AALSRSTNGLSWEEG					IGNSFMIDPVLGSIKT	QAQGILIRDNVRTIG
AASGLFMHPLLWEEG	AAWEFEFSTLSWEEG	AALTGDSSFACWEEG	AAFRIDLNVMQWEEG	AAVAFDVTPTAWEEG	AAFSRCDTDVGWEEG	AASGLFMHPLLWEEG	AAYQSESNSQEWEEG	AAWISTPNFRHWEEG	AAHTWFGCESLWEEG	AALRSCPNSGNWEEG	AAAAWRSDFTCWEEG	AGSIHSFTHSPLTCG	AAHRDVHFASCWAPG	AHNLLYPFHLSGCPG	ASLERAFFQEHPMIG	ASGSSFNQESAVISG	AESVYRCDPSSRSSG	AARSASTDPIYWEEG	AAWFSNSGFNRWEEG	AAPGWDCGYPVWEEG	AAFRGWHPLKSWEEG	AASLLRNAAVRWEEG	AAPSVVRSWKSWEEG					PRTPTAPAVNLAGARTPAALAALSLTGSGTPPTAAN	LVGRGLLGRWGPNHAADPIIT
AAARVLVPLRIWEEG	AAWAWGMFLRSWEEG	AALSWESTVPAWEEG	AAFVPEMSLSLWEEG	AAYHNLLSPWGWEEG	AAFRSDTCTYAWEEG	AAARVLVPLRIWEEG	AAESLGLMTSNWEEG	AAYQLDKQLCGWEEG	AAFRCGDVQGVWEEG	AALWSANSCSAWEEG	AALTRQTTSHGWEEG	ASRLTVYACSGYQLG	AVFSGFPVHDQILLG	ASVNKRSFVIGNCAG	AHPLAPWLISSSFMG	ARSGWSACSSLFHSG	ARSTLFYPLWSNSPG	AACIYSVSGTMWEEG	AALFQNMCMTFWEEG	AAVSLVTSRYSWEEG	AANMCLKADYKWEEG	AAMIRHNVWHGWEEG	AACEYESREVEWEEG					YGSYSTQASAAAATA	EIDPIKKKDLHHSNGEE
AAHMDGWFGLVWEEG	AAWVIPFSLRSWEEG	AALGWTDTMVAWEEG	AAVVRMSCDNLWEEG	AAWSRAGCVMSWEEG	AASRFGCDSVVWEEG	AAHMDGWFGLVWEEG	AALVGMSGYVKWEEG	AAFGGSINEVGWEEG	AASILADSSVSWEEG	AAWLYDDLALCWEEG	AALRVECSPASWEEG	AMYILMPYTKKTLSG	AASQFALDTSVLQVG	ASNALESYMWIPVLG	AHNWGVLGSLSCKGG	ATGPGFWMNQVCVPG	ASSGRYLWMPSLPIG	AAHVSRNYIHMWEEG	AAVRGTWFTFYWEEG	AAITCNHSSFTWEEG	AAIIEKGTWPGWEEG	AAIRKWDIPTNWEEG	AADYLRLRSTYWEEG					TDLLQIDPNFGSKED	AVFSLLKANNPWPAS
AAIFRHFRLARWEEG	AAFFDTPTLMSWEEG	AAISGELSVMSWEEG	AAVHNSDTNRGWEEG	AAFSMSPVPLQWEEG	AAFLLDRSTGSWEEG	AAIFRHFRLARWEEG	AASTWDSQSSLWEEG	AACKLVLLSSSWEEG	AAAICEISLAGWEEG	AAICPSRVLLSWEEG	AALLEDYSLQGWEEG	ALSLFLINSWARYAG	ARTMPIMISVQCPRG	ADYDPLSNSPCAQLG	ASILSAANYGCAFNG	AFNADLTLPCSLMEG	AHPGFARTANMYVFG	AAVWQDKVTDNWEEG	AARRRGDPEFTWEEG	AAWDPCCVQFSWEEG	AALSKFSNHLAWEEG	AALEEKGNYYAWEEG	AALVDWPSMITWEEG					KYKASYVRSRSIRSVAIE	LLPALRAVISRNQEGPG
AARWTTDGQTLWEEG	AAISGELSVMSWEEG	AAFLETFTPCAWEEG	AAYMVASTVPCWEEG	AAFSLMETSLGWEEG	AAFVPCHALMAWEEG	AARWTTDGQTLWEEG	AAFLVQSAVAVWEEG	AALFGIDSVYVWEEG	AARIHRDIVMSWEEG	AAFVPNLDMICWEEG	AAWCADRPQNAWEEG	ARNTPMWISETSTRG	ARLALDHTLVSLFVG	AASLRFDPAYMSSVG	ACPVLVNQASGPGFG	ALRSNSFMASSNVPG	ANQVPQLVLLQANVG	AAQTSGYHVMTWEEG	AAIMPSPCGRTWEEG	AAVQKVDSASTWEEG	AAQKGYVVRRAWEEG	AAMLKCFYMGRWEEG	AALEGKLPLKSWEEG					ATRLLAHESTQRGFGLS	RAQELQQTGVLGAFESS
AAQFGSVRLLFWEEG	AAIDVFSRRGWWEEG	AAFVKEMLVLGWEEG	AAFNDCSTPESWEEG	AAFISIPECKSWEEG	AAPAYLAVSANWEEG	AAQFGSVRLLFWEEG	AAVFTDFSQMSWEEG	AALVYEITNVNWEEG	AAWMMSDTLRNWEEG	AAYLSSDGQYCWEEG	AAPWLRCGNLVWEEG	ADFNYSIILAVFYYG	AFREVSHMPVAWTWG	ALDVGLLLHLDSTIG	ALNVTWDSVHPCFTG	ASAPYRLALSRVGYG	ANFDYLGSLTSYHNG	AAMSSCTVCGFWEEG	AALSNFLGANIWEEG	AAEEIKRFGVPWEEG	AAVNPSTVRGSWEEG	AAKLRLHCLRSWEEG	AARGYASRVQSWEEG					ERTGYTLDVTTGQRKYG	VKLIHIPINNIIVGG
AATDVVWGTCTWEEG	AALFPTENTKCWEEG	AAFHSALNTLSWEEG	AAFSPDDSNLSWEEG	AAVWRYDSMLCWEEG	AAFYKTDNSPAWEEG	AATDVVWGTCTWEEG	AAFKPCRSVLNWEEG	AAAVSDLSMRGWEEG	AAVSKANVMSSWEEG	AAMRRVPSERSWEEG	AASSYIACSNPWEEG	ASLCRCVNVSRCVSG	ASYDRILMRPCMSFG	AVHCQALISMQCEFG	ATIDSLWLLHEKSFG	ASDLFLVSSSLTGFG	ANYGIMMPNRVFDIG	AATSRSEGAGDWEEG	AALSTASCIGKWEEG	AAMNVVSFMPVWEEG	AACNFRLIPTRWEEG	AAMTRKAVRASWEEG	AATVECQSNMVWEEG					DHESVISESSASSRQET	PPAENSSAPEAEQGGAE
AALDLGVGLYAWEEG	AAGLRSSPDGPWEEG	AALKSQVGMQAWEEG	AAILQQSSEMSWEEG	AALIPNRNAVSWEEG	AALRLSDTMLGWEEG	AALDLGVGLYAWEEG	AALESDRVMSSWEEG	AALADDKNVSAWEEG	AAYTRFGSGLSWEEG	AAERSMPSLFQWEEG	AALRLSKTSESWEEG	AFTHRLSNCSLCRTG	AYMISPCIYAMSRFG	ANWQLEDSLVPASIG	ARDDLLENMSVLHTG	ANAWRLMSNSLAFTG	ARCYEMGPVASAHFG	AASGRIVSRSFWEEG	AASFIPARMMDWEEG	AAVLRGRTWAQWEEG	AASLRMWANKGWEEG	AAQRNWRSQGMWEEG	AAAGRWTVRLGWEEG					EPLAFEGTPEQK	AESVVLEHRSYCSAKA
AADIFGSPRYSWEEG	AAVDSSDLGWGWEEG	AAYIQCPTCYQWEEG	AAFCISSNPDAWEEG	AAVASCDSCESWEEG	AAYLADDPYPAWEEG	AADIFGSPRYSWEEG	AAMRGVTPHSAWEEG	AAWYKPASSIGWEEG	AAFNGASSARSWEEG	AAVREYGTCSSWEEG	AAITGINSVCSWEEG	ALFPSFRSLPKSCQG	APPILVHSWTPNCLG	ASVDDWYLHPVNPCG	ADVSRVDTLLSHGPG	ATLFRNCSSLQGVDG	ACEQGNLNYLVCTNG	AAGNPQLNGVPWEEG	AAASRFTTCSRWEEG	AAVTKRRMSRRWEEG	AAEADILVRRTWEEG	AAPRQWPSLPVWEEG	AAMKWCPGVLSWEEG					YQPALMFSPTQPGRPHTG	DEYKEIFYRRNTDAAK
AADIRLLSVSYWEEG	AATIRFGLVTVWEEG	AALDGTGSLLCWEEG	AAYDPMAAVIGWEEG	AALAVDKSYHCWEEG	AAFIFTPDPVGWEEG	AADIRLLSVSYWEEG	AAFRSGRDDLAWEEG	AAMRLTSCPLSWEEG	AAYKTAQVPLQWEEG	AANLREPSLNCWEEG	AALGGISCCPAWEEG	ARLFGYLFVYCHHPG	AGSRFIVGLSDGLQG	ACSSSVSMVWTNSQG	ARSVNSFRMSPSPNG	ADLYTNCLNNPNVLG	ATNMTLMGSVHGWHG	AALGTVGPSDYWEEG	AARVDGCHRNLWEEG	AARLWVFDDLCWEEG	AAIIRMGTANLWEEG	AALVRERTFIGWEEG	AACRWHDSRQAWEEG					KVPGFADDPTELACRVV	SPGSLKAKQSMAGIPGRE
AAWVDALYWHTWEEG	AALGYIWALMQWEEG	AAHWACERSLGWEEG	AAFEFSRTTSNWEEG	AAYCGDRNSPGWEEG	AAWCGNRSPIGWEEG	AAWVDALYWHTWEEG	AAFAGSGCNRAWEEG	AAYKIAGVSCSWEEG	AAESFWKQDSVWEEG	AAYTRQPVWKSWEEG	AAYLGDAGTAAWEEG	ADPNPSLWRASEDGG	ASSFTCFLHQPNHVG	AETNAPRFAMQYVMG	ACVSYTPALLPNAFG	ADSWFSMLATSLSLG	ACSPYVSSISFFTMG	AASAHLNYRRVWEEG	AASVIIRSKLVWEEG	AAGWVIYRLNEWEEG	AALSLRHNRNAWEEG	AACRIRSCHLAWEEG	AAMTDWHNRDAWEEG					DLGNVTADKDGVADVS	LHVMKAMQSLKSRGYV
AAWLVMPYEYFWEEG	AALVRDSATHAWEEG	AAWLDMTSLRSWEEG	AALVSDGIRLAWEEG	AAYYVENSSKSWEEG	AAWVRMPSVIGWEEG	AAWLVMPYEYFWEEG	AALFSSCSLFCWEEG	AARCLNGDLLKWEEG	AAIGRDRSSCAWEEG	AAFCSMSIPYAWEEG	AAVRMNRSNRGWEEG	AMVSTQNMDALGLNG	ALDLLTIRCSTPPLG	ASVLYRNVNMASLSG	ARSFSMYMNSVSSAG	AWAQLCVDPVCSSPG	AIGKWSFDDTYLSWG	AALRQDTHRIRWEEG	AAIGERGCFYTWEEG	AAGYSIRRHGSWEEG	AALSMRNTLPQWEEG	AALVEWRSGCGWEEG	AAFRSVHDILHWEEG					IIQKNSYRYDHSVSNDK	VPVNKLAAAVSNFGYDLY
AAMLRKYAGETWEEG	AAMSPFLFMRTWEEG	AAMDRSSNAFCWEEG	AAFHFDKSLLGWEEG	AALMREPSERCWEEG	AALECQDSLIGWEEG	AAMLRKYAGETWEEG	AALVLMPVRPAWEEG	AALLNQGTRPCWEEG	AAYRRNWPMVSWEEG	AALCSSNSLVTWEEG	AADFISLGTLNWEEG	AIPAFSFCYTTTDNG	ASYDRSPSGSAHDSG	AFLADSSFSFSDLGG	ALSLTRMDDVVCFSG	AGSYRQCDRKWGSIG	ARMYDVMASCLSDFG	AAKNLRATSIMWEEG	AAWDPCCVQFSWEEG	AACGIVPGLHIWEEG	AALVDMASHRSWEEG	AAEEIKRFGVPWEEG	AAGKMFSTKYQWEEG					KPLTLSNYQTNKAKHDE	APHHSSYVHLRPARPTSPPA
AASWFPWDDQFWEEG	AAVLMESSPGAWEEG	AAFDMIWTNTAWEEG	AAVSKANVMSSWEEG	AAWTESMVPIAWEEG	AAFRNTLAARCWEEG	AASWFPWDDQFWEEG	AAWLSLDSNDLWEEG	AASFNIGCNQVWEEG	AAFVRQTGYHSWEEG	AAWLPSVSLCAWEEG	AAISGELSVMSWEEG	ASSLCLSPHIRTVFG	ADYLLVSDESDHLCG	AENSLFYLANLKHRG	APWYRPAFSVCTPRG	AFDHITHDMSCMQKG	AARGLNRVSSNRSYG	AAASVFLESKGWEEG	AAGGSVDARANWEEG	AACVSVANRPQWEEG	AAFRQGRCHPGWEEG	AAWCSMGDHLCWEEG	AASTDEEFRIWWEEG					SRDPDAQPGGEL	VKSFVMNFKNNNSKWK
AAQSPVFVLSFWEEG	AAFLADPGTLAWEEG	AAFYSDKTCTLWEEG	AALCRLPRVHLWEEG	AALCRMPTMLLWEEG	AAYECMVDREAWEEG	AAQSPVFVLSFWEEG	AAYVNLCRGGTWEEG	AAMERELGLSGWEEG	AASSYIACSNPWEEG	AAFGYMENLCSWEEG	AAYLGFNNPLCWEEG	AVKPASAWAWKRIVG	ARMSGSAYRTLPVVG	ALLGSDYKACSSGFG	AGSLRGADTQYHQVG	AQGVCRLMTTEQSLG	AQYSSATVPYGSRPG	AAVQRDALPRIWEEG	AAVAVHRSRGDWEEG	AAGRLTNRSCRWEEG	AALRSWPSPRSWEEG	AAMRMRESICQWEEG	AAPIRLWSNRIWEEG					IPPSGPAGELKFEPHI	APGLLLLGSGSRAAHDPPA
AAPKLYLGDRYWEEG	AAFDMIWTNTAWEEG	AAFDSGQNVVNWEEG	AAVRPSVSNSCWEEG	AAYVFQPSFRSWEEG	AAYKMEKSSRSWEEG	AAPKLYLGDRYWEEG	AAWGRASSETMWEEG	AAGFRSICGFSWEEG	AALKNMQSERIWEEG	AAWSCEFTEISWEEG	AALWVQDMCLGWEEG	AGRIRCVGLAKLHFG	ATLSMFIMNDSIVVG	AGTDNFTSMTCMCNG	AAFSYDSDPDILIVG	AVYHAVDSCPGFYVG	AQAFHAASSEVSYHG	AAAMLQLVLVYWEEG	AALQGRARKWYWEEG	AAVSHRLCYGGWEEG	AANPCGNDHDPWEEG	AASFRIWHNRGWEEG	AAISQWAINRSWEEG					GGSLKTFRALLTLAAGAD	IHAAITLHPNKRPAY
AALHMWDIDAVWEEG	AAFYSDKTCTLWEEG	AAWDVYPDEVGWEEG	AAYHPYNSARSWEEG	AALRPDLSLVNWEEG	AAWCQERTCKQWEEG	AALHMWDIDAVWEEG	AAQSRMDVTKAWEEG	AAGDVVPAWSTWEEG	AAASMDGSCISWEEG	AATFRDISCFAWEEG	AAYKRDCVMGAWEEG	ASMRLYKAVQDLCWG	ALSGCPCPLGFHDVG	ASGFSYIKANALHPG	ANVCYLNTLRGLDSG	AVWGADYRFFPSILG	ALDAPWAFDSSNGIG	AATAGDTADTRWEEG	AALSNREWSRMWEEG	AAEPGRIRNIRWEEG	AACMEWKTFPAWEEG	AALRCRINTLSWEEG	AANVAYWRNRLWEEG					VKLIHIPINNIIVGG	GTGQIINKNNRRLAE
AAWKVYCFEITWEEG	AAFDSGQNVVNWEEG	AAQICDQDCMAWEEG	AAFNGASSARSWEEG	AAFYMETSVLAWEEG	AAYVRGWVPHAWEEG	AAWKVYCFEITWEEG	AAQICDQDCMAWEEG	AAYHNRADQYCWEEG	AALDREASLCVWEEG	AALRGSGNQCAWEEG	AALSRMPLCRSWEEG	ALKFAFSNTQTVHQG	AISASFPSLTNSLNG	AGLSLRNSYGTDVTG	APGLYAHVQSDFAYG	ATGNEKIALSSISLG	ALLDNPHFRQMDALG	AAFWSVIMSWRWEEG	AAHRTGTYSRQWEEG	AALRNKNVHIAWEEG	AALRGNRVLSGWEEG	AAMMGWTPNLGWEEG	AAPILWKSFLCWEEG					QTPQVQAALSVSQENPE	LSKDPNIVIAKMDATANDVPSPYE
AANSHRTSLMHWEEG	AAFNPVHCLTSWEEG	AALVKTHTFQAWEEG	AAAVADPTVRAWEEG	AAFKITDDTWSWEEG	AACVAVEDLVSWEEG	AANSHRTSLMHWEEG	AAQGLYPASATWEEG	AARIHRDIVMSWEEG	AAWQNSVSYASWEEG	AAFNQVPSLICWEEG	AAFAGSGCNRAWEEG	AMFRRVGTTLSLSHG	ASTPHTSLFNIVASG	ANLNLLDCNKGNMTG	AESSHSVFLEQNSRG	ASYHSSVMLDRNLLG	AHSDSNAYSRQSIPG	AAMTFMQVWRHWEEG	AAAHITLTLTNWEEG	AALKPWTSWHLWEEG	AALHNGCVFLSWEEG	AALPNWVALDYWEEG	AARKAGRWRCKWEEG					STTPRLSRLATNTSAPDL	NILSQGSKIQTR
AADYYSDLGMVWEEG	AAIQGADSGTGWEEG	AAVAFDVTPTAWEEG	AALRVMPVLPGWEEG	AAVTPARNQLAWEEG	AALVFDSDIVAWEEG	AADYYSDLGMVWEEG	AAFHCESVAAPWEEG	AAVKHDVNFQSWEEG	AAFHAIGVTSGWEEG	AAEYKIELSMLWEEG	AAHYRDTVMSSWEEG	ACLCSHLGLPTRSTG	ARLLRDSFSVRSKNG	ACPYRQILVNMADTG	ASLFRVQLSLDSSAG	AEYARCNSLPAYHLG	ARSAQFKIQSACTQG	AAKSPGLIWCYWEEG	AAGIWGRQNRVWEEG	AADFCCWNSGRWEEG	AATISLRRSLYWEEG	AAHMRAFKSHLWEEG	AALVNIRCNKGWEEG					VPAMYSSDTRGSLPAEHGVLSRQL	GKVKVGVNGFGRIG
AAWSKLDSTVLWEEG	AAFRTSSNPMRWEEG	AANMFRVIGDAWEEG	AAVHREYSHMGWEEG	AAFRDSPDVQGWEEG	AAIFKDATLSCWEEG	AAWSKLDSTVLWEEG	AAWLQQNSHPSWEEG	AAYVSNNSIRLWEEG	AAIHNDIPMLVWEEG	AAMMLSLDCTAWEEG	AAFRGMLVESSWEEG	ACMVFRQPRMCEMYG	ATERSRFGIAKCNRG	APSHNSGYVSEMSVG	AMVGTFQNMESNALG	ASHFCLLDSMRSYTG	ANRSLPCFTVSHNRG	AADICLAEWTCWEEG	AAEWKYTSDGLWEEG	AAVCRFGHHSVWEEG	AALGWFPARLMWEEG	AAVWPIRGMPCWEEG	AAMTCDKSLRAWEEG					LHVMKAMQSLKSRGYV	SVEITMKPSKASELN
AAIISNALTSMWEEG	AALLSCGCIVSWEEG	AAFYEYNPNSAWEEG	AAWRLDACNVHWEEG	AAFRSEENPCSWEEG	AAFLNIDSLSAWEEG	AAIISNALTSMWEEG	AAMNFDFWCCPWEEG	AAVRQMTSSSHWEEG	AAVRMNRSNRGWEEG	AAFIESFVCSGWEEG	AAFGLVTDLTMWEEG	AACRMSNGNGAGHHG	AQYLKLGTPSGLLLG	ASPPTQLAFSRNPQG	ASAVSPVIHIMSSDG	ARGHLRLMSTIRSYG	ADLDFVDNLTNRAIG	AAFTTSSSKRAWEEG	AARTSLGSMSHWEEG	AAGMRLARPNLWEEG	AAGDAMRNIRNWEEG	AAVYSRLNHNGWEEG	AAVVPYSTLGAWEEG					QKRAWITAPVALREGED	GPRTLRSLTVSLGPVS
AAGERTRYHSCWEEG	AALRSQRCRTNWEEG	AALFKTNSSIQWEEG	AAYDVERTFKQWEEG	AAVRVDSSINGWEEG	AALTGLRTELAWEEG	AAGERTRYHSCWEEG	AAYRVIPTFSGWEEG	AAMAQEVSLLSWEEG	AALESSPTWNAWEEG	AASGFTCEMALWEEG	AAYMRSCAILSWEEG	AVLRHYLDLGVRYAG	ALNAQFACSCVHHGG	ARKAGTWVSDLINLG	ASNAFKYVPALRAFG	ANSLYNDNSCVTGIG	ALSGYGLDSSIPHFG	AAFYWVSRVGLWEEG	AAWKHARTHLIWEEG	AAMSRFYSSTCWEEG	AASDVICKKDQWEEG	AAVARMMTLRGWEEG	AAVECGRVWECWEEG					RNIIHGSDSVESAEK	TEATLGHAKTLLAAIR
AAAFVWVVAAVWEEG	AAVAFDVTPTAWEEG	AAFSMSPVPLQWEEG	AAFDYDVPLLAWEEG	AAYRSDVSNSGWEEG	AAFMYQISPLCWEEG	AAAFVWVVAAVWEEG	AAWVVDGSPRAWEEG	AAPFFEMAAVCWEEG	AAFFDTPTLMSWEEG	AAVSPDSVHMGWEEG	AAYVRSFSSPAWEEG	AVSYGPSHYFLSDIG	ACLYTAENSWSHKSG	AFSVVTTLPSSDRYG	ANGFGLSAIPFSWHG	ASFLSAGVPFASPHG	AGRWTDYTRSRSTLG	AAKYIVLETSDWEEG	AARKGGASDTNWEEG	AAFHMRVSRYHWEEG	AAHLRAMRNRWWEEG	AALRNKNVHIAWEEG	AAVMNGHVNRGWEEG					IRRNFELMEAEKTKLL	DAVELHIKNVQPSDQGHY
AARSESPKVERWEEG	AAWFSIDGTVAWEEG	AAFSIDRVQAGWEEG	AAFLNCKVPFAWEEG	AALLDDSNLYAWEEG	AAWWSDYTLSAWEEG	AARSESPKVERWEEG	AAFSMSPVPLQWEEG	AAMRILPVPYCWEEG	AAVMECETMLVWEEG	AAFVNFGCVRSWEEG	AAFQPFRSMVCWEEG	ASVNMTSCLVIAARG	AGIVLYDEMTFLSRG	AYEKPLDVFIDTSMG	AVPFLTVRRDRSCMG	ARSSQLIFMDHSCQG	AHTPLGQIFTIMSNG	AAHRYCERRCWWEEG	AAWLKHNTRTNWEEG	AAFLSDAKSGCWEEG	AALMEQVRVMGWEEG	AAIVNLPLRAQWEEG	AAGIVFWPTAEWEEG					RVNLIESDVVAMSKVEK	VAVGVIKAVDKKAAGAG
AALEGISRSGVWEEG	AALRGVICPLSWEEG	AALIFDQTFAGWEEG	AALTNELSLQAWEEG	AAYIFDESVISWEEG	AAWYVDNDSSAWEEG	AALEGISRSGVWEEG	AAWTPGGVTRGWEEG	AASLFTAETVCWEEG	AAYQSESNSQEWEEG	AALRNSNTRVSWEEG	AALFDISTVQCWEEG	AFFSYHIDMEMNHRG	AGPLLMRMSSSFHIG	ACCDPQFCILSDMSG	ALPSDLVYLPQGNTG	AYYDYVPADWQCAFG	AFWNIDTLDSVFPMG	AAEFNSKILVAWEEG	AAMASEFYSGWWEEG	AASDTRGTTRCWEEG	AALVSWPTRTLWEEG	AALKPWTSWHLWEEG	AAVTSVEIMPAWEEG					KPAPALRSARSAPENFN	VLMQREVSVQYSKEESRME
AAARKANAVRWWEEG	AAFSMSPVPLQWEEG	AAFYATTSDSQWEEG	AAFSKTENAPMWEEG	AAMTYVPMSSCWEEG	AAHVRMENLEAWEEG	AAARKANAVRWWEEG	AAFRTEIQMRAWEEG	AADVSRLQNNEWEEG	AAFLETFTPCAWEEG	AAWGTCKTLHAWEEG	AAWIRSCPMWSWEEG	ATSSPWMVSSPHFSG	AIPLASSYSCLPSVG	AAHCLSFLKQATTLG	AGELREIGSVLGTKG	AHKLVFPYSQMGNLG	AYSDTRGLFAQSLNG	AARRRFLTRNEWEEG	AARNMTLLATIWEEG	AASRIRGVCNHWEEG	AAFHPMRSRHAWEEG	AARKIHVMNSLWEEG	AAVVQLPTVVCWEEG					GPRTLRSLTVSLGPVS	SVGIVTTTRVNHATPS
AASHWWYVSMFWEEG	AALSMFPVLHSWEEG	AAFCVNQNSPSWEEG	AAIHHQGVVLSWEEG	AALKREYTALGWEEG	AALQRERNTLSWEEG	AASHWWYVSMFWEEG	AAFTLVGDAGSWEEG	AAWLSCHDVRAWEEG	AAYRGFSVEAVWEEG	AALTSILNNACWEEG	AALMKERTDRGWEEG	ALDYIVTYGSCYDCG	ADDYWSLFTGCLTSG	ARSVAQELRRASVIG	ADLFYHIAAALPGRG	ASASRLFREGSTLAG	AAFRLDRSLYAIQCG	AACMRGLTYLFWEEG	AACAGMPKENAWEEG	AAMSPWPVKAQWEEG	AALISSRNLMGWEEG	AAPRARKNMVAWEEG	AAMDLFQDTLCWEEG					FPRQFSKHSGHLQRQ	ASDRISLHRDLGPDTRPP
AAYRPVSCLYSWEEG	AALVYLIVLTVWEEG	AASHSYALARNWEEG	AAFLLSASERAWEEG	AAFVVMHDSHSWEEG	AAFLLERDRRGWEEG	AAYRPVSCLYSWEEG	AALIASESLLSWEEG	AAIGCIFPVASWEEG	AAMMSDLCQDGWEEG	AAVELAHDLDAWEEG	AANFCWEMDSVWEEG	ALLDCAVSSLNHVRG	ARCGTRRDLLALTIG	ASLTHFENCISLLLG	AASRYASLNSSCACG	ASHIHLAENLACHGG	ARPYLTYDVSLDSAG	AASQTLNSMIRWEEG	AARKSVGSSIRWEEG	AAIIKPSPNLHWEEG	AALRNANLPMAWEEG	AAIASRFNRLGWEEG	AALNGHGTKSGWEEG					LKDRWYQADSPPADLL	RPYQVVGFPNRFSSRPI
AAKGYLLIDFKWEEG	AACSNLVCSLAWEEG	AAWVTSQSLSGWEEG	AAFDELLPMSSWEEG	AAVVRELTSCAWEEG	AAYVDDPNRFAWEEG	AAKGYLLIDFKWEEG	AAVSRDVATMAWEEG	AALLEDYSLQGWEEG	AAFWREDSLTGWEEG	AAVSEDRTLSNWEEG	AACYELAVNPAWEEG	ALFLHILGNCCEFIG	ASGSTCFTLVTGSIG	ASAILISPNLADQYG	ALPSFLNDGVSAYRG	ADHRLHYLKSCCGLG	ASLYQIMALNPALSG	AASRTASVSEKWEEG	AAVCRFGHHSVWEEG	AARGRVRSLRDWEEG	AAMGAVTPNLSWEEG	AALSSWQVRKQWEEG	AAMTQRRALVGWEEG					NGAFTGEISPGMIK	RPQAVLSEQQNGLAVGGGE
AADLTLSPPTWWEEG	AAFISIPECKSWEEG	AAVWRYDSMLCWEEG	AAYIFDTSAKCWEEG	AALVDMWTLSGWEEG	AAFCRSGTMMGWEEG	AADLTLSPPTWWEEG	AATYYHCDFIHWEEG	AALVPFRSCLPWEEG	AAHYVLEQVNRWEEG	AAFTGVRDVRCWEEG	AAFLRSPSLVCWEEG	AFGGAARMRLASLQG	AVAPVGLDRVLSHFG	AGYVMHTMVDTPVLG	ASHVRHDGSVAAFMG	ANGLMYRSLLNMAPG	ASRLHMGLSPHAFLG	AAGLCVGPRHFWEEG	AARVSFMMQWRWEEG	AAEMVKGWPTRWEEG	AAAGIVSKVASWEEG	AATRVWPARVSWEEG	AALTNHRSFPQWEEG					AEYEVYVVAENQQGKSK	ALAEFAVLPHHSEG
AATRQYTDKCPWEEG	AAFQFRSSANRWEEG	AAFKRMSGNLAWEEG	AAYMSTLNRLAWEEG	AAFSRDCSCQVWEEG	AAFVAEKNVISWEEG	AATRQYTDKCPWEEG	AAFVRDFDSACWEEG	AAWCADRPQNAWEEG	AAFRCEQSEQYWEEG	AAYILDLAPRVWEEG	AAFSCGKNPIGWEEG	AWPTYLQSVSHNTVG	ACTIQPDVPPNSHCG	ASSKLRFNAVPHSGG	ASGSFSRALSSLSCG	ARHLAPCQYSFMVNG	ADYSVAPDIWMVGNG	AAVWETWLGLVWEEG	AAMPGHSYTAMWEEG	AAGDRLGVMSSWEEG	AALHKVATNRCWEEG	AAESLNMWGSLWEEG	AARINCIRSTPWEEG					VRNFKVSNTQDASVS	GPPKENKIVPAKDLVLLS
AALVSVTCSSYWEEG	AAFQFSPCMRSWEEG	AALEQEYSLSHWEEG	AAWKLQSNMAGWEEG	AAVELDFSCACWEEG	AAQSLSIMSSNWEEG	AALVSVTCSSYWEEG	AAFLGIPTESLWEEG	AAYCQSKAQHSWEEG	AAFAGSGCNRAWEEG	AALLMDCCNRSWEEG	AAFVFVPAEQSWEEG	AMFTNVFFSSTVISG	ATKWPTMSLFAFLPG	ANLSPPFVPMCTPPG	AHLNGTYGVSRTEAG	AQLIMIDSTVSSYKG	ALHSDNLMVALSNLG	AAFLHSHHSVGWEEG	AAFLSLGRRCLWEEG	AAFDPPDFLCLWEEG	AALRERASLSGWEEG	AASSCMFAWPNWEEG	AALRDMGSLRNWEEG					KENQDIRLLQAQLQAQK	KENQDIRLLQAQLQAQK
AAAPLNNCYTGWEEG	AALEQEYSLSHWEEG	AAVENTDSSMAWEEG	AAYCNAPAQSAWEEG	AANFWCASVNNWEEG	AALHGDVTVKGWEEG	AAAPLNNCYTGWEEG	AAVVPMRSMSCWEEG	AAYSSVNVMKSWEEG	AALRSDFPNVAWEEG	AALSPDVCQRSWEEG	AAVAFSSSLCAWEEG	AFVSVCCLWICFSYG	ACHALHHDSVQYLAG	ADYSTHGDLFCAVSG	ASTIRQMDRMNSEYG	ANLVVRPMQCPYAKG	AGDFHHLLAGECTAG	AAWGSAASLLNWEEG	AAFVACSGMNCWEEG	AAVYNSLLNLCWEEG	AAILGGVVLEQWEEG	AALSVKTTWKEWEEG	AALRNRGNWLMWEEG					SAKNVVLPTETEVAPAKDV	QTEELKNWKPARPVG
AAYSVRTTSTVWEEG	AAFLNDANGGYWEEG	AAVGSDLSVIMWEEG	AALSWESTVPAWEEG	AAWISEYTQCCWEEG	AAYVELSANVAWEEG	AAYSVRTTSTVWEEG	AALCKVLLGGLWEEG	AALYSASSVSSWEEG	AAYVSQSPAIGWEEG	AAYMSQRGLKAWEEG	AASYSLETNMLWEEG	ALRSRQVTRSCSHVG	AHCSPLFSTDLVMAG	AMSSHTYSIGRSLSG	AARQRVVGDPSFLAG	ASFRFLPQADLCFDG	AFPNFWALTPSLGLG	AASIVGQDNRMWEEG	AAHHGCRRCDRWEEG	AALEVRYKECGWEEG	AASLFLANQWSWEEG	AAVLRRGVHLSWEEG	AALRGWEARRVWEEG					RNRELTITWAPLSREYH	VANKAAFHKSIRSKYKPTP
AASARKTGPRPWEEG	AAVLHLGSTSLWEEG	AAYCGDRNSPGWEEG	AAFFDTPTLMSWEEG	AAWRQCGGLSSWEEG	AAFYPLVDNIGWEEG	AASARKTGPRPWEEG	AAMARIDLSQCWEEG	AASFSNYSGDSWEEG	AAYVNLCRGGTWEEG	AAFCLMPINFAWEEG	AAFCQDGANGHWEEG	ARSVLEIFVSRYANG	AAAPPVCVDQSALHG	AGLYVDTYSAEMSPG	AEEVGRHWSFAGNPG	AGRPWLLQKASLGVG	ASYSKVYANVGSSAG	AAEKTCARFLVWEEG	AAILFIRAYMIWEEG	AALWSQGTIRSWEEG	AAQGTVKTMKTWEEG	AASLRLHNSRTWEEG	AAWYTMCERNPWEEG					PDFAYSDSRVGF	TLDHLHGVSNRASLHYT
AASSGACSAFLWEEG	AASFNFDGSNRWEEG	AACVSDLVALAWEEG	AAISGELSVMSWEEG	AAERRMESPLGWEEG	AALRADLTWRAWEEG	AASSGACSAFLWEEG	AASWSLFSNVGWEEG	AAMLSTSVFPCWEEG	AALECSFLLLGWEEG	AAMRLENGNCAWEEG	AAFSRCQSELNWEEG	AEVGRPRLKNWLTPG	ALTTFRRVLDMVVLG	AQRFSCLPARIQVGG	ARTLTCRRVRVYWCG	APDCRPILGILSNFG	ASMAFLSTNPEFGCG	AALCSKPHTAHWEEG	AACDGNQLSSMWEEG	AAGTNRYYCAIWEEG	AAMRGLKTSIAWEEG	AAMSPWPVKAQWEEG	AAMRFMPGRVAWEEG					LVQDYVQMKASELKQEQETQGSSSAA	GHFHLLRHKPFAANGRSPS
AAVDLVLPIKHWEEG	AALLVDPASRAWEEG	AAVCRSQSSVGWEEG	AAIVLVENEMGWEEG	AAWVRDYSALMWEEG	AAFTGQDSMLGWEEG	AAVDLVLPIKHWEEG	AASHVSPGRQLWEEG	AAIRVHNVTLAWEEG	AAQRRDVSLNSWEEG	AAYMRQSAIHQWEEG	AAFRLEVSCPVWEEG	ASSALTCRRSHLECG	ADCLFSLLPTLTHIG	ARYLRQDFINLSSMG	AGNSLPRLGIMSNSG	ALVVERSACGIRSHG	ARSYICTNNSLSYIG	AATIMVMVCFYWEEG	AAVSNMGMRSFWEEG	AANRLEQINVRWEEG	AAIRPHSAIYAWEEG	AALVGMTSRLNWEEG	AAFKTYPDLVGWEEG					FPSTFSPAGSVEGSPMHG	FGGHIRQQGTRHGRSPQ
AAYGVGDYCMYWEEG	AACVSDLVALAWEEG	AALCRMPTMLLWEEG	AAFLETFTPCAWEEG	AAWRLADSCVAWEEG	AALISIHSELGWEEG	AAYGVGDYCMYWEEG	AANLDMRSEFRWEEG	AAVSRVMPVLSWEEG	AARLNIKGRKLWEEG	AAIESDCNPVGWEEG	AAWIHQCNVYSWEEG	AFCVAFIGCTVSALG	ALPPGRKLRGFPSSG	ASRLHMGLSPHAFLG	ARYSIIRAQYGMDIG	ARSWVYRFADTVEAG	AYTFRLMTANVMCLG	AASVPQMYWCSWEEG	AAQGLVYSRHDWEEG	AAPDNSCDPANWEEG	AAVTDQLVHRGWEEG	AALRGKRCVAHWEEG	AAVLKRWTHAGWEEG					SPVTGYRVTTTPKNGPGPT	TATDIRVAFSRLHTFG
AATTLIWCHSSWEEG	AASRASNPFLWWEEG	AAWIHQCNVYSWEEG	AAFLCDPTAESWEEG	AANIYADMPCAWEEG	AALNSDSSLASWEEG	AATTLIWCHSSWEEG	AAWTESMVPIAWEEG	AALNYCASITAWEEG	AALLSTPVWLGWEEG	AAMRDEVSLTTWEEG	AAWRSDMTFWAWEEG	ASCLVPLVLSFSPIG	ASRSFLFASHSSFMG	ASGPSVLGPDLTMLG	ATFRLSPLVIGADPG	AEQNICVHWDPASFG	AVTSSQFRGECPVPG	AAASNKEWFGLWEEG	AATIEYSIANQWEEG	AAMCSSWNQIAWEEG	AALTGRRTMAGWEEG	AADVLRLRETYWEEG	AAVESHNSLHGWEEG					TLQAYNGYVTNLQQDTS	VLDEIKRAVSERQALR
AATGCISSYWSWEEG	AAWDSFIVESSWEEG	AAFSRLGDPRSWEEG	AALNCAKIPVSWEEG	AASRIVHLAVPWEEG	AAFRCADSSPGWEEG	AATGCISSYWSWEEG	AAYRGSPAYEAWEEG	AAIHNDIPMLVWEEG	AADFVIELNQVWEEG	AALNFAESPKCWEEG	AAFERSDVTTGWEEG	AFRFHDMVDVVYAFG	ACSSFMYQTSLDCVG	ADIDFLLEITADWRG	ARFTQEDYHCAMSPG	AKLVHQVLAECSSEG	ASYYEYDKSSTPAFG	AAYVRCNVRDQWEEG	AAKSVVRISIKWEEG	AARYPSNICFVWEEG	AALSEMKTWAEWEEG	AAPRILCIPSTWEEG	AAKNIRVWPTWWEEG					AQPATEDWSAAPTAQATE	RPKMSLAQKKDRVAQKKASFLRAQERAAES
AAHVPCCGFFRWEEG	AASFWLSDLTLWEEG	AAFYMETSVLAWEEG	AAYGADFNRLGWEEG	AAWYNTESCVGWEEG	AAYMHDCTCLCWEEG	AAHVPCCGFFRWEEG	AAWIHQCNVYSWEEG	AALLNEFTLDCWEEG	AAFQGIEVCMSWEEG	AAYVPGWNAPGWEEG	AAYNACPNGQVWEEG	ANSFVRSDSCYCGDG	AECMELPLVGMESIG	AGRCATDVVNDSNSG	ALDCLMSEKNTISTG	AKILFVSNPHSPITG	AGGYFGQPNMYGLRG	AAEIFGDVDGSWEEG	AASIQASTVDSWEEG	AAAELISVMPLWEEG	AAVVRRIDTIGWEEG	AAEMVKGWPTRWEEG	AALVRHSSFVGWEEG					MKLNVHMDSIPHHRS	RPPIAIVSPQFQEIS
AAAYSQSSDVNWEEG	AASIPNLLNESWEEG	AAYHDCSSMSGWEEG	AALDGTGSLLCWEEG	AAMDMELSILGWEEG	AAFLGTSDCLCWEEG	AAAYSQSSDVNWEEG	AAFLSHNLEAGWEEG	AAYVSEYSFGSWEEG	AAIWQCPTSHGWEEG	AAWVRDLCWSSWEEG	AAVRVDSSINGWEEG	APLVVKFNSFVHHPG	ASDNLMLVTSQTSIG	APSEMINCANIRQMG	ASVQSYKANCVPYYG	ATSPFMTYNYVKVPG	AGSFLELKTNLAKSG	AAMKRVGFWLPWEEG	AACKKVCDFPDWEEG	AAQERCESAQAWEEG	AARLVVVMWWYWEEG	AALTHVTPSRGWEEG	AAVNEAPVRQAWEEG					KSPEQLRGDPGLRGSL	VESDLKKLGDQTGKKA
AAWLTRHYHMFWEEG	AATGLVAACDLWEEG	AAFTRVVVEPAWEEG	AAYRVQLSDYGWEEG	AALVPCLSMRGWEEG	AAYLKACSNMQWEEG	AAWLTRHYHMFWEEG	AAFYMETSVLAWEEG	AATQRFDVVCCWEEG	AAAYDACRSLAWEEG	AAYVQVWDNLSWEEG	AAFCGMVTSPDWEEG	ARLYSCRFFTMFSMG	ASMDFPLCNCITSAG	ASVFLHSPGNFMPSG	ACVAVNTYKMDPSTG	AGDGGFGKFSVCNNG	ALPELARCPSAFQPG	AARFFPQYRSAWEEG	AALWQRRYCWVWEEG	AALVNQQDYRMWEEG	AAVISVLCFSRWEEG	AADMVSSHAVQWEEG	AAMKNKRSWSAWEEG					WRDEFLIQASPRDPEN	LDRLLLHQNRVAHVHPH
AAGWFLPPVWCWEEG	AAHWWFGVWIPWEEG	AAFRDSPDVQGWEEG	AAVGRLPSNLAWEEG	AAYTMGTNLMAWEEG	AAYRFECSNLNWEEG	AAGWFLPPVWCWEEG	AASCLLFPRVWWEEG	AACMMSYYILSWEEG	AAPLGMRYNSTWEEG	AAYRDSTAPASWEEG	AAWSRIDILSSWEEG	ALFAFSKTAAFLALG	ARAKWRSFVSSGGLG	ARSFLHMLPDSGAFG	ARVNDFHMISSLSSG	ASFLSSCSPRNSVVG	APSQIMPDACGIQWG	AAIMEWNQMVSWEEG	AAWHYPWTRFAWEEG	AAEMMMCPSRTWEEG	AALKARLANQAWEEG	AAAGLWPDRISWEEG	AALVYREVNYAWEEG					HPTARPWRADDILASPPR	AKTSSLKPAVTRRSHRIK
AALVATFFTHTWEEG	AAWLGGTNVHSWEEG	AALLPDKGLASWEEG	AAFRPIGNMHGWEEG	AAFHEAYVCQGWEEG	AAVYTTNAMACWEEG	AALVATFFTHTWEEG	AAYCPCELSSLWEEG	AAVMECETMLVWEEG	AAFSMSPVPLQWEEG	AAFTYVGSENLWEEG	AALRKQCTPLRWEEG	ATFPGNPLCFVDYRG	ARYLRMTFTQNCVDG	AQHHLSSDRALRAIG	ADDLLLTCNFSPSCG	ASAFFTPFSPCASYG	ASGSGSWSFSNTLLG	AALLHLGLPKVWEEG	AAFDPPDFLCLWEEG	AAREINPFWPAWEEG	AAEFLRWWPVQWEEG	AAPIRWTNQHVWEEG	AAVHPLVFCLDWEEG					RMREYERMKTEAESN	LRAALGPQPTRSALRFPS
AALHLKIDFRFWEEG	AAHAHMGYEIGWEEG	AAFRSEENPCSWEEG	AAFDMIWTNTAWEEG	AAMVMDLSCTAWEEG	AAFMRDTSKRGWEEG	AALHLKIDFRFWEEG	AALKPDQLVLGWEEG	AAYQSESNSQEWEEG	AAVSNDRSCQVWEEG	AALVLDTCSWGWEEG	AAVRPCLDMYAWEEG	ARFGRSLFLAVVLHG	ALNSSPILCNAVCSG	ADSCRALMSMASQFG	ASMRPTYSHVSNLIG	AAGSFFTCPSMLSSG	ARDQTAYSAEGNPCG	AAIASMCNRLKWEEG	AALACWSVAATWEEG	AAGLLKSKNCRWEEG	AAFTHAPCRVAWEEG	AAISGVADRGCWEEG	AADLMILRQANWEEG					SPKDRPSFSEIASALGDSTVD	PVDLSKWSGPLSLQE
AAFSWGIGSHSWEEG	AAVAEREIMLAWEEG	AAYRSDVSNSGWEEG	AALLMEVSLIGWEEG	AAFLDVDTARGWEEG	AAWRDQLSQFCWEEG	AAFSWGIGSHSWEEG	AAWLGGTNVHSWEEG	AAFVPSSSLIAWEEG	AACYELAVNPAWEEG	AAFYEDWPMPGWEEG	AALDNMYTIPLWEEG	AGKPSKPVRWTSLRG	ASSLLKYFQTDSCIG	ARYDRLIACEHTIPG	AAHLRTTYGNCLNAG	AFWSEECSNWAYSGG	ADGDAYLDLITNCRG	AAMLDGSCYSAWEEG	AATVPADQYPLWEEG	AAAAECRCIQLWEEG	AAPEAFRSVIGWEEG	AAIIDWKSSFFWEEG	AALVSRRALHQWEEG					DPVFTQPTYELRLNEDAA	NHPVLEHWDPRIAKN
AAGKSEGLARRWEEG	AALLDDSNLYAWEEG	AALLDDSNLYAWEEG	AAFEALESQMGWEEG	AALVIDGSLIQWEEG	AAFEGMSTEVGWEEG	AAGKSEGLARRWEEG	AAWVPGRVQRSWEEG	AAYGADFNRLGWEEG	AAFSVSCSTNGWEEG	AAVIICESSRSWEEG	AAFVLMASNPAWEEG	AVFMICVTYSFPGTG	AKGRCPVYVDCISLG	ASMAFLSTNPEFGCG	AVSVYVADAAPLSIG	ALPITLVSTLASYSG	ALDGTGYRSYGTHPG	AAAYVTCPYNEWEEG	AAKGQCQESLSWEEG	AASDMLTTHGGWEEG	AAILGRRSDHQWEEG	AADMLRSAPNRWEEG	AALGRWSVQPHWEEG					APNPKIIRQEEGLHAGT	EKWKIARQESTSVLL
AAVLSSCEHREWEEG	AAVLVGWLECLWEEG	AAFGPWSSCRGWEEG	AAWDVYPDEVGWEEG	AASSYKMMGTAWEEG	AAFVEVPCLTSWEEG	AAVLSSCEHREWEEG	AADVIIGCHSTWEEG	AAVVSSHAVGAWEEG	AAWVTSQSLSGWEEG	AALSNGRSLRGWEEG	AAVWNADLSLVWEEG	ALLCFYSSIMCRASG	ASDSIAAIGSCHSCG	AGIVHDFSIGSVHLG	ANDSGCFWHLTNSFG	ARDFAHSYNVSTNSG	ACEGVRCDRTVRCLG	AASCNDNQAMKWEEG	AAWNYTYLLSSWEEG	AAYKGVRQDMPWEEG	AASSALIGRTTWEEG	AALVGRPSHIAWEEG	AALKDHISLHGWEEG					MKREYRGQRSVKALAD	LPSGVKSLNVQKASTE
AAMYESVDLVYWEEG	AAHVCQSDVMGWEEG	AASSEGRGVFRWEEG	AAYSPMLSAPGWEEG	AAPAIDTTLVAWEEG	AAVHRETCPFAWEEG	AAMYESVDLVYWEEG	AALLPSIGPHCWEEG	AAYRVANSLSFWEEG	AAFLRSPSLVCWEEG	AAFMSLCSNECWEEG	AATLRRDPVCHWEEG	AFITFALNIRASVMG	AEIPHPHRVIFHWTG	AFQAMDSNSVRCPLG	ATHRLKSFGCCNSVG	ASSPLVSCASELALG	AKDLMWMCCNLACRG	AAEGSSQSDMPWEEG	AAGGKMYPSKHWEEG	AASCEQWSCWVWEEG	AASLKLAVDRTWEEG	AAVYNSLLNLCWEEG	AAPLVWETRSAWEEG					LSLLGDIATDYHKQSHG	APPPVVNVRVHHPPE
AAPRLRLETNRWEEG	AAFSFCMHSSNWEEG	AAYYGSSSIRSWEEG	AAWLRNELPVSWEEG	AAVTGDLSTSAWEEG	AAFRLDHVQPAWEEG	AAPRLRLETNRWEEG	AAWTVDRARCAWEEG	AAFKPCRSVLNWEEG	AAFQFSPCMRSWEEG	AALVALDVESSWEEG	AAFLHQSNPRCWEEG	ADAKLENLLFLRYCG	ALTLDIISTPPTPTG	ASVTSHWCGIPTVSG	AGPDDSTFLRMAAHG	ASWYDQCANSYALAG	ARFGVRSSPSFLSFG	AASVNWRCIAPWEEG	AALTSSYTWFYWEEG	AALGYFEVQNCWEEG	AAEITKCINAVWEEG	AALNGKSTGSMWEEG	AAWISKANHMCWEEG					KEDNYVIMTTAHKEK	YHTEIVFARTSPQQKL
AAVGLETMLYVWEEG	AAMILMYCVQSWEEG	AAFSFCMHSSNWEEG	AAVAFDVTPTAWEEG	AAYDSTDSNSGWEEG	AAERTENTPLCWEEG	AAVGLETMLYVWEEG	AATWESMPEFHWEEG	AALESDRVMSSWEEG	AAFSPIFALDCWEEG	AASVRYQASNGWEEG	AAVSRYTNLGSWEEG	AVEDYSSGISAGITG	AIVTNFSYAHFRHHG	ALNRPYVFCVPNVLG	AVGIENAYLQLTNFG	ATVAPLLTVFAAWGG	ASSILLQQNACSLIG	AASVWYMQLSDWEEG	AASVQHTGSKRWEEG	AAYCSNGLVPLWEEG	AAGDLQMWLSHWEEG	AAVKNKPSHMAWEEG	AALRVTPALVAWEEG					GPVTRFTQADVDSGRLA	DPANWLKIDPVNGQITT
AAGMFLLHDALWEEG	AAFEGIDTLTCWEEG	AAITQADLLVAWEEG	AAFRSTCNPVLWEEG	AALVTDMAQLGWEEG	AAFISDLSSLGWEEG	AAGMFLLHDALWEEG	AAVRPCLDMYAWEEG	AALATSSNRLSWEEG	AAKGFRLQGSNWEEG	AAYNVDATWELWEEG	AAYSGMYTCRAWEEG	AGGRPLLYWRASATG	AGLNLRFCMTPLCRG	ALNFETLGTLNSSLG	ARQCLLLSSMLSWTG	ASAIVADVTRCGSIG	AGSVFRSECIPYKQG	AAGWWVQFKRYWEEG	AAQLLKMIIFWWEEG	AAMADGTHLICWEEG	AANDIAMRSAFWEEG	AAQRSNQSSRVWEEG	AATIRRHKNMIWEEG					VERVITIMQNPRQYKIPD	SLPEAGPGRTLVSSKPQAHGAPAPPSGSAPH
AAAMISLNRALWEEG	AALKREYTALGWEEG	AAISLNGNLRAWEEG	AAWSRAGCVMSWEEG	AATWRESTCHAWEEG	AAFSLDTVNPGWEEG	AAAMISLNRALWEEG	AAGGRNGAHRIWEEG	AAVQFASVQACWEEG	AAFSCGKNPIGWEEG	AAYEMAVVCENWEEG	AAWGSELTCMNWEEG	APYSEVPFDMYLLRG	ADVNKYMVLNAVTSG	AVPLMFVGQSSSDIG	AVSCNPFREVKPMLG	AYSLESNNLCFRDYG	AQNIFRYAADPSCKG	AAGYLPCTHSFWEEG	AARSVSALDTKWEEG	AAELYRMRGRVWEEG	AALNFWCNQKCWEEG	AALWSQGTIRSWEEG	AALLRWDNKSCWEEG					MPIYVTGITNHQNPFS	TALIKRNSTIPTKQ
AAPSSLYFSWSWEEG	AAYSSLVVISFWEEG	AAFEGIDTLTCWEEG	AAVDRAYTFSAWEEG	AAMRHEGNMKAWEEG	AAIAFDATVPAWEEG	AAPSSLYFSWSWEEG	AAFHLHPVLFAWEEG	AAFGSSLCLGSWEEG	AASRYSLLSNVWEEG	AAGIFRLESTDWEEG	AAFSRDCSCQVWEEG	AVSIAYIWNLRWDIG	AFYAVDTSRYESTIG	ASSVFGLSTSFPCQG	ASRLHMGLSPHAFLG	AKNTFRMHSVCNHSG	ACRSFTMLPVLLQCG	AAMMRVTNKSLWEEG	AAYRVADVMGMWEEG	AALFTMSTYPQWEEG	AANLIHNGRTFWEEG	AALKSARSELGWEEG	AATVIKKTFHGWEEG					SSYGSETSIPAAAHT	LAQKLQGLENWGQDPG
AAGRLTNLTLSWEEG	AAIGSLHSCRGWEEG	AAWKGLGSQLSWEEG	AAFSIDRVQAGWEEG	AAWSSTSNPCGWEEG	AAFRVIPTELSWEEG	AAGRLTNLTLSWEEG	AAYSSVVCNCGWEEG	AAFYSDKTCTLWEEG	AAFWGSSPLNAWEEG	AAYSCMDNVKSWEEG	AAMGAFRLDSCWEEG	ALVDDLPDSVTKVLG	ATQPLRHWCKDGPSG	ARPVRFEVTPLTWIG	ADRQRFLGIDVSYTG	AMSHLELCQVLRAYG	AGRMSLEWSLNSTPG	AAQCGAMASGRWEEG	AALFVAPLHYKWEEG	AAVGRRDTLCSWEEG	AAGQLKIWSSWWEEG	AASNIACMDSQWEEG	AAGGDLVGVATWEEG					VALPLLLDKPNAQFDST	AKKLPAQRTNRAVAL
AARFWPFQMMRWEEG	AARYFARVFSYWEEG	AALKREYTALGWEEG	AALIFDQTFAGWEEG	AALIGLTSNDAWEEG	AADWISDLSLSWEEG	AARFWPFQMMRWEEG	AAFRVSSNMYIWEEG	AAFNPVHCLTSWEEG	AAFLNDANGGYWEEG	AAWIPVTVPYAWEEG	AALVLDFTMSSWEEG	AEMDDIYKFFYREVG	ASNQVTRNSANSCPG	ATGRFKFDNSFPCLG	ATESKVLVITGNPWG	AVPGQDVLLCEDSIG	ATSYISRAGNAMAFG	AAGQRIRLDSAWEEG	AARPPLDLYPMWEEG	AAELLSFWRCPWEEG	AAWLDVRTCMSWEEG	AAMRGRYSQRGWEEG	AAFMSRNNRVHWEEG					KVYYREDLSPSITQR	FGEVVFNYPTRPDIP
AALRSSNLSSIWEEG	AAMGFDVTVPAWEEG	AAFTQQSTVVSWEEG	AAFSLMETSLGWEEG	AAVGIDPCPISWEEG	AAYVWEPGMKCWEEG	AALRSSNLSSIWEEG	AAVMATSNAYTWEEG	AASSQWKLINTWEEG	AAVVPMRSMSCWEEG	AAFYWSSSNGCWEEG	AALTLEKGACAWEEG	ARQAFCALTSVLPIG	AGYASLRASNSILSG	AGLIPPFTMDRPFLG	AQFTQASALRHCSTG	ALRGDFYINHNAHAG	ARAKQIFPSRRSVKG	AAIKSSPRLGIWEEG	AATRFTSIAWWWEEG	AALNRRPSWSSWEEG	AATVLSSCTCLWEEG	AARFDLQLVRTWEEG	AALSRRGSLSGWEEG					KSWQEEQSAQAQR	VPKKQVVAKAPVKAATTPT
AADKCIVRTFSWEEG	AALTGSLPNSAWEEG	AAMVRTNVLRSWEEG	AAYRPGLVNFSWEEG	AALQREGDAVSWEEG	AAWIVETSVKQWEEG	AADKCIVRTFSWEEG	AAFEGIDTLTCWEEG	AAFVSDNVPRFWEEG	AALVEERTVRHWEEG	AAYLAPAGLIGWEEG	AAWRMDYSHGIWEEG	ACAPHLMISLFKKVG	ASDYSSTAFIAGVTG	ARFKLFPSLPLLHLG	APECGRGFKVQSNRG	AFTSLNAFSALCHLG	AQRLMECINGYAFTG	AARDPCEKSVGWEEG	AAMKMGELLCRWEEG	AAVNWGTCARGWEEG	AAGSLSRWETKWEEG	AALIGETSRVCWEEG	AAGRLKTSLVGWEEG					DINTDGAVNF	HSLRLLDSVSRLQG
AASMVSTSLAGWEEG	AALKLGSDMLAWEEG	AAPEFRQQMPNWEEG	AAWVTSQSLSGWEEG	AAFDQAANLASWEEG	AAFLSDISNVVWEEG	AASMVSTSLAGWEEG	AATTVPSREMLWEEG	AADFVIELNQVWEEG	AAWRFAIDPMAWEEG	AAMRTEIVLDCWEEG	AAWFETVTDMGWEEG	ALKCSMMNPTSPIVG	ADLLLPVNVPTSVWG	AHGSFSIDCLPLDVG	ARYDRLIACEHTIPG	AIPGGAYLCNANYPG	ATQWGTYFRCQESQG	AAGLKQRELCWWEEG	AAVSFDHRVSQWEEG	AARPCLLRWGFWEEG	AAVDVWGTRRCWEEG	AAMGCMSDHPGWEEG	AAMEGKKSWVHWEEG					TALIKRNSTIPTKQT	LNTLHIGNNRVSYIAD
AAQKPIALLSKWEEG	AAFFHDSENPGWEEG	AAITSHQTQHGWEEG	AAVNLDTSLAQWEEG	AAFRETLDPLSWEEG	AAYFLDPVSMGWEEG	AAQKPIALLSKWEEG	AAFTYTPLPLCWEEG	AAREFVFSPNFWEEG	AADGFVSVDTIWEEG	AAFGRMRVDACWEEG	AAFSVMGGCSCWEEG	ARRSSAIRRSCLLQG	AVNLDQTMLSTTSSG	AWGLDGIFTSFPVIG	ASMAFLSTNPEFGCG	ADNHGPRYFLMGSVG	AAFSQHFKCEMNLMG	AAWPSRKHVCEWEEG	AAVLGKRSWDPWEEG	AARPRKFHAYCWEEG	AAFLGMPVRMAWEEG	AANLRMWHNRCWEEG	AAWIQHMDYLGWEEG					HDPQFEPIVSLPEQEIK	TGKGIVEFASKPAARK
AAPLPGLAFSWWEEG	AACPANSPGTWWEEG	AALSQISTTAQWEEG	AAFSCGKNPIGWEEG	AAYLRDFNQLGWEEG	AAFLHIGNSMCWEEG	AAPLPGLAFSWWEEG	AALCSDNIRLFWEEG	AAHDYNMLQSEWEEG	AAFLRGTPSNAWEEG	AAFMINSELCAWEEG	AAWTLTESTLGWEEG	ALFFGPWVVVIEISG	ASYSFRGVGVPVVSG	AIHQQFHNSGNSLSG	ANSSFSWQCSALALG	ASRREPLIRPLANNG	ARIYGPRFRYRSLLG	AALRTPAFSFVWEEG	AADRESKSNRSWEEG	AAVNYHGDRINWEEG	AAVSEDGGVCEWEEG	AAWISENTFNMWEEG	AAVLSHVSRHGWEEG					ERRRYLESLGEEQRKEAE	GSVVINARNQNNYH
AAVRSSLRVVMWEEG	AAVELDFSCACWEEG	AAVELDFSCACWEEG	AAVASCDSCESWEEG	AAFVSEWNMMSWEEG	AAYDTALCPLGWEEG	AAVRSSLRVVMWEEG	AAVFPTSSDLSWEEG	AAFTNSLGLCPWEEG	AAWTESMVPIAWEEG	AAYRGLCTQMAWEEG	AAFRVDQGCHVWEEG	ALYVCLVRTRRVQHG	AQSFMLGNPNLSRLG	ASLYRGSYSASVLHG	ARPFRSIYNPLCHLG	ADFRMDINQHLVDFG	ADFNGMCNLNSVHSG	AACVAHPVNCLWEEG	AARTTDGGLTEWEEG	AAGKHALVCLPWEEG	AASEIVRWKNRWEEG	AAWTIRSSRVHWEEG	AAGQLVRWRNPWEEG					IPNQFQSDPPAPSDKS	LQLVLAPLHSLAS
AARCSEYDGCSWEEG	AASGVALSMVAWEEG	AAVYSSSNPGGWEEG	AAYWRLPDVASWEEG	AAVKNAPAVPAWEEG	AAMVSDGSVLSWEEG	AARCSEYDGCSWEEG	AAWGSELTCMNWEEG	AAYLSGISNVSWEEG	AAFYMETSVLAWEEG	AALCFDSVLKSWEEG	AAVMNHLVSPGWEEG	ASSSRTKFWDWTCLG	ACSGNDNFATLDSNG	ARVISPFSLDRSLRG	ALNFETLGTLNSSLG	AQSFDRCSTPYAYLG	ASYSPQSSLHSRYFG	AAYITHYYHRRWEEG	AALESVPISVFWEEG	AAFGPTAGVHFWEEG	AAVDIAHWSSWWEEG	AALRGWRWLPAWEEG	AAFSSWPSRFMWEEG					HALFARDEDLTNKL	LRGVFHQTVSRKVALG
AAVVLGRGIVSWEEG	AAYRDFRLDCQWEEG	AAWRQCGGLSSWEEG	AAYCGDRNSPGWEEG	AAWRGDSSCSNWEEG	AAFIDSAAMFSWEEG	AAVVLGRGIVSWEEG	AANNWFSAETCWEEG	AAWTENGTLTHWEEG	AAYELHITNRMWEEG	AALVRDHVLVSWEEG	AAWVRDYSALMWEEG	ARWARPTSATLLSLG	ASKAFDSMAILGSKG	AVSELTRVSGCYASG	AVPLMFVGQSSSDIG	ASSVRAPLLASWSYG	AWSDTSWVSCPSVLG	AAFGEKFGFGYWEEG	AAFRDWRPHKMWEEG	AAVTKCATGRNWEEG	AAPVLQRQINNWEEG	AAVQCKYSLSHWEEG	AAVKMQSVLSQWEEG					VFVYVATRPTITE	EGARLLASKSLLNRYA
AAYAISTCKALWEEG	AALTRSGFNLGWEEG	AALSGSVTLLNWEEG	AALMREPSERCWEEG	AAYSSTLNMRMWEEG	AAFLRDTTVRMWEEG	AAYAISTCKALWEEG	AAFSRDCSCQVWEEG	AAQFFQDNVEMWEEG	AAYDMSLSRLSWEEG	AAFVADLEPTCWEEG	AALSLESSVDAWEEG	ASWRPTLSRVLIMIG	ARIRAGFRTSVDCLG	AIYCDSRNQMAMIQG	AKRIFIQRNLYGYPG	AVEEMYMMPCLSNWG	ASSKVLRDASLANCG	AAEVTKRLHIRWEEG	AANDARNLSGRWEEG	AATENGTFDLSWEEG	AADLRYARSRHWEEG	AAMIRKRSYPTWEEG	AALSQWGTLSSWEEG					KLMELHGEGSSSGKATG	YSDIRTGRESSLPSKEALEPSGENVIQNKEST
AARLRFQNHLVWEEG	AAYGLSSNLYGWEEG	AAWVRDYSALMWEEG	AAGELAISCNPWEEG	AAFCLDNTLPSWEEG	AAFLSTRTPLSWEEG	AARLRFQNHLVWEEG	AAILNSEGVFRWEEG	AAVSNDRSCQVWEEG	AAWYPEVPGRSWEEG	AALLDECPLISWEEG	AAFFSADRTFSWEEG	AWVSSYGVSKAYLCG	AVSPIYGMPPLSLVG	ASTWCSSVNIAVSPG	ASSNFLVDGVQDVNG	ARSFFPLQTFGSYRG	APKAVIHWFHYHFSG	AAYFCESRWLIWEEG	AAGDAVHCYSGWEEG	AAAMVSVRRCLWEEG	AALTPLSVHLGWEEG	AAFVVYPCRHGWEEG	AASMIMLGPTRWEEG					VEDGVLSMQVASARQTE	LPGQLKPFETLLSQNQG
AAVFCNPSHTFWEEG	AAVVFPAWSKKWEEG	AAWRLADSCVAWEEG	AAFSAETSLATWEEG	AANLYLPMLNSWEEG	AAFWSQLDPVCWEEG	AAVFCNPSHTFWEEG	AAFTVSPCSQGWEEG	AAYYCSSVRPAWEEG	AAVQRSPVFSAWEEG	AAYLQSWNLHNWEEG	AAFSSSECMRAWEEG	ALKFLSQRNFHTRRG	AETSTVPFRLDRVKG	APASVTADITCYHAG	ATNRHFVFRDCSFIG	AYDWNIESAAWSYHG	AKPDNYSYSLGLHIG	AAVTPRAYEDIWEEG	AAVLFRHTDAWWEEG	AAILNRHVTFRWEEG	AALKTDTVVKGWEEG	AASCEQWSCWVWEEG	AAVVRESTRQAWEEG					DGKRYFTWDPSRFPQPR	QQLGVIPSFNHFQPR
AALSFGRVMSSWEEG	AAVRLSHDMLAWEEG	AAVRPQVVVNSWEEG	AALTRVRSNYAWEEG	AALTSILNNACWEEG	AAFVYDVSTSSWEEG	AALSFGRVMSSWEEG	AALSQISTTAQWEEG	AAFIPGYVLRSWEEG	AAWVPGRVQRSWEEG	AAWVSESSNQFWEEG	AAMRVDCCVCGWEEG	ALLDMWFDWYFWNLG	ANEVREIIISSITSG	ASVTLVSDTSAAPMG	AGMIRSFVCNHGHFG	AEVAYLRDVNPYAVG	AGSFISHPTIHNWLG	AASPHVTVCMPWEEG	AAMRRSPRRVRWEEG	AALNHRPNTHAWEEG	AAEGTRCKDTSWEEG	AAVERIPTTPIWEEG	AAILGRWDRNCWEEG					VVEPYNATLSVHQLVE	VKYIIDKYGNHPAFYR
AADTFELLSLYWEEG	AASCCRLVFSKWEEG	AARCDPSFEVKWEEG	AAYRCDGVPLSWEEG	AAVFSDASVPSWEEG	AAYRFESTVCCWEEG	AADTFELLSLYWEEG	AAHIVNNPLASWEEG	AAMYRDSLCQTWEEG	AAYNACPNGQVWEEG	AALVFDYNSLSWEEG	AAYTMGTNLMAWEEG	ARLLCCVDRAFSNIG	AGESFARVRSMSVSG	ASRFSFNRDTRALCG	ASSLALGDVRNMISG	AHYRWQPVVNAWRPG	ASPRRMNMAQDVYQG	AADIGPVCVKNWEEG	AAESQSTKVAKWEEG	AAGDAVHCYSGWEEG	AAIHGRSPRLAWEEG	AAVGRRDTLCSWEEG	AALRVGTAKFTWEEG					IPYTRPTETSNLEHLG	FDGKDVLRHPTWPQKSVWH
AANGLNALVGRWEEG	AACNSAMVLQIWEEG	AASRIVHLAVPWEEG	AAFYMETSVLAWEEG	AAMARDVSLCCWEEG	AAFTSQYDPPCWEEG	AANGLNALVGRWEEG	AALVTTTSTDCWEEG	AAFLGIPTESLWEEG	AADFKGSISCSWEEG	AAMLSSTVNRGWEEG	AASLRIQRSSFWEEG	AQFCLNAPLSLLDWG	ALPFFQPFNTTSLLG	AFADVSVNRGCFFQG	ATSSLPWVRALSLLG	AEDCHGSFRLVGALG	AHHYAYFGSMMSNPG	AACVGGYQPYDWEEG	AAYGFFSQERMWEEG	AAFEAVENHRTWEEG	AALYEMPLYLGWEEG	AASARLEKKERWEEG	AAFDNWPPMMAWEEG					INEWAAQTTDGKLPE	DGKDVLRHPTWPQKSVWH
AAPLFLSVADVWEEG	AAMNLMCDTVCWEEG	AAYSGPCFRAMWEEG	AAVLKCNSMRHWEEG	AAYSFDVSIAAWEEG	AAFRGMNVLRGWEEG	AAPLFLSVADVWEEG	AAMTACCATFLWEEG	AAPEWVFMHPFWEEG	AAFVDLAVDHSWEEG	AAFSSMNGCHAWEEG	AAYSNVCVQECWEEG	ALFRLIILPVLYALG	ALVDLPSLIGFTPTG	ASFVPTIFLSHNSLG	AGLIPPFTMDRPFLG	ACSSVLVWYATIPIG	ATLYTGCSDEVGYLG	AALILYLDDVDWEEG	AAQICCDWVARWEEG	AASEVLTRLAVWEEG	AALNLRTDRIGWEEG	AALNRRPSWSSWEEG	AALGRWSSLVGWEEG					SPIIPETQVLHEETTIPGTDLK	YVPVTTFKNLQTVNVDEN
AAYTLWPLARDWEEG	AAFTSQVCRSGWEEG	AAYTMAGGLVSWEEG	AALWDMRPLAAWEEG	AAFMNDGVPTGWEEG	AAMVRSRTLEAWEEG	AAYTLWPLARDWEEG	AACTYNSVSVAWEEG	AAFELMPLLGGWEEG	AAYVQTVVPNCWEEG	AALTQMDNLNNWEEG	AAMLFDTTLCTWEEG	ALVTGHLASMALHLG	ANRPVFNRLSIENSG	ALQTCHEFTFMTNGG	AACSFTGLTLERSLG	ADYGLTKDTTCFGPG	AGFPMFIEHSERCYG	AAGHSMRWLYRWEEG	AALITDKVDAKWEEG	AADSVMPRCYGWEEG	AALRVWHVPHMWEEG	AASMRIDAASSWEEG	AALSKYGCLKGWEEG					STTGFTSSLSPFSTH	LSDSVTIFRSRPVINIQ
AAAGPSPCRLHWEEG	AAPMILRQCHPWEEG	AAGSIYRYAPVWEEG	AAVTPARNQLAWEEG	AAFTSSMSLLGWEEG	AALVPMYSNLAWEEG	AAAGPSPCRLHWEEG	AAFRNEASPSGWEEG	AAAVSDSAMQSWEEG	AAVRPCLDMYAWEEG	AAFAPDENCAGWEEG	AAWCLDTTNRFWEEG	AIANVWVSNRIYYAG	AAMDVFAFDGVFNVG	ASHGSAFYRFSNVMG	ADGDAYLDLITNCRG	ASYRNLPSNHALGFG	AKSSLCRQDTVFALG	AACMLANVEMYWEEG	AAGDCCGDSHMWEEG	AACLPHGCYVGWEEG	AAIDAGSCHIAWEEG	AAITNCPTRICWEEG	AALDPIGNHGCWEEG					EAKQMIAVADENQNHH	KVVIRGAGNQYNYIG
AAYLDDNPSRGWEEG	AASPRSSVSYRWEEG	AALRVSGNSCAWEEG	AAFTRVVVEPAWEEG	AAIEFERSISAWEEG	AAFLAVECNTMWEEG	AAYLDDNPSRGWEEG	AAIVLARSYIWWEEG	AAFRGQSDMSLWEEG	AAFVGDPMCKGWEEG	AAIRWDPNPASWEEG	AAICPSRVLLSWEEG	APSGIAPRIPSRCRG	ASSDQFIRINPCISG	ATTDPDCFQLCSLPG	ATKWRYMWESTVQSG	ARYMIDSVLSFDYTG	ASWRQLGNPMSPCLG	AAHGPFPVTMIWEEG	AAIGWRPHDVCWEEG	AAHLRSWRVSRWEEG	AADKRVDCHKNWEEG	AALSSISNIGTWEEG	AAPKFRSATSWWEEG					GRQLLTPEHVLRQVDVT	KQLLRYRLAEEGPADV
AADGLFVEPLGWEEG	AARCDPSFEVKWEEG	AALLKCDSGSGWEEG	AAYVKSPSNFPWEEG	AAIVSEGSPAAWEEG	AAYYRDSSLEGWEEG	AADGLFVEPLGWEEG	AAVNRMSCDFGWEEG	AAVVKTNSNWIWEEG	AAVRSDVCLSAWEEG	AAVVFDSDTMGWEEG	AALLDVGCLASWEEG	ATLRSPSWSLCPHIG	AHQYRLIRPHMCYHG	ASPLLFHFMDATPCG	AVCMRDFTRVSSVFG	AKDYTRFLFSSNLLG	ANVSSKYIFMPSFFG	AAPRVCLFYRFWEEG	AARAYDRIICIWEEG	AALLSAPSNKSWEEG	AALERICNCQSWEEG	AAFGCKGSLTMWEEG	AAQIRMWTNHVWEEG					EPTGYSAELSSEGIRDD	NEGRALKTATSLAEG
AALIMHSYSWLWEEG	AAVVSCGNVLGWEEG	AALWHMDSETCWEEG	AAFRDSPDVQGWEEG	AASMLQCDSSLWEEG	AAYTAEQTIIAWEEG	AALIMHSYSWLWEEG	AALTGEQAPTSWEEG	AAVRIRPVHLRWEEG	AAFHLHPVLFAWEEG	AAYVVDLSVRGWEEG	AAFVPNLDMICWEEG	AIARSIFRLGRSVSG	AQACKYAWFSHNSIG	AVDRYCISHSLSLVG	ANQTACFKLDSSYPG	AFNFHQDATSLSFTG	AYDLSQSWVFDYPLG	AAPDLAYGQSAWEEG	AACCKDAPPLKWEEG	AASELLALRCAWEEG	AAIFHLPNPRMWEEG	AAGSRMRSWPIWEEG	AALRGRNNMLCWEEG					ATQSYGAYPTQPGQGYS	PMFIVNTNVPRASVPD
AACSTRIAYMVWEEG	AAQWNGFKLDKWEEG	AAWLGAVSQTMWEEG	AAVRVDSSINGWEEG	AAYRVCSNIPMWEEG	AAYLSDVSRLAWEEG	AACSTRIAYMVWEEG	AAYNDGSVVGSWEEG	AANSWHFMPSLWEEG	AAFDWVLCPAAWEEG	AAALRVACNGRWEEG	AAISTEFNVYSWEEG	ALTLGQFTGFFLMPG	ASFHREYTMIHSNAG	ASTDNQLVMCGVRSG	AADRGPRSFSIVHNG	AGLTRPGYRTFPVNG	AIPGSLPFVLECSMG	AASELAYIVCEWEEG	AADCRNGTNPLWEEG	AARAYDRIICIWEEG	AALNHKDVRPAWEEG	AAVNYHGDRINWEEG	AAPESACSVTGWEEG					AGPESDAQYQFTGIKKYFNSYTLTGRMN	IVPAIIQTPSRGTKCWG
AAHCIAPFLPEWEEG	AASYDSMSNARWEEG	AAFGRQCCLNSWEEG	AAYRSDVSNSGWEEG	AAPFLLMSPTNWEEG	AAVVNDVSIPHWEEG	AAHCIAPFLPEWEEG	AARIVSDTVPVWEEG	AAFRNEEVVKSWEEG	AADIIMQSSLPWEEG	AAFLNNLSVCSWEEG	AAYLSSDGQYCWEEG	AIATCTLTKLSFTLG	ADYQEIRPNHNRMFG	ASPNPMSMLRVGLIG	ARPIRMGWNPSASSG	ARLLIGSQTSKSYNG	AIPLFCRDSVMLSCG	AATSYGRLSRTWEEG	AALDIYILFDKWEEG	AARSAKFCTVPWEEG	AATTLMRNNRCWEEG	AADPLVRAVMNWEEG	AAIRTWPNRASWEEG					LDLELRPDSSFLAPG	GSVVKLLNTRHNVR
AALQFARSANNWEEG	AAYVSSVGYLSWEEG	AAFRTLDCNRGWEEG	AALLDDSNLYAWEEG	AADMFRLVLNAWEEG	AAVRSEVGVVAWEEG	AALQFARSANNWEEG	AADVELVPCPSWEEG	AAWMCDRSMLYWEEG	AAVWRIPNLSHWEEG	AAIVNVPAVKAWEEG	AASSYKMMGTAWEEG	ARADHCYQCWAQFVG	ASSDHLTRSRNTLSG	AFFEENTSNMVIPFG	APASVTADITCYHAG	AYPGLSRDRSYCAFG	ANPKEYKPHSNVMCG	AAIMNPMDCFNWEEG	AAYNVTSGPDVWEEG	AAGEVGCWTLLWEEG	AAVSVTNWLSVWEEG	AALISRNTHRQWEEG	AALGGKRNEMAWEEG					GFGNDGSNFGGGGS	DQYQTVKALAERKAQGVL
AAAHSRPRMMSWEEG	AAAVPTGLATRWEEG	AAYEVTSCMTVWEEG	AAYYGSSSIRSWEEG	AALRYSPVLHAWEEG	AAFLFETSPLAWEEG	AAAHSRPRMMSWEEG	AAIPTSIPGYYWEEG	AAVDGASVAVGWEEG	AATMLTVTVASWEEG	AAFGDDRNMHSWEEG	AAERSMPSLFQWEEG	ALPGLRASYTCFGSG	ASDYIPYVPLLSYPG	ASAAFTAFRQNFCPG	ANCFISLVADRAIPG	ATSGHMLFLRWDLRG	AGYSLDWSSRSCNLG	AAGVDVCIDMLWEEG	AASARFLGKGSWEEG	AAVGIQTDKIVWEEG	AADRLYEWRTNWEEG	AAVTRCKTFGAWEEG	AAVAPLKTCGTWEEG					AVLLHSGSSVPAAAG	LDGSRLIKVHLDKAQQNNVE
AAATFRGEYTLWEEG	AALWHMDSETCWEEG	AAIAGCGSDSAWEEG	AAFDQLSDFVAWEEG	AAWSDDTAMSGWEEG	AAYRSGFDMMAWEEG	AAATFRGEYTLWEEG	AALTGSQNNVVWEEG	AAYLADYPNVSWEEG	AARGDFCRGDIWEEG	AALVLDMTLANWEEG	AAVREYGTCSSWEEG	AYPSWGRKSLATHTG	AFRPDADLSVWSAIG	ASRLRAIPAVWQLEG	ARDILTDVPTTPQCG	ASHQLSRMPVLSSFG	ATCQSSRFTKLDTMG	AATVCSGGVCLWEEG	AAHLAWITVRRWEEG	AALVRMSNHCGWEEG	AAIHNRGSMHSWEEG	AAIMSFPVHRAWEEG	AAVSYAIPMTKWEEG					RNENLVITGNNQPIV	KELSKRSPPIPLAKVD
AAWICPKATGNWEEG	AACGCGAKPAYWEEG	AAFARDRDAWSWEEG	AAFRTTSSSPAWEEG	AAFSRTSVLTAWEEG	AALDAEKSNNGWEEG	AAWICPKATGNWEEG	AAWRCDLAALRWEEG	AAFYPLMSVKSWEEG	AAVSRYTNLGSWEEG	AAFVGILSEFAWEEG	AAYWPCSSEFSWEEG	ALLLARGLNNVNLLG	ATLGGSMFRSFPCIG	ARATLSRMSLALAWG	ACQKHFQVQGNFLSG	ANFTRSPVNFCPMLG	AMSFDAMSNCHNVNG	AARWTTGLGVYWEEG	AAVSHTSRLLLWEEG	AAIKGRPSRKTWEEG	AATASLVRKASWEEG	AAVNHWGAMVGWEEG	AAVRSEDNRCAWEEG					ADTKIQRMPSESAAQS	SSEDDVYLHTVIPAVVVA
AALLMESVSSVWEEG	AALRSMEVNLGWEEG	AAFQTLDDLISWEEG	AAYIFDESVISWEEG	AAMLPDKSPVAWEEG	AAIVYDRNFVGWEEG	AALLMESVSSVWEEG	AAMDMELSILGWEEG	AAFIAGKGLTSWEEG	AAFDCGISVPSWEEG	AAVNDMATLNNWEEG	AAYVQSNSCGTWEEG	ARRWKVSLSTFTYAG	ASNRFSVVVTNTYPG	AKFDILIATSRAGLG	ASRFSFNRDTRALCG	ASYACAQAQLSLHSG	APNGYHKMSSNYHLG	AADISSTDPDSWEEG	AAGTGPDPTIVWEEG	AAMVSIQDWVAWEEG	AAPEGMRYLVSWEEG	AALGCGHSLSAWEEG	AALLDCDTHVGWEEG					KPQAGLIVPQAVPSSQPS	HPPEASVQIHQVSRIDGPT
AAFAYNTAAFPWEEG	AAFEIESVLPEWEEG	AAFRTFEDLTCWEEG	AAYLSCQSGSAWEEG	AAYMRQSAIHQWEEG	AAITGMDNLLSWEEG	AAFAYNTAAFPWEEG	AAVTPQLMILAWEEG	AAFEMAASCRAWEEG	AAYVKVTSCQSWEEG	AASIRMALTPMWEEG	AAWDSYTCPMGWEEG	AWHGDQNFGLIMFPG	ALDGLEGKFLIAFDG	AYALLVPDFDVVQSG	AMSYELCGTLIPGKG	ANPYRRIPINFPNFG	ASGRYRSAFTPLNNG	AAAADVKELMTWEEG	AAGDDARETGSWEEG	AASLQVKDWNVWEEG	AAMLRSYPIRMWEEG	AALSGKQNRLGWEEG	AAYEVRGWKSYWEEG					VRGFPTIYFSPANKKLNPK	VAKQRIRMANEKHSKNITQ
AAFACLSNIVIWEEG	AAPSFSADRNAWEEG	AASWQVALSAGWEEG	AALKREYTALGWEEG	AAFLFSESLDSWEEG	AAWVNELDSVCWEEG	AAFACLSNIVIWEEG	AAFRISADNMSWEEG	AAVQRSPVFSAWEEG	AAELMLCTSTGWEEG	AAMRLCSSSESWEEG	AALMSTGSMMAWEEG	ARSCFRPSYCAYYLG	ASMDQLYGVSLSMMG	AEGDGATLSRMASIG	AQIAYADTSVSFPVG	AHTTFRMCSSPKSQG	ASNSTAFLNDRNPPG	AAAIGIVVESQWEEG	AANGKDPPMLIWEEG	AAWCNRDPALAWEEG	AAMVRQWGLMGWEEG	AAISVHNSWEAWEEG	AACERANVWQQWEEG					GNFKIVTDAKTNEG	EFLRVHPDVRAVGAEPH
AAQGFVTRRVVWEEG	AALVRFDSVETWEEG	AAVTGDLSTSAWEEG	AAFTQQSTVVSWEEG	AALLQDKTNHAWEEG	AAFRYESCSVGWEEG	AAQGFVTRRVVWEEG	AALRSCPNSGNWEEG	AAVARMGPLASWEEG	AAWSQSASLHAWEEG	AAVNVCGSMTQWEEG	AAFGYMENLCSWEEG	AAYPLNLVTFRRYWG	ANAVMTASSYGGYPG	AGTPSKYGLDHALLG	AEFLVSPNMRSDDPG	AHRWMEFASSPHCYG	AFQEVRFMTPASSRG	AARVATCLDGGWEEG	AARIFLLKPGRWEEG	AAGVTIVENMSWEEG	AATFKCFYNRVWEEG	AAVMRANVMSSWEEG	AAIVPLRPNDAWEEG					VPERIVVAGNNEDVS	AAALENKRTVIEQQPV
AASSVALSGFTWEEG	AAFYRIKRHRYWEEG	AAYDSTDSNSGWEEG	AAYSGMYTCRAWEEG	AAWYRESSIRCWEEG	AAWGLDGVCTAWEEG	AASSVALSGFTWEEG	AAWRTAYPLRVWEEG	AAPFLSMLSCVWEEG	AAYLPAEIQSAWEEG	AAYSAILTLPNWEEG	AALLKEFCESAWEEG	AHICGHTLNLTRLCG	AVFRPYENDLNNLCG	ASEDQLFWNCALPYG	AQQYCGLRVHPAEVG	ACPYLRPDSSLSARG	ASRYKTCETLLGQTG	AARTFLRSLSGWEEG	AASSFPDIAESWEEG	AACAELVNWSTWEEG	AADLRSWGTRAWEEG	AALRNALNNHCWEEG	AASRLTHWPIRWEEG					RSGALQIESSEESDQGKY	TEHNMGLALTRNAYQK
AASRSQLGCTMWEEG	AAFRVGQSLSLWEEG	AAMRHEGNMKAWEEG	AAFSRSTAIRGWEEG	AAYALDCNLVAWEEG	AAYTMLPSPEAWEEG	AASRSQLGCTMWEEG	AALSCTVPVMPWEEG	AAMDCSVSCVAWEEG	AAFRNEASPSGWEEG	AAFVVNPSYQYWEEG	AAFYRSESCLPWEEG	AGAWANGKLVVAVLG	ASYQIALSQTKMSVG	ANSRVPYISNDISPG	ATYTGDTPSRACKQG	AKQSYANCHANFQRG	ARSAMYMRDRTLSAG	AAFTRSPTNSMWEEG	AAEGMRYILRLWEEG	AATWNARCWMSWEEG	AALIRWSSLDCWEEG	AAFEAVENHRTWEEG	AAADWNCSFNRWEEG					NSWWSLALNPVQRPE	GRVEIIANDQGNR
AACDVDSQAQAWEEG	AAVREDETVKCWEEG	AAEVLHLLANNWEEG	AAPDQLVKYAVWEEG	AAYTNSFSARCWEEG	AAFVPSFNFRSWEEG	AACDVDSQAQAWEEG	AALYDIGSNRQWEEG	AAVRVDSSINGWEEG	AALVRTSSLYGWEEG	AATVVDGNVCGWEEG	AAKYRFDSPAFWEEG	AKQYFPFVVTLVLVG	ALRSRDMPSIMNTLG	AQSLRLMNVIPQLVG	ANYAFSSSRALLGRG	ARLFLVGDQTCSSVG	ADLISISSNWPKHLG	AANMSWRNERTWEEG	AARFGMRKWLRWEEG	AAMRRLHAHGVWEEG	AALHPWQTFSSWEEG	AAGSMRYRSTRWEEG	AALNRKVPCRMWEEG					DKDVIAINQDPLGKQG	TDPQLLLYRVVRGPQL
AAPLLAGNIVPWEEG	AAMRHEGNMKAWEEG	AALTCMNSSKAWEEG	AAFSRDCSCQVWEEG	AAWTAMHSDLCWEEG	AAFGIAHSPLAWEEG	AAPLLAGNIVPWEEG	AAAYGTWEVSLWEEG	AASWKSFPAVSWEEG	AAYSFDFSPLEWEEG	AAWSNAPNLVGWEEG	AALLACEKTNSWEEG	ALMIHFITRHCRVFG	ACPRFMNTFSHSPPG	ARYVNVPTIICIDSG	ASPLLFHFMDATPCG	ARGQYWGNVVAFGYG	ASSQMAWEATDLSLG	AASPCMNVGIAWEEG	AAWGNTLDPLAWEEG	AALARQKDLAGWEEG	AATYRITHANSWEEG	AALVRVPVRRAWEEG	AALMRQRPLIGWEEG					RPIPPGLFVPECDAHGHYAP	TKTTVELLPVNGEFS
AASGSTPSYLQWEEG	AALHVASDSPCWEEG	AALHVASDSPCWEEG	AALSQISTTAQWEEG	AAYVVCPSCTGWEEG	AAYRDLYCNFGWEEG	AASGSTPSYLQWEEG	AAERSMPSLFQWEEG	AARQTPWYCTCWEEG	AAFHLMPICGQWEEG	AAFVPDCELEGWEEG	AASEIEDWLCMWEEG	ARYLTCPLVTMFCSG	AASSRSIVISINVCG	ANQPLSLSLMRFNLG	ASRRDNTFLLSPSFG	AEFSTDITLRSRRYG	AKRAIIGERSLLHSG	AARYIIVCPPWWEEG	AAGNGTTIMGFWEEG	AAIVKYQRNNVWEEG	AANMWESRRSMWEEG	AAMKGRTVVKCWEEG	AARNIVMRGNNWEEG					EKMSFETQKTNLATEN	ISNSLKILSSFQGAKEM
AAKLSWAKMHRWEEG	AAWGSQYSPGCWEEG	AAFGYMENLCSWEEG	AAWRQCGGLSSWEEG	AASSFLLMSDLWEEG	AAFCGCDVMSAWEEG	AAKLSWAKMHRWEEG	AAVREYGTCSSWEEG	AAWMSDMGHVCWEEG	AAEFRSEGMLMWEEG	AAWFGAESLISWEEG	AAFNQVPSLICWEEG	AWCLPLRLARLGFFG	AGSFTLDCQFLPYQG	ATSADYVSQSSVFNG	AYPFRDLWTLPGFLG	AGLADTMLISEEVPG	AGPNVVGMSCNSGYG	AAMYPGRRLVGWEEG	AAISEGYKYHGWEEG	AAYTENMRRHVWEEG	AALRTRLDLKGWEEG	AAMNMFGSRGAWEEG	AAPFVARSLNCWEEG					KRFLFHYSKTQKLGKS	AVENILVSPVVVASS
AASTRRIVCRAWEEG	AAHSYPSLHLPWEEG	AAIDLQGDFCAWEEG	AAERFDRSLSCWEEG	AAYRSISDVAGWEEG	AAFTGAVTNAQWEEG	AASTRRIVCRAWEEG	AASLMERSLCAWEEG	AAFVGDPMCKGWEEG	AAWVRDYSALMWEEG	AAFYIGDTNTCWEEG	AAMVSTLTNLCWEEG	ASSRASGFTLVGIFG	ASGMTMRLNSCPYAG	AQRTMSNGYCASSWG	AKHFVHDVSDTSCVG	ATAFGARFRMVSNIG	AVDLHGFLASSCLSG	AARIQVPKTLLWEEG	AAACGLALRMNWEEG	AAVRSMRMMRSWEEG	AAELRCWTVCGWEEG	AACLPHGCYVGWEEG	AALVNKRIHSAWEEG					LPAPLVTPEASAEARR	LGQTLQSLKTRLENLE
AADNCVSCLCSWEEG	AAYDGCLDLLLWEEG	AAPSRQLLIHSWEEG	AAVNRMSCDFGWEEG	AAYKRELVHLQWEEG	AAYSFDMALACWEEG	AADNCVSCLCSWEEG	AASKILEVEWLWEEG	AAFHLHPVLFAWEEG	AALNFDFALLSWEEG	AAYRPMEVLDQWEEG	AAYLLDGPLVGWEEG	ACEHLPASAGNNVTG	AVPHFFFSIISPRYG	AHWRMHSVSPVFPIG	AFDGCFDVSSSLLAG	ANAVRSCLTSLAHRG	AGIIRDAVSYNQYAG	AAGSLWVDVPQWEEG	AALGFKVGSGKWEEG	AALRIMLSEGNWEEG	AANYELMHCTIWEEG	AAGRVVGRPNRWEEG	AALGSWGVHKHWEEG					IADRMQKEITALAPST	GDRRGSVLLFPSRPGL
AARARWHWPTMWEEG	AARMRLASCSGWEEG	AAWSCEFTEISWEEG	AALRSSTNVLAWEEG	AAMRRAGSVAHWEEG	AAFEFDPVYLAWEEG	AARARWHWPTMWEEG	AASSMACMSSCWEEG	AAMDRCNGVYGWEEG	AAWHPASCCRNWEEG	AAFSGMDVNLHWEEG	AAMRWHIDSTPWEEG	ALPCVYRDSNRSIHG	AWPSHRFRFSTSLYG	AMLHAVDFQYSFTIG	ASWRRHVRHFFSSWG	ADWIGLSTSEICVKG	ASSPPFLLSWLALGG	AAAGRLLWNLVWEEG	AATSPGVLVAGWEEG	AARTRCFYFKSWEEG	AALHNCPTRPGWEEG	AAHLRSWRVSRWEEG	AASEVRGWPVRWEEG					EEGARLLASKSLLNRYA	SPETGEIQVKTSLDREQRESYE
AAFRIANPCGSWEEG	AAMLKISNSFVWEEG	AAFRETLDPLSWEEG	AALGRSASEFAWEEG	AAWQVASSDYGWEEG	AAYGACGVLTAWEEG	AAFRIANPCGSWEEG	AASLNPKCGHFWEEG	AAYIFDESVISWEEG	AAVRITENYLGWEEG	AALTVELSLGCWEEG	AAYFSASSVGSWEEG	ASAHRCIWRGRRHLG	AVSNENRMTSDQSNG	AQFVQEAVVRITDPG	AFGEANGLFAVSTLG	APIMLPIGSSAFLHG	ANFFRQIDSQLIPRG	AACWMIQGTVHWEEG	AAKGQMVSRFPWEEG	AAILGNGVSGQWEEG	AALQGAKCVIQWEEG	AALRSKEPMICWEEG	AAIRTWPMLPQWEEG					SSRTFHRAASSAAQGAF	RAQGIAQGAIRGAVADT
AACPFVLASQTWEEG	AAMVHSINSLSWEEG	AAYLRDFNQLGWEEG	AAWVRDYSALMWEEG	AAMLVDYDPLSWEEG	AALSRHSVNLGWEEG	AACPFVLASQTWEEG	AALQFQSSFVNWEEG	AAFRYMDVAIGWEEG	AAMWRSDVSLMWEEG	AAYRLGNSLHQWEEG	AAFIESFVCSGWEEG	AAPATACSANLRVSG	ADLHHLSVNGCNTHG	ARPWLSGASSLSRMG	ADRVQRMVWECTPSG	AWTLPLKWDNTNLIG	ASIAIPEIRLDISIG	AALLDSHKTVAWEEG	AAVGTLDRYLMWEEG	AASWTVVVSTQWEEG	AALLDKAVWLSWEEG	AAVRDWGPRSQWEEG	AALHRQSSLSAWEEG					TGQFLYQDSNWASKVE	GKLILKTTHNSAFE
AALIAHSSIRYWEEG	AAYPRFCLEADWEEG	AAYPRFCLEADWEEG	AAWYNTESCVGWEEG	AAWSVDSSNSAWEEG	AAFKGSTNLHAWEEG	AALIAHSSIRYWEEG	AALRLGTSNSMWEEG	AAVESEFIPWAWEEG	AAVVSCGNVLGWEEG	AAWTVDVSVCSWEEG	AAYDVMNVMSGWEEG	AFILVHVVCMAVVVG	ASMFLDSISVGLNPG	ASMDFMCGHVLACFG	ASDGILVTCPDHAAG	AQIDLSRSSLSYTGG	AGCEDDANFAAMMNG	AAIMGTYMIQNWEEG	AAINPLMHLRDWEEG	AAGDLVLIASVWEEG	AASFRIKQTYHWEEG	AAVSRRSSHFAWEEG	AAVHERKTYRGWEEG					TQAFFSITRAAPGARWG	APSIGFVSVRQGALS
AARLSTFLVSFWEEG	AAMGVYLADTFWEEG	AAILPMVTQLQWEEG	AAYSGPCFRAMWEEG	AAWVLDQNSKCWEEG	AAFEVSGSCMAWEEG	AARLSTFLVSFWEEG	AAFSRQYNGVMWEEG	AALKREYTALGWEEG	AAFELSVSEHIWEEG	AALVLEGCNSLWEEG	AAIMSDFAIASWEEG	AGVRSCMWSYLLNLG	AGLGLLGDMSVIQRG	AASLHRTFEVMFSLG	AVTYVPCLTTKSSNG	AMSRVSILDTCASFG	AAGDLRIQCSNLVEG	AATPVRCIISPWEEG	AALNATKHAHCWEEG	AAWVRRKVLHGWEEG	AAVGRLYTFGCWEEG	AAMKCRNSLGMWEEG	AAYHSWETRKGWEEG					DAAKNQVAMNPTNTVFDA	LPLPLTTVATARATTPE
AALFWGWCSCWWEEG	AAFFSANVLEGWEEG	AAVKNAPAVPAWEEG	AAMDMELSILGWEEG	AAVSRMTSPACWEEG	AAFTFELSLVGWEEG	AALFWGWCSCWWEEG	AAFGYMENLCSWEEG	AAVSDSSVAGAWEEG	AAFKLSVSVDGWEEG	AAWRGVSVYPCWEEG	AAVSPDSVHMGWEEG	AITSLNMGLLSLTYG	ALESCTLVSWPINPG	ASYLLGATDSVNVSG	ADSVIQRLGANRMRG	AAALESDCSLYSYRG	AHCSLHPMTNPVGFG	AASTNVVALWIWEEG	AADCFILYLTCWEEG	AAFIDWPSWRHWEEG	AAPKFATYKSRWEEG	AACTQKTNLCGWEEG	AAGLRTWLTLRWEEG					NRGYMEIEQSVKSFKMPS	DVARVSSASDYNSSEL
AAVAMFNRHIVWEEG	AAEMMRTTVNGWEEG	AAFFSANVLEGWEEG	AAWVSSPVVRAWEEG	AALVRQNSCMHWEEG	AAYSMDESLSAWEEG	AAVAMFNRHIVWEEG	AATFRDISCFAWEEG	AAIHIQVTFSGWEEG	AALRVSGNSCAWEEG	AAQVYLTESCVWEEG	AAFVNFGCVRSWEEG	AFADSSIVGCCVSSG	ARSMAGSLQVSWSMG	ANNFWWSPVMKSSRG	AGSVKLLREVNPTCG	AASWRGIVPNFSVSG	ALSLVDECVPSSWGG	AASEYARSVHHWEEG	AAWVRRKVLHGWEEG	AAERISVCFDVWEEG	AAVRGHNGLVAWEEG	AAYGGLRRMDSWEEG	AAWRSASSQRGWEEG					VPQPVAPSYSYATPTPQASF	SAPDLKNVRSKVGSTEN
AATMGMSTFVKWEEG	AAVRNDQPFYCWEEG	AAYFSASSVGSWEEG	AAVFKDCTFSMWEEG	AAWQLQGVNEAWEEG	AATVADRTMCAWEEG	AATMGMSTFVKWEEG	AALRGFPSMRVWEEG	AAFSAHSGVAAWEEG	AAFSSSVSLISWEEG	AAWSTSLDMLCWEEG	AAMRSRSTLPCWEEG	ACPSPCWKLLSLRKG	AGPSFRIVPNLSIIG	ASYSFFGCSSVQSYG	ACDILAFDRSMLNLG	ADLDYRTGSNRFAMG	AADTIVRRDPVMYAG	AADDFRYLRHPWEEG	AAGFDWPHVGEWEEG	AAPQCITRFVSWEEG	AALRSKSALISWEEG	AALVRMSNHCGWEEG	AAIRCRNSHIGWEEG					RDALVDFSEQYTPEADPY	PSEKTFKQRRTFEQRVE
AASGRLVSRHLWEEG	AARVLMKFAPAWEEG	AAAFFESSRTAWEEG	AAFAPAGNYPSWEEG	AAQMKCDTSLGWEEG	AASSFVQCPTNWEEG	AASGRLVSRHLWEEG	AAHGGWRMCTTWEEG	AAVSRYTNLGSWEEG	AAWYRDCTGRLWEEG	AAIFPLYGPFTWEEG	AAWGTCKTLHAWEEG	AAFHSVGCLCRSWDG	AKTHCRLVDMPSSFG	ASLTYMNDSAVPAHG	AQCLWPDWTYDFIPG	ARYSCMSSLYTPSLG	ADIVRCPSNFPWHFG	AAWDLGPGVAHWEEG	AAVVLGPTPDFWEEG	AAGGCDHGPRFWEEG	AAMVGRFTLTAWEEG	AAVLRSAKNMGWEEG	AADFVMHAMSSWEEG					TGPGILSMANAGPNTN	ESKRLEFVAARLGAEL
AADLVSMVLGHWEEG	AAVFSSPTMRTWEEG	AAFMPMFPLMMWEEG	AAYVSSVGYLSWEEG	AAEQYRIMGNLWEEG	AAYNMIGDNNAWEEG	AADLVSMVLGHWEEG	AAVMRNLCPELWEEG	AAVFPTSSDLSWEEG	AALILDSDTSGWEEG	AAYCNADTPDCWEEG	AAFSVGVTYKCWEEG	AHNVLLRELRRLNVG	ADVSLMQAASLAYTG	AFHLQSFNLLSSLRG	ALADLSFVFDPACSG	AHRSHSPFALQPCSG	ARMETFNAESSLPCG	AALNSSWCTSNWEEG	AACQDNMSRQAWEEG	AASKVCKWSREWEEG	AAGRLNQWIVKWEEG	AAWSTKVSFLGWEEG	AAFRGWPTRLEWEEG					NPDTLSAMSNPRAMQ	GVNVRIAVSKPSGPQPQ
AAMLALIVGGHWEEG	AASGKCSASMSWEEG	AAFNSVSTISSWEEG	AALVPCLSMRGWEEG	AAYQRETTQRSWEEG	AALRYDMTVMAWEEG	AAMLALIVGGHWEEG	AAWRTGTLSMWWEEG	AAYLCGSDPYGWEEG	AALWSANSCSAWEEG	AAMRSFPNGVSWEEG	AAAIRCDGVSSWEEG	AWTVITSYRFAHSKG	AGTRLEWSDSTYSWG	ANSYHPEDLNHCAYG	AGTPSKYGLDHALLG	ASPSYHSELSPVSPG	ASSFMTCDTSLHSLG	AAGCWAYLIEHWEEG	AAGWVPSSHQRWEEG	AARVLEAMTNCWEEG	AAAQVRAKHTYWEEG	AAPRIWHNGYGWEEG	AACVHWPSYRVWEEG					GWYDADLSPAGHEEA	TLLIKTVETRDGQVINETSQ
AATIHMVYLRSWEEG	AAYVREDSGVHWEEG	AAGGKFRLDPMWEEG	AAYVSNPTLGVWEEG	AAFSRCLSYEAWEEG	AAYLSDPVYRSWEEG	AATIHMVYLRSWEEG	AAVVETNTVAGWEEG	AARFRLDMVRSWEEG	AAWLYDDLALCWEEG	AAVIVDKVCRSWEEG	AAFTSSMSLLGWEEG	AVVSLLFLPTMTRLG	AGNLLVPHQCIDSRG	ASSDGYLFAEMSLIG	APNLLDFVPDHSTFG	ALESFSRLSGLQGFG	ADFYRPLADNFLCLG	AAHLVFSTMSWWEEG	AARRCLRIHKPWEEG	AAFAEIMYWGSWEEG	AAQVQWRTHWAWEEG	AALRRQISLVCWEEG	AALGGAPCRRSWEEG					SEEKLSEQETEAAEKSA	NVPTIDIHMNQIGFERE
AAGVFYVGVPNWEEG	AALIQEITVPVWEEG	AAGFFCDVNLTWEEG	AAFTIQPLVRAWEEG	AAFRLGHTPVAWEEG	AAILVDRSVRSWEEG	AAGVFYVGVPNWEEG	AACSGKKGNSSWEEG	AALVVESIARCWEEG	AAYSFVSTYAAWEEG	AALTNDESCSFWEEG	AAYLSILDEVSWEEG	ALTHRPTQAHTRSMG	AGGHMYQCSKSLSKG	AALSSSFVVLVSDFG	ASSVGEFSIDRPGIG	ASTDSVFRFQSSWIG	ARDNFQYGVQSTLSG	AAIVCYVDLSWWEEG	AARAWSRLRAPWEEG	AARYSIADCRDWEEG	AAYMSLDSKTTWEEG	AAMVSIQDWVAWEEG	AAEIRQFWCKPWEEG					KEKGKYKEETIEKMQE	YREDLSPSITQRAAECV
AAAKTDWDVNQWEEG	AAGFFCDVNLTWEEG	AAPYVTERNRCWEEG	AAFRTLDCNRGWEEG	AAFSSLCVPVAWEEG	AAMRLTSCPLSWEEG	AAAKTDWDVNQWEEG	AALGRSRSLWMWEEG	AAWTWMPTLTHWEEG	AAICPSRVLLSWEEG	AAILPVASTSGWEEG	AASFNIEDSLVWEEG	ASKFLYLPRRFDTLG	ASVLCTSSIAQSLNG	ATSPPVLTNQVTNLG	ATILTRVAKSDSMVG	ANDLREMWSCISSRG	ADFVFMPVNFMPTSG	AARHRRMRNMDWEEG	AASGTGKSKACWEEG	AAMLPLILHGCWEEG	AAWVTKMSNTCWEEG	AAERLVLLNNRWEEG	AAMMRRIVRPNWEEG						DYNIQKESTLHLVLR
AAGSSSFSCGLWEEG	AAPYVTERNRCWEEG	AALTSILNNACWEEG	AALRSMEVNLGWEEG	AAVFSDSVSRSWEEG	AAIIGSRSPMSWEEG	AAGSSSFSCGLWEEG	AAYFSASSVGSWEEG	AAYEIENAQCSWEEG	AADAWSMDFNQWEEG	AAWESVRVPNCWEEG	AAIIMISGPEAWEEG	APATLLRMMDNRSTG	ALTRLPLCATLSRLG	ATRRPYSIRLMSSLG	AQSLRLMNVIPQLVG	AFQSLQFFPMENCLG	ADMWALDRSMYCFGG	AALAPEVCSVLWEEG	AAEWLLPDIAYWEEG	AADDIYHTICVWEEG	AAVHLMQGRRCWEEG	AAFSNKMSPLAWEEG	AALIKHGCRASWEEG						GVLVPAKDQPGRQ
AAGVQSRLTCRWEEG	AAWMPSRVLMPWEEG	AAFRGSRSIPSWEEG	AAVVFSDSLVGWEEG	AAYRTQASMNAWEEG	AAIVSDSSLLVWEEG	AAGVQSRLTCRWEEG	AAFQLSISASDWEEG	AASIRMAANFFWEEG	AALSPDRTTAGWEEG	AAFVGFACENSWEEG	AAFHGQNTDLVWEEG	ASSRNHTLIAVIGRG	AVDTHVMHSPSNLHG	AKAYRSSMNNCYYNG	ASAPMLRQLCNPPFG	AHFVSLSINSCMGIG	ASFSCQSVVRSLEFG	AAYTRTMTLVIWEEG	AAVEQIGTLTGWEEG	AAMRIRGLPNNWEEG	AAWVRLENSRCWEEG	AATRMWLDRLAWEEG	AAFQSWTDLRSWEEG						PQIVVVGTQSSGKS
AAYIPLISLICWEEG	AAGSNRRTFAVWEEG	AAYYISSDGCGWEEG	AAFARDRDAWSWEEG	AAMVKENCRLGWEEG	AAFRIDLNVMQWEEG	AAYIPLISLICWEEG	AAKGSWWSGCVWEEG	AAIRGSVTSSQWEEG	AAFGCGGTPVGWEEG	AAFTSAANQVIWEEG	AAMNLESSIIAWEEG	APLMHPRVAFANLGG	AERVWWMGVSYSYCG	ARYLQDNVALSSYLG	ANAKSYKLGSSLPLG	ARFQIDTSCARQDKG	AILVTVEDTLSSYHG	AASGSSTTSFVWEEG	AAPEGPQDMNGWEEG	AASVLRSTLRCWEEG	AAAEKMALAPVWEEG	AAVGRKWTQASWEEG	AALNRFHSNRLWEEG						VKDKVADHRVKLQELE
AAKMIHCEYHAWEEG	AASYDQFHWWWWEEG	AALNRCRVMRAWEEG	AAFQTLDDLISWEEG	AAYLAAPNRLAWEEG	AAFKGSNTHLAWEEG	AAKMIHCEYHAWEEG	AAYPSGMSPSSWEEG	AALVTTTSTDCWEEG	AAFARDRDAWSWEEG	AAYRRENQLIAWEEG	AAYMSQRGLKAWEEG	ALSDPQVRPRWSSVG	AKSSMSYIGPDMVRG	ATFELTIAPLASICG	AVMPSSFLLSDTYMG	ADTCPRSLQFSKNPG	ARQGSLYLMELSLLG	AAVTRWHYAVSWEEG	AASPMFSQQKIWEEG	AADSLVSKLSNWEEG	AAMRVVPNNRGWEEG	AAVCTFRNQFCWEEG	AALEVWGTLEAWEEG						LVIITAGARQQEGES
AAIIVWLVSSYWEEG	AALNRCRVMRAWEEG	AAYVRTGGMGAWEEG	AAFNEGHNLMSWEEG	AAWVSCPVLLHWEEG	AASWQMDSSIMWEEG	AAIIVWLVSSYWEEG	AARVFSSDVWSWEEG	AAPFLVDVVDCWEEG	AAVREYGTCSSWEEG	AAMLKEVVEMSWEEG	AAIVQCENHFAWEEG	AFLFGPDFRNLRASG	ACSSSVSMVWTNSQG	ARGTLWGQPDSMAYG	AKGQDCFITGTSAQG	ATGNLVEVSAMLAFG	AMSYQVDNALYSYRG	AARVRWMHRPIWEEG	AARNCHSPWQCWEEG	AASVANPACLMWEEG	AAEWLNSPMSIWEEG	AALSSARTWSAWEEG	AALVTKETFGSWEEG						EKYSLQSKDDFKSVVS
AACDLASELFNWEEG	AAGYRSSPVLGWEEG	AAFMNDGVPTGWEEG	AALREEADLFSWEEG	AAYRADWNHLSWEEG	AAVNGDDSLSAWEEG	AACDLASELFNWEEG	AALGYQGIGSNWEEG	AAIFPLNTLRNWEEG	AALRNSKSEFAWEEG	AALLRQQIGHAWEEG	AALVSEHSAHTWEEG	AGLPKPSEMRVRFSG	ADDLGLRRALTLSLG	ALGMCAHFSLQCDTG	AHWRMHSVSPVFPIG	ADTHLLRIKSVMSSG	ADLSISSDQSLWSRG	AAFLYRNLHVRWEEG	AAILPLLSICPWEEG	AATNYVNRINNWEEG	AALSRHTCFRGWEEG	AAEIRGRVSRVWEEG	AALNRRRNLFSWEEG						KTVLSANADHMAQIEG
AASAYFPFAITWEEG	AAIIPLVVTLAWEEG	AAWKGSSAYRGWEEG	AAYDSTDSNSGWEEG	AAYMVEQTVSCWEEG	AAVKIDRSAHAWEEG	AASAYFPFAITWEEG	AALIQEITVPVWEEG	AAQPKRTEEVCWEEG	AAYTRQPVWKSWEEG	AAFELVSSCKMWEEG	AASNLRFECDAWEEG	ASMPLSYVRLLSPSG	AIDLLPTITCLTLNG	AGNAYRLLQNINPLG	ALSGWSEMSSTPQRG	AGIRYTYMPVLLQCG	AHWLRASNSLNSYYG	AAISFTYFIVRWEEG	AAAGPASDCWLWEEG	AASRGNIRCLGWEEG	AALDDGGTLMGWEEG	AALARQKDLAGWEEG	AALEGHRVRMHWEEG						SPGVPVAKVVRAVTSRQRAS
AAWDRPVLAFRWEEG	AAASWASMASVWEEG	AAIVSEGSPAAWEEG	AALVTDMAQLGWEEG	AAYLACPDTLAWEEG	AAQSMNIMNTLWEEG	AAWDRPVLAFRWEEG	AAVTRDNVRVSWEEG	AAYVRESWRGMWEEG	AATYVASSCPGWEEG	AAVRIEKSVYSWEEG	AAPFTCMVSVGWEEG	ALGVAFEIAWYSLYG	ARIDMVSSFMCGPYG	ANVCSSVLSDFSSLG	ATDRSAMMVCMTHVG	AEHLLNACSFQSVHG	ASFVEEPSVIGQVWG	AARYFLRMWGLWEEG	AAGPRKRWRNSWEEG	AARFCFPSYEFWEEG	AADVKAWLNLAWEEG	AAFTEFEVNAAWEEG	AAVHWHQDRWSWEEG						PRGSRSAASRPASRPAAPSAHPPAHPPPSA
AAHFCHCFRRAWEEG	AAWKGSSAYRGWEEG	AAYTPDVVYMAWEEG	AATWRESTCHAWEEG	AAFAVDRPLHCWEEG	AAYQRMGALTCWEEG	AAHFCHCFRRAWEEG	AADLRLEATVSWEEG	AAFREQIAVRSWEEG	AAIHRVEINLGWEEG	AADLIGLTSNLWEEG	AAIESDCNPVGWEEG	AGLAPYFTCMLDPNG	ASYMAPCWVNIASLG	ARMETFNAESSLPCG	ASQSCKLLMDASRFG	ASFCGLQSIPASVTG	ARYSIVQQDNNYARG	AALVVHSVEKWWEEG	AAMAPITQIDCWEEG	AAKSGIAFAFDWEEG	AAIRVKSSHLDWEEG	AATGTIRPGSIWEEG	AAQIRAKMNLKWEEG						RTGVIHEKQTAVSVEN
AATEVLGQLSSWEEG	AAFHGQNTDLVWEEG	AAGLIWDCSSLWEEG	AAMRHEGNMKAWEEG	AAYVCSYTSPGWEEG	AAFSPDDSNLSWEEG	AATEVLGQLSSWEEG	AAPYQCMGGLRWEEG	AAVNRMSCDFGWEEG	AAWYPQLSPQMWEEG	AAWFSSPVHVGWEEG	AAFIGQFDLSSWEEG	ADAISAISYTCHDPG	AACHRPSHLPDWNFG	AFVYASCFTAMLNSG	APYYLNSDPSALTYG	AKNVRLCINGGSYMG	AYQQSLYTQDFAFLG	AAIECWHCNVLWEEG	AAKTCRTWWTEWEEG	AAHITVNTFQSWEEG	AACVMVSMHNNWEEG	AASSVRLWRSAWEEG	AAPVFWKTARNWEEG						AGDLLQQFRTVRSFPGS
AALHFEYLSSTWEEG	AAIMVDFTVVHWEEG	AAWSVDPSVASWEEG	AAYYKDCNYYAWEEG	AALELCNNNFAWEEG	AAILQQSSEMSWEEG	AALHFEYLSSTWEEG	AALTSILNNACWEEG	AAYPREPSVGAWEEG	AAYVDEMCSLLWEEG	AAYMPFRCHFSWEEG	AAFNYDGSLGLWEEG	APKSYFLVCSTSTFG	AELGRLWLDTSSTGG	ASHYSVSLVPMCLLG	AQFSMIVSQRGAPSG	AFFESQKSFSSPDVG	AARSVSPYLMCANVG	AAFRANVYVICWEEG	AAGHTGGAHRGWEEG	AAMAPITQIDCWEEG	AAVNWRQVESCWEEG	AALMEMRSYDCWEEG	AARGIVIRRCWWEEG						ARGGSLKTFRALLTLAAG
AAHRLGIRLRSWEEG	AAWLFNIEGVLWEEG	AAYRVCSNIPMWEEG	AAWRTDLSISNWEEG	AAFWHVATNAAWEEG	AAFQYDMSSYGWEEG	AAHRLGIRLRSWEEG	AAQSLVCDFAPWEEG	AAITNAISGLAWEEG	AAFQIDYSMVVWEEG	AALSSDNSLVCWEEG	AAYVRQECQHSWEEG	ALKCHAFIFSCTTWG	AYTGHLFQHAFVVPG	APVRTDRALVVFPNG	ADLFTILPNYQGCGG	AVYNSSTFNGSMSIG	AVTARLPSYECAVLG	AASRYCALRAGWEEG	AARRTQLVLGVWEEG	AACNDFPTRFEWEEG	AALVSWRTYGGWEEG	AALGSVGSLRSWEEG	AAVRTRGNNRMWEEG
AAQTATEKVSDWEEG	AACTLCHLDVSWEEG	AAVLCDAGLTAWEEG	AAYSQDLSCTSWEEG	AAFKNMSSMPGWEEG	AAYDPMAAVIGWEEG	AAQTATEKVSDWEEG	AAVSEDRTLSNWEEG	AARGFDVHARSWEEG	AAFGYMENLCSWEEG	AANIECDNVWGWEEG	AALVLDSCGMGWEEG	AVVAHSVLSCSVLAG	AAVPISRIYPLLSIG	ASGSRTRLCGMNSSG	AYALSAHYEYDATLG	AISSFENSLSLSAWG	AGLMASFANTGNPEG	AAYFDAPRKDLWEEG	AATDYSYGRKDWEEG	AAGQMIRTMKTWEEG	AAECLVALTNKWEEG	AALVKEGVKRAWEEG	AASFCVLRLYYWEEG
AAEVQLDAWLMWEEG	AAYDSSLSLTNWEEG	AAILEDTNNPSWEEG	AAYRVFDNNEAWEEG	AAGTFSSMQTNWEEG	AALLKDTVPISWEEG	AAEVQLDAWLMWEEG	AAIIPLVVTLAWEEG	AASRSMSTNLCWEEG	AATFRDISCFAWEEG	AAYSSCSSNLLWEEG	AAYRDSTAPASWEEG	AFIFLTVWMVAFVVG	ATAPVQVLVVGKLQG	ARWYDHDITNQAFKG	ASLTYMNDSAVPAHG	AYTSTQYLRTPSVLG	ASWSYSPSLSNSARG	AASMSLYEGLEWEEG	AALDWGKGLEVWEEG	AAIESLGVLRMWEEG	AAFECWSSVPGWEEG	AASWTVVVSTQWEEG	AAVYGRKYYRSWEEG
AACHYTTYVWPWEEG	AAYVPTYVGSAWEEG	AALRYSPVLHAWEEG	AAFRETLDPLSWEEG	AAYELSSTCLSWEEG	AAYHFDQDCLSWEEG	AACHYTTYVWPWEEG	AALVRRVYICVWEEG	AAEIQISSLRAWEEG	AAFESGRSTPGWEEG	AAFLLDASDRAWEEG	AAFSCDPASYGWEEG	AALSFPRFLMRLLRG	AQDPLDHPWFGMIDG	ASHFRADRPIVSSVG	ARGEFSRWMIPSSIG	ARNAFFMDRVNIPWG	ACDGSHSFYGISSLG	AAWRDCGSFGFWEEG	AALVEDWWVVWWEEG	AAQCISTGIISWEEG	AALSLAPNRHMWEEG	AALEQRPVRTGWEEG	AAIRMRNTSLLWEEG
AAFSASRLPSQWEEG	AAYMSQRGLKAWEEG	AAYCEFPGLLAWEEG	AAYLRDFNQLGWEEG	AALVKDTSLTNWEEG	AAFFTCLDAEGWEEG	AAFSASRLPSQWEEG	AAWSVDPSVASWEEG	AALTGSQNNVVWEEG	AARVVRVFPNNWEEG	AAFLCDENAPGWEEG	AAWFPTENDRGWEEG	APSTLLVHSALPVSG	ASAFFPSFTQIRVPG	ASASYVTSLSNLHVG	AFNCSHNFASETSHG	ASSVCGLNSNRAFWG	ASPAFRPDRSGMNMG	AAFRNRMAIFVWEEG	AALSWTRKIKRWEEG	AAPCYWFTNNNWEEG	AAMRAWESRAMWEEG	AALLVFESQECWEEG	AALIPWSMRLCWEEG
AAHMISTDNCHWEEG	AANEFVIMGSWWEEG	AALQCDWVHTGWEEG	AAFRRQVSLSGWEEG	AALLRDLVSDAWEEG	AALWRDRTCSSWEEG	AAHMISTDNCHWEEG	AAYILDLAPRVWEEG	AAMRSASTCSAWEEG	AALLACEKTNSWEEG	AAWSSMVDMSGWEEG	AAEFCFSPSHGWEEG	ATLIFDLGHFHSCIG	AYLSSLSGTSRHGFG	ARDGMVYDTSCLWSG	AMRAYDSMNSLDQPG	AKATQFILECDSLHG	ALNSSSRSVAMKPLG	AAERAHHQVLRWEEG	AAVERIVQPASWEEG	AASKLIVQRSRWEEG	AAVVVMTPIRRWEEG	AAFIDWPSWRHWEEG	AAGCWEYDKPSWEEG
AAHLSLCFILCWEEG	AAIFEFRDSHIWEEG	AAYDSSLSLTNWEEG	AAVKNAPAVPAWEEG	AAWTSASSPSAWEEG	AALSRWLTARCWEEG	AAHLSLCFILCWEEG	AALGFHKDSLAWEEG	AALRVSGNSCAWEEG	AASFKLDGDSRWEEG	AACRNSHNLRLWEEG	AAFTPVSNNILWEEG	AFLVPLSFKAFWYSG	AIWGAQFELTLDLSG	AHSFFLFAPNMAATG	ALHPRNFYSMESLCG	ANSLPMKLFAVQQNG	AAEDYFVSSDSLWSG	AAMRFIQASYFWEEG	AAESCKSEWCWWEEG	AAMRKHVLYGAWEEG	AAYISSGKSSCWEEG	AAVVFSQSRPCWEEG	AAGDSLRMWLTWEEG
AALELVYGSPRWEEG	AAVYGDTVAIGWEEG	AAYVPTYVGSAWEEG	AAFFSANVLEGWEEG	AAVFRSGSTLGWEEG	AAFHFDKSLLGWEEG	AALELVYGSPRWEEG	AALISQIVPTSWEEG	AALWHMDSETCWEEG	AALMSEGVLVSWEEG	AALLSANSETAWEEG	AALVGECSWPSWEEG	AGFAGSKLPYVPDFG	AGGSLTIVDMLSLYG	AFDCASPLLYTFTNG	ATYLHFPVSKAKPYG	ASYGALWSDRSVFSG	ASTRLSLTCNPSCSG	AAMHHVLISKSWEEG	AASGIILELGPWEEG	AAWHSAPSAVTWEEG	AAGTQMVYRPTWEEG	AAQESMVSWPSWEEG	AAMLRMPVCGAWEEG
AAIRPRLISRRWEEG	AAFLWKGIGRDWEEG	AAYMSQRGLKAWEEG	AAEILSLMGTLWEEG	AAVENEVVQLAWEEG	AAVSKANVMSSWEEG	AAIRPRLISRRWEEG	AAMCRIGSMSMWEEG	AALTGVSSCFSWEEG	AAYNPMVALGIWEEG	AAYLPNWTPFTWEEG	AALVLDTCSWGWEEG	AMSTSTLLPLRTHPG	ALQRLEAYMSLENCG	ANNWLIRDQACYHYG	ASKAIVLMDNMQTFG	AGPFCADTSIDTVFG	ASSTASVIWSMPNMG	AARLSAGCVAVWEEG	AATNQDSRGSNWEEG	AAVISGSTCDGWEEG	AALRQMSTHLNWEEG	AALNYQNSHRAWEEG	AAIVSHSTNLAWEEG
AAGYVVHVQSFWEEG	AARGILDSCVKWEEG	AAMLPDKSPVAWEEG	AAYSSTLNMRMWEEG	AAWRCLDSVHGWEEG	AAYRRATPMAAWEEG	AAGYVVHVQSFWEEG	AAGSEDCAMSSWEEG	AAFGDMGTQLQWEEG	AAYLRDFNQLGWEEG	AAWQQIDPLRAWEEG	AAVMKSITRLAWEEG	AARSVCIHSTYCYIG	ALFPIHIRILCYFIG	ASFWRASTVLHSPLG	ATRRPYSIRLMSSLG	AGCYFNSMPPLSMDG	AASGVERIDLSIRSG	AAWRGLICHRPWEEG	AANGVHQAGQDWEEG	AAWRDSERCWCWEEG	AAVGNGRAQLSWEEG	AAELKIWGCSTWEEG	AAQGVMMRRPVWEEG
AASQSLLATGQWEEG	AAMRGVWADLEWEEG	AAIVQCENHFAWEEG	AAFCLDNTLPSWEEG	AAWRCHPSMRSWEEG	AALRDMTSLYSWEEG	AASQSLLATGQWEEG	AAYMSQRGLKAWEEG	AALRCSGNQVSWEEG	AAIFNQPSLALWEEG	AALSTDINLAGWEEG	AAGRLQMCSSNWEEG	ALIMECYNRIVMFSG	AMRPARYSSMHSLPG	AWCFRSDRTSLISLG	AWHLDSTITSHPLIG	ARGIQDSYRVSTSSG	AEHGPSLACARTPFG	AARPDYRIIVTWEEG	AAESTTWMGILWEEG	AARDQVWGCRCWEEG	AAGCNFAIFSNWEEG	AALSVYPTRLLWEEG	AAAGIRAWPSRWEEG
AANAISVITRSWEEG	AAYVVCPSCTGWEEG	AANEFVIMGSWWEEG	AAFNSVSTISSWEEG	AAYISNRPVRSWEEG	AACRKDATLPAWEEG	AANAISVITRSWEEG	AAMLPDKSPVAWEEG	AAWLYDDLALCWEEG	AAWRSQCVLCSWEEG	AAVLQSSNCGHWEEG	AAPFACISPMGWEEG	AAYAGYGDCVYLHQG	AMGLMYRDLSMSPWG	ARPLLSGVSPLSDIG	ARYLQDNVALSSYLG	ASILSDRCLVNRNVG	ASVSYSLTDSLRSYG	AARVPCTLAYRWEEG	AAVLIWPSNTCWEEG	AATARMVSKKVWEEG	AASLMHWSNRVWEEG	AAMLPLILHGCWEEG	AAIRGHRARPSWEEG
AALCVVMDLNRWEEG	AAWTRDRLTFCWEEG	AAYMRQSAIHQWEEG	AAYRSAGSMGVWEEG	AAYLQCGCISAWEEG	AAYQFDTNAGSWEEG	AALCVVMDLNRWEEG	AAIYPLTSSSSWEEG	AALVPFRGSYAWEEG	AAFFSANVLEGWEEG	AAMVRERSFVAWEEG	AAVIICESSRSWEEG	AYQVYNKWRYVRFNG	ARLGLVACGNFPSSG	ASFDWAAFLVDSVPG	ARGTLWGQPDSMAYG	ARAHIHSRHRPTCQG	AMQVPPTVRADTSTG	AAHRHMISGMVWEEG	AAHLHLGWIAEWEEG	AAIKPATCQFSWEEG	AALEFKRVQSAWEEG	AAVEQIGTLTGWEEG	AAWNSWSSQGCWEEG
AAVMRVHALCRWEEG	AAYRSISDVAGWEEG	AAFLFSESLDSWEEG	AALTSILNNACWEEG	AAFAPDENCAGWEEG	AAFVEENCVNAWEEG	AAVMRVHALCRWEEG	AAWRVGGTLEGWEEG	AALVGSSALNCWEEG	AAYFSASSVGSWEEG	AAYQYEISLLPWEEG	AAWVLDQNSKCWEEG	AGPLRNVRSFRVRLG	AYPVSREMSVFGPIG	ACPGISYVSQLSATG	ACQMMGTRFRRSFSG	ASLGMYTPDLTVHGG	ASFIMECGPSLSSKG	AARKVSKANWHWEEG	AAYAGKFWFSTWEEG	AAVHSRDVYCIWEEG	AAAKRHNNHIVWEEG	AAELGMRNRRTWEEG	AAREGLVTWGNWEEG
AAWCRSAPHVKWEEG	AATTFQVSSSQWEEG	AACMMDSNVASWEEG	AAYRPHRCHLSWEEG	AAWVRERTAMHWEEG	AALIQVPTNKAWEEG	AAWCRSAPHVKWEEG	AAYMRQSAIHQWEEG	AAVFKDMVFCHWEEG	AARNSFICQPSWEEG	AAQFYWADIGCWEEG	AAFKCDSNFFGWEEG	AFLQLLSTGITAFEG	AARQRVVGDPSFLAG	AYNLKPYWIPSSVCG	ATVIAVLEMDVTALG	AAYQFKVASNLFSFG	ATDSFFRDPIPFPFG	AAIGMPTFQWWWEEG	AADGKKMFPTSWEEG	AAPIIPVKNCQWEEG	AADRLVSWPSGWEEG	AALRPWSIQSAWEEG	AALSGLNIRAAWEEG
AAGADLLFPSEWEEG	AAFTYVGSENLWEEG	AAFVDLKVHSAWEEG	AAMARDVSLCCWEEG	AAFQADRSYSAWEEG	AALEGQSSQKGWEEG	AAGADLLFPSEWEEG	AAVPPMLLGPLWEEG	AALSPDRTTAGWEEG	AAINHAGNPLGWEEG	AALLRNLVPESWEEG	AAWSQTVDSLAWEEG	ARMSTLMVQNGLLQG	AYTSAFDRSSVPLIG	ATWRDDYVFSNSQFG	ASGLQRWASLPSCRG	ANMRVRTATNPTARG	AVSSAPPFSAFSNSG	AAGSSKSYRSGWEEG	AAVCKTPDRHDWEEG	AANPKRGSIWKWEEG	AADDRIKMGSVWEEG	AAPHIAAKSPRWEEG	AAQVAWKVNKMWEEG
AARTLMLDRKLWEEG	AANYSAMVPAEWEEG	AAYALDCNLVAWEEG	AAPGFMIEGVLWEEG	AAPRVDRSLCGWEEG	AALVVMSVNQCWEEG	AARTLMLDRKLWEEG	AALQLLALYVLWEEG	AAWSMEVVRKAWEEG	AAWVSSNTCALWEEG	AAMECMSNMPVWEEG	AAFNFHPCQTNWEEG	ANMDRITLHIMFNCG	ARYHVYSSTLNPLCG	AFPPPSFFSVDTQLG	APWSCARSDLGLANG	ADLSYLRPDFTVSMG	ASCPNGFRHMRSLPG	AAYKSIDRATVWEEG	AAVTCPPGLLEWEEG	AAVERIVQPASWEEG	AAMTRWRSGSAWEEG	AAGDYWPSHLCWEEG	AALKPWWHMFMWEEG
AAVPVYQHTSVWEEG	AAVRHMAVVGSWEEG	AAYVPGWNAPGWEEG	AAMEMESSSLGWEEG	AAFLPIANMEGWEEG	AALFFIRLVWYWEEG	AAVPVYQHTSVWEEG	AAWMRVDAMSSWEEG	AAVREYGTCSSWEEG	AALIQEITVPVWEEG	AAHWLAMDSNPWEEG	AAWSRSPNLNCWEEG	AVSFVMGSVRDAFGG	AFTGRFGTTRSIVSG	AVHLVRRDVSICAQG	AGSTRKVDCLSTNHG	ASGFGRGVFALDFVG	ANLRMEVSCCAFDGG	AASVVDVDMYKWEEG	AAFVSSMNQAGWEEG	AALLRGCDWRIWEEG	AALSFYPANRCWEEG	AAVQLFKVYPCWEEG	AALMPWRTLQGWEEG
AAPSNDRLHRKWEEG	AAMGFYGGLFEWEEG	AAFDISQSLTSWEEG	AAFMNDGVPTGWEEG	AALIATENMFCWEEG	AAFRFSISPPGWEEG	AAPSNDRLHRKWEEG	AALNFAESPKCWEEG	AASWQVALSAGWEEG	AAFTRYETNIQWEEG	AALLRCDNVRLWEEG	AAIFSQNVQISWEEG	ATLSCYLVKPSHDAG	APQYVTPFFKPFCAG	AKGLVRWDMAGLMAG	AGKTFQDSFRMSGCG	AADSFRLNTCDFQTG	ATRSLSTYSGMTVCG	AAQVELAPGRKWEEG	AAYVRAFLWGYWEEG	AAVSRSVVNCFWEEG	AAVSTRPTRNHWEEG	AALSKKLILRAWEEG	AAIRTQETLLGWEEG
AANRASFLMFCWEEG	AARHLSPWFLGWEEG	AAYRSISDVAGWEEG	AAYMLDTVQVCWEEG	AAFNADSNNCMWEEG	AAFSSEVTCHSWEEG	AANRASFLMFCWEEG	AAFECSAVSVAWEEG	AALMSVANDHSWEEG	AAWLHMPSRTGWEEG	AAYEPDFSLLSWEEG	AADGWRCFPSTWEEG	AACSHTPNFCFLPSG	APSAELCRGRSIASG	ALVRDMHSSFAFIDG	APPGTYTYITTPVNG	ASILSMDVKRSCDLG	AKNVFNLGYNLGSYG	AASFAFRVLTCWEEG	AASFVVDLYAKWEEG	AAVSEVSWCKFWEEG	AAFRVKAWNAHWEEG	AAVREHTTFYGWEEG	AAIDSLTPCLSWEEG
AADLRGLSDQRWEEG	AAQSRARYQWHWEEG	AAFTYVGSENLWEEG	AASYMRLDTANWEEG	AAFVYDLALHAWEEG	AAYRFDTPPRSWEEG	AADLRGLSDQRWEEG	AALMTADPSMGWEEG	AAIHRVEINLGWEEG	AAWGTCKTLHAWEEG	AAVEDMTTSAQWEEG	AAYKESVGVLAWEEG	ALGGMPLLSLSLHYG	AGLGRVRMHPSSFSG	AETKRADFYLGINCG	ATSIFSQLYAMPNHG	ASTMGKVRRMGVLNG	ATHDDGHYHRMPIIG	AAVEHGITLDSWEEG	AAHGRTKRLCKWEEG	AAIKRWFTDTCWEEG	AAGQDFYTLHCWEEG	AAPRLRFHSSRWEEG	AALNGWFNEHMWEEG
AASGICECRMVWEEG	AANEFVHVLTNWEEG	AALIGESVHCLWEEG	AAIEFERSISAWEEG	AALVLDMTLANWEEG	AAYEDAWCMSAWEEG	AASGICECRMVWEEG	AAFHQISNLRDWEEG	AAFVSVYSDHVWEEG	AAVFSDASVPSWEEG	AARYLEMAVASWEEG	AAFLDLSSNRPWEEG	ARLVIAVVCVYDPWG	ALTRHNLWRHVPEIG	ASTLFMMGEDCPHYG	ACGPWHYDSATGMLG	AKWVRPIRNLCCDAG	APRASIEVCANAFMG	AAVLEEDTMIKWEEG	AACMKNSSNGRWEEG	AAVVHRRTGKQWEEG	AAMLRWPNRWLWEEG	AAILLYRRSVNWEEG	AAVLDACTRLCWEEG
AAITELLSILSWEEG	AAVRVDISVGSWEEG	AAFLEHGIVLSWEEG	AAYSNGLSQLAWEEG	AAMRVMAVCRAWEEG	AAFDYDVPLLAWEEG	AAITELLSILSWEEG	AAQLDDTRVSLWEEG	AALVVYLTIDPWEEG	AAFLPCGSTPQWEEG	AAWHDNFSAKSWEEG	AALLCDPDPFVWEEG	AFLQRAKRFWSLPTG	ARASVPIFLTHSSSG	AIPPRLLVKESDIMG	AGTSRLVMCDPLFPG	AVCSDFNSKSFDNYG	AGSVWRMGCNPYSPG	AAGHMPPGLFAWEEG	AAVLDYVKIRLWEEG	AAVLIWPSNTCWEEG	AAVMDGMGTLCWEEG	AARSLCMVNSRWEEG	AAAISMVSLKAWEEG
AAGVLLFYFDLWEEG	AATRFHSSSTSWEEG	AAINQMRAPRGWEEG	AASMLQCDSSLWEEG	AAFVGILSEFAWEEG	AAFLNCKVPFAWEEG	AAGVLLFYFDLWEEG	AAFYEDWPMPGWEEG	AACDSESSIQAWEEG	AAVSEDRTLSNWEEG	AAIVLDRTTLSWEEG	AAVWRDNSQDCWEEG	ATELTRMWDFAEWLG	ANPWFLPSFSLRHTG	AQPPQLREANVLFSG	ASLPHFLSIGSAHSG	AVCNSFFELPSMSSG	ARPAFITMNAMRCWG	AAGSCTHEAVAWEEG	AAPSEKIISTRWEEG	AANRVDLRCPRWEEG	AALYGKRCNLAWEEG	AAEIRRWAINRWEEG	AAVGHADSHRGWEEG
AAGRVAFGFLDWEEG	AAGGIACYISIWEEG	AAVIHMPVSQAWEEG	AAFSKAYGQMAWEEG	AAVLADPSVMCWEEG	AAYSPDFTCTSWEEG	AAGRVAFGFLDWEEG	AAYSHEGTITSWEEG	AALMSTGSMMAWEEG	AAYIGDFTVKSWEEG	AAFCVLSTPRSWEEG	AAYVQGSNVCSWEEG	APKTASTVIWLRLPG	ASQVSNLYRLSFCPG	ASNSYAYNMHHGLIG	AQSDMPMVLYMQGNG	ARWVTEMALMSVWPG	ANSLLMLEKTNPLWG	AAEKVMGLCFAWEEG	AADRWAPNTEYWEEG	AALGIKHSARSWEEG	AAMKSKTVLGAWEEG	AAPESWMSRKCWEEG	AALLKAPTKMSWEEG
AAFLLFQLSSGWEEG	AAFWPACSTLGWEEG	AAWQVASSDYGWEEG	AAWLVLDESLFWEEG	AAYRTQYVQLAWEEG	AAYLKVPSDVGWEEG	AAFLLFQLSSGWEEG	AALLKSGVLSAWEEG	AAYLSSPCMMLWEEG	AAMRSQGICSAWEEG	AAYLHMTVPLSWEEG	AALGFDYSCKSWEEG	ARAYLILEVVGNFRG	AFEYAMFGSACPVHG	AWSVGSTELQCLSNG	AWLGPNQLVVDSTVG	AVDDQDFGLVSTEMG	ALVTMHIEITPNGAG	AAVDMMKQPMDWEEG	AAGDLPWGGLQWEEG	AAQKVLIPRLNWEEG	AAMAYVPSLRGWEEG	AALMAYTDMRAWEEG	AASTIFVMPNRWEEG
AAGWKNSHKSYWEEG	AALIGVTSDIGWEEG	AAYSVQTCPSCWEEG	AADMFRLVLNAWEEG	AAFEPTLNALCWEEG	AALTSTNSVRCWEEG	AAGWKNSHKSYWEEG	AAYLDGLCDYVWEEG	AAQSHRLTYSFWEEG	AAYSCIDSLPTWEEG	AAFYSNSNLRAWEEG	AAYRGLCTQMAWEEG	AIVVHLRFPFVSSLG	ADSYATSCVWFGTVG	ASGCLTRISSFSAWG	ALPAWRSIEVLMPNG	AYSNYAIVECHDSPG	ANLFYPSVGNYPCYG	AACTVAMGSELWEEG	AAVFAPSWRVAWEEG	AALNARGTLLHWEEG	AAAGILPAKHMWEEG	AANDTLLLHYSWEEG	AAQFRSWRSGLWEEG
AAPFLRLLVHTWEEG	AAVFSDSVSRSWEEG	AAYRSSSVVRHWEEG	AAYVETRTESSWEEG	AAFLGDESPSCWEEG	AALAISTDLVSWEEG	AAPFLRLLVHTWEEG	AALRSADVPARWEEG	AALIRSRSLLSWEEG	AAWKGSSAYRGWEEG	AAFSDCTSLSSWEEG	AAAVFESSSCQWEEG	ALRRGATSWWRRYKG	ATVNLEWALHQRRGG	AEIVSARTDAVCESG	ASYSCFGVSMMEQNG	ATAPTMVLCSNMLQG	ASAEFLFGNSLYSPG	AAHRCCLMDASWEEG	AANCLVRGALVWEEG	AAPSVVRSWKSWEEG	AAVLSRKGMSGWEEG	AALKSFRIMPQWEEG	AALVLGPVRHAWEEG
AALYRVVAFFSWEEG	AASRPSKRSTDWEEG	AALVRQNSCMHWEEG	AALQGMNSANSWEEG	AAWQRQGIPHCWEEG	AAFHSESSLIGWEEG	AALYRVVAFFSWEEG	AALYITLSLILWEEG	AATEWTKVNPAWEEG	AAFTGVRDVRCWEEG	AAGTMVHTVSYWEEG	AAFRTSDSVDCWEEG	ARGSAPFSQVRRNNG	ASLQGYFIQSGSVWG	AMFMPDRSFNLTSQG	ASSSSRFRTLSCLAG	ASHSLPCYDASINLG	ASYSPGSSVFGWLQG	AACDQGKRWNGWEEG	AADYTIFGILWWEEG	AAASEGVGICKWEEG	AAGSIQKIDANWEEG	AALVGFRDRSAWEEG	AAKGLILRRTLWEEG
AANLMMRWSCAWEEG	AAVFKVQSSLSWEEG	AAFFSQKSESGWEEG	AAFSRTSVLTAWEEG	AAWEGAVTEKCWEEG	AAYIFDTSAKCWEEG	AANLMMRWSCAWEEG	AAYDSSMVYLGWEEG	AALDVSVSVKNWEEG	AAVRDASTCLSWEEG	AAWREDSSQPSWEEG	AAYLACPDTLAWEEG	ACGFCATANPFQFLG	ATTAINIIPDLLVSG	AVTARSLGCMGTNVG	ASNIFSRSSTPFKLG	ASNSTAFLNDRNTPG	AHGISSIYLAAQSPG	AATILEGWYYGWEEG	AAMTCDKSLRAWEEG	AAFHQHAILTAWEEG	AAMIKLGNTNTWEEG	AAVSLLDWSVRWEEG	AAIAVATNRRAWEEG
AASFNWFPSKLWEEG	AAYLAAPNRLAWEEG	AALVGMDPVAGWEEG	AAYEYDDIASAWEEG	AAFAECDSLLSWEEG	AAWDSECNFGAWEEG	AASFNWFPSKLWEEG	AALWNYCPLNAWEEG	AALMSEGVLVSWEEG	AAFHGQNTDLVWEEG	AAWAQDGTCWGWEEG	AAFSSTRSVDGWEEG	AFLDEYDIGRTQKNG	APGIFLSAPPAGSSG	ASCWGITVLTGCIRG	AQDEIMLALTCPHIG	AGLYSSALSSRSFRG	AFTYVPDASLRSSSG	AAQSWKGMGYCWEEG	AAFPLRYKYILWEEG	AAKNRLEMFSLWEEG	AAMRSAGNTVLWEEG	AAMRKHVLYGAWEEG	AAEMHAQHSSMWEEG
AAAYFVQSRSPWEEG	AAHTYMHISTLWEEG	AAWSQTVDSLAWEEG	AAMLPDKSPVAWEEG	AADVFVLMNSCWEEG	AAYLSQCNVVGWEEG	AAAYFVQSRSPWEEG	AADSHCSKSPLWEEG	AAFNQVPSLICWEEG	AAVYETSFSLGWEEG	AAYKISNIALAWEEG	AAVRFQSVQGAWEEG	AYCQMHPVSLLSIFG	AVQDVCWWIRSQLPG	ANDKYSLFDTLSVKG	ASRGSYASSYDLTCG	ATDGTKYCVGSVSQG	AYPSPSDYRMCFNTG	AAGLAVGKFAGWEEG	AAEYSVGSAPWWEEG	AAYRANGCMLCWEEG	AALDRMNATTGWEEG	AAVAWKTTMKCWEEG	AALKSHPCISSWEEG
AAGVLSCRVWFWEEG	AAWWGEVSGTNWEEG	AAQFIADPTYLWEEG	AAFHDVPSRSGWEEG	AALSLIGDNPGWEEG	AAWRPDLTLWAWEEG	AAGVLSCRVWFWEEG	AAWSRNKSPMGWEEG	AAGSNEFISCAWEEG	AAIVGIDNVLSWEEG	AAFRFDDVHYVWEEG	AAIRLEWGPVGWEEG	AEMHTASCSLDTSRG	ALRSEVNPYGISLNG	AFAFDRSLSVRQSIG	ARDGMVYDTSCLWSG	ASPMVLFDWSATQYG	AAASYDIRLQSNPLG	AAWAGTRLRSGWEEG	AALIWSVFYWLWEEG	AATVECQSNMVWEEG	AALQSIGMMDCWEEG	AALVRMPVMQAWEEG	AACNKWRTTSGWEEG
AAVELEVFSQYWEEG	AALGACNSIRGWEEG	AAWGYHNCLNPWEEG	AAYYPGTDCRHWEEG	AAYRPMEVLDQWEEG	AAYCNAPAQSAWEEG	AAVELEVFSQYWEEG	AAIVDMCSAYSWEEG	AATFRDLPARCWEEG	AALRGDSTLRIWEEG	AARLLVEHNALWEEG	AALTACKVAHGWEEG	ASDPSVTDTVRLARG	AGLYVDTYSAEMSPG	ACCAHTYIRAPDTLG	AYQQSLYTQDFAFLG	ALPHRFLLLGTNIQG	ALNFFDDWQYMGVQG	AAWPPRGDPPRWEEG	AAAFRKKFSVWWEEG	AALSRYESMVCWEEG	AALQIRMITNSWEEG	AALRCMGDGTSWEEG	AAVSQYHTWKCWEEG
AACTVSARARRWEEG	AAWEFKLDASLWEEG	AAFSTSSSLLSWEEG	AALRGQKTLACWEEG	AAFLRCPSRLGWEEG	AALHGMLPLSSWEEG	AACTVSARARRWEEG	AASVRYQASNGWEEG	AAFVESTTMPNWEEG	AAVGQVFGQLGWEEG	AAVVHEESHSCWEEG	AAQFTSNECAAWEEG	AVIGILHPLMILLVG	AGWSTPHLDYTPALG	AGGTVGIESNAACNG	APDATVFSSMMSLNG	ADPYRLCSSGSSSVG	AGRSYWPMGAMSHFG	AAIFWWMVTLHWEEG	AARMSFNSYIGWEEG	AATYSSKGGCNWEEG	AALSDGRSGNPWEEG	AAEKIKWIGSRWEEG	AAMHGIAAMRCWEEG
AASWNLWQFTVWEEG	AAWSRSLSVSAWEEG	AAFMEMSTQGMWEEG	AAWYRESSIRCWEEG	AAWTVDVSVCSWEEG	AALSWESTVPAWEEG	AASWNLWQFTVWEEG	AAFRNENGPVSWEEG	AAYDKSFCPAAWEEG	AALQFECCTSPWEEG	AAFICDRSLGRWEEG	AASFKMLSCNVWEEG	AKLFVWAHSSLYFFG	ARYFCNEVMTSAAIG	AMEFMTLRFVHRMAG	AVTARLPSYECAVLG	ATSRRSIAMCSTMQG	AQTASDIAGFEVDCG	AALSSVSLETCWEEG	AADESYRHNTQWEEG	AASVVNSSMCQWEEG	AAQVKLWTLPTWEEG	AAQPCRVQVHSWEEG	AALLRASDKKCWEEG
AARISRVTDPLWEEG	AAWVSTYDWLAWEEG	AAFWPACSTLGWEEG	AAVYNDLNELAWEEG	AAVLKTNSSSAWEEG	AAFFDTPTLMSWEEG	AARISRVTDPLWEEG	AAVPAYRSLSTWEEG	AALRTTYSPLCWEEG	AAMLPDKSPVAWEEG	AALVRLASEESWEEG	AALLDECPLISWEEG	ALQDPVQTCSFIQVG	AFGTSMPKAFKQCIG	ARESALFFSPDLSVG	APGSWTFSSSDTVLG	AMSNMFLDQRGLLAG	APGVMCAEKSLMSWG	AAYDSDLLKVYWEEG	AAKISLRSGHVWEEG	AANWCELKTSNWEEG	AALKGMRSGRSWEEG	AARQYMYSSMLWEEG	AASEISLWHNFWEEG
AACGLSLRVIMWEEG	AACCHPEIPLSWEEG	AALIGVTSDIGWEEG	AAYVPGWNAPGWEEG	AAYRGTRCPLHWEEG	AAYKSSSSLHCWEEG	AACGLSLRVIMWEEG	AATCLWAGSNAWEEG	AALRESITLETWEEG	AAIVQCENHFAWEEG	AALWPLESCNHWEEG	AALMRTNTMHAWEEG	ALVSFCHGRWYFVRG	ASCFMADSPCAFLPG	AKRSVMHMASSDLTG	AQMYDCNTTPTSYQG	AHKFRPCHDNLIHLG	ASNQWYRNDLSVMMG	AARCGRWRWANWEEG	AAMHEWGPYVAWEEG	AACATWWNYGGWEEG	AAELKLWGALRWEEG	AATIRGFDSYSWEEG	AALVPKLTCAGWEEG
AARRLVEAIQVWEEG	AAFKNMSSMPGWEEG	AAWHSAPGLKAWEEG	AAYVRQECQHSWEEG	AAVVKSNVLCSWEEG	AAFAPTSDNMAWEEG	AARRLVEAIQVWEEG	AAEIVTMGVQTWEEG	AAYLLDGPLVGWEEG	AAFCLMPINFAWEEG	AAVFYESSFCAWEEG	AAWRHSSCNSCWEEG	APDTCPDVFNCSWVG	ACAALDAFWFCQSNG	AYDLTGSLSILYAFG	AGLYANSGSCLAYPG	AACQPDLYSWNRQSG	AGWTSSYGCMSSYRG	AASDKEGKVYCWEEG	AASSYRRSEQIWEEG	AAMTDWHNRDAWEEG	AAGTIVRHIPAWEEG	AAVHQMSTPLSWEEG	AAMATWQTFPCWEEG
AARHRMRRFPRWEEG	AALLMTLVGRRWEEG	AAVFSDSVSRSWEEG	AAWTAMHSDLCWEEG	AAFWPSNNLVGWEEG	AAFHCCSTYNAWEEG	AARHRMRRFPRWEEG	AAQLYVSDCSFWEEG	AAWLFDSSLRYWEEG	AAIDDTGVMRCWEEG	AAPYLMQSSAPWEEG	AALRCDSDVPSWEEG	ACADWATDFNTVGTG	AGYMVMTPSLQSQCG	AASELPPLVPQASIG	ARFTRVPLYQASFVG	AQGAIQREFSYLARG	AGIAGQKFRLLRNLG	AAKLTQGNRVTWEEG	AAHRSSTVMVYWEEG	AALVNNVYHGEWEEG	AAMHSRPCMYQWEEG	AAPTLRIMPAKWEEG	AASTVMWPSRVWEEG
AAFSDPCPQGEWEEG	AAYEGAPNLLCWEEG	AAVFKVQSSLSWEEG	AAEMLAMDSVPWEEG	AAILYDRTACCWEEG	AAFLCDPTAESWEEG	AAFSDPCPQGEWEEG	AAFHRESLSLVWEEG	AAIIQEVPVRTWEEG	AALVRFPGEMSWEEG	AAMCLDMNNKCWEEG	AAYISNRPVRSWEEG	ARTNLGDWCWHLILG	ALEVRSFSARRVVVG	ARSYWPMYVNLLQIG	ACRTYHFDSSVHNFG	AEKLDSLRFNRNSYG	AGLSDIFRTSKSQYG	AACWVLKWMGVWEEG	AAIVHGFAGLRWEEG	AALRAQVNIGSWEEG	AALTDYVARLQWEEG	AAVQMVDSISSWEEG	AALSHMGVRMGWEEG
AALGFWAYVGHWEEG	AAKHNRWLRRQWEEG	AAFTWSGSNCAWEEG	AAWFPTENDRGWEEG	AAWNYDRVLMCWEEG	AAFVHEGSCSSWEEG	AALGFWAYVGHWEEG	AALTFDPGSLCWEEG	AAYFSASSVGSWEEG	AAYRRTPGVCAWEEG	AAVVREKSVVSWEEG	AAKHIEIATNLWEEG	ASEGNCSRYSVYNSG	ATSTVNLFATCNADG	ADRARMSFLPNLDQG	AQVKLDRTLCQGALG	ARDEWMMVLSAGSRG	AMIPLRFANFVRLTG	AASQLPGCRIFWEEG	AAYSPLIMNNVWEEG	AANLVAHSLGNWEEG	AAFNMRIAKPMWEEG	AAGTRWPVRQNWEEG	AALTAHHVHNAWEEG
AACRMDPRTHKWEEG	AALVYICYPDPWEEG	AAWFRVGSMNCWEEG	AAYRSISDVAGWEEG	AAYSRMHGLRCWEEG	AALVGMTVQTCWEEG	AACRMDPRTHKWEEG	AAYSADRSRRMWEEG	AALGYQGIGSNWEEG	AAIESDCNPVGWEEG	AAYRHGHVELSWEEG	AALTQMDNLNNWEEG	APCGFLLQLSYHTWG	AFDGIFFNWMDTVPG	ASPMWFLARPMVHFG	ACATYAKEAVNLSLG	ASNPTIPYVAMLSSG	AGVHRSFLPAHVVMG	AASNIRRLIYVWEEG	AAKSRLPSGYAWEEG	AAPILWKSFLCWEEG	AALSERTAKWCWEEG	AALHSWASNVAWEEG	AAQIKYWRNRMWEEG
AADKQVMRLWLWEEG	AAMLCENSVTMWEEG	AASASYRGMMVWEEG	AALSNQKAVGCWEEG	AAWDREITYCGWEEG	AAYAPDCVENAWEEG	AADKQVMRLWLWEEG	AAFHSHAPLGGWEEG	AAFCLDNTLPSWEEG	AAGWMCVDSVPWEEG	AAYLESIDVLCWEEG	AAFIRTPSVSPWEEG	AIKCPVFCTFRSVSG	ADTTLRYWGSSSANG	ASHPPFLLDHVMFFG	ASDVSPCANYLAAPG	ASPFSTFLFQCAVSG	AAFFVDLDQSCAQQG	AACDSNLQWDKWEEG	AARRDKWMVGYWEEG	AACVHWPSYRVWEEG	AAPKLLRMNDAWEEG	AAVRVVNMENHWEEG	AAGEIFGKLSTWEEG
AAPAVHNGKFIWEEG	AAWVQEGTYVCWEEG	AATVWDRTAAAWEEG	AAMACSPSLPGWEEG	AAFVSLDNSCSWEEG	AAYGADFNRLGWEEG	AAPAVHNGKFIWEEG	AAAQAMSSRHWWEEG	AALIQEITVPVWEEG	AAYINSVGPWCWEEG	AADLGCDSSAHWEEG	AALGAGLCVYVWEEG	AFCTANRRQVVTYVG	AQHHLSSDRALRAIG	ALCPHHYDRSMSLAG	AFPPPSFFSVDTQLG	AGCNVEGMVTCPSLG	AGSLPSNLVCDIPLG	AAWTLTRFGNRWEEG	AAEVPAHALTKWEEG	AAWQRNHPLLWWEEG	AALSGWNVQRMWEEG	AAVVHRRTGKQWEEG	AAVCRSWRTHLWEEG
AATASLAVYAKWEEG	AAGLKLFAFSAWEEG	AAYMVEQTVSCWEEG	AAFAPCPSIRGWEEG	AAILLDFTPCGWEEG	AALDGTGSLLCWEEG	AATASLAVYAKWEEG	AAVMHSRNKMSWEEG	AAFALEPTVEVWEEG	AAMVLMPEMGAWEEG	AAFELVVSSQAWEEG	AAPWFMFCSNPWEEG	AVWFWMIVWRDSCNG	AGNAYRFNRNYTSIG	ARTPIVLSSTFPSKG	AETKRADFYLGINCG	AFFLNPLAASGCHVG	ALSFRDTLTYSGWSG	AATMIEGCPRSWEEG	AANDPEEQGQIWEEG	AAFNKVSRECDWEEG	AAPRVWKSIPNWEEG	AAVLIWPSNTCWEEG	AAMSYKRDHSCWEEG
AALVPIATYMVWEEG	AAWFFGLRSLRWEEG	AAWYPSYSDASWEEG	AALVANRNFLSWEEG	AAMYRMDTSLGWEEG	AAYDRAGSLHGWEEG	AALVPIATYMVWEEG	AASRPESSQYAWEEG	AASGIPAAECSWEEG	AAYVPGWNAPGWEEG	AAMRLERVRLGWEEG	AAYLKGIAPLCWEEG	AYAYLFNILRQLNPG	ATSRESSFKADFNIG	ASALHVIRPCGSFVG	ASTLFMMGEDCPHYG	AGQSRFTLEINPSYG	ANPVFRFSTNPVMFG	AAEVLGGQQYSWEEG	AARTFVFTVLSWEEG	AAMTCDKSLRAWEEG	AAKGFQIQPSRWEEG	AAFGSYPVRHGWEEG	AAVMKHQGCKSWEEG
AARFQGGCAYVWEEG	AAPMRVAISCGWEEG	AAYEHESSVYRWEEG	AAYMLTSNGNAWEEG	AAVNVDVSLCAWEEG	AAICCDTDILGWEEG	AARFQGGCAYVWEEG	AAWVSTYDWLAWEEG	AAVSSFPSLKVWEEG	AAMLVVDRCGDWEEG	AATFECAPALRWEEG	AAYRMCPSLQLWEEG	ALSEVTSLSFSCNFG	ASCTSFRLGLVNLVG	AMRDSFGLLLDHSCG	ALSMSISTSQLSVHG	AGGIEFYPSTASHKG	AGAIRRIPSPWSYLG	AARDVVCVEVIWEEG	AAVMSWVLCRDWEEG	AAWTELTFLERWEEG	AALVSTGTKVGWEEG	AALNVLPDNFAWEEG	AAFGSYPVRLAWEEG
AAWRSVMRLAAWEEG	AAWLREMSIAGWEEG	AAYWGDRVVSSWEEG	AAYSVQTCPSCWEEG	AAFMHASTNLAWEEG	AAFIGESTPACWEEG	AAWRSVMRLAAWEEG	AALLDECPLISWEEG	AAYLRPFICWSWEEG	AAMLRMACPQSWEEG	AAWLGQRDCFSWEEG	AAALRVACNGRWEEG	AVSAWMVPMKAMVPG	AGSGAYSYQLCPSNG	ALENSCPYSLLPNSG	ASFTGQMAYSAVQWG	AKDDMIGMRSTPSKG	AISSSSFNVGLTLSG	AAVVYLTLWMSWEEG	AAGYRCGNVTLWEEG	AAFDRIRTNSAWEEG	AALWRSSNQVTWEEG	AAFQAWPVWNVWEEG	AAVSKRPVWLGWEEG
AALASVCCACDWEEG	AAWRCLDSVHGWEEG	AAFAVDRPLHCWEEG	AALVRSGVSLGWEEG	AAYNCERTNYAWEEG	AAYVSQSPAIGWEEG	AALASVCCACDWEEG	AAAYHRHNSNLWEEG	AAMRSRSTLPCWEEG	AAYVQVWDNLSWEEG	AASFEIMACPHWEEG	AAYWDASVPRGWEEG	AGRWIPSYLPYTSEG	ASVHFCSISALVNSG	AVTQGSLYTSLAVQG	AVTSFRNLDALIHTG	AQTYFPDTVPHWFFG	AASIKGLCINHSYQG	AATDGEASKEMWEEG	AADVEEIKGLCWEEG	AAMHYGFDQSGWEEG	AAVKNAALYVQWEEG	AALNARGTLLHWEEG	AAVTLHPIHHHWEEG
AAGKRCLSRFWWEEG	AAQTIHSWQVSWEEG	AAYRGFGSMTHWEEG	AAWVLDQNSKCWEEG	AAFHAVPSVQNWEEG	AAFDMIWTNTAWEEG	AAGKRCLSRFWWEEG	AAFWRLDSPQSWEEG	AAWSPFFTDLSWEEG	AAYRDSTAPASWEEG	AAWDRCPSMSLWEEG	AAVYPDPNCVGWEEG	AFHIRFAHWASGQVG	APVMKTPTHTTLVFG	AHHTYVLDASLQSLG	AYTLSWSPRALLECG	ASLSADLSMASLGVG	ATPLLAIDNSLCYNG	AADQEWLCRHDWEEG	AARWSMVPGNEWEEG	AAVGPTGHLKGWEEG	AAQIERVLNNGWEEG	AALRSGRVLRSWEEG	AAQFKVWPMRSWEEG
AAHCSDLCPTVWEEG	AAVHQSLATLAWEEG	AAVIEDLSGRGWEEG	AAFRRADSMYAWEEG	AAYHCMPGCSSWEEG	AALRKQSSAKCWEEG	AAHCSDLCPTVWEEG	AAGLIDSNYRGWEEG	AAYIVAEVGHSWEEG	AAMLATGDCKSWEEG	AAWVREVVPKRWEEG	AAFRLESISDCWEEG	AYILSSTCLEDWDTG	ANAWRYSLDLAFLPG	AMNAPFVFFDVMRSG	ARADIRLDLSPPHFG	ANSQESSLRAFLILG	AAGVLLPCPNPIGYG	AAAVGLVWDTPWEEG	AACIDHCFMLVWEEG	AAVECGRVWECWEEG	AATTSMMVWPSWEEG	AAFEVRSRRNLWEEG	AALVKKLTNVCWEEG
AADSCSALFLLWEEG	AAWQCNNGSFAWEEG	AAWVSTYDWLAWEEG	AAFFSQKSESGWEEG	AAFRDDFSASGWEEG	AALLMEVSLIGWEEG	AADSCSALFLLWEEG	AAVLLTVESAWWEEG	AAMARDVSLCCWEEG	AAISSVSVTPRWEEG	AAWRCSGGIIAWEEG	AALVLDMTLANWEEG	ASMVCFHVTNQEQSG	AVGRCSNAISVLSDG	ASFEYCGCMGANARG	ASCLLSGGSVPSLMG	AKPIMFLGRSLSADG	AGSVCSHPFWRWPIG	AASWSDQVSVGWEEG	AAHQHLSREEEWEEG	AALNTWDTRAAWEEG	AATLRFRSLRDWEEG	AAPSVVRSWKSWEEG	AAGVLRNHGLRWEEG
AACMPNCQLYSWEEG	AAFVSDRTERSWEEG	AAFEPSDSVRSWEEG	AALRADYNVMSWEEG	AALVHDRNAQGWEEG	AAYVREATWPMWEEG	AACMPNCQLYSWEEG	AALRRQITAGIWEEG	AASRISLDGNLWEEG	AAWGFFLLLWRWEEG	AAYWVQPCCLSWEEG	AAFRSGSDPAGWEEG	ANRHIKMSAQGGLMG	ARQHVWPVDRVPLSG	AAFSFKHDKVPLVLG	AVEYEYLPMFTYPVG	ARDGTTRFRISSRTG	AGDGDFSYMADYSYG	AAAVAFSLSESWEEG	AALRVRAKMCIWEEG	AASLELRLWHAWEEG	AAKIRNWKMSLWEEG	AATMLCNRSRYWEEG	AALIRRNGRLHWEEG
AADAKTPALSFWEEG	AALRLELTSRWWEEG	AALVKDTSLTNWEEG	AAYSTDLTAGQWEEG	AAFRPDWSALAWEEG	AAYVSDGSVSGWEEG	AADAKTPALSFWEEG	AACDDKDICPSWEEG	AAWFPQSVAMSWEEG	AAWRTSGTCHCWEEG	AAYLNDRTRYSWEEG	AAYDDSTTFHAWEEG	AAIWLARSRYQTISG	ASVSFLVNNCPLMLG	ASFCRETSSCFQYCG	AHLFVPDNTFRALDG	ALRRRPMHPHVPLCG	ALRLGLAGFWRRILG	AARREVNASHRWEEG	AARCCSSVWPRWEEG	AAPKSVSAAVCWEEG	AAPPTLRVCRDWEEG	AAQTLRRWNSHWEEG	AAPMCWPNSHGWEEG
AAYWMPLVPWVWEEG	AADVGNWYPPVWEEG	AAMLCENSVTMWEEG	AAEQYRIMGNLWEEG	AAFRGMPNLISWEEG	AAFLRSNCNEGWEEG	AAYWMPLVPWVWEEG	AATWQPFHSKGWEEG	AALRGSLCPSSWEEG	AAYSALLTNGQWEEG	AAVENVGSMACWEEG	AAFCSDGSLFAWEEG	AMYYPFLCRIRLFHG	AKRIFIQRNLYGYPG	AGTYVVLYELNAYSG	AECPVLCAARSLPNG	AGLGPMLISTLNCWG	AWAPFSTLGTLSAYG	AAWYRDALVNEWEEG	AARKKLRYNMLWEEG	AACETQECRDIWEEG	AALQQKRTWSSWEEG	AAPGNLAAQKCWEEG	AAALRSWPLWTWEEG
AAPHFNSVGLLWEEG	AAFTSSSCVGSWEEG	AAFWRLDSPQSWEEG	AAYQRETTQRSWEEG	AAYTVQNSTLSWEEG	AAFNLDTSQVMWEEG	AAPHFNSVGLLWEEG	AAYKDSPSVTLWEEG	AAFGGSMSASSWEEG	AAMSGEIAVAGWEEG	AAMLSMGDPVGWEEG	AAYRTQYVQLAWEEG	AVPMVYRGFWFWYPG	AYDLVSVAPMMEWHG	AVDHINLPALRTLSG	ASWDLIPTIGSTHDG	ASKNMTLCAEGSLSG	ALPSLIFEENLLAHG	AAFALPWSRMIWEEG	AAVRARPSVSGWEEG	AARLLKEEENGWEEG	AALKGQCGFKGWEEG	AALVTRQSYVCWEEG	AAVHMMYTKSAWEEG
AAHKVACPLVLWEEG	AASMKLERSFGWEEG	AAFSYVPCLMQWEEG	AALVSEGDPYGWEEG	AAWVAQRSNRAWEEG	AAFGRGITPIAWEEG	AAHKVACPLVLWEEG	AARFSNLATDVWEEG	AAIEFERSISAWEEG	AALSNGRSLRGWEEG	AAWSMAGNLQVWEEG	AAICRDGVLSGWEEG	AVLFLPTVHVRCSLG	ATLRMDTVKYILPRG	ASNQWYRNDLSVMMG	AIHRESSALSSNMYG	AILDMRLEHTVCGSG	ASRYSLERNPYSFSG	AAYMGLSPHCYWEEG	AASTRLWIIENWEEG	AALRDMGSLRNWEEG	AAGRYIKVQSAWEEG	AADYLRLRSTYWEEG	AAQSLWGNQRMWEEG
AAVEWFAYGHVWEEG	AAGPGYGRIHNWEEG	AALVNERTITAWEEG	AAFWPACSTLGWEEG	AAYWSDPISGAWEEG	AAFRMDHSCFSWEEG	AAVEWFAYGHVWEEG	AALTQMDNLNNWEEG	AAGVFLPVIRAWEEG	AALNLQETSYSWEEG	AAFSTITDLAAWEEG	AAFLGDESPSCWEEG	ADHGFEGLCDWFFPG	AYYLHGNNPPCLNMG	AAFYRPGHAVVCETG	AFAFDRSLSVRQSIG	AGYTMLPSLSVCEQG	ANSLLLRDTSTFSYG	AAWSFFCSESMWEEG	AAYLYATYYHMWEEG	AALVSRRSQIGWEEG	AAFVDKWTQRSWEEG	AALEGKLPLKSWEEG	AAVLRRNTSCSWEEG
AANPHVTSIYLWEEG	AAVMSVTTVSKWEEG	AAVRRESNNCLWEEG	AAFCDSVNRFAWEEG	AALCEMNTELQWEEG	AAWISDPSLLSWEEG	AANPHVTSIYLWEEG	AAFTRESMCFAWEEG	AAWRMDANPGVWEEG	AAMVAMSSVPSWEEG	AAWVGMTTSLCWEEG	AAYIWDPCAYSWEEG	ALLDNTSRLLFFTVG	ATPYKSLPPMTSSHG	ALEAQFSTDKIPVCG	APDLSTYYNVCHALG	AAGISGSLALDISIG	ATPWHMMTSPFSFRG	AAWCLLSERCWWEEG	AANRNPSRTASWEEG	AAGYRCGNVTLWEEG	AACSTVGYLRSWEEG	AATVECQSNMVWEEG	AALKGERSITGWEEG
AAMSLPALRSIWEEG	AAISIVRLGVRWEEG	AAFFGHHTDQAWEEG	AAFSSLCVPVAWEEG	AAYNESRCMLAWEEG	AAVAFDVTPTAWEEG	AAMSLPALRSIWEEG	AASVDRDESVWWEEG	AALVLTKDQMGWEEG	AAVLRMASSVSWEEG	AAFLVEISLRGWEEG	AAWYGAGTVCTWEEG	ALEMNTFVFDNWHHG	ASHPRLYFGLNSLSG	ALVRMDMSNYSLNHG	AFYLEGSNLQALPVG	AFGCETFFSTGPSLG	ANSWRSILPLHQMNG	AASEGEWYRTYWEEG	AAKDFGSTLKPWEEG	AAGWMHRTRSAWEEG	AAVSRRRSGMMWEEG	AAAGRWTVRLGWEEG	AASRNWSNRVGWEEG
AARLSMPSCFLWEEG	AAYLHVPTLLCWEEG	AALWPSTNQLSWEEG	AAVFSDSVSRSWEEG	AAYVGNGVLLSWEEG	AAYRDERSCICWEEG	AARLSMPSCFLWEEG	AAMLCLDGVVSWEEG	AAVGQVFGQLGWEEG	AAYTDMSVFPCWEEG	AAVGTMATHKCWEEG	AAWVRDTLVHCWEEG	ALFRTDSLSSGNLLG	AGLIPPFTMDRPFLG	ARFRSYTNDRLPSSG	AWRPMLLFDDIPSIG	AGTQLLMTPSSNIVG	ARGEFFGGLCRVGFG	AARNAVMTVWCWEEG	AAWNLDIGTCEWEEG	AAISMQCMMVAWEEG	AAHQIFRARVMWEEG	AALSGINPQVGWEEG	AAISFHANHVMWEEG
AAGPYQTTSCLWEEG	AACSWSLDPTRWEEG	AAWLREMSIAGWEEG	AAMVKENCRLGWEEG	AALSRLDTALAWEEG	AAMLCEESVVAWEEG	AAGPYQTTSCLWEEG	AAPWFMFCSNPWEEG	AAMLAVNSSLSWEEG	AAYRAMDTCSEWEEG	AAYRSMSTLEGWEEG	AAVANEFCMRAWEEG	APRSRARFPLWYVWG	AHLLTIDAPNTSHIG	ASASFRRQEQRCGFG	AGRFSTQNCSLHRVG	AGSARYVWFPTVQHG	AFTHLRLDKSVQQYG	AAKTDRNRGSPWEEG	AASNGSDNLIRWEEG	AAGSVVKMCNYWEEG	AAFTSIQVNRCWEEG	AAMKWCPGVLSWEEG	AAPQQWVDRLSWEEG
AAKWEDAEAPVWEEG	AASTRESAWYVWEEG	AAWRCLDSVHGWEEG	AAFTWSGSNCAWEEG	AALRGIDSQCSWEEG	AALVKSSNLFAWEEG	AAKWEDAEAPVWEEG	AACEPSLTCKGWEEG	AAMLPDKSPVAWEEG	AARFVYDNVPAWEEG	AAVTGDLIPAAWEEG	AAFVPDCELEGWEEG	ARKPIRSSWRFRCMG	ASLSMERTVAPRFFG	AYPHQLFRLCTSNSG	AAESSKYSQVSALLG	AEWLRSMVDSRAKGG	APQVHTFSLMRANYG	AAVRRAPNVIWWEEG	AATMCRNRPSGWEEG	AAFANVGVRQAWEEG	AAPRPFQEWHVWEEG	AALGARRCLSSWEEG	AASLKRHSVHLWEEG
AAADTSLNKIFWEEG	AAMGLEMCVPGWEEG	AAFRVMNVQICWEEG	AAGFWAVDSVAWEEG	AAFLGSQNARTWEEG	AAFSIDRVQAGWEEG	AAADTSLNKIFWEEG	AAFSESGLGHAWEEG	AAWTADMCNFVWEEG	AALRLSAVRMGWEEG	AANTYSLAGTLWEEG	AAWFGAESLISWEEG	AWRFLPTRNHLLDIG	ARFKLFPSLPLLHLG	ATLEFQGTRSLRNVG	ASGCFGIINSPNWIG	ARYLVRDDISCSSAG	ARTELIHMGSMRAIG	AAQCKASWLMSWEEG	AALCCKRACNIWEEG	AAWESSHRCHMWEEG	AAMRSYSNQVSWEEG	AACRWHDSRQAWEEG	AALHSWPARMAWEEG
AASNHMSAFDNWEEG	AAHSTAGRHWCWEEG	AAFLGCATSNSWEEG	AAWVSCPVLLHWEEG	AARYEVDSVMCWEEG	AAFSLMETSLGWEEG	AASNHMSAFDNWEEG	AAAIGPNLVFSWEEG	AAFCLMPINFAWEEG	AAYRSLPSQFCWEEG	AAFTTQIVVRGWEEG	AAWMKGSALKCWEEG	ALCAQYSRYMWCAIG	AHGSFSIDCLPLDVG	ALIVSPYSSSWNQRG	ALSDPSMFVRDLIIG	AQFRLILAPEGSRLG	ATRDFAYLPGVVGSG	AAQNAVSTWGQWEEG	AAKYYNMVWYAWEEG	AAGAHLRCHMSWEEG	AAMGNARTRLGWEEG	AAVEQVRQLSTWEEG	AAVVERSTNNAWEEG
AAGLDLCTISRWEEG	AAWINSVTNVAWEEG	AAYISNRPVRSWEEG	AAYRADWNHLSWEEG	AAYLPFLNADCWEEG	AAWYPNCNAMCWEEG	AAGLDLCTISRWEEG	AAWNGLPGMRAWEEG	AAGFMRASSLLWEEG	AAYSCMDNVKSWEEG	AAMKGMMVLHAWEEG	AAWLASPDLGSWEEG	AVRIIISVVSWHHFG	AGRSLHGWSWTATSG	AYKPYYCGLTALCHG	ACSAIGQENTRSSRG	ASGQMIRDSSLYQNG	ACSRWSMERALLSSG	AAYLPLTSYLRWEEG	AAGVWHSLSHCWEEG	AASEKYYVCRLWEEG	AAIHNLRMPLMWEEG	AAMTDWHNRDAWEEG	AAVANWKSHQCWEEG
AARHRTHMPNSWEEG	AAFGVQVSGLTWEEG	AAFAPDENCAGWEEG	AAYMVEQTVSCWEEG	AALIPSINPVAWEEG	AAYWRSMDVIAWEEG	AARHRTHMPNSWEEG	AAGEFPASARLWEEG	AALSMAESLTSWEEG	AAWIPVTVPYAWEEG	AAFGSQRSLMLWEEG	AAFHCLESMNGWEEG	ALLSTFVQRIALRLG	ASIRHVSNCYCVSPG	ACGLNCSLTYSVTVG	AFHWDLPSFSMISSG	ANTSANYDYGISCLG	AFSHPSAIWSNNNMG	AAAWRLMLCSAWEEG	AAQAPSLSTVHWEEG	AARWQDCLWVEWEEG	AALSYRSTYSAWEEG	AASTDEEFRIWWEEG	AALRVHKNEGGWEEG
AATSYSEKVPIWEEG	AAFISHSSLTSWEEG	AASFNLMETCSWEEG	AAYLACPDTLAWEEG	AAYHSCISVASWEEG	AAYLGDETLVNWEEG	AATSYSEKVPIWEEG	AAFLNNLSVCSWEEG	AAVSRDTTAMIWEEG	AAVEWMGTASGWEEG	AAVFPGESYLGWEEG	AAYRLGNSLHQWEEG	ARSLSLRHCRNKVVG	AECLLLDVSFRCTRG	ASSNALTWHRCATNG	AYSYRSVPLCLSLPG	AHHVNSFLPLSNTKG	AFDFVMDHSCPAWNG	AAMKLAYRKSFWEEG	AAILQTMKNYVWEEG	AAGRHLRDIKTWEEG	AAPRIWDTCLSWEEG	AAPIRLWSNRIWEEG	AALRGVDTRYAWEEG
AAASFSSSYKMWEEG	AAYDEVSDIVGWEEG	AAFVKTLSNLHWEEG	AAYRSSGVSISWEEG	AALRRECSLVAWEEG	AAYSSVDSMSSWEEG	AAASFSSSYKMWEEG	AATVQSDSVSAWEEG	AAFLFSESLDSWEEG	AAFMEMSTQGMWEEG	AAVFSSRSLRAWEEG	AALCEAENQEMWEEG	AHRLISLRHQTRSTG	AVASNENYLRQGIPG	AVVISPMWDLSSQRG	ANGEYILIMSNPLPG	ATTTQIQFRGINPLG	ATNRSRSFIHDYSCG	AACYLMSRIIVWEEG	AASYHYLRDVVWEEG	AAWDWDACQFMWEEG	AAHMMREHRSRWEEG	AAISQWAINRSWEEG	AAIKEARVMGSWEEG
AALNAWYQLIMWEEG	AADLLRFEYSSWEEG	AAVVFDSDTMGWEEG	AAFVLIGAEKAWEEG	AALYPARSVQCWEEG	AAFQNSQSPRCWEEG	AALNAWYQLIMWEEG	AAHFFEEATLMWEEG	AAVWSAKNGQGWEEG	AALTEFVCEYSWEEG	AAWSNSFALRAWEEG	AAWQESPSLYSWEEG	ARVLSIYPCSHFPLG	AVCMRDFTRVSSVFG	ARVFLEQSTNLYGNG	ASCKFALMSNNFNRG	APYSSLLNNQASPMG	AVHLDSFSACLSNLG	AAWGMFHALIRWEEG	AARRRSAFAVTWEEG	AALAIWESQVIWEEG	AANSGLERMTEWEEG	AANVAYWRNRLWEEG	AAIRYTPSTTSWEEG
AARMGECCSVSWEEG	AAFRWNQMPVGWEEG	AAFTHDVMRIAWEEG	AAFRNDCGLGAWEEG	AAFLCDENAPGWEEG	AAYSLAPVCASWEEG	AARMGECCSVSWEEG	AAALFTEKNSCWEEG	AAADLPWLLASWEEG	AALIGVTSDIGWEEG	AAQIYDCSLASWEEG	AALCRSHSNHAWEEG	AIELSASNLFTLMYG	AHCRTMPTLLSLFIG	AWNDFHMTPSYVIMG	ASPMWFLARPMVHFG	ALSAPLPYTASDNPG	AGPRLSIFPCMLGLG	AAGCRWPNHRRWEEG	AAPLGITCAYYWEEG	AAEEAGRRVCEWEEG	AAQSLRYHATPWEEG	AAIETHKSRYSWEEG	AASKIVGRPVHWEEG
AARRAVDLMKGWEEG	AAVTKVDSAVMWEEG	AALIATENMFCWEEG	AALELCNNNFAWEEG	AAWHREHCQWGWEEG	AAFWPISIPRCWEEG	AARRAVDLMKGWEEG	AASATSKGVWIWEEG	AAGWMCVDSVPWEEG	AAARYDWSSLCWEEG	AAMSKMDTCPSWEEG	AAWRGVSVYPCWEEG	AQLSVWSISSLVGFG	ADNFVALSTDKLITG	ATICLDSTMSSSLLG	ALDTTPYHSMSCEAG	AGVDRFYVRDNVIVG	ADFSMVPDLRGCYCG	AADRTEWGGSGWEEG	AAPSAESMKRDWEEG	AAMKNKRSWSAWEEG	AALHKGNAMVGWEEG	AAPILWKSFLCWEEG	AAIKNQRTLGSWEEG
AAMVYLWSNNCWEEG	AAYYQLSSPRSWEEG	AAFIDAPVKNGWEEG	AAWSRSLSVSAWEEG	AAYLVEPNVSHWEEG	AAMLNCPDMHGWEEG	AAMVYLWSNNCWEEG	AAYLHVPTLLCWEEG	AAYRLDRVRPAWEEG	AAYRTQASMNAWEEG	AAWLPLEGTVCWEEG	AALEFVPSLRVWEEG	APMYALRPTSTWYLG	AAGQLSSNVVNMAVG	AEDCLVSVRTNTGYG	ARSCFVSESVFERLG	ANTSYMCMTDVSLWG	AMMVVDLCSPSYNRG	AACASMGNPMSWEEG	AAGRFSTVCRAWEEG	AADRSRFRRMVWEEG	AAGSLRRMNDVWEEG	AARKAGRWRCKWEEG	AAVSQRRAQIGWEEG
AAALSGAVRGYWEEG	AARCVLRFSVSWEEG	AAFRCDLSPKSWEEG	AAWVSTYDWLAWEEG	AALVVDFSLLGWEEG	AAYCGDRNSPGWEEG	AAALSGAVRGYWEEG	AAWFPEDVYLLWEEG	AAIVVVSNNACWEEG	AAFHRESLSLVWEEG	AAWYEVDVPVSWEEG	AAVLDVRNAMGWEEG	ASGSASLLTDPSYSG	AVRDITFSNCLFSPG	APSIVKAAPVWGYCG	ASEFRSMCPLRSVSG	ARMSMRLAPAVKSCG	AFSTDKDNACNPDFG	AAKKILVLLRGWEEG	AAYSWLLTSSLWEEG	AACVVRNRHGSWEEG	AALFGRTTWCGWEEG	AAEVGISVAWSWEEG	AAGPPFRKRNRWEEG
AAEVRYRLRLVWEEG	AAYCPRVNCFFWEEG	AALVLDMTLANWEEG	AAFKNMSSMPGWEEG	AAIGIDSSPIAWEEG	AAFLSVMDSNAWEEG	AAEVRYRLRLVWEEG	AAIRWPTAGSMWEEG	AALVLDSCGMGWEEG	AAMRTEIVLDCWEEG	AAFCPIHNNFAWEEG	AAFTQCRVVQSWEEG	ASLYAFNSAHSAQMG	AVCELHSCYSAFATG	ANPFFSLPPNAASMG	ARLLLDASPGCWWVG	APDLRPWYGADLSFG	ATLLSEFNLLGSIVG	AALERVSRDRVWEEG	AADLKECSRKSWEEG	AAKMNSWGNLKWEEG	AALDCGWNSFGWEEG	AALVNIRCNKGWEEG	AALVQMQTRNSWEEG
AAGLADFSYHSWEEG	AAYSQMPPNLSWEEG	AACNFALSASLWEEG	AAGTFSSMQTNWEEG	AAVVPSKVSFGWEEG	AAYYVENSSKSWEEG	AAGLADFSYHSWEEG	AAAVLLLRSIVWEEG	AAYVQVWDNLSWEEG	AAYRPTFNAMVWEEG	AAVYQCGNPSNWEEG	AAWSTSLDMLCWEEG	AHLVHALLRVSRHAG	ALHDALVFPMNCPFG	APRNFLPTTNMLSPG	AWEAYTAERSLTCCG	ARLFLNSPSSFHPIG	AKSSWLFMNSSYSRG	AASMVNVRLRSWEEG	AAEESGVKILKWEEG	AAHSQVVRCVIWEEG	AAVWEMVLKQSWEEG	AAMTCDKSLRAWEEG	AAVSKKSNLMAWEEG
AAMHVVLCSLAWEEG	AAPAWSADRNAWEEG	AAFVSQTVLSSWEEG	AAVYRVPSLYSWEEG	AAWVDDPSIGVWEEG	AAWVGSRTPRCWEEG	AAMHVVLCSLAWEEG	AAGCGGSHAFRWEEG	AAYRDSTAPASWEEG	AALGFDYSCKSWEEG	AALNLDRTVSGWEEG	AAIFPLYGPFTWEEG	ARLMRTSRGSSLLIG	ARVFFASEALGCVVG	AGEYMQFGVHAGKYG	ASGTWWFTDFSCYSG	ANLPFTPEKSVLHYG	ANPDFFLADRSLPAG	AASRRCCTPRLWEEG	AAHLLRRCRNIWEEG	AAEHTIVWAKGWEEG	AAQNLLMARTVWEEG	AALSIQKVRQSWEEG	AAVHEEVSQLSWEEG
AAFCCSHTIPQWEEG	AAFSVSTDLQKWEEG	AAFVGILSEFAWEEG	AAVQRTDSVVSWEEG	AAMVRERSFVAWEEG	AALMREPSERCWEEG	AAFCCSHTIPQWEEG	AATVVDGNVCGWEEG	AALIHECSQASWEEG	AAYRGLCTQMAWEEG	AAFAGTTTNLHWEEG	AAELCVSSLLAWEEG	AKNTRCWRFLRPRCG	ASRPTSISTSFTPIG	ATGLDPSFQMDNIPG	AKLFSSTYLGGFSLG	ASQSFAYLGDCSQIG	AHVLRECLTNMCGSG	AAHDVGRPWQGWEEG	AAVNLFWSIGGWEEG	AALGEDGHAQTWEEG	AAELVCMFVSNWEEG	AAVMNGHVNRGWEEG	AALNRVRVNQCWEEG
AAQAIPTITTVWEEG	AAPSAFVSVFPWEEG	AAFLECGNLCCWEEG	AAMLCENSVTMWEEG	AAFHRGSSHSCWEEG	AALRKDSSPFGWEEG	AAQAIPTITTVWEEG	AASSFNLRASNWEEG	AAWHFDDVSLSWEEG	AAFRMAALEASWEEG	AAVVWDTTVYGWEEG	AAYCNADTPDCWEEG	ASIVRTCLPMNVLSG	AAKFSSFARDKSVVG	APSLRAMRCHMNLIG	AQFRNEILGSSLGHG	ASGIIVIDRPMTSIG	AFVTNYSLLNTCTSG	AAGRQTSGRNLWEEG	AAQLVARERYVWEEG	AAGASCHCISTWEEG	AAVLKRCMWTGWEEG	AAGIVFWPTAEWEEG	AAVVRKGTNIAWEEG
AAYTIVVLMVSWEEG	AALIRQTSRVGWEEG	AAVGEYSWSVEWEEG	AAWLRDSSESSWEEG	AAYEWDMNLSCWEEG	AAQHLDPSIRCWEEG	AAYTIVVLMVSWEEG	AAFWVLDTTSTWEEG	AAVRDHTVMGRWEEG	AAYSIAGSSAAWEEG	AAMRSESTRIGWEEG	AAWDREITYCGWEEG	AFGFVVSLCRGLFIG	ASSSMTGVPVNRATG	AFYYPRMVLPSVVNG	APWLMHIASSNFQTG	AKSDLRLVSTCLSTG	ASEEPVFDRSFSNPG	AADEDPLCHKGWEEG	AASNWMNPHSIWEEG	AADLKECSRKSWEEG	AAISRQCTCCFWEEG	AALVMYPTRMAWEEG	AAMRSHHSHFQWEEG
AATRAGRERTSWEEG	AAIGYVPCNHGWEEG	AAVSESLNGVAWEEG	AAPGFKLARTFWEEG	AAYVPDIVVNNWEEG	AAYVKCAVNPSWEEG	AATRAGRERTSWEEG	AAFRASSSGVAWEEG	AAFLKNPIPQSWEEG	AALVRDHVLVSWEEG	AALIRQPIERCWEEG	AAIVQDFSCPGWEEG	ATGDNRRPYRSMARG	ASHTFLHQSTLSGIG	ARSTFIIERSFCAHG	AKNLLPRFLMDSLPG	ALVANEDRFYAMTNG	AEKGRYFPVSCPWSG	AAMSAEGGIFPWEEG	AADTSLLSAVCWEEG	AASCADNVAIQWEEG	AATNSSLFVLCWEEG	AALLAGSNYRGWEEG	AALFDVRRHMIWEEG
AAQRLLVNDCSWEEG	AALRKVSSIGSWEEG	AARLRLDSSCSWEEG	AAFSQTSCMGGWEEG	AAYRGMVNSNNWEEG	AAFYMETSVLAWEEG	AAQRLLVNDCSWEEG	AAFHLEQSLLSWEEG	AAMACSPSLPGWEEG	AAFLAQHDLFCWEEG	AAFMSAPNFNCWEEG	AAYKCEGIFWGWEEG	AVNGFITSSMALDHG	AYELISSVAGWPFSG	AFKPGLRPQDTTPIG	AGVYWSEGSPSQRMG	AYHDYLQLPTNQMSG	ALQFRLESSHYCLHG	AAYYVATNSLDWEEG	AARVVFLGDARWEEG	AARLHQRLILQWEEG	AAYVIKDNAMSWEEG	AAVVQLPTVVCWEEG	AALESRPTWMGWEEG
AALCDAMDMLWWEEG	AAFMVAYSHVCWEEG	AASWLASHMLGWEEG	AAFLTESSCMQWEEG	AAYDGIASPLSWEEG	AAILRSTTMHGWEEG	AALCDAMDMLWWEEG	AAMSCLLAAYSWEEG	AALTMPCREDGWEEG	AAYVCSYTSPGWEEG	AALRECTNLVSWEEG	AASTWEFCGNMWEEG	ARVKSFLDTVRFLEG	ARSTIVDLMAMPSYG	ARQVLPSHSNMCRDG	ADWLTDGSTESPFPG	ADWDPLTDDLTMLSG	AHVFHSMGVPWARHG	AAGRSGAKWGAWEEG	AATRCMGFGKRWEEG	AARRTMGAHRSWEEG	AAVSGWEGFRCWEEG	AAMDLFQDTLCWEEG	AAYLAYPTRVGWEEG
AACNLPRSGTRWEEG	AAWFADPDFFMWEEG	AALINERILYGWEEG	AALLPAGSIAHWEEG	AACKLSEIRSAWEEG	AAYLPVSSMYAWEEG	AACNLPRSGTRWEEG	AAYVSVESTTRWEEG	AAFRTHVDLSQWEEG	AAMRSDRVIWSWEEG	AALDRGASVRCWEEG	AAFIRTMSSCGWEEG	AFVGRKHLPAHRSLG	AGNVVWWANCWILSG	AQGSFSRGTTVLSDG	ALMIVPDSTLYNWEG	ASTLDRALCPMAYVG	AIEYMAIERVVPSLG	AAGSSDHARHAWEEG	AASDRVALYDEWEEG	AAVVQSVDQHCWEEG	AAILSRVSLGSWEEG	AAGMSVICVGVWEEG	AALTERGNRLCWEEG
AAMWEAHARSWWEEG	AAYRSSVSVAGWEEG	AAFISHSSLTSWEEG	AAWLREMSIAGWEEG	AALLYDVALLSWEEG	AALRGCESLKPWEEG	AAMWEAHARSWWEEG	AAWFGAESLISWEEG	AAWEYQTSFLLWEEG	AAGFFSDVSLSWEEG	AAFRGSKVLRGWEEG	AAFSLSNSAGAWEEG	ARRPRFIVQSTHFSG	AQQYCGLRVHPAEVG	AHRFRLSRNYPSYPG	ALTLDNNALSDSNLG	ATDYRVLASLWPWYG	ALSNYLILDHVAAYG	AARFMNVTTDVWEEG	AAGRYGRVRTNWEEG	AALHSVGYATSWEEG	AAVTRWACCSGWEEG	AALNGHGTKSGWEEG	AANYRIGMMGSWEEG
AAFSLMFDWCDWEEG	AAFRIDRSLLVWEEG	AAFIETPTLSGWEEG	AAWRCLDSVHGWEEG	AAIVLDRTTLSWEEG	AAYRYSGSPAGWEEG	AAFSLMFDWCDWEEG	AAVMNSHSLPAWEEG	AAYLWDSVPLYWEEG	AAWVSDGLMHGWEEG	AAYGMIPSLMLWEEG	AASFRYMSTTPWEEG	ARIIQFPRIARWGVG	AWDSPVWLSQTGRLG	ADPTFRIAVSANVTG	AMYKGIPSMGDCLNG	AQYYSVMKANGLGLG	AKRWLPSYLQSTSLG	AATNQFRRTCSWEEG	AADRRGADPREWEEG	AADTSLLSAVCWEEG	AARLRSHSIDCWEEG	AAMTQRRALVGWEEG	AALVSSVNRRGWEEG
AATFLTWGSLMWEEG	AACFRTCHSSQWEEG	AAWEGAVTEKCWEEG	AAWRCHPSMRSWEEG	AAFRGCGSMSAWEEG	AAFVFDYSNCGWEEG	AATFLTWGSLMWEEG	AATALSRCMNSWEEG	AADIEVAACAGWEEG	AALSANSVAMCWEEG	AASRNDCNYLGWEEG	AALTNDESCSFWEEG	ARILFRASRLSPHFG	AGSKFRRFFRGANFG	ASLSAHAYSTSNSLG	AQFVAHSVNIPAMPG	AGFLANLCPFALDSG	ARPYVMMAMDCSHSG	AADHVMPRFTLWEEG	AAGVPWPVRVQWEEG	AAVCHDGRNGRWEEG	AALRDMRSQMTWEEG	AALSFMGNRHAWEEG	AAPVLMPSLRMWEEG
AAGLLHFKLARWEEG	AAFGPDCSGLSWEEG	AAYVFTLMDSSWEEG	AAYISNRPVRSWEEG	AAMEICVSNWAWEEG	AAFTRVVVEPAWEEG	AAGLLHFKLARWEEG	AAQDDQVDGHKWEEG	AALNLQETSYSWEEG	AAFSLASCNHAWEEG	AASQFHMMASNWEEG	AAYGSMNAIGLWEEG	APRSCATCLRVSRKG	ANPVLMQLSNLLLVG	ANYYSCSPLASCFDG	AMLTSNYSLAQVLSG	AGMVWSNLDSQFAAG	AQLPFLHQSTCLGFG	AAAKNNHIHGVWEEG	AAACLVVSLVYWEEG	AALVSKRPLNCWEEG	AAIICVPVRYMWEEG	AARINCIRSTPWEEG	AAMDIAVSRYAWEEG
AAMGLKGRSVIWEEG	AASRIGRQSGTWEEG	AALRSTDSLEMWEEG	AAYNDHPAVRAWEEG	AALRTDFTLLNWEEG	AAFQVASSLRGWEEG	AAMGLKGRSVIWEEG	AALLAQGSNRNWEEG	AAVHNSLSFCSWEEG	AAFKPDIYVHSWEEG	AASLRFQCNSGWEEG	AALLGLDSCQSWEEG	APVTCNHSETLCAFG	ALAIQFLRPIHDVPG	AAPRYCFSSTFAHMG	ADLSCMTLMQSLSCG	AVPWTIINTPWSCAG	APRTRDSENVRFLIG	AARKTMERPRKWEEG	AACSLVAWACWWEEG	AAKRSFLLRISWEEG	AAPTMIVSNLGWEEG	AASHQLLLWPLWEEG	AADELHLWQNRWEEG
AARSRVIWYMNWEEG	AATIPACIWILWEEG	AALSLIGDNPGWEEG	AAFAPDENCAGWEEG	AAFIMCSTEYAWEEG	AAFRDSPDVQGWEEG	AARSRVIWYMNWEEG	AADFRDSACYVWEEG	AALVSERTRCNWEEG	AALLGAPSSRGWEEG	AAYVLELSCGMWEEG	AAFRDDFSASGWEEG	ASRRLLRAGLVTVCG	ARFAYIGLSDGHHIG	ACFDSPLLLFDAVTG	AETAWSFRMDPTHRG	ADLVFQSGSTSSCSG	AKSSVSKDFRALSCG	AACAVYKSGLGWEEG	AAVARCELGAGWEEG	AATVYVKSVGGWEEG	AAGDYWMSRMQWEEG	AALRDMGSLRNWEEG	AANNIRMWRGNWEEG
AANSRLCPVLVWEEG	AAVYDTSNIIAWEEG	AAYRPMEVLDQWEEG	AAWVRERTAMHWEEG	AAYLTDQTWHGWEEG	AAFRSEENPCSWEEG	AANSRLCPVLVWEEG	AASKCENSIRCWEEG	AALFKEGNNWCWEEG	AAWWGESTIHCWEEG	AAYIRNSVGTCWEEG	AAFRPSRCGVSWEEG	AAAYCLIGEGTSLNG	ASRRDNTFLLSPSFG	ASLEMQTWLPESVLG	ALHERYLPVGTSASG	AQSRLQLAFSLRSLG	ARSIKMWTDSLAYCG	AAHLICGNAAGWEEG	AAQAATDMSNPWEEG	AAAAGCLSHQQWEEG	AAECIVSLKAFWEEG	AALRNRGNWLMWEEG	AALRSRHSMSAWEEG
AARNSLDCVRSWEEG	AAFTWAGNSYAWEEG	AAYSQMPPNLSWEEG	AAFQADRSYSAWEEG	AAFICDLTLMPWEEG	AAVRVDSSINGWEEG	AARNSLDCVRSWEEG	AALFFAVDCNSWEEG	AAGKAFVSMPTWEEG	AAMRTDISKRAWEEG	AAYKSQWNLISWEEG	AAFSNLDTSMGWEEG	ACGSGSRSQMTVHSG	AGYTRPARLFAMISG	AGFLRPLSMCSTSFG	AWSDDCTLLGRFVVG	ASYKTEQNLYSNWVG	AHSDNYLLTSNTLPG	AARETVVALSTWEEG	AAFGTCVVISVWEEG	AASESYIVCSGWEEG	AAGIYRKSDMYWEEG	AALRGWEARRVWEEG	AADGECETISQWEEG
AAAMCLISLSWWEEG	AASCCGSVLRFWEEG	AAFLRCPSRLGWEEG	AAFVSDRTERSWEEG	AAFFNEPSHHGWEEG	AALLDDSNLYAWEEG	AAAMCLISLSWWEEG	AAWSTSLDMLCWEEG	AALKDEVNGPAWEEG	AAMRTSASVFGWEEG	AAYRTSWSISSWEEG	AAFVGFACENSWEEG	ARGLWWTNSRFEYVG	ARLRWETVNQGFFHG	APMSLLLDDSPLSYG	ARPAMQAAHVPDSLG	AWTWITFLDDAMSIG	AGLVFRDISNFCSNG	AATWFLSLLLLWEEG	AAKQYSYVAVFWEEG	AAMRSEGILTHWEEG	AAEQWPDRVGIWEEG	AASIKAWGDVWWEEG	AAVIHQVSRISWEEG
AASSGFQSRLNWEEG	AAGCVITGLKGWEEG	AAFSVSTDLQKWEEG	AAFSNDVNSYNWEEG	AAYRFDFCCPNWEEG	AAIKVCPNMASWEEG	AASSGFQSRLNWEEG	AASCGWTGIPLWEEG	AAWSHLSTPPSWEEG	AAWVQEGTYVCWEEG	AAFVHVRSDRAWEEG	AAVEVAYSIDCWEEG	AFVCCCFYIDNSYYG	AWLSCIDSDGNLFAG	ARFFMVSPSCQPLFG	ASKLSNMWSNYALPG	AAGNNSAIVVMPNLG	APRYRLMGVSRHHVG	AAVLGNVLGRGWEEG	AAWCTAFAFNAWEEG	AAEGSPMDYSCWEEG	AAQSGMSSWLSWEEG	AAMRFMPGRVAWEEG	AALCEKRVWIGWEEG
AAMRNVTIRPPWEEG	AAFRGMPNLISWEEG	AALDATVTLYSWEEG	AAFIDAPVKNGWEEG	AALWRMEDNLGWEEG	AALCGFADMSAWEEG	AAMRNVTIRPPWEEG	AALDCVSSVRSWEEG	AAVVSDVTTKAWEEG	AALRLSNDPYAWEEG	AAWVNLGSLTHWEEG	AAVLDLSSMSGWEEG	AVRHAMDMCCHLVRG	AIDYLSSLSDSIYSG	AELLVQFFDDLAAPG	ASNYSLHFTSASNPG	ANIRLERSQRSLCSG	ASSVSYQYSNDMVSG	AAGGVPMKTMVWEEG	AAMLRALVDRCWEEG	AAPVASFSVCNWEEG	AALIPHMSCFAWEEG	AAFKTYPDLVGWEEG	AAEMLGLYFETWEEG
AAWDMLMRTLIWEEG	AAYLSAGNGAMWEEG	AAFQANAGLVAWEEG	AAFRCDLSPKSWEEG	AAYSMERAHLCWEEG	AALFRVPTLACWEEG	AAWDMLMRTLIWEEG	AAWVRVSSTSAWEEG	AAGIFRLESTDWEEG	AAVKREITLPAWEEG	AAYRHGCDPLSWEEG	AAYKETGSTCAWEEG	APDFMWVPINLQYGG	ASVHPSLIFAFSDMG	ADYLSFQATNSSILG	ARSLRIFQSACSNPG	AWDLSLTLISNISGG	AGVSDPVFLYDALPG	AADICAKGSGEWEEG	AATSVLLQSTIWEEG	AAVGIMLIPTRWEEG	AALGNLAVRGMWEEG	AAVNWNHNLLGWEEG	AATQLRLWTNRWEEG
AALICYCREKRWEEG	AACVSHSFLFRWEEG	AALARSRVCASWEEG	AAFVYDLALHAWEEG	AAIESEDNSVGWEEG	AALLCERSLEAWEEG	AALICYCREKRWEEG	AAGHSVFGIQVWEEG	AAYQRETTQRSWEEG	AASEAFGPFFRWEEG	AAGTCPSIERVWEEG	AAFTSVWNIRGWEEG	ARRAGFSWAQCSDLG	AWTSTHFRFCDTVLG	AETSFKGLYLPISSG	ARFRSYTNDRLPSSG	AAFRFDVEMSWWNDG	AIQPLMKGNTSLAYG	AAFFTKVASNTWEEG	AAPWMRYWKNVWEEG	AAFVRYDNRPGWEEG	AALVNYSSRLRWEEG	AALRTHQNRWAWEEG	AALTGKLGHRGWEEG
AAFLNDNRKVGWEEG	AAMVWESEAVMWEEG	AAFYDDFQISAWEEG	AAWGISGNAFGWEEG	AAFRPEHSMWSWEEG	AAYLSCDTFLAWEEG	AAFLNDNRKVGWEEG	AAFMGHSSSLSWEEG	AAGDIGVMASLWEEG	AAFSSMNGCHAWEEG	AAWSTIAANPAWEEG	AAYRRENQLIAWEEG	AFFNFSYCAPRATVG	ASSYFLQKSVMVYRG	AATVVVPIAIPKSRG	ANGYLRSSCQMQNNG	ANCLTSMENMRGRAG	ADHSVIMQPSLLSYG	AACAYCSNPYLWEEG	AARVSLLHASPWEEG	AALGRWSSLVGWEEG	AAASLVRMNNCWEEG	AAFANVGVRQAWEEG	AAPGIFRMMPVWEEG
AAFYLAFFPVAWEEG	AAVTELCSLSSWEEG	AALIRQTSRVGWEEG	AALVLDMTLANWEEG	AAYIVIPSHRSWEEG	AALKREYTALGWEEG	AAFYLAFFPVAWEEG	AAARDFLILAVWEEG	AAIIRDYALLSWEEG	AAYCRLDVPLGWEEG	AAVVTDMNHPAWEEG	AAMLKEVVEMSWEEG	AWFLHLKWVCALVIG	ASFRIQRVPVLCGVG	AALLMDPNVYGSYHG	AYPHQLFRLCTSNSG	ASYPGQVVFDSSVRG	ANTIYLDAPSLSIRG	AAPTREGLRVTWEEG	AAFQDAGRAIKWEEG	AAANIRNHKARWEEG	AALYSWENKMSWEEG	AAGAHLRCHMSWEEG	AAVRWCPTRSHWEEG
AASDIALNHETWEEG	AAFTNYFNSLGWEEG	AAYELTLANMAWEEG	AACRTSRTLMCWEEG	AAFNEDLSARAWEEG	AALRSGSNVLGWEEG	AASDIALNHETWEEG	AAGRFHLVTRMWEEG	AAFIAQSCTSAWEEG	AAFTRESMCFAWEEG	AAYRTENSIVQWEEG	AAFELVSSCKMWEEG	AYGHRTSGTQLCMTG	AVHSSVSLTSSRYTG	AYPSLPPLVLPMTVG	ANPADGIGCEKTMFG	ADYALECNLFAPHLG	ANSQLRMISNSFNCG	AAGPLVVLMCLWEEG	AAWSCLFVDLVWEEG	AAKKGLLGMRTWEEG	AAILEQPSWLSWEEG	AAVESHNSLHGWEEG	AALNLMSTHSGWEEG
AATKIMLSLFCWEEG	AAWRSAGIANAWEEG	AALRAVSVNAQWEEG	AAFVGILSEFAWEEG	AAFLPGHVSPSWEEG	AALGCDTTLAAWEEG	AATKIMLSLFCWEEG	AALCGTINWVMWEEG	AAFVGGSCPLAWEEG	AAFVSDRTERSWEEG	AAYSSCRSQMSWEEG	AALTSEGDCQGWEEG	ASQFLRSFVRCPDLG	AVLRVQETSPLSALG	ASGRGSTVSLMRTQG	AYTRYSVYNICEDVG	ASSNLRWDLSCRTAG	AVEFRTLLSLSSFSG	AAYGSGPILSMWEEG	AAKHRRHGWSFWEEG	AAVKNLVTPYEWEEG	AALGPRGVMRWWEEG	AAITPQKVPGNWEEG	AAEGSAHVHRNWEEG
AALFLGLSEGHWEEG	AARFVVLYVHNWEEG	AAFVLTGSARGWEEG	AASLKLDQSLRWEEG	AALLRTSTPMSWEEG	AAYSGMYTCRAWEEG	AALFLGLSEGHWEEG	AAGMVLDASCPWEEG	AAFEIELNRVSWEEG	AAYVVDLSVRGWEEG	AAVRRDPSVICWEEG	AAMVRDTSLDSWEEG	AWMYMLVLSYCLDTG	ANVACSCFTPTTSIG	ADFISNDAWLQLNFG	ASSNALTWHRCATNG	AGNVGTFCAMPNLAG	AGSSVYCAFENVYSG	AASMAHWYFEDWEEG	AAVAPSQLSYMWEEG	AAQIRMWTNHVWEEG	AALYKQLVQWCWEEG	AALVRHSSFVGWEEG	AAFFNRRTLEAWEEG
AAAALHMDYVSWEEG	AAYVNTRDSLGWEEG	AAYRDQMSYHSWEEG	AAVSESLNGVAWEEG	AAFNKYPNMASWEEG	AAYVSQTVCRAWEEG	AAAALHMDYVSWEEG	AAVYSWVQGAHWEEG	AAFHRESLSLVWEEG	AAFLFQGNMMMWEEG	AAFEVMPVLWSWEEG	AAQATSDLLCWWEEG	ARQAKLGTPCRSYIG	ARDASYPPMISPACG	AYNGCDSALSDEDMG	ASFGSLSDSSALVDG	AQKPFLQSFCMPQMG	AVFVWDESIPCNPSG	AAFVPYPTGYWWEEG	AAGLRNGALSFWEEG	AAMLRALVDRCWEEG	AACRLLASKYTWEEG	AASSLRMLNTRWEEG	AAWVHWVDQVSWEEG
AARGTLGKLHHWEEG	AAFYECRSQVAWEEG	AAFQRGTILGSWEEG	AAVLADPSVMCWEEG	AAFVRCPSNLAWEEG	AALIGDRSPLGWEEG	AARGTLGKLHHWEEG	AAYNCERTNYAWEEG	AAYWPYYTTCGWEEG	AAALRVACNGRWEEG	AAYCVDRVSLLWEEG	AAFMPLSSAKSWEEG	AIVPPPYTIRLKICG	AGMALFAPSNSSSFG	AFRMPAFIPICAVRG	ARVFLEQSTNLYGNG	AGSLASQFQLDDTVG	APGIIRRLPCPLSFG	AARFFHLTEQWWEEG	AARRSRMLIHKWEEG	AATSVLLQSTIWEEG	AAFWRHNVEKAWEEG	AAMKNKRSWSAWEEG	AAPLDWTTYRGWEEG
AASLVCNTLQDWEEG	AAIVYHPTLDSWEEG	AAFFRQSGLQNWEEG	AAYRTQYVQLAWEEG	AAYVYSTDMGAWEEG	AAYVSVPVQCAWEEG	AASLVCNTLQDWEEG	AAFHAVPSVQNWEEG	AAWRTSTSSFGWEEG	AAYRHSTSFCSWEEG	AAYFRDCTFASWEEG	AANIECDNVWGWEEG	AGNRSLLPCRTSVSG	APSVWSFGKSPCSGG	ALDPMQPYHIDVTCG	ARYERMSSTFQSHFG	AFPFSPSLNPRMPMG	AWFTNDIIAMPNLYG	AAYRELARLSYWEEG	AAGLASSMRRLWEEG	AAHGVFPNWGAWEEG	AAMINWKQSMIWEEG	AALVYREVNYAWEEG	AALEMKRNHVSWEEG
AASLLNFEYSTWEEG	AAIGDEGSLSHWEEG	AAYRSSVSVAGWEEG	AAFEPTLNALCWEEG	AAWTADSSILHWEEG	AALLVDSSMRAWEEG	AASLLNFEYSTWEEG	AAWHPACAVWQWEEG	AAFRMAALEASWEEG	AAFVYDLALHAWEEG	AALTSMVVDSCWEEG	AAWHREHCQWGWEEG	AHRQRVPLQRANPMG	AGTPSKYGLDHALLG	ARLTRPTFRISISPG	AHYNCLTSLINHGVG	ARYAAYSVLQDCSSG	AMNSTSNLLIMARVG	AAVHVCEVYFYWEEG	AAGLYSAVWCNWEEG	AAKPMVMMPIVWEEG	AAAGSIRCHLAWEEG	AADLMILRQANWEEG	AARGNVSSLPCWEEG
AAHCLFLLWMMWEEG	AAYLPFLNADCWEEG	AAFVSLDNSCSWEEG	AAFLGDESPSCWEEG	AAFRGIPSTGSWEEG	AALYREATSLAWEEG	AAHCLFLLWMMWEEG	AALQIMGLNHGWEEG	AAFRTSDSVDCWEEG	AAGFRCESTLGWEEG	AAYSCSANMVAWEEG	AACTGERSQVGWEEG	APCGLDHFEILSLPG	AMCVAPFPGCWSLRG	AASLRLPIRLQRNCG	AEITPNTVCIDMNTG	AVTCVAMDLTPAAPG	AHNTFYRMGPSYCYG	AAGRRVWTISNWEEG	AARHEKRESKRWEEG	AAWDWNKSVCCWEEG	AASLLNWCDCYWEEG	AALVSRRALHQWEEG	AACMFCCVERPWEEG
AATMFVGMWGLWEEG	AAFHSQSIAKSWEEG	AALYQYDPTVLWEEG	AAFGVQVSGLTWEEG	AAVLSSESLRAWEEG	AAYMCDTIMLGWEEG	AATMFVGMWGLWEEG	AAVEWHNSQVSWEEG	AAYLACPDTLAWEEG	AAHSVLMDAACWEEG	AAYCGMPVVCAWEEG	AALSTDINLAGWEEG	ATPLHYHGSHLLREG	ALGLKSNQVFWMDSG	ADHLEFRPVSCVGIG	AEDCLVSVRTNTGYG	ASTVMSSCRNLMHYG	AFPRPHYLCNKNPYG	AAYVCKAIDVSWEEG	AAQTSKVLRCRWEEG	AASVCSTDIALWEEG	AADEDDLSKRPWEEG	AAVVQYVDRVCWEEG	AALVNKASFTNWEEG
AAGMRALNLDKWEEG	AAWCRQANPKLWEEG	AAFGPDCSGLSWEEG	AAFVYDDALNGWEEG	AALLMEPTLQCWEEG	AAFVDASSPTCWEEG	AAGMRALNLDKWEEG	AAIDLGCSELGWEEG	AAFSRVGAMTSWEEG	AAVNDMATLNNWEEG	AALVAESEPLAWEEG	AAWLPMNTSVFWEEG	AYSACSYGASFKRIG	ARVTRPNYIWDFSKG	AYPYWDWTANPSYVG	AKPSCYTPALVNLMG	ASWHSSFSLGGFRDG	ASGYSSGWLFMDTMG	AARLVVRHDTSWEEG	AARLGDSRNRCWEEG	AANLSGQCQCRWEEG	AASQTICSMIEWEEG	AALKDHISLHGWEEG	AALIGHRSRRLWEEG
AARRSNTSHLFWEEG	AAMMHLYRIVDWEEG	AAIFQEATLIAWEEG	AAWTSVGIPWGWEEG	AAWVSDRGINCWEEG	AAFVFDAVALSWEEG	AARRSNTSHLFWEEG	AAVELENANLGWEEG	AAYKRVDSSVCWEEG	AAFCSDGSLFAWEEG	AAFCRDLASLTWEEG	AALHSSFSLSCWEEG	ATAIFESNGWRIVCG	AVFNMRPNQAYSSLG	ALPSFSQSCISRGLG	ANPFFSLPPNAASMG	AVSDDLWCLNMTPMG	ASMRAERSMLGLDSG	AADNFAVRSTCWEEG	AAWGLTWEVGGWEEG	AASIRYKDNGKWEEG	AANCHVRRWRSWEEG	AAWISKANHMCWEEG	AASLKTWNNRRWEEG
AAFRRKTYMVCWEEG	AACPRFGLISRWEEG	AAHKLDLPDLCWEEG	AAFIETPTLSGWEEG	AAMVGDFDLAAWEEG	AAFSYQDAICGWEEG	AAFRRKTYMVCWEEG	AAVLLTDTRMGWEEG	AALSANSVAMCWEEG	AADFRNQWPMAWEEG	AAFCNCRIPVSWEEG	AAYSRCACEMNWEEG	AILILRRLIGASRMG	ACRYRPMSSPDSPSG	ASSYSSSDSSINWHG	APRNFLPTTNMLSPG	AHKPQVVNCANYLAG	AGIPTYLHELSPVSG	AAEVYLLVTIGWEEG	AAMRCIAYRVNWEEG	AAGLYSAVWCNWEEG	AAVWEMPAKSCWEEG	AALRVTPALVAWEEG	AALKCKYTNNAWEEG
AALFRVKNNGTWEEG	AAEEWNLCLLSWEEG	AAWQSLSDNHCWEEG	AAWEGAVTEKCWEEG	AALRSSRTDLCWEEG	AALIGMPSCVGWEEG	AALFRVKNNGTWEEG	AAPFLSSDWTLWEEG	AAWRGSRTLSQWEEG	AAYDCSLPLSIWEEG	AALSSLDCSVGWEEG	AAMVRERSFVAWEEG	ALHLKVEQCLRHCCG	APNRYELLSSANANG	ATTSSTCRYTLPING	AGFLKCADPYSVNGG	APSSTQVYCASSQMG	ASLTRSWVRDSSVLG	AANSRRRSTGSWEEG	AAQGVVKVNVHWEEG	AAMVSDRRMRIWEEG	AAAVRYPSRLVWEEG	AAQEIHLQSNVWEEG	AAIVRRPITYSWEEG
AATRRVTPIIQWEEG	AALHVVLKRSAWEEG	AALQGLTSVASWEEG	AALLSTDVVLSWEEG	AAMVCDQTQIAWEEG	AAFHPEESVRSWEEG	AATRRVTPIIQWEEG	AASSLALVSGFWEEG	AACGRRIGKVCWEEG	AASVRRMVNPFWEEG	AAILMLDANLCWEEG	AAFSACPPILAWEEG	APCRCILLRNRLSRG	AYSTEFLSFASLQLG	ASMLSQLNNFSLERG	AHVNRDTFRGIPNCG	AGRSFVLDDVSPAVG	ASDRLYAFIDSVSLG	AAVGMLLYQRVWEEG	AAETKTEPGTLWEEG	AAICGYRIRSGWEEG	AAFRWAPTRVSWEEG	AAMRSHMPHKGWEEG	AALVRQNSLTNWEEG
AALGCSRYSSTWEEG	AAVEGCRSLSGWEEG	AAYNCERTNYAWEEG	AAWVRDTLVHCWEEG	AAYFCDITSSGWEEG	AAYVPVPNLLAWEEG	AALGCSRYSSTWEEG	AALQSICSCPNWEEG	AASFKMLSCNVWEEG	AAMRLCSSSESWEEG	AALRIATTLGCWEEG	AAYRLTNNLNHWEEG	AVIRTLFGPAAEMSG	ASCHRAELVLLSNLG	ARLYSQVSVNNPFRG	ARPIRGFGNLRATSG	AGKTLAIQSDLIAWG	ASLAYDPALLCFYPG	AAMRDCMSTASWEEG	AAVMYNAALLSWEEG	AASSPPTSSRHWEEG	AANLSIAPVHMWEEG	AATIRRHKNMIWEEG	AASLRRRPNACWEEG
AAARTPWWMILWEEG	AAYLVEPNVSHWEEG	AAFHAVPSVQNWEEG	AAYFRDQSNDSWEEG	AALGRDHSCSGWEEG	AAFRADRSNDCWEEG	AAARTPWWMILWEEG	AAVMGDGVQISWEEG	AALLICWHVFLWEEG	AAICRDGVLSGWEEG	AAFQREGLPLCWEEG	AAIQLSPDLCSWEEG	AFSFTHVTGSIYLIG	AYSGILDYRMMHATG	AVGRFDQIRWFPTLG	AFKPGLRPQDTTPIG	ACPYLYELSTLGISG	ADSYRIVRVPSAREG	AAPCVKTSFGVWEEG	AARSAIRRVRSWEEG	AAMQTLRMKRAWEEG	AASGRMRAFNNWEEG	AAVVRKKTYAGWEEG	AALRYRSAATGWEEG
AAFAVPELFISWEEG	AAPGKVCLSMSWEEG	AAVLSSESARHWEEG	AAYVREGSTIHWEEG	AAWGDEPSCCAWEEG	AALLPASSCMCWEEG	AAFAVPELFISWEEG	AANIECDNVWGWEEG	AAFSHLPVCDSWEEG	AAWMPVSSIRTWEEG	AAFACFGVNEAWEEG	AAHWLAMDSNPWEEG	ALMHSPHLVESRDSG	AIVQQDSMKMDFLDG	ASRSSCINMARVPRG	AQGSFSRGTTVLSDG	ASDSELHFASSLLCG	ATPPRGFLRGLSNLG	AASSTAQNEMTWEEG	AAGTSSDLELEWEEG	AAQGVVKVNVHWEEG	AAVLTCGNYQVWEEG	AALLRWDNKSCWEEG	AAIMSFNSWPAWEEG
AALALRAMGMMWEEG	AAWMDEVPNHCWEEG	AALLGLDSCQSWEEG	AAYRPMEVLDQWEEG	AAIRGESAIVAWEEG	AAFYSTDSFYAWEEG	AALALRAMGMMWEEG	AANGTWIFWSDWEEG	AAFKPDIYVHSWEEG	AAFIETPTLSGWEEG	AAYRMDCTNASWEEG	AAILRCTSEVMWEEG	ALIFLLRFRSCLACG	AARSVYLHRSVTFNG	AGHPHRSYRSQYPFG	APNGFTASSPMYSQG	AYSLNPCSSPGPKIG	ALDMWSIFNCLTVIG	AALPSLVIDCAWEEG	AARVGNADRVCWEEG	AANLVVWRSMDWEEG	AAEEVNMATVRWEEG	AAAYDIGKASTWEEG	AAWSVGGSPDRWEEG
AALHVCRLSCKWEEG	AAVDSTDCELSWEEG	AAWGSLEDLHCWEEG	AAYSQMPPNLSWEEG	AALRVENSRLCWEEG	AAMDMELSILGWEEG	AALHVCRLSCKWEEG	AACRMDYSCKGWEEG	AALMRTNTMHAWEEG	AAYSAAGSVMLWEEG	AAMWSERTARCWEEG	AAYEPDFSLLSWEEG	AFVVATLVPDQRPCG	ARFKYFEDKLVSSCG	AHSLRFVAHRNPTSG	ADLFLPVLTPTIPNG	ALQSPWHICNNAVSG	ATKMSYYPCANFYGG	AAQAHKNSGVLWEEG	AAVYPSSIGVYWEEG	AAYIMWNRWIIWEEG	AALGRMTSLGAWEEG	AAVLWSPTRPCWEEG	AAYLRVFPSLHWEEG
AASTALTDIARWEEG	AAVRIDATLAVWEEG	AAWRSHPVQYCWEEG	AAYSELRDNHSWEEG	AAFQGSECLTSWEEG	AALCRESSLSQWEEG	AASTALTDIARWEEG	AAGEFYQETICWEEG	AAWRHSSCNSCWEEG	AAWSNAPNLVGWEEG	AAFEGLRTLRSWEEG	AALYVLDPSPCWEEG	AMLLGWGLGVHWSLG	ASPDFVGYSLGNQMG	ASTTLFRMDHDRVCG	AQSPAFVCGVSVDHG	ASEILLIDTLWCYRG	AKQGELLRCNSLNTG	AATSVTNMKIRWEEG	AAERQDRIYVGWEEG	AAGLPTSDSCRWEEG	AALSRWSAFSSWEEG	AANNLTVFRSCWEEG	AALRGWSSNWAWEEG
AAPRRWARCAGWEEG	AALSSNLAIAAWEEG	AALKANKSWTSWEEG	AAFLRCPSRLGWEEG	AAEKQESSLYAWEEG	AAFNSAPVMAAWEEG	AAPRRWARCAGWEEG	AAYLPNWTPFTWEEG	AASIYNYEQTPWEEG	AAMRYDPSPMGWEEG	AAYAGVPALGAWEEG	AAYDWAECPTLWEEG	ATDMLWLTPLVFSPG	AACWSPVLLDTVWIG	AGAYRMVGNLNNWVG	AGYSGRFLGFPSLKG	ALHFECDAPSSSLPG	AGNVTHCFTPASYHG	AARVGWVIIVLWEEG	AANLALNSRFRWEEG	AALHITECEGDWEEG	AAELLIWKTNVWEEG	AATVIKKTFHGWEEG	AAFTRQRVLRSWEEG
AALGARRSDVRWEEG	AALITDVVFRSWEEG	AAFTGIRSLHCWEEG	AAPAFVALSSPWEEG	AAFRLGSTECSWEEG	AAYAYDSVCLSWEEG	AALGARRSDVRWEEG	AARSEFARDQVWEEG	AAVMRSCGVLNWEEG	AALNVMTSLVGWEEG	AAFRSAGCASYWEEG	AAYCGTRSAMSWEEG	ALFESDPGTAVVRVG	AGTFSLLTSVPSWSG	AMFASCQDSVVLAIG	ANPAFFCESSLPHAG	ANILAFPSYQGVTIG	ATAFQRADNCVSFQG	AATIMDMSVWHWEEG	AAFHSFSNSGAWEEG	AAWDGTQVLLCWEEG	AASRLGKWNSRWEEG	AADLYRQCNYGWEEG	AAMTGWKTHRCWEEG
AACRALENFWCWEEG	AAAVTEYEIGDWEEG	AAFRGMPNLISWEEG	AAFWQVGNQMSWEEG	AALLSCGTSPAWEEG	AAFLDCLAESAWEEG	AACRALENFWCWEEG	AAFIGMHPYPSWEEG	AAYSLGISYPCWEEG	AAIMGLPALHCWEEG	AALIKGPSLSSWEEG	AAYSTQPDSYAWEEG	ALLEWLCRMFAFPRG	AVLLKDCELSASPSG	AKSHLFSLVRSHNMG	ANVCLYGSMVDQVSG	AQLPMSIISSGRSRG	ATLVLQPVWPALSIG	AAQGWISYVQMWEEG	AAPELWRSTTRWEEG	AARVGNADRVCWEEG	AADLVVNRASTWEEG	AATNELDRWIRWEEG	AAMRDMPTRTHWEEG
AAESRGNTRRLWEEG	AAWSLTANNIGWEEG	AAFCNQSPPAGWEEG	AAFQANAGLVAWEEG	AAFHKECVSVGWEEG	AALSLDLDALGWEEG	AAESRGNTRRLWEEG	AAVSNFGSVYGWEEG	AAVKREITLPAWEEG	AAYFADLPLYMWEEG	AAVNPCQNVPMWEEG	AAWDLGENLRCWEEG	AFEFRGAAGRVLYTG	ACTSVNHFEWLTDVG	ADCFFWDVTQFHGVG	AMFDYQLYPGSLSYG	ALEGRDLLNGLNFMG	ASSPLTLTRDRTVLG	AAGYAQASAVKWEEG	AAGNIARHAVDWEEG	AAASLRCKAVCWEEG	AALMRTFRLGAWEEG	AAYSVSKDLRCWEEG	AAPRVWVCRHAWEEG
AASGLRTSAILWEEG	AADFASELCSSWEEG	AAWVAQRSNRAWEEG	AALNVDPNASAWEEG	AAFTCEMGPLMWEEG	AAYIIEESNQLWEEG	AASGLRTSAILWEEG	AARDACFLLGGWEEG	AAVHIETTSCSWEEG	AAMFNELDALGWEEG	AAFVSQSVSSSWEEG	AAEIFLMLPNYWEEG	AILYTPVFCTVPYYG	AQFSMIVSQRGAPSG	ARGIVNIANISGSYG	AFRLDSNGESLSELG	AESQIRPMPNFFCYG	AGSHLIMGNLLCFEG	AATMNRKGYSRWEEG	AAYTEVSRGSQWEEG	AAPELWRSTTRWEEG	AARGPCRQVYRWEEG	AAWQSVLIQRSWEEG	AALVRWQSLPVWEEG
AAVRGANMIKWWEEG	AASTSICSRSSWEEG	AAIISSSNWKSWEEG	AAWTVDVSVCSWEEG	AAFLKDRSNVGWEEG	AAFALEPNVANWEEG	AAVRGANMIKWWEEG	AAWLPMNTSVFWEEG	AAWLREMSIAGWEEG	AAPFRVESSLMWEEG	AAYRGSLTNPHWEEG	AAIVRQISECQWEEG	ACCLILVCILRPMRG	ARLWWEESLCILSFG	ALDQREFMGCKVSYG	ACFQAGRTPLSHQYG	ARGVLTPSRNYVALG	ALMFSGDFNCYSGIG	AAIDRDNYLQAWEEG	AAYHSTGRLWSWEEG	AALRDLRVLHLWEEG	AAFFNCRGNIGWEEG	AAFMSRNNRVHWEEG	AAGALWPARSAWEEG
AAMPRRTIILNWEEG	AAYRGMVNSNNWEEG	AAYWSDPISGAWEEG	AAYSDSPTSHCWEEG	AANHFSLMACNWEEG	AAFRTLDCNRGWEEG	AAMPRRTIILNWEEG	AALGSVNSLFSWEEG	AALIGYESVVAWEEG	AALTVELSLGCWEEG	AAVVSMNACACWEEG	AAFRLAYTPKGWEEG	AYVELLRLSLSSQRG	AAPYVSWYHPFNVHG	AFAPCDTVFDDLPIG	ASSAQSTLFISPCNG	ACSSSTYLDLITHFG	ADAVVRDYGSLMLNG	AAAYGLCVFCIWEEG	AARVQWKIDLSWEEG	AASSSLMEWSNWEEG	AALSNRRSLILWEEG	AALRSWSSMSLWEEG	AALIQHSNLWAWEEG
AAMRHEGNMKAWEEG	AAEKMDYAKGWWEEG	AAYNESRCMLAWEEG	AAFKDCVTLAAWEEG	AAFNSMSSLKAWEEG	AALRSMEVNLGWEEG	AAMRHEGNMKAWEEG	AAFRSQVVPTGWEEG	AALNDICTLTSWEEG	AAFLRCPSRLGWEEG	AAHFALDPSLAWEEG	AALLRMTVQYGWEEG	ATFQRRSNVFMNYIG	AGDLMAMLDMSVPYG	AMRYSQADTLWNVVG	ARQYTDDRGGVAWEG	ADSSILDMMPNACNG	AGPSLLWESNPYCAG	AAWSSLAGGECWEEG	AADSLNIVRDKWEEG	AATCKLVGMRAWEEG	AAQVCMLGHRDWEEG	AALSRRGSLSGWEEG	AANVVIWPNRMWEEG
AALIVLDPVCEWEEG	AAQSKSSDCGIWEEG	AAYSSMLILPSWEEG	AAVLKTNSSSAWEEG	AAYYVKDVNLGWEEG	AAVSYETVAKGWEEG	AALIVLDPVCEWEEG	AASFAVIRSEMWEEG	AAFRVMNVQICWEEG	AAYRLGNSLHQWEEG	AAYFRDMVPLRWEEG	AAWRVEGCLSSWEEG	AIFLLVLSPARMIVG	AESALRFLVRDPAWG	AVASWSMLPECTAYG	ALADSSPFAWCSSNG	ALVMSERMYKFERNG	ASDFIASRSVLGVRG	AALMATYSELVWEEG	AAESRLRNLSSWEEG	AAVQYNCVWRSWEEG	AAIAHKNAHFAWEEG	AAGRLKTSLVGWEEG	AAVTHWLSQGAWEEG
AAPMVDRTSVLWEEG	AAFRESCSNRCWEEG	AAMRMVIFALAWEEG	AAWVSTSTRSAWEEG	AAFDMIWTNMGWEEG	AAWTRDRSVVSWEEG	AAPMVDRTSVLWEEG	AASRQYLIVRFWEEG	AAYQMQSCQPAWEEG	AAWTVDVSVCSWEEG	AAYLPAYSVCSWEEG	AAGTMVHTVSYWEEG	AVPNRSWAIWYFLFG	ANRFVSTFACSWKHG	ALPYPFRLDHVSRSG	ADYSQIMPIQGHPLG	ASYAPMWVPNAALQG	AHETSSFRRCRTLMG	AAGSAHSGDIAWEEG	AATSLRSIEWEWEEG	AALLGKWNCPHWEEG	AAMHVWPNILAWEEG	AAMEGKKSWVHWEEG	AALRAMGTQMGWEEG
AANMSGPEEHTWEEG	AAFSPGSKKPSWEEG	AAYVRDHVLVCWEEG	AAFWPSNNLVGWEEG	AAWVSDKSTSAWEEG	AAIRKETSNAPWEEG	AANMSGPEEHTWEEG	AAAFSADTSISWEEG	AAYLQCGCISAWEEG	AASKCENSIRCWEEG	AAISYSLSPTCWEEG	AAMKSTRSVIAWEEG	APTKPLGTWHPCSRG	AFQAGTMTYQQCVLG	ANYLRTMENVHVSFG	AEMDHIFSCLLGQTG	ADLYLMPALCPVSWG	APSYVSMWSNMPFIG	AAEPLSAGSFEWEEG	AAGYRKGYWLLWEEG	AAGSREVWVACWEEG	AADGMQRSIMRWEEG	AAGVLKQDLGAWEEG	AASIKVWRSNMWEEG
AAIGLFMSSHAWEEG	AAIWQEGSATSWEEG	AAFEGISCVASWEEG	AAVSKSRNVLAWEEG	AAYRYEVTPGSWEEG	AAAVRDRSIRCWEEG	AAIGLFMSSHAWEEG	AAYDGIASPLSWEEG	AALDCCSVTLSWEEG	AALVLEGCNSLWEEG	AAMYDDYCVKAWEEG	AAYSGEACPLGWEEG	AVPYLVVLLFCRHRG	AHAYRSTWAYRQHMG	ARAYSVIDPPLCLDG	AALLMDPNVYGSYHG	ARAYRANEVPYASLG	AGHHWKFVPSVLGRG	AALASKGLTCYWEEG	AAKALWSNACCWEEG	AATSANCFCDVWEEG	AADKMECYSCCWEEG	AARSIKCWHTVWEEG	AAEMLRGWKNVWEEG
AATFVGVLPCIWEEG	AAFVGLSGVSPWEEG	AALGIFAAMDVWEEG	AAFRIDRSLLVWEEG	AAVESYSNCMSWEEG	AAWYDSDSVVAWEEG	AATFVGVLPCIWEEG	AAYSETMCIHAWEEG	AALHQGGQVSDWEEG	AAPSMQITCSNWEEG	AAYMYEVSLMSWEEG	AAFNIGVTCSSWEEG	ASALLSTGRNTMGFG	AGVMRLSVTRSKGIG	ASPLGRLVSCSSLPG	ANWVNLRSSISCNNG	ASNAFSHFVMDFSLG	AYSFILAPDNGISTG	AAGVSFLGGTPWEEG	AATCRLVILPYWEEG	AAFYDLAIRRVWEEG	AACARVMTQRGWEEG	AAWIQHMDYLGWEEG	AAIRGRPVKLCWEEG
AALNGYASRYVWEEG	AAVRFTPSLRHWEEG	AAYVSAVNMGAWEEG	AALRGMTSCVSWEEG	AAFVEERAIRMWEEG	AAFLRDSNLDAWEEG	AALNGYASRYVWEEG	AALVMAPVSVSWEEG	AAVTGCVTVGGWEEG	AAWCDDKTAYRWEEG	AAFRVESAPSNWEEG	AAFQVAYSVSSWEEG	AVETGLFDLCFIVVG	AEKTLSLLSSSSLAG	ASFRGMPVTPCTITG	AYPDIFLRQLVSVSG	ATLSPWSCESNFRMG	ASNLLTARNCLQFGG	AAFMAVRRGKTWEEG	AAECQSRCFCLWEEG	AAGLRTWLTLRWEEG	AATSPVHHLICWEEG	AACVRGNAGFSWEEG	AAVMRIPTRTGWEEG
AAAVYYFISVMWEEG	AAFERHVVPLLWEEG	AAIGDEGSLSHWEEG	AAMYRMDTSLGWEEG	AAFINCRTPLSWEEG	AALIPDTSLLAWEEG	AAAVYYFISVMWEEG	AARMLRQDPSLWEEG	AASFYVELIGGWEEG	AAWSTSLDMLCWEEG	AADYLSDISACWEEG	AAYVCGVSSGNWEEG	AAENGQDVLMEELEG	AGITNSLTVSVRNFG	ACFRNNQVQFSPLVG	AGSIRMLTDTLMIHG	AKISFNMDLSLPIWG	AGQCIRDMASQPCKG	AAANGTVIDMAWEEG	AAIDTVNSWGLWEEG	AADFQCSVRYFWEEG	AAYRCTHQVASWEEG	AAVLSHVSRHGWEEG	AASNGVVCQHSWEEG
AARSQTEAWLHWEEG	AALIEIDSMISWEEG	AAYRTDKDLSSWEEG	AALQGLTSVASWEEG	AALVSELSRLSWEEG	AASSYKMMGTAWEEG	AARSQTEAWLHWEEG	AAIVLDRTTLSWEEG	AALDSDGSTYGWEEG	AAWKRGCTLNSWEEG	AAWSRIPSILAWEEG	AALRLSSSAGSWEEG	ACPGLRSAFVCHFIG	AECCRFCAISSIRSG	AAESHSVFVNENSWG	ASPLVSSPDSPCYSG	ANYVLDPAMESRHLG	AVSLTIQSNPAAARG	AAHSINCRHRTWEEG	AANVGSLGRSAWEEG	AAISGKCRVAPWEEG	AAEIMWECTEAWEEG	AALGNMRIRVSWEEG	AACDNYLCLSSWEEG
AARMLAFSLSRWEEG	AAWHDNFSAKSWEEG	AALIPSINPVAWEEG	AAFMHASTNLAWEEG	AAFDHSDNAYGWEEG	AAFRTFEDLTCWEEG	AARMLAFSLSRWEEG	AASIMHSSTHPWEEG	AASFVAMISDFWEEG	AALASQQVVKAWEEG	AALCAQTSLSHWEEG	AAPELKCEMMYWEEG	AKKLDRFIFLSVTRG	ACQMMGTRFRRSFSG	AIAVDATLYSVRDSG	AGTQSFSMMSVMLGG	AACHVFLQTNSLANG	AKFKLRKACVLDYPG	AANDYQLYDSNWEEG	AAGRREKGGTMWEEG	AAGLLSWRSSLWEEG	AAVNKVNCGMAWEEG	AALRCHTTLKQWEEG	AAIIEKGTWPGWEEG
AAGRSQWDCGGWEEG	AARYIFRHTVTWEEG	AAFHSQSIAKSWEEG	AAYNCERTNYAWEEG	AAWLREASQACWEEG	AAVIKQDVQSHWEEG	AAGRSQWDCGGWEEG	AADLLEIMLCPWEEG	AAMFRMDSTRCWEEG	AALVAESSFRCWEEG	AAMTESETLTSWEEG	AAFVGSSSVKLWEEG	AGSLLLTMLISGVRG	AAWQMGVIMSDSTIG	ANLFWRLDISEPLSG	AMDFLDVSVMNASIG	ARQYRVMENSWASTG	ANTYRSCFNLLSHHG	AARPVNSRLLRWEEG	AAPPSWLIIYDWEEG	AAVYDSPAMQAWEEG	AALGRMSPCRSWEEG	AALMSWQSENQWEEG	AALSKFSNHLAWEEG
AASGWMGWLFSWEEG	AAYLHMTVPLSWEEG	AALDCVRNLEAWEEG	AAFHAVPSVQNWEEG	AAFYPSRPVVGWEEG	AAWDVCKNERMWEEG	AASGWMGWLFSWEEG	AAWVRDVTMGDWEEG	AAFRLESISDCWEEG	AAFKFLDTQTCWEEG	AALYNSISVLGWEEG	AAGIFIQMPSLWEEG	AGESSSVNFLLKQGG	APDGDHLCNVRVLMG	ARLIYVMNVCQAFDG	ADFISNDAWLQLNFG	ALFSSVHYRVWFHMG	ARRKFIPHVLNGAHG	AAHWGTNKHMGWEEG	AAGPRARAGRSWEEG	AALNFARLQEAWEEG	AADRGAVYAVCWEEG	AALSPAQASENWEEG	AAMSIATVRRSWEEG
AAGRPTSAFPAWEEG	AALVLDSVVRAWEEG	AALRRECSLVAWEEG	AAFTWAGNSYAWEEG	AAFRALETRGTWEEG	AAYDSTDSNSGWEEG	AAGRPTSAFPAWEEG	AACWMPMSNLYWEEG	AAFVRVKCASSWEEG	AAYCNADTPDCWEEG	AAFGRAQSLSSWEEG	AALHGCCCLVAWEEG	ALTEGICTLGRCGFG	AYLTFTLDSLAQSSG	AAEATRYEFVSSNCG	AAKIFIEEHSVVAYG	AQCILLIPSSLSYNG	AAGNLRNCAVPLGVG	AAFSKGDDVEMWEEG	AALVNVPADTWWEEG	AALTGWSDWSSWEEG	AAFDRVGTMKCWEEG	AAVKMQSVLSQWEEG	AASLRMIMSRPWEEG
AAIGWISPIVLWEEG	AALRLCNSLDHWEEG	AAFLCDENAPGWEEG	AAYHCMPGCSSWEEG	AAYEFDITVLQWEEG	AATWRESTCHAWEEG	AAIGWISPIVLWEEG	AAIVNHMPVTIWEEG	AAYLHVPTLLCWEEG	AAYRSSVSVAGWEEG	AALTSLPDIACWEEG	AAFTIEWNTHSWEEG	AYGLAFYRYILGTVG	ALDATVLRIAMCENG	ARHTHNAVVSALSFG	ALDPMQPYHIDVTCG	ASSPFLSVASDRQQG	AGFTTLLSDTINLSG	AATLYMTVSGSWEEG	AASFVPLSRLKWEEG	AAPWAFCTMTGWEEG	AAGLQRRWPSRWEEG	AALSQWGTLSSWEEG	AASGLRGWPSWWEEG
AAIVFMKSGDLWEEG	AAQETRRFRSMWEEG	AALTDSLDMSCWEEG	AAFRDDFSASGWEEG	AAGFYQLSGNPWEEG	AAMRHEGNMKAWEEG	AAIVFMKSGDLWEEG	AARRLGCMTRFWEEG	AAVLRGSSCRSWEEG	AADQFVSTLTNWEEG	AASLNCASNLVWEEG	AAFSMDVTILGWEEG	ARLWMVRGTMDLNCG	APNFILMITPSLQLG	ACMCDDLYMAWSHQG	AHGLPCMWYPMPSVG	ASDALSHMPALLSWG	AGFGRDSAVLGFSCG	AARLLRRCSYLWEEG	AATLQFHSEEPWEEG	AAEIRQFWCKPWEEG	AAQGGVKVMNVWEEG	AASMIMLGPTRWEEG	AAMSRCRDIGSWEEG
AAFKEALECNEWEEG	AALRADTPMLGWEEG	AAFFGTSSHCNWEEG	AALVHDRNAQGWEEG	AAYQLEGVNKSWEEG	AAWSSTSNPCGWEEG	AAFKEALECNEWEEG	AAGTMVHTVSYWEEG	AAFQRDVPVLSWEEG	AAMKLTPSEYGWEEG	AALRCEADEVSWEEG	AAVFYESSFCAWEEG	ACLSYEFLTVYFHSG	AYPCPTLLHVIHSQG	AFQVFSSANSACDFG	AQSPRMISSESTLIG	ALPDWSYRPMAVIEG	AKQCTYQQISNYLGG	AAKRDAMIVFTWEEG	AAHKVLEVPSQWEEG	AAATVKPSPTVWEEG	AASPPMCLRLNWEEG	AAFRSGPVLLGWEEG	AAIKSVWFYCTWEEG
AAGNSCSWNMRWEEG	AAPSYAVCGDSWEEG	AAEVVLDATMSWEEG	AAWRSHPVQYCWEEG	AALSCMPCNMGWEEG	AAFTSFSNLRVWEEG	AAGNSCSWNMRWEEG	AAHLISYDAWAWEEG	AALSNAQVGCGWEEG	AAGMVLDASCPWEEG	AAFSVDDSCRGWEEG	AALVSQRSVYMWEEG	AQNELRLSLKFTATG	ADWLHLAYSLSTHSG	AGGPAEYTLVRNWRG	AQPKPKTYVPLLSGG	AQRSYHLDPILWSAG	AANGCATVITDLSVG	AAIRSWGRWVYWEEG	AATTTLKQYLTWEEG	AADIIRMMNRLWEEG	AAMQMWSSSSGWEEG	AAVVRESTRQAWEEG	AACNFRLIPTRWEEG
AAGIVTDLRCLWEEG	AAFSDDVRFHSWEEG	AAYLVEPNVSHWEEG	AAMRPMITLRSWEEG	AAYDRMYNAMAWEEG	AAFDSAPCVLGWEEG	AAGIVTDLRCLWEEG	AAFLPAVNLASWEEG	AATGSQVMKSGWEEG	AAIFQEATLIAWEEG	AAWDCVYAVRAWEEG	AAFRGIPSTGSWEEG	AYHQVGLFVCTMDHG	ASRFSVIDNLVDVHG	AVSVNLDRAVSCYNG	AASLRLPIRLQRNCG	ARHLVALTTNMCFTG	AGHHMNVMGTPWSWG	AATVTSMLTMTWEEG	AAYSQKTFATMWEEG	AADCSHSRKADWEEG	AALGKGGNMDAWEEG	AAILGRWDRNCWEEG	AASLRMWANKGWEEG
AARDPIASAKIWEEG	AALKHFWIRYGWEEG	AALVVDFSLLGWEEG	AAFTAHPNWMSWEEG	AALVHDCSLLSWEEG	AAVKWEVSLTAWEEG	AARDPIASAKIWEEG	AARVQLSHVAAWEEG	AADLVYQNCAVWEEG	AAYVCMQESCCWEEG	AASFRLAGCPWWEEG	AAVWNDAGVGSWEEG	ASRVKHFYSCATLLG	ARYLRGAINENLSTG	ACLGNLSVDCVNYPG	AEHRNLLLQMSNMVG	ATPPSLYSHALILLG	ANHIFPYRMAQDVIG	AAVPFWPSRKRWEEG	AAPRVDAERNFWEEG	AAFQSWTDLRSWEEG	AAAIRSWGVKMWEEG	AADMHCWANAYWEEG	AAGKLRMGPRTWEEG
AAGRFLFVNETWEEG	AAWHLTGNLQAWEEG	AAFYPLVSLTTWEEG	AAFRGMPNLISWEEG	AAWKSDTSCINWEEG	AAFVTDFSRMGWEEG	AAGRFLFVNETWEEG	AAVDYTRSLDSWEEG	AAFYPLDVPVSWEEG	AAYDYSRVLEHWEEG	AASYTSDVSVGWEEG	AAFEGDRTPTCWEEG	ASLFYCGRRSHSKTG	AVMPVASVFGGTVNG	AVRDKKLYLPVFSHG	AIEYMAIERVVPSLG	ATILIEDVMRSSISG	AHSFRLEQSTWCFPG	AAWDKLNIMTPWEEG	AALESVAAQTYWEEG	AAVVLRTQENQWEEG	AAMRGLQSRTAWEEG	AAGCLRARRNIWEEG	AANFYPTRLGRWEEG
AAGPMRGNTSVWEEG	AAPFILDYLRTWEEG	AAIGIDSSPIAWEEG	AAFCNQSPPAGWEEG	AAYSVANTVRGWEEG	AALIGLTSNDAWEEG	AAGPMRGNTSVWEEG	AALRFGTPAPAWEEG	AAVNVCGSMTQWEEG	AAYNCERTNYAWEEG	AALVPEYSIFAWEEG	AAYRHGHVELSWEEG	ALSLSAIRSASVFSG	ASSFRFNPLGLSYQG	ASSSRLVGQIDSMIG	AFQRDRSIELERNVG	AIGLMVRLVGRLYFG	AMPAWTLVKNQIGYG	AADWGRRDFLTWEEG	AATSKRKCYRIWEEG	AACIYCHGPPKWEEG	AAVVYRSPLMCWEEG	AALGRWSSLVGWEEG	AAELRQWLNLLWEEG
AAHFSHSLRSLWEEG	AAARRENDLLGWEEG	AAYKRADVVGGWEEG	AAYTVQNSTLSWEEG	AAVMYDSSLESWEEG	AAFQALPCLTFWEEG	AAHFSHSLRSLWEEG	AANGVGFSKRPWEEG	AALDSMLPAQCWEEG	AAMTSASDVCYWEEG	AAFLHLENPICWEEG	AALRSSRTDLCWEEG	APRLWNLDHGGTLLG	AYHVALVGYFLAYLG	AVSSSGIMRFAPATG	AGHQHSEWDQDGPVG	ADSQLSLMQVNPCLG	AGTLKSYHGALCQMG	AALRWAQNSFSWEEG	AATSRRYIYGLWEEG	AAVSYNRCNEVWEEG	AASRLIDWNSRWEEG	AACATMRANVVWEEG	AAGRYEHSRRAWEEG
AAMECMSFNRWWEEG	AATQFYTECSVWEEG	AAVRIDATLAVWEEG	AAFNMEHTLSNWEEG	AAFVGSSTAPSWEEG	AAWLTDSNMDSWEEG	AAMECMSFNRWWEEG	AAELSEFLNHVWEEG	AAFSASSVMHAWEEG	AALLGLDSCQSWEEG	AAVIESPTWMAWEEG	AAYWEFPSNVCWEEG	ALLSRRFSSSMGYSG	AAWVNFDTFGITSVG	AKGEFHEAQCLALTG	AGQSPSCITMHALSG	AGVFSASYSHRSSSG	ANVFHPDLTLLQHSG	AAGFSWDHRNKWEEG	AAMKYKLFLSWWEEG	AAAVEIVLGRSWEEG	AALARWDSPYCWEEG	AAMINFSCRGGWEEG	AAGSYWPSLIQWEEG
AAILVSIVLMEWEEG	AAYSSTRNEGSWEEG	AAMVRERSFVAWEEG	AAYWSDPISGAWEEG	AALRECTNLVSWEEG	AAVFPVSSERSWEEG	AAILVSIVLMEWEEG	AAFGWERVYAQWEEG	AAFEFTRDALSWEEG	AAFHGAICRGAWEEG	AAVTHEVNCAVWEEG	AAWSQDLVACMWEEG	AACECDKGFFLFPPG	AGSAHPLYSVWVPNG	ASGSTFTYVRDRSVG	ARSFRHSFCPYAKFG	AGRSVTTWYQWVRCG	ALRWLYSRWRHRGEG	AAINPRCYSLPWEEG	AAGATKRHESDWEEG	AANQVVNMVFSWEEG	AAPSTLKMIQKWEEG	AARGIAIIRDTWEEG	AALNRRSVRASWEEG
AATIEIFDRGRWEEG	AAFFNEPSHHGWEEG	AALRMSGSARAWEEG	AAYCSQVVNLSWEEG	AAFTRCESKQGWEEG	AALQREGDAVSWEEG	AATIEIFDRGRWEEG	AALRKDMGLTNWEEG	AAYSDSSSLRGWEEG	AAMLSIINMNGWEEG	AAVCRDDTRLAWEEG	AAWRPGTSTPAWEEG	ASNWSLGIVAVRSWG	AFHIDVSSPCFSSRG	AVQFRSSLLAERVYG	ALLCDLTTLGAIKGG	AGTVRVDLPVQVPSG	ADYLADCPMRSFNLG	AAWENASRVSVWEEG	AAVNGVDLLSRWEEG	AAVDILVSGLTWEEG	AALRGTKVRQSWEEG	AALDPIGNHGCWEEG	AAMNGVLTWPAWEEG
AASSAKFWMSGWEEG	AALLSGSSQLGWEEG	AAFLRQQEMVGWEEG	AAFRDCEVPAGWEEG	AALLSDTVCRSWEEG	AALKMNPSIRAWEEG	AASSAKFWMSGWEEG	AARLSRVPTLRWEEG	AAYSLACAPSGWEEG	AAIDRTDSSISWEEG	AAYVNGWPALSWEEG	AAYMSSRDPLSWEEG	ASSPNSSRNVERSDG	ANPDFFRNLVPCMSG	AWERSGDMSALGDHG	AADQLLLNVNALTWG	AHWMFQANRALIAYG	ASILRRQSVQMCNDG	AAGEVNPRETAWEEG	AAGGIRWAGELWEEG	AASHKWGCRRAWEEG	AAHNCVIYKGTWEEG	AAKKGLLGMRTWEEG	AALEKCARKDGWEEG
AAYRTSIGRLYWEEG	AAAVGRIGHGRWEEG	AAWSLTANNIGWEEG	AALMWDSSMKSWEEG	AAVGGDCNQLAWEEG	AAFVLDRCGLSWEEG	AAYRTSIGRLYWEEG	AAFHHEMTITSWEEG	AAPYHACRSLQWEEG	AAFLVELVSHGWEEG	AAWVGANACLGWEEG	AASFEIMACPHWEEG	ALDFWVGLCLHSWSG	ARNYLLLPQYAASAG	ATNYTVEVSHYAFIG	ASDSPSFLTFPSLFG	ADSLFPHCIAAESNG	ARQTGMCYKYDRSVG	AAHPFFQQSSGWEEG	AANCLALRVGMWEEG	AAGVRMCIRPSWEEG	AATVKCKENAMWEEG	AANRMHRNQLAWEEG	AAVRRHPNWLGWEEG
AAYVACQHAFSWEEG	AATVSYANGVTWEEG	AADFASELCSSWEEG	AATRRETNALSWEEG	AAYLMDLPALSWEEG	AAFDQAANLASWEEG	AAYVACQHAFSWEEG	AAWQKFGVSPGWEEG	AAMIVLLNGVQWEEG	AAYWSDPISGAWEEG	AAFKCSCPAHAWEEG	AAWDRCPSMSLWEEG	AVSTWRTSKLTTAQG	AGACVSWRSVETVQG	ARYTFQHSRFAIDVG	APRYRLMGVSRHHVG	ARWEIYPDSSPKCYG	ASLTYVSSQTNLAIG	AAWYLFIGEIMWEEG	AAHQSHSVSCDWEEG	AASADKSTLGRWEEG	AALSSDNSYLGWEEG	AAQIRMWTNHVWEEG	AAMSVHRVNRAWEEG
AALGSPALPFAWEEG	AAEFLNSRVSGWEEG	AAVHADGTMASWEEG	AAFDVDLALHGWEEG	AALTRMEVSAMWEEG	AAFRETLDPLSWEEG	AALGSPALPFAWEEG	AAFNSAFPMFAWEEG	AAGKFSLDATIWEEG	AAYRRENQLIAWEEG	AAMTLLGDLNNWEEG	AAWWWEPASLGWEEG	AYAVKYSYTIMFVIG	ADLPKMQLFGAFPDG	ASYQGASPGLFGYFG	AHYRSSWTFRAHPPG	AGDLRDCYLSFDIPG	ASNLRSAVVCGSFGG	AAVVRDMEQSLWEEG	AALGHSFDLGAWEEG	AARMTALSCRMWEEG	AAVLQCQLKSAWEEG	AAMLRALVDRCWEEG	AALELKGNDRGWEEG
AAPDCSKQVRKWEEG	AARPIFQPAMCWEEG	AAYDGIASPLSWEEG	AALTRSTVLSSWEEG	AALSMEGSAKSWEEG	AAPTFVFMSNQWEEG	AAPDCSKQVRKWEEG	AAFQNQKSPNVWEEG	AAYFADLPLYMWEEG	AALRNVGVCTCWEEG	AATRRDRSSLSWEEG	AAFEVQFCQQAWEEG	APSLGRWLMLDGGPG	AGRTRGYFTRMPVCG	AHDPLFACNLISLSG	AGRYRSSFPLHHNRG	ASSWINMDICSSPNG	ANYRYASVHNPYGFG	AADPALNVRSHWEEG	AALHFVLEVITWEEG	AACLNIFIASCWEEG	AAQVHMRLMPIWEEG	AALRGRNNMLCWEEG	AAVVWAPTWSVWEEG
AASNSRTFTAKWEEG	AAYIVIPSHRSWEEG	AAVRFTPSLRHWEEG	AALSIEQDVCCWEEG	AAMGRMRNELSWEEG	AALVSDTSLWAWEEG	AASNSRTFTAKWEEG	AAFYVESSLVCWEEG	AAVMNSHSLPAWEEG	AAWYPNWSPGAWEEG	AAIMSQTSNLQWEEG	AAAVRCMGSPMWEEG	AAPYLFWCHKHNRHG	ARLWGTNTIFASSNG	AQLAPFFFDIVPSLG	AVSPLGFRGSVSILG	AYFDSDLSLPVSLSG	ASGDASAWVPLYRQG	AASSLMLSKRWWEEG	AAVRCCCAHSVWEEG	AACSDLLAFKIWEEG	AAHRDIVWHKCWEEG	AASRIRSFRNSWEEG	AARTDLGMHRTWEEG
AARGTRVANKAWEEG	AAYLEWSVVQGWEEG	AACKLSEIRSAWEEG	AAFVIVDVLECWEEG	AAGFSSDLTMLWEEG	AAVDGDKNLVAWEEG	AARGTRVANKAWEEG	AAWVGSMSASSWEEG	AAWLASPDLGSWEEG	AALRPVDCLVQWEEG	AAVIHDHSRQSWEEG	AALIGARNMQAWEEG	AVPSGTTNGLDPGKG	APWLSEQCPRPSHIG	ALDYRSLVPAKSGNG	ARSRNFVGTDSMHAG	ACSDYYISADVPLMG	AVAMSQKFRCDQLFG	AARCPGGDNNAWEEG	AACSDLLAFKIWEEG	AARSWIVPACGWEEG	AAADSLDCRRTWEEG	AAMMRAENLPCWEEG	AALSMRNTLPQWEEG
AAKHQGLTCKHWEEG	AALVSFIDQLSWEEG	AALLYDVALLSWEEG	AAFTPCNSCASWEEG	AAFFGEQPVVAWEEG	AAYRSAQSVHCWEEG	AAKHQGLTCKHWEEG	AAMDCFGSMRAWEEG	AAFQFDRICRSWEEG	AAMGAMQAESSWEEG	AASLILPCGTNWEEG	AAFECERGLMMWEEG	ADSCLASTLIVASVG	ASWSFQRSQVRAQYG	ASRESLPMFRDVTSG	AARECSFFMDHPMYG	AQYTFQSSLLSLKNG	ASYTCQTTFVGSLVG	AAMVGTRKPQYWEEG	AAGLNKSLEGIWEEG	AACCGHFANQNWEEG	AACDRKNRTSPWEEG	AATKGWCSNPAWEEG	AAICKRPVRAAWEEG
AAFSGLKLLLTWEEG	AAHFGFLCMEVWEEG	AAIVLDRTTLSWEEG	AAFRSVSDTIGWEEG	AAYSFSRDPVAWEEG	AAWRTQCSDVGWEEG	AAFSGLKLLLTWEEG	AALFSCENRVEWEEG	AALTVELSLGCWEEG	AAWECSNAVLMWEEG	AAFLPLGTAPSWEEG	AAWFEIPNVVAWEEG	AIFPVNGVFLPSLKG	ARNAFGLIHCAGSRG	AREYSSFVCGDGSIG	ASLDTYQIDEITPAG	ASSGMSLMKNLVCVG	ALRLDSTRSLLSYYG	AALGMGSLIHWWEEG	AARVLYLPSRNWEEG	AAVRTRGNNRMWEEG	AATHLNGWKTIWEEG	AALFRTSVRTCWEEG	AALRDWPARVCWEEG
AAGRLAEFIHVWEEG	AALQLDDTSRGWEEG	AAYCSRSLLFYWEEG	AALLSDRTVKSWEEG	AAWRLDTSVGAWEEG	AAFVSEWNMMSWEEG	AAGRLAEFIHVWEEG	AALRLSTTADSWEEG	AAWFRQGSLNMWEEG	AAYSTCDCLSTWEEG	AAFKEDSSCPSWEEG	AAWVNSVVRCGWEEG	APPYRMDFCAYVLDG	AWAANFLMYPMSIVG	ARDLPVFSQLSYLSG	ACSTDRFLVVHPSVG	ARHFKFSFSHLSPWG	ADRHVVVANSGRSNG	AAWESFAFVRDWEEG	AALRKQLPLVVWEEG	AAENLLGMKVNWEEG	AALASWKDSRDWEEG	AALGGKRNEMAWEEG	AALVDMASHRSWEEG
AADICLSLSLFWEEG	AAVTCLCVWLEWEEG	AAYLHMTVPLSWEEG	AAYLPFLNADCWEEG	AAFRFDYSYKGWEEG	AAFVWDVSCLHWEEG	AADICLSLSLFWEEG	AAIMSLGSPMCWEEG	AAWVSRADLVWWEEG	AAVSYCRLNSAWEEG	AAYGSEAACLSWEEG	AAVENVGSMACWEEG	AVMSRFSQRHIARFG	AQMYDCNTTPTSYQG	AELVLEATSVACCCG	AFGLCTCYHIDSPNG	AVGFPLYSMDYSHLG	AGFCIQTVRTMHNIG	AALTLGTWLFGWEEG	AALVCGSVSFYWEEG	AAARNALTYSCWEEG	AAMLGWEDVSGWEEG	AAVCRAPIWSLWEEG	AAFNCRTSWTGWEEG
AACMWTLWCGMWEEG	AALLRTSTPMSWEEG	AALVLDSVVRAWEEG	AALIPSINPVAWEEG	AAMFSDRNACGWEEG	AAVKNAPAVPAWEEG	AACMWTLWCGMWEEG	AAFRGETSSLHWEEG	AATIMDKVNHGWEEG	AAYNASIAVRSWEEG	AAFCRMSSLAVWEEG	AALLSCGTSPAWEEG	ALRILELFGARAHVG	ANFLPFQALHARLLG	ALPRISADFTLPTNG	AGESYRSGGSVIQMG	AKEYTSSFSHCNRSG	ALYEYDNVLTHFGYG	AAHQVSEWITSWEEG	AADRDWYHVDPWEEG	AAETHIRLHTVWEEG	AALKCIVNRSAWEEG	AAVRSEDNRCAWEEG	AASGFVVWPSNWEEG
AATEWSWNLYSWEEG	AAHHFQGTYNMWEEG	AAPWVMDVPMRWEEG	AALLVDKNLVSWEEG	AAYKSQWNLISWEEG	AAWDLCDSQLAWEEG	AATEWSWNLYSWEEG	AASYLNVCQNVWEEG	AALFFAVDCNSWEEG	AAWDMDRTVTPWEEG	AARWRTDSSMCWEEG	AAPGIWTVDGCWEEG	AQYEAAIVRRAFFIG	ALDKMVSLPSPPFLG	AFEVRDYAWSLNTQG	ASWSYAAFPNSLAWG	ALNDWHWDRGCWARG	ADFHLEKDPTMSSFG	AAAGTRDEMNIWEEG	AAASTIEEYLNWEEG	AAYQAKTCIGRWEEG	AALVSRVTYNGWEEG	AAPMIQRNRECWEEG	AASSLVLLRSNWEEG
AAASLSPYLNHWEEG	AAYSFTPVCHSWEEG	AAQETRRFRSMWEEG	AAIVGDRTNLAWEEG	AAYDYLAVDLGWEEG	AAWTMSNSVIGWEEG	AAASLSPYLNHWEEG	AAWVSDVTEGRWEEG	AALEFVPSLRVWEEG	AARYEVDSVMCWEEG	AAVLPVSSENGWEEG	AAWVGMTTSLCWEEG	AGRPVSLYSVYFSLG	ADSTALLVLSDPASG	ARCFLYTNPSVKSNG	ARYIHRLPSVLSFRG	ATNYLVDYNQRGNIG	ATDFLAVKEIMGWDG	AACSIYIRSYPWEEG	AAIFEMRWSVMWEEG	AAPALGLNQWGWEEG	AADTSGDPCYQWEEG	AACGVWKSHFSWEEG	AAVTVMDVRSCWEEG
AACIGVQQLERWEEG	AALCAHPMSLWWEEG	AALRADTPMLGWEEG	AAFLCDENAPGWEEG	AAFSCEAINRMWEEG	AAKFLDTLSLSWEEG	AACIGVQQLERWEEG	AAYLSDCRLGVWEEG	AAGSVAQHSGLWEEG	AALSSDNSLVCWEEG	AAWRPSSSSFSWEEG	AAYTSDVAIRGWEEG	AFSIFPVHSLDTCSG	ASLTEGWTMSSDHSG	ASGRLTILRDRSPYG	AGMLGEYGLIPTING	AGSFNMMSACAFPLG	AAHTSLQFAIDSSNG	AASPIYLADSRWEEG	AANGAGDKVKQWEEG	AASFCVLRLYYWEEG	AALQVRPTLMRWEEG	AAGHDWTWLYQWEEG	AARPCSQMAFKWEEG
AAMPWVPNSRTWEEG	AALTNSLGLLGWEEG	AAFHSMESYCGWEEG	AAYASDGTLECWEEG	AAYAPMGVPTSWEEG	AAWRGDSSCSNWEEG	AAMPWVPNSRTWEEG	AAWDRCPSMSLWEEG	AAVRLTYTPLGWEEG	AAYLPFLNADCWEEG	AARGSASNKRLWEEG	AAFDNFQNSPAWEEG	ATTYSQSVALDSGSG	ARPLLSGVSPLSDIG	ASSFTAVATVYSFFG	ADHIAQFQACQSVSG	ASTSGNFRSSKNSLG	ARFFRDAGGCRGWDG	AANTATAIMSWWEEG	AAQCPIRNGWVWEEG	AADGDKGCVSGWEEG	AAETTVNCLGSWEEG	AAYEVRGWKSYWEEG	AALEYRINFRAWEEG
AAGRFAPEDLCWEEG	AATFSSIRNGNWEEG	AALDLQLECSLWEEG	AAYLVEPNVSHWEEG	AAEICDTTPSAWEEG	AAYSSTLNMRMWEEG	AAGRFAPEDLCWEEG	AAIHLLGQRGQWEEG	AAGLLCVVLRTWEEG	AALIPSINPVAWEEG	AAFQTQCCNGAWEEG	AAFLVQSSPKAWEEG	AVFMPPKASKWWDKG	ASSFCSFDRTCRCYG	AFDQAQFVPLFVSFG	ASKASLRVDHSYLSG	AALGRIHRDGTCLTG	ALSDGFCRAGSAFSG	AANMGDRVSHRWEEG	AASWTSIGVMDWEEG	AAGSGEDCWEVWEEG	AAIMSGCSRMGWEEG	AACERANVWQQWEEG	AAMVQRPALAGWEEG
AASQCLCHPDSWEEG	AAVRDGPRFRFWEEG	AAARRENDLLGWEEG	AALVVDFSLLGWEEG	AAVVSDLDLTCWEEG	AAFCLDNTLPSWEEG	AASQCLCHPDSWEEG	AAGFLQNPSEAWEEG	AAWKRGCTLNSWEEG	AAFHSQSIAKSWEEG	AALAIDTVCGSWEEG	AAVTGDLIPAAWEEG	ACLLLTVPKSHGSYG	AHPLSKTHSASPTCG	ASPLGYRFSDVRHAG	ATGSFVPDLDSVLTG	APRLCSMPVLESVSG	ARSYTLFPVAHAFNG	AALWYSQQGVEWEEG	AAISHCNRDSIWEEG	AAGEEGGRAMGWEEG	AAGYQVCVAPAWEEG	AAMDLKNCKVQWEEG	AAVFRFNSHSAWEEG
AAMHLLYDLPFWEEG	AAFFPVLNSLDWEEG	AAVHRSDSVPQWEEG	AALRGWMTEMSWEEG	AAADWHLMHTNWEEG	AAFNFDMSAKAWEEG	AAMHLLYDLPFWEEG	AALGGDSSLTGWEEG	AAFSEASTVVGWEEG	AAFLLDASDRAWEEG	AALHPCRDSRGWEEG	AAVVLDCPCVAWEEG	ARPAEDPILSISLLG	APKVQGIGTCLSSSG	ANRFIQHGTSLAVLG	ARLIYVMNVCQAFDG	ASQVMLMACDKVLLG	ARMSLERTCSSFRRG	AAMKTGMLDFLWEEG	AASMLCFWSQSWEEG	AASIRVWTVNYWEEG	AAKTKLVLGNSWEEG	AAIVPLRPNDAWEEG	AALRSWPSPRSWEEG
AAGMRAMFTTAWEEG	AAWSIESSVSIWEEG	AAFFNEPSHHGWEEG	AALFGCDSADSWEEG	AAIFRDPTPLGWEEG	AAFVGEHVPFCWEEG	AAGMRAMFTTAWEEG	AAVSRTQNAVMWEEG	AAFKFLDTQTCWEEG	AAWSSMVDMSGWEEG	AALSGSKSLMSWEEG	AAYLIASNDLGWEEG	ASTVMQMCCVVKPVG	AISGRYLRYLLGING	AVTHFVAQQSLIARG	AGTFSRSVSNSCLIG	AVRDHDLVRFDGSIG	AFFKKEQVLPCLDVG	AATMQSGLCWNWEEG	AAESRSDAQVCWEEG	AAMLRMPVCGAWEEG	AAMVNWESNYMWEEG	AASRLTHWPIRWEEG	AAITKRRPWGAWEEG
AARRIGGLISIWEEG	AACRMLEDYGFWEEG	AALSDTRTVECWEEG	AAYELEVVPVMWEEG	AAYCPCVIPNCWEEG	AAMIDEPTLKVWEEG	AARRIGGLISIWEEG	AAVIQMGVSVDWEEG	AAYCNADTPDCWEEG	AAVVRSRAMAAWEEG	AAFQALSIEQCWEEG	AAWDSDSSLARWEEG	APRDQRVFLRIRVSG	AFSSQSTAPMGNSFG	ARLYLQQAPWQAFNG	AQRPLLLGTNEFQVG	AFNHPRFSLCGSNMG	ADRFESQGCQHSLSG	AAAIGVCEPFRWEEG	AAVVPRISCFEWEEG	AAMSLDESFCIWEEG	AAVTRMPSRPSWEEG	AAPELWRSTTRWEEG	AAYRRMDSFPSWEEG
AACHLAWHASNWEEG	AAGSCKRSCKGWEEG	AALWRMEDNLGWEEG	AAIRLEWCDHLWEEG	AAWLSDTSLFQWEEG	AAYRSTNSLSKWEEG	AACHLAWHASNWEEG	AAFASSFPPASWEEG	AAWILQDCYSAWEEG	AAFRNAVVSCSWEEG	AALDRCDSRLGWEEG	AAVRHQCTWKAWEEG	ASGGRTILHSLHVGG	AFELLRLDDSPYHCG	ALASYDYRNTGSIVG	AKAIMLSMSPDTSLG	ASGNQYGICPCAISG	APPQVIRMQSSQDNG	AASMSVLLQDIWEEG	AAMFYKGSVNTWEEG	AAWCGVGNLLSWEEG	AALDLRRNLGGWEEG	AAILVVFPVTSWEEG	AACMEWKTFPAWEEG
AACMFICELLSWEEG	AALMWVAKYGIWEEG	AALIQFDINCSWEEG	AAVHSANTSLSWEEG	AAIADEISAISWEEG	AAFVLDTVSNSWEEG	AACMFICELLSWEEG	AAGRYHLKSWYWEEG	AADASALRCRVWEEG	AAWSWEYPVGCWEEG	AAFLVGESVCGWEEG	AAIGSTSCVASWEEG	AYQSWPSSAVNCKLG	ARSFRVSGTLLSYPG	AQKYRLCMNAVPSVG	ALPSMCLMKTNFSNG	ASPRRMSFDVSVIGG	ADRFLDISNFASWRG	AAGTRERFWYLWEEG	AACICILSLRGWEEG	AAESRSDAQVCWEEG	AAVLDWAVLPSWEEG	AALNRKVPCRMWEEG	AAVVSLPCRRAWEEG
AAHILCAHLLAWEEG	AATVRLCFYVGWEEG	AAIESEDNSVGWEEG	AALRMSGSARAWEEG	AAVRRDPSVICWEEG	AAWGTCKTLHAWEEG	AAHILCAHLLAWEEG	AAFVPRVSRTGWEEG	AAFVRVGVGRAWEEG	AAYLPNWTPFTWEEG	AADVLLCRNSGWEEG	AAVFDNACNLSWEEG	AIANDPYRHAYCNVG	ASLSPVPNCQPRDVG	ASWGMQTNLAALDSG	AGFALEIFGDALVWG	ADDFVALPVIYGRNG	ASPSYVLAVSCSQQG	AAWRRNAGAQSWEEG	AASPKYRGNGTWEEG	AASRYVRCFEGWEEG	AAQMNLRTLPCWEEG	AALMRQRPLIGWEEG	AALRGNRVLSGWEEG
AALSSVVVADIWEEG	AALSFFLSFRLWEEG	AALTSGDSCASWEEG	AAYEWDMNLSCWEEG	AAWRWDRCLTSWEEG	AAVYKDGSAPAWEEG	AALSSVVVADIWEEG	AALLGDVSLRSWEEG	AAIVPTMEVDCWEEG	AAFEPRRNCRSWEEG	AAYAGTFNPQGWEEG	AAYDSAPIMESWEEG	AIVLAPSMYRRCFSG	ARWLQSQGATFAFLG	AACLSFDSNLLSYSG	AFLRSENSNRSGSNG	APSDKHVISEVSVCG	AGQVMQFLPDPCYTG	AAQKYRKVEVWWEEG	AALSAGKRVGVWEEG	AAVVPRISCFEWEEG	AAPAEFRKKVCWEEG	AARNIVMRGNNWEEG	AALGMHRNALAWEEG
AALMTLGRLKAWEEG	AAFHAEVDSVVWEEG	AAYIVIPSHRSWEEG	AAMRSATSCSGWEEG	AAYTSDRCHRAWEEG	AAFTRESSCLAWEEG	AALMTLGRLKAWEEG	AAFLKDSGRVSWEEG	AAFRLVFDAVPWEEG	AALGISWSQIAWEEG	AAYTESMSCAAWEEG	AAGIYSDDVGSWEEG	APSFLTLIMIGILVG	ADYCFVSPSVSCILG	AGFVSYPLNRCSDIG	AKCVDYRLVGTLMSG	ASRMWRDVIAWYQYG	ARYKMCLTPAGCRHG	AASIQMVGPISWEEG	AARDQGYRSLLWEEG	AALGILSMDTKWEEG	AALREHWTWLSWEEG	AAPFVARSLNCWEEG	AAILTTNNHLGWEEG
AAGFTAQLWQPWEEG	AAIMGIALSKRWEEG	AAEYRLFPTLSWEEG	AAYVPDIVVNNWEEG	AAYSCSANMVAWEEG	AAYVVVTDLDAWEEG	AAGFTAQLWQPWEEG	AAMAVQQNSAGWEEG	AALERHSNSAAWEEG	AAYYSDSVITCWEEG	AAWLNCIPSNAWEEG	AAWSNSFALRAWEEG	AYDVLVSEALSLVSG	AAYSRSGACLHFPSG	AVPPRASFSYVSVPG	AQTCYSSSNVTIVHG	ALEHTHTYTADFIMG	ASDFRQMVSLYSWKG	AALVPRLSLRLWEEG	AAVKRLLMAVSWEEG	AAINEHSMLRKWEEG	AAFQGCITQGQWEEG	AALVNKRIHSAWEEG	AAFHDWSALPHWEEG
AAVESSPLNLGWEEG	AAQNYTFARNAWEEG	AALVSFIDQLSWEEG	AAVHADGTMASWEEG	AAIWSLPNVNCWEEG	AAYKREFSLDGWEEG	AAVESSPLNLGWEEG	AASVLLCMRWTWEEG	AAYYVNDCFAGWEEG	AALSRDVNAWSWEEG	AAYLSDLCNRGWEEG	AAQIYDCSLASWEEG	ASWAPYMWGCYYCLG	ALVRDMHSSFAFIDG	ARTLQNSCNLQCLDG	ASRAVFFSSAAVNPG	ASPIMVLENCQLQDG	AASARTFIRDYNCHG	AALHQRVLLTYWEEG	AASMVRGQRMDWEEG	AAGDQRLIWLNWEEG	AAGLRVWRSMDWEEG	AAISELHNHASWEEG	AALEIRELRDVWEEG
AAFSKQRCVGTWEEG	AAYSRVSCVPQWEEG	AAFQATHCMATWEEG	AAYRGMVNSNNWEEG	AAGPWPSDLRYWEEG	AAGTFRWCLSPWEEG	AAFSKQRCVGTWEEG	AAWVGMTTSLCWEEG	AALFSDIGLRSWEEG	AADRLMLEACNWEEG	AAFDCCCDLMSWEEG	AALELSYSLASWEEG	AGIRRKFFTAISLGG	AETKRADFYLGINCG	ATATESIWASNNSCG	APLILLVTTGFLYLG	AIPWHYMDNSFSFRG	APPSGDFLSMDSCVG	AAGLGVSYCMGWEEG	AAGAVHLAVCEWEEG	AAQYGDMVCIVWEEG	AALRLRTIHTSWEEG	AASEVRGWPVRWEEG	AALVNMKDVIGWEEG
AAWVSGTCPTAWEEG	AAFFGSNSMILWEEG	AAPHLVPMGSNWEEG	AAYRVEAAARQWEEG	AALEGIVNCNAWEEG	AAFMNDGVPTGWEEG	AAWVSGTCPTAWEEG	AAGLWHHLPIQWEEG	AAWRGLLTENGWEEG	AARWRTCPSSSWEEG	AALHCDQGMQSWEEG	AAWVFTPTPCVWEEG	AYFGYTLLCCSIQKG	ALFHMSGLLKSKKRG	ASGDASAWVPLYRQG	AWPCYRLMPNVYPPG	AKGAHMMDRTLYSYG	AGFTSLSSNKASKVG	AAHSVVIRPAPWEEG	AARFGGFDLRVWEEG	AAVQRTNDDPCWEEG	AALAWLVQLTIWEEG	AAIRTWPMLPQWEEG	AALAGKRSYAHWEEG
AALVSAAGSPLWEEG	AAFLPDSRCIVWEEG	AAYVTMFDLVAWEEG	AAYDGIASPLSWEEG	AAWLSSHSPLAWEEG	AAYIDCGSDHAWEEG	AALVSAAGSPLWEEG	AAGIFELDTVLWEEG	AAPYRFAQVDCWEEG	AALRASYSDLHWEEG	AALSRSSVSVGWEEG	AAFAGTTTNLHWEEG	APISLRLPATPYLLG	ARQRANWLEMRSLLG	AVYTDLVNPACLQFG	AEVNDPHFRIMGSDG	ASHARLLVSHSSVNG	AFFSDPGLIALQDSG	AALCIGSWRLWWEEG	AADHCPGLDMTWEEG	AASTRHKWSSDWEEG	AASMLKVMGNRWEEG	AALHRQSSLSAWEEG	AAHLRAMRNRWWEEG
AAIYCVSLGLHWEEG	AAFSTITDLAAWEEG	AATIWSFDVTGWEEG	AAVRFTPSLRHWEEG	AAFFDAQSSPGWEEG	AAIEFERSISAWEEG	AAIYCVSLGLHWEEG	AAYPPRYVLSDWEEG	AALKRTHIPLSWEEG	AAFTGISVVQCWEEG	AAFLESDCVLSWEEG	AAVVWDTTVYGWEEG	AVLPRNGNPDFIASG	AWNEFARVVPMSYHG	AVTFTFPFASVSNAG	AYKRENVGVQSPPNG	AVSFRSINDGEAVFG	ADVRVRSCTLFMLDG	AAWSALVSRVPWEEG	AASLRASYRKCWEEG	AAQVAWKVNKMWEEG	AAPMVVKCNVEWEEG	AAVSIMSTLVAWEEG	AALMEQVRVMGWEEG
AALSVYMVSWGWEEG	AAFAPMQVTDGWEEG	AALLRTSTPMSWEEG	AAYIRVTTPVCWEEG	AAFDLSYTQRGWEEG	AAVGMDRSLHMWEEG	AALSVYMVSWGWEEG	AAFSVAVVLPGWEEG	AAERCGFKVHRWEEG	AAMRVSESLAAWEEG	AALELMPVSPCWEEG	AAYSSSGSCISWEEG	AFRKAHGPMEFVFAG	AQPPQLREANVLFSG	ATSLLRISHSSSRKG	ASGSTFTYVRDRSVG	ANYVLVLEPTLRNPG	AKVCPSRFIMAPNFG	AAVGPYFGSWSWEEG	AAFRTIMRMLLWEEG	AALSERRDCYGWEEG	AAMNKHPSMRGWEEG	AASALEMFGTHWEEG	AAMVNKFNPRAWEEG
AARNCVSWVWEWEEG	AASGFDMMRSLWEEG	AAFNKYPNMASWEEG	AAIVLDRTTLSWEEG	AACNFDRSCSCWEEG	AAYQRDLSIFAWEEG	AARNCVSWVWEWEEG	AASDSGIHRFIWEEG	AASSYGASCTPWEEG	AAHWLAMDSNPWEEG	AASTCCIMVNNWEEG	AAFMSAPNFNCWEEG	APYFSRSRVRGRKTG	ANFLSSFGRFPCLLG	AGSVGNNWVLDTSPG	AFHNIVSEWSLANTG	ANCPCLVDCFINSIG	AFQFRGQCTLPAWYG	AAHVVNRLTESWEEG	AAVTDFIKRRGWEEG	AAKCRPTDLFLWEEG	AAPMFRYRSSNWEEG	AAVHERKTYRGWEEG	AAMNSMRSNCCWEEG
AANRDSQKSYIWEEG	AANHFSLMACNWEEG	AAVGRSSVLSAWEEG	AAFRGCGSMSAWEEG	AALSLESTVLSWEEG	AAWSVDPSVASWEEG	AANRDSQKSYIWEEG	AAQWLFHYDCHWEEG	AAFHAVPSVQNWEEG	AAYDGIASPLSWEEG	AALRAGSTCRTWEEG	AACFVVVQTNGWEEG	ADCFLYPRLCQVYQG	AYTPDLQLHHGCPNG	ATHRYYMKDSLAPLG	AHSHFRSMMDHWSVG	ADGSFGMVPTVFSTG	ASSIFVYNSVNWSPG	AAATGIGSFFPWEEG	AASHSDQGVWYWEEG	AALKPWWHMFMWEEG	AALTSCPVHPGWEEG	AAYHSWETRKGWEEG	AASELALMRSLWEEG
AALYSKVWGGKWEEG	AAFLVEISLRGWEEG	AAFRGIPSTGSWEEG	AAMEICVSNWAWEEG	AAYKALDSLNAWEEG	AALRYSPVLHAWEEG	AALYSKVWGGKWEEG	AALRGSMTCSIWEEG	AAYHCMPGCSSWEEG	AAYSETMCIHAWEEG	AALKNIVSDSAWEEG	AALSMEGSAKSWEEG	ASRSMLLFVCFWAVG	AWSVGSTELQCLSNG	AHLFWTHGSVLETQG	ALSMRSDDTVLALQG	AASLRLMGSNWSPTG	AYSNFLTDRSVKGSG	AATTALFSGPPWEEG	AASLSWTDVLKWEEG	AAGAVHLAVCEWEEG	AAAEYRGTECHWEEG	AAGLRTWLTLRWEEG	AAIRIRSSAIGWEEG
AADRVTHCLFIWEEG	AALVVDITVKAWEEG	AAVLSSESLRAWEEG	AALVLDSVVRAWEEG	AAFLDSCSVMAWEEG	AAFSRTSVLTAWEEG	AADRVTHCLFIWEEG	AAVLEEVARLGWEEG	AAWESVRVPNCWEEG	AALMLTRDNPGWEEG	AAIVRGNTCRAWEEG	AALLGCRSNPGWEEG	AGEYLDLYSSSIAVG	ARADIRLDLSPPHFG	APPGFKASWSQIGSG	ASSNAGSFLMCASNG	AVSVGFFVRDECLTG	ATTWHMCRNPRALPG	AAPGFDMFEYRWEEG	AASHAQDMRGRWEEG	AAIFRRDGRVHWEEG	AAGVMRWADWRWEEG	AAWRSASSQRGWEEG	AAQKLWVDRLGWEEG
AAFQLMVYAIYWEEG	AAFEQMSIPAPWEEG	AAIIKASIPASWEEG	AAFIMCSTEYAWEEG	AAFHSENSLRAWEEG	AAECRAINLHAWEEG	AAFQLMVYAIYWEEG	AATFLNDMSLVWEEG	AAQPWRLMMSPWEEG	AARYLEMAVASWEEG	AALRLVPSLQAWEEG	AAFYVDPILVHWEEG	ALLSLSYLLSSFLMG	ARYRLSGVGRTIFCG	AHFRGAYISVGSQHG	ASALLPQFVQLSILG	AEAKPSCINMDATIG	ATAAFPAYVGSPSSG	AALIFITSQCGWEEG	AADRDQTHMQSWEEG	AAAATWEDCKQWEEG	AAEDGSLTRRCWEEG	AALKDWRTREQWEEG	AAFERRIVHLGWEEG
AALRYPSHANNWEEG	AASCFGRDFMVWEEG	AAWVSDRGINCWEEG	AAVVNNVNQPNWEEG	AAWDLDSSVHGWEEG	AAYEYDDIASAWEEG	AALRYPSHANNWEEG	AAFLRRLTELSWEEG	AAFQSDSVCMIWEEG	AAVRYDWSPRFWEEG	AAYLAEGANPGWEEG	AAVTRHLSNTGWEEG	ASVITACLWRFLLRG	ASVPTSTLIFAAFTG	ASRMPHPIFRMTPIG	ALPKHGFRLSDSSLG	AQVYRNCESLMGYRG	AGGFSTFSLISTNCG	AAEIHAKCHRTWEEG	AAIMLFTWVIGWEEG	AAVLSKHDWFQWEEG	AALSSETTRKAWEEG	AASCGRWTGSRWEEG	AALISSRNLMGWEEG
AAQHGVWAIYTWEEG	AAFTGVSINLAWEEG	AAWSIESSVSIWEEG	AAVSMLSVNSAWEEG	AAFSGMPSVHSWEEG	AAMLPDKSPVAWEEG	AAQHGVWAIYTWEEG	AACSSSVIVNLWEEG	AALYQTQCMACWEEG	AAIVLDRTTLSWEEG	AAYEMNCDYNLWEEG	AASLRFQCNSGWEEG	ATAPPSPCRNHCVPG	AASGREYSRSSTTTG	ASLCSVTSPLATTSG	AGSGQVYTPHRTLHG	ASFRLVSNPYAFDMG	AGGHFVIDTTNRQDG	AAMQSFAGFRIWEEG	AARMSPFFLSRWEEG	AAAAGRVPCRLWEEG	AAGKMWGAQMAWEEG	AAIRCRNSHIGWEEG	AAFDSKGVIKAWEEG
AAFMSPFGANFWEEG	AAYTGGETNALWEEG	AATWPEWSNLGWEEG	AAWRVEGCLSSWEEG	AAYAVSSTMKGWEEG	AAIVQCENHFAWEEG	AAFMSPFGANFWEEG	AATLEYSINLGWEEG	AAYTVQNSTLSWEEG	AASIMHSSTHPWEEG	AAVADVRSEICWEEG	AALWSQCVYPGWEEG	ANGCPPLLVSSSDMG	AHFGSSSPLLGRVSG	AFEPMLSQDRTILHG	ALSQSLSRFFLSASG	AGNSLWQFGECLYFG	ADPSGIYLFSASTPG	AAGSKWITKMFWEEG	AAYSFCRSTQHWEEG	AASRWSCGCTTWEEG	AAMRQWNSNMAWEEG	AAVYDSPAMQAWEEG	AAMDLQRVWSAWEEG
AASNCEFNACFWEEG	AAFRIFQVPLGWEEG	AAYTSSANLGGWEEG	AAARRENDLLGWEEG	AAFLVERDSIAWEEG	AANEFVIMGSWWEEG	AASNCEFNACFWEEG	AAYVPCCILVVWEEG	AALLSEPCVPHWEEG	AAYLHMTVPLSWEEG	AAWVVAKQPRAWEEG	AAYSRTTCPWAWEEG	AHFTQDVMTVNMLKG	AFYLEGSNLQALPVG	ATESFLTSSSQLNAG	AGSDFLSFPNQAQSG	ANCEFVRATCPLGAG	APAKSLNYWLSVFLG	AATRCRLNCKCWEEG	AARIFLLRSRAWEEG	AALSDVLLASNWEEG	AAFCLRKDLVGWEEG	AADFVMHAMSSWEEG	AALRNANLPMAWEEG
AASLERCVPWTWEEG	AAPVSYSRWLEWEEG	AALSFFLSFRLWEEG	AALLSGSSQLGWEEG	AAMHGADTLICWEEG	AATYMMSDFNCWEEG	AASLERCVPWTWEEG	AAFNYNWDPSIWEEG	AAVVYSNSNLSWEEG	AALFRLDSPGTWEEG	AAIYHASCVPAWEEG	AAWRLDTSVGAWEEG	AFTVRSCFCVLPFYG	ALGSTTLLLCADMVG	AGLHMVRMESSLSHG	AEVMLNYLVYPSQLG	AHAFRTLLCFPNHAG	ADFSGCFSLQPNVLG	AAGRLGQQTFKWEEG	AAKHCIQTGTLWEEG	AALQDADSRQNWEEG	AAVTVRPSLNSWEEG	AALSIWVDTMAWEEG	AALVKFGTRVSWEEG
AAFNLGDVLHPWEEG	AAVESYSNCMSWEEG	AAGRLQIDYSMWEEG	AAYSPCHNFPDWEEG	AALLDFKGSSTWEEG	AAFGSSDSCLGWEEG	AAFNLGDVLHPWEEG	AAVEDNVSLPNWEEG	AAWSPALTVKSWEEG	AAYHGDKSLFIWEEG	AAKYTSADSVCWEEG	AAMRHQSVNVCWEEG	ASLLLVVDSSKIALG	AYSNLYSCAMLPSFG	AFDTYLANCVCIPQG	AHRDFYACDPIMSSG	ARSSRVFHGCRDVVG	AMTMMRLDGSLHGIG	AAGSNGSVRVPWEEG	AADLSGRGWHAWEEG	AARQERGYHLLWEEG	AATPTCVAFGGWEEG	AALTGWSDWSSWEEG	AAPLVFRSWAGWEEG
AAGRATFTAYVWEEG	AAVWNAVLTIVWEEG	AAFFESSSLGGWEEG	AAFFMDSGNTAWEEG	AAIRSSPDPFGWEEG	AALRGQKTLACWEEG	AAGRATFTAYVWEEG	AATIEKRRTYLWEEG	AAVSNSEVLVGWEEG	AAFSDCTSLSSWEEG	AAFDSMQLLDAWEEG	AAYIRNSVGTCWEEG	AQSSPVFGFGMFPFG	AVPYMSEVCWSASPG	AFDPLSTILHMSNYG	ARCFLYTNPSVKSNG	AINTTGLLFLSNNLG	ANAVLVMLENMSCFG	AALRFGRCDGDWEEG	AANVQNSWIFTWEEG	AANKECGDPVWWEEG	AAMVSCPSLLGWEEG	AALGGAPCRRSWEEG	AAMMRWPPMMAWEEG
AARLFVCSLIRWEEG	AAYIGHQSLGSWEEG	AAQNYTFARNAWEEG	AALFRVQQSNTWEEG	AAFVRGDNLCAWEEG	AAMLGDSTALSWEEG	AARLFVCSLIRWEEG	AAPRSAAPAAVWEEG	AALYQLTNQRCWEEG	AACWMPMSNLYWEEG	AASWAGMRNEIWEEG	AAWVYSPSTYQWEEG	ADGASELYPFFTAAG	ACPVGSLFSSDRTSG	ARNWHTFLVDSSLSG	ALQISDLFMPDSIPG	ATYYPDLAMAACLHG	AGAYSVCRNMPSLLG	AASISNLMSATWEEG	AASRCTPKSQKWEEG	AALNGWFNEHMWEEG	AAKGMRPWRSTWEEG	AAIRELTVTPNWEEG	AATEGKYTCMQWEEG
AAAYNAITVVRWEEG	AAGNGIGCRGVWEEG	AALWRLNHCRAWEEG	AALVAIQTSESWEEG	AAYRMDCTNASWEEG	AAVCIDSSLAAWEEG	AAAYNAITVVRWEEG	AALELSYSLASWEEG	AAVVRSRSYRHWEEG	AALRDMTNHNCWEEG	AAMLYDGCGSAWEEG	AAFVHVRSDRAWEEG	AKVELIRLYCGSRYG	AHFRYYANLPSSIFG	ATSVPSLLCALDLIG	ASTDGVLRFALNMLG	ASSTFVSMNDCTPFG	ATDTLQVMEVLPCIG	AAWMMILRVVHWEEG	AAIGSSDKMAEWEEG	AAILDCCKSAAWEEG	AALGGMRCASVWEEG	AAMVKAPSWLAWEEG	AASFKTWPNRMWEEG
AACLFDERSFPWEEG	AAFYPSRPVVGWEEG	AAYWVQPCCLSWEEG	AACLIDRNPRSWEEG	AAFRGITSNGGWEEG	AAWHWDFTNTAWEEG	AACLFDERSFPWEEG	AASITELCLDCWEEG	AALIPSLNGLSWEEG	AAFLSHRDCAAWEEG	AAWVRMDVQGMWEEG	AAMQYQLSVVPWEEG	ALWWSTVSTDRLVTG	ASFDGHQYHILSNSG	ALGPTFAEDVTPYLG	ALPTQAHFSLVSVCG	ATLRFCTTDQGLVLG	AFVADDSSYSHSLTG	AAKCLFYPHSRWEEG	AANETPSALLSWEEG	AAVGHADSHRGWEEG	AAMLCGSAISPWEEG	AAMMRRIVRPNWEEG	AALHKVATNRCWEEG
AALLNSHGFYEWEEG	AALYKESVLPTWEEG	AAILSTTNQLCWEEG	AALRRSDAITAWEEG	AAYRDGASNAGWEEG	AALCRDDSILSWEEG	AALLNSHGFYEWEEG	AAVLNSQSRLSWEEG	AALSRLDTALAWEEG	AAMAYDRDCPSWEEG	AAYVNTACRLSWEEG	AACSREANMIAWEEG	ASVQNILSRSFLHGG	AWLGDSPFFPLSAMG	ANYRARFGIMGSVLG	AFSFRQTNPLVHSKG	AGYTCDYNSMDTLLG	AWHSEKAVLSSRSTG	AASWHSFFLDWWEEG	AANLYSGAKSSWEEG	AAPRYMGSRRMWEEG	AAEYELGVQPSWEEG	AAFQSWTDLRSWEEG	AAFLDWKNHQCWEEG
AALWPPKQWQDWEEG	AARVPLFVTYPWEEG	AAEKQESSLYAWEEG	AAFVGSSSVKLWEEG	AAIVFDKVLLAWEEG	AAYVVDPSVRNWEEG	AALWPPKQWQDWEEG	AAFAGTTTNLHWEEG	AAFRFNDCPCQWEEG	AALSRSETPGVWEEG	AAWLADVSLICWEEG	AAVTGDPSVQSWEEG	AFPCHLDHYQNLRDG	AFHWDLPSFSMISSG	ATFRCQSYMSSSVSG	ATPDLLLTSDRCPLG	ADRVSNCRSQESWFG	AKEIILMKSNQAFDG	AANYVYFGTSDWEEG	AAGEYLSRPYRWEEG	AASAIRWAPVHWEEG	AALLSKKNSMGWEEG	AAPMMKSWTTLWEEG	AAFTHYAVRRGWEEG
AACFCNFSCEEWEEG	AAVARNNDLMAWEEG	AALEWRYCNNYWEEG	AALLRTSTPMSWEEG	AAFVSQSVSSSWEEG	AAYRGCTELIGWEEG	AACFCNFSCEEWEEG	AATNFWEASSNWEEG	AAYSVECSPLLWEEG	AAFVSFVGPVGWEEG	AAYHQEFINSAWEEG	AAGTCPSIERVWEEG	AQLDLYPHFSVCSIG	ATHDDGHYHRMPIIG	ASRRMFLPDSNTVLG	ARLYLQQAPWQAFNG	ARGMMHDFNMCAWRG	AEWNLDFNARMLYCG	AASARSYLRRDWEEG	AAVSQYHTWKCWEEG	AAVQSAYDRKNWEEG	AAGRDMRPGRTWEEG	AALNRFHSNRLWEEG	AAFVQHDDHRSWEEG
AAILIVVRTYCWEEG	AAFDSYEVVLSWEEG	AAFVTLSVPRAWEEG	AAFRVMTDVDSWEEG	AAYRPLSVCYAWEEG	AAYVRQECQHSWEEG	AAILIVVRTYCWEEG	AACLSWCDTINWEEG	AAIVIDFDVRCWEEG	AALEGSSSILNWEEG	AAYREFPTNHLWEEG	AAEPWRWVRSNWEEG	AHMPCSWCFYPLSHG	ARSLGYIAEMSSSSG	ATRIFLPNLDAQSRG	AGSRSFIYSLSRPAG	AGIISEISIQSFNHG	AGIFLDRTSASLWSG	AALAWFFKSMVWEEG	AACRPSSLRMVWEEG	AAIAVATNRRAWEEG	AALMNVVSLRCWEEG	AAKVIYSANSLWEEG	AAMEPWNNYIGWEEG
AAFYSSALDDRWEEG	AATNFWEASSNWEEG	AANHFSLMACNWEEG	AAFNKYPNMASWEEG	AAVRFQRDPLGWEEG	AALLFDQTVVAWEEG	AAFYSSALDDRWEEG	AAMRSESTRIGWEEG	AAFFDSDSVSVWEEG	AALLSGSSQLGWEEG	AAWTLSNVPDCWEEG	AAFVSTSPCLLWEEG	ALPRRSHDILYVCFG	ADRARMSFLPNLDQG	ASSHMYSGDVSLLTG	AQKYRLCMNAVPSVG	ANMRLSWSNLGFLDG	AFDYDLAWNCLSLTG	AAHCHRRRMWTWEEG	AARVDRESSAMWEEG	AALQRLGSSSSWEEG	AAYLRSWKCDPWEEG	AALVTKETFGSWEEG	AAVMPFRNHLLWEEG
AASMLPEEFECWEEG	AAYSVANTVRGWEEG	AALVFDVDLWSWEEG	AAMISMESNTAWEEG	AAFSSSSCPCAWEEG	AAYVVCPSCTGWEEG	AASMLPEEFECWEEG	AALSRMDPMYSWEEG	AALSSDNSLVCWEEG	AAFLPAVNLASWEEG	AALVGLSTNSGWEEG	AAYRTENSIVQWEEG	APGYIHRVFTFMNNG	AAIVTPIPNGLSFFG	APWLMITSHRGTYPG	ASTCVTPFRFAATLG	AYQIRILKSDLHQLG	AGGRLRRDLSLLCIG	AAVFVDNNMSRWEEG	AASAMYKLPYYWEEG	AATDQALRIWQWEEG	AAVGSWGIQGCWEEG	AAELRSWRSGLWEEG	AALTRGSTLFAWEEG
AALTRSLSGAWWEEG	AAASLDLVRVAWEEG	AAFRSMDGLQMWEEG	AAVLRLANNHSWEEG	AAYIVDGSLQGWEEG	AALKIDPTIRGWEEG	AALTRSLSGAWWEEG	AAFVHVAGNLGWEEG	AANIECDNVWGWEEG	AAVDYTRSLDSWEEG	AAVVKDENPLLWEEG	AAIEEVSDLVCWEEG	AYFVGRMDTAHTSTG	ADSPTIRSVMSLENG	APPYIKNLLAQSRMG	AVSQPGDLVCLPTLG	ARTTFRFLSCNKSDG	AGGSLSYSRLASCLG	AAYLTVPVDSRWEEG	AADDLHSSTKHWEEG	AAQLDPCGDCDWEEG	AAQNIVQLGSCWEEG	AAEDVLRMVKCWEEG	AAELSMSFAKSWEEG
AACTHGDYEREWEEG	AAVMYDSSLESWEEG	AAFDNFQNSPAWEEG	AAFQNQKSPNVWEEG	AAYYRNPTCLIWEEG	AALAGEVSLTCWEEG	AACTHGDYEREWEEG	AALISHPTQLSWEEG	AALLETANLFAWEEG	AAYKISNIALAWEEG	AAYDHMASQSMWEEG	AAIFRTNSGLSWEEG	AVPFNLLACFLPLHG	AMEQSTLALGSNNIG	ARAIKNGILNSLSFG	AEFQGSSTPVACRRG	ADITQITSSESFLNG	AGPPIVWMGSSLGVG	AACMLYVVTVRWEEG	AAGVVCVWLSAWEEG	AAMRIRTTRQYWEEG	AAVSRHNVTSSWEEG	AAVMSWRDMYGWEEG	AAEMWTVQPAFWEEG
AANIPNNGTLFWEEG	AAIIPLSPLGAWEEG	AAWVRSCVQSSWEEG	AAWTADSSILHWEEG	AAWYPYPSQLGWEEG	AAFTRVPVMVAWEEG	AANIPNNGTLFWEEG	AARPRVIALMPWEEG	AAYHGESALTQWEEG	AAWTAVDVAPCWEEG	AALLRSTSSSMWEEG	AAVRRDPSVICWEEG	ASQELKIRWYWCISG	AGPCPLVGRLWQSSG	AGDFLPVFGLWQLDG	AGDLSPGFSFLPHSG	ALPNLRAERSSHCCG	AVGIDYSANPDSYSG	AAHSRVHNYGWWEEG	AACRWSHTDLGWEEG	AACNKWRTTSGWEEG	AAMNLDSICDSWEEG	AALNRRRNLFSWEEG	AAVINHYNLLGWEEG
AASPTGNLLCTWEEG	AAWVSFPDFASWEEG	AAEFQAMSCDRWEEG	AAWGCDRSLVGWEEG	AAFRSVGIQRAWEEG	AAFISQRNLLSWEEG	AASPTGNLLCTWEEG	AALTPTPGTLCWEEG	AAETTFVQAGLWEEG	AAFRFDDVHYVWEEG	AAWNGEVTLVAWEEG	AAFVSMPCLPYWEEG	AAHAFITLCALSRLG	AGSLNSGDICARALG	AGFRCQSNTVRYSKG	AVDNWVDSRSSLSVG	AHYPPELYLDSPSMG	APPFSLITVPMSYQG	AAGMGSPSPRYWEEG	AALSGAYAAVEWEEG	AAAAFRVGLSPWEEG	AAIAEHIDVCAWEEG	AAGVRMCIRPSWEEG	AALSALSSRAQWEEG
AAWMAVRSEGSWEEG	AALRECTNLVSWEEG	AAFSQSNTCRSWEEG	AALLMEPTLQCWEEG	AALVLEITIPSWEEG	AAVDRATSNPAWEEG	AAWMAVRSEGSWEEG	AAYREITVPRLWEEG	AAERHMSCNRGWEEG	AAYLVMDSPSGWEEG	AAWMGQSPSVAWEEG	AAYFRDCTFASWEEG	ACSFCRQDPSMLDSG	ALGPNPFRGSVSSLG	ARGAYRSSISSVSSG	ATATESIWASNNSCG	ATLSQDTASFAWSSG	AAHEYAVDTALRTYG	AAEPSSTPQIMWEEG	AASSYLVWFVPWEEG	AAQEDQSQSCTWEEG	AAHLRYHKNRLWEEG	AAVHWHQDRWSWEEG	AAVTSKRTYVSWEEG
AAGMEDWSFLPWEEG	AALTIECDSRQWEEG	AASASICSDMYWEEG	AAWVSDRGINCWEEG	AAVTWSTTNHMWEEG	AALSLDDSLHSWEEG	AAGMEDWSFLPWEEG	AAFKLDQSDAPWEEG	AALYSDLCRDGWEEG	AAYSVGLNPTGWEEG	AAYSSAPVQFGWEEG	AAYTSDRCHRAWEEG	AYKWGPSATASRNVG	ARSTFLIQPTMLLRG	AQRSRTYNSQTNLFG	ASGDASAWVPLYRQG	AQSEVSFNPCRNLIG	AKSVIPRPFPNLNLG	AAAFVNRVFSGWEEG	AAHSSNSGFGCWEEG	AACRPSSLRMVWEEG	AASGVGVWNDRWEEG	AALYPGHDRCAWEEG	AALKSHVSRSSWEEG
AAPMHLSGMNFWEEG	AAELFVLDLPLWEEG	AAVESYSNCMSWEEG	AAYFHTNNRGSWEEG	AAFTVEPVVSHWEEG	AAFSFASSQMGWEEG	AAPMHLSGMNFWEEG	AAMLRNRVLSGWEEG	AAVVLCPSLGGWEEG	AAWKLECSRSQWEEG	AAFGPCTNAVVWEEG	AAYSCSANMVAWEEG	ASGLHFLLCSDHSHG	AIRLHSCGHFGLFHG	AGQVMQFLPDPCYTG	ALKYTVDGSCIAYRG	ASFTSENSCLASLVG	AVSLRHPFLGSANLG	AAFTALKQYRFWEEG	AAMSYKRDHSCWEEG	AARVDRESSAMWEEG	AAGMKGWSNLRWEEG	AAPQVGMLSNRWEEG	AAGARWNTQRQWEEG
AAMVARALLCMWEEG	AASHTVWLHRPWEEG	AAVSNTETFECWEEG	AALRSSRTDLCWEEG	AALGRESNMHVWEEG	AAFRSDVNSYCWEEG	AAMVARALLCMWEEG	AALRYYGDFSFWEEG	AALTFDMVWSAWEEG	AAFICDRSLGRWEEG	AAYITVRNDFCWEEG	AAFRLVDTLSAWEEG	AIVLYLPCGRPSSTG	ADESLVHFSIQHPLG	AGSNSTLRRCVNPEG	AVFQDANLRSLDVAG	AHSSEFHNLLAPASG	ASADNTYLHSPVVIG	AASNPGSVNLGWEEG	AAEFGTMYCKVWEEG	AASEISLWHNFWEEG	AAVHSSYSRCAWEEG	AAVKSHGNAAPWEEG	AAVYLVLNATRWEEG
AASLSQSRIKVWEEG	AAPLLRTGLLIWEEG	AAWCPDSSIRNWEEG	AAFRLSPSLIMWEEG	AAFLSVPSLLSWEEG	AAWQVASSDYGWEEG	AASLSQSRIKVWEEG	AAIFSDAVTAGWEEG	AASFINQPVPLWEEG	AAFVEMGAKAGWEEG	AALFSVDRSVSWEEG	AAFLRTASTCQWEEG	ALPSPQIAVQVRSTG	AHRVYLDMRTCMRDG	AADWFRLGNLQMIRG	ACVWSHRFLGIDSMG	ASGVITVQSSLVGKG	AYAQFLLLPANNQWG	AARWEYRWTTIWEEG	AAWDSAEERTSWEEG	AATVRRITLSGWEEG	AAHMHILKGQCWEEG	AALERWPAHHAWEEG	AALRCFQTNYSWEEG
AAHLGSGVGRRWEEG	AASWALMVYLDWEEG	AAEWMLGEPTFWEEG	AAITICSCPFAWEEG	AAWDSQSVLPAWEEG	AAWDHDRSLRSWEEG	AAHLGSGVGRRWEEG	AATCVERTQVCWEEG	AAVRLQTCNTSWEEG	AAWRASDVPVAWEEG	AAFRSSQSHLCWEEG	AAFSEIRALSSWEEG	AVSAAHAFHGHDKYG	ALDINMLHWFPSLPG	ARRHFLVNHDPSIYG	AWWLDSSTLSALSIG	ARTGHWKRCSSSQFG	AEVTVYIDPCLSSWG	AAMPHVCRDCVWEEG	AAKSGPFSSMIWEEG	AALQDILERTNWEEG	AAPTLLLDRLAWEEG	AAQIRAKMNLKWEEG	AALDSGRDLASWEEG
AAPPFDIAVLHWEEG	AARLCRFWYSAWEEG	AALRRNSVLHQWEEG	AALLDQRTPISWEEG	AALKMDRSIGGWEEG	AAWVLDQNSKCWEEG	AAPPFDIAVLHWEEG	AAYYGMESHLGWEEG	AAYRYCPAAYGWEEG	AALENTPGIESWEEG	AAYRPVSCLSSWEEG	AAFVIAPAAVGWEEG	AVTDSWSHCYRWENG	ATMGTCLRYLPTLSG	ATFRTSWGGFATQNG	ANSALRLLPCSPSYG	ADYLMQKSWVSSYYG	AVTDFSYDVAFSGLG	AAWEVLGVSVVWEEG	AALWRLSMFSRWEEG	AASTVMWPSRVWEEG	AATCNWRSFLGWEEG	AALSILMGTTQWEEG	AAQFRSWPIRVWEEG
AAENMHELTAGWEEG	AASRNDCNYLGWEEG	AALISSTVSMGWEEG	AALGRDHSCSGWEEG	AAFSNCLNAVQWEEG	AALHRSDSCAGWEEG	AAENMHELTAGWEEG	AAWGRARAAPSWEEG	AAWVDDPSIGVWEEG	AAIWSDCSVDGWEEG	AAFNSLSSLPMWEEG	AAWRTSPILTAWEEG	ARVRLYSGKDTSFVG	AKFGFSHACNGLQKG	ARSYRRSASSFLQLG	AYTYSMEGSPFMRWG	ARWNSSMSMPCCVHG	AQQCYRLENCLKSIG	AAPAPRINGTEWEEG	AALTRPVSGDGWEEG	AACNWISCSTDWEEG	AACTRIRTTPGWEEG	AADWMLTYQSHWEEG	AANDHSTSTPCWEEG
AAVYLVLSSVCWEEG	AARPYAMVSSVWEEG	AALHSERVQLQWEEG	AAFEVQFCQQAWEEG	AAFLSEESNHVWEEG	AALVRQNSCMHWEEG	AAVYLVLSSVCWEEG	AAYRYQSLSTSWEEG	AAYSRCACEMNWEEG	AAVFYESSFCAWEEG	AAFSSMPIDALWEEG	AAEWPHLDYLCWEEG	ARIITKTVLHRFLRG	ANNKMMFCSDSSYLG	ARTTHHFSWDVSSEG	APPGFKASWSQIGSG	AGLNLPHYRSSQALG	AYSDSFGCQGSLQSG	AATIGETLVAKWEEG	AAGLPFMYEVIWEEG	AAVLEMKTQNRWEEG	AAMISWPSRPNWEEG	AAETLNLLPSLWEEG	AAIEQCVTWRGWEEG
AALNDDRNRRTWEEG	AADCGCCAELLWEEG	AAWLREASQACWEEG	AAWGDEPSCCAWEEG	AAFESDRSNSMWEEG	AAWQLQGVNEAWEEG	AALNDDRNRRTWEEG	AASQFHMMASNWEEG	AATILCMSSENWEEG	AAFRTANVVASWEEG	AAYVPSYACLGWEEG	AAFCRDLASLTWEEG	AIWNYSEWMDLYLSG	AAQRMPMVNRECNLG	AELLVLTHDTNPTAG	AFTPYFLSDVAVRFG	AMLSEVMYDFTSRAG	ALSSFQVDTCFHNNG	AATDENTARPNWEEG	AAVNWAPLFLVWEEG	AAMSYKRDHSCWEEG	AARSALCKVPVWEEG	AARGIVIRRCWWEEG	AALSSWRSLHEWEEG
AALYRSAVCRGWEEG	AARSVGPVSRVWEEG	AAFYPSRPVVGWEEG	AAFGRESSQSAWEEG	AALLKVDTARCWEEG	AAFSSTGSLSCWEEG	AALYRSAVCRGWEEG	AAFANATSLASWEEG	AAFVGISSQLHWEEG	AARFHVDVCGTWEEG	AALNVERTVLAWEEG	AALYEMGTVRQWEEG	ASNCSMNFLSVSHCG	ALMIVPDSTLYNWEG	APYLRMPVTSQNSRG	ATESFLTSSSQLNAG	ADYCMAGVNRPNYSG	ALIYARPIRASDLMG	AATRSLMSPQAWEEG	AANGAISTGMSWEEG	AAVMKHQGCKSWEEG	AAHSGIEMLVCWEEG	AAVRTRGNNRMWEEG	AAMTRKAVRSSWEEG
AAMSYPSLEISWEEG	AAPVRATEFMCWEEG	AALYKESVLPTWEEG	AALVKMPSTGSWEEG	AAVRSDRTEPAWEEG	AAFFPMEIPRSWEEG	AAMSYPSLEISWEEG	AAWVLFLGVWFWEEG	AALDSDLTVVAWEEG	AALTNSLGLLGWEEG	AAMCPATVPMCWEEG	AAFHRSSSCSSWEEG	AMSPRVGSRLHHNSG	AAVVSSPTIYGCISG	ANYQRMSSLHPWLTG	ARYCSSRNMKQAAYG	ASRVFRSQRVPYCIG	AHVPCKRYTSLRMSG	AAYRTTNPSYSWEEG	AAEVLRRQQCDWEEG	AAEFGTMYCKVWEEG	AALRGVPVRSSWEEG	AAENLLGMKVNWEEG	AALRRRVKLDTWEEG
AATYLLFGVSVWEEG	AADRMIDLVGPWEEG	AAWIPALSQMMWEEG	AAWFEIPNVVAWEEG	AAFQAEKTCRAWEEG	AAEQYRIMGNLWEEG	AATYLLFGVSVWEEG	AAMVYSASCSGWEEG	AAFGEIPGLRCWEEG	AAIMSLGSPMCWEEG	AAFMDFLTPVGWEEG	AAWHCVGDMTAWEEG	AFGTKIAPKKQNYPG	ASLDECLVSSPQHNG	ASLTVMDDTILCAFG	AGLHMVRMESSLSHG	ARSSFLPNKSPGACG	ATQLSGIVIDRSLCG	AAECYPSNWMKWEEG	AAWCCFELSAVWEEG	AAVSKRPVWLGWEEG	AAMRLRVGPTHWEEG	AALDGFVVNRQWEEG	AAFTKLSVRQAWEEG
AASVAASEEKGWEEG	AALECASSLDMWEEG	AAGFYQLSGNPWEEG	AAFLSDRCRIAWEEG	AAWCTEHSLFSWEEG	AAFSACCNPAAWEEG	AASVAASEEKGWEEG	AALNSDNSVPCWEEG	AAEFRILSSSSWEEG	AAFATSRSQGAWEEG	AALRSDEQVTCWEEG	AAYKALDSLNAWEEG	AYWFQVAIYFMTGDG	ADYGKVDSLLLSPNG	ARNFRSLPGTLHRLG	AFDPLSTILHMSNYG	ASTLVPIAITPAYSG	AKSLPVVIMDSDPQG	AAGSMKLTWYLWEEG	AALRNGTTITRWEEG	AAVDRLRTNNLWEEG	AAINTWPVIKAWEEG	AASFCVLRLYYWEEG	AAFNGFYNQLAWEEG
AASYLFCGLPGWEEG	AASGFRIDSNGWEEG	AAVARNNDLMAWEEG	AAEKQESSLYAWEEG	AALNEVGTLRSWEEG	AAYQRETTQRSWEEG	AASYLFCGLPGWEEG	AAFVFAPSAKSWEEG	AAMTADVCSQGWEEG	AALHGCDGLASWEEG	AAYVRSTSFGMWEEG	AAMIWSDSTNGWEEG	AWIIGLMPAQGCLVG	AACFVSDVRLLMFCG	AGYREMLAHPANSLG	ASHVRPFRGRVTILG	ATSYLPMLPSNAHYG	AWDSAWFLLDTVPRG	AALVMRSSSSNWEEG	AAIVASKRIADWEEG	AACLRYIQVNYWEEG	AAREWSNQLSLWEEG	AAIRMRNTSLLWEEG	AAAVDVGRMRSWEEG
AASLLSLLSFAWEEG	AAAVPLGLPRFWEEG	AALELSYSLASWEEG	AAFRLGSTECSWEEG	AAPFFWMSNCGWEEG	AAWKRDVVLGCWEEG	AASLLSLLSFAWEEG	AAWRLDTSVGAWEEG	AAFCQVGELGVWEEG	AAVVREKSVVSWEEG	AAFVNVMIPIGWEEG	AALDSNLNCRSWEEG	ACLNGPLFGGTALVG	ADLSCMTLMQSLSCG	AGSIAQAYNLNSYLG	AHTFFRFGESSLQSG	ARGDFPSCTKSCIRG	AKILFVSNPHSPLTG	AAASMLRGWVSWEEG	AATTALCRLEIWEEG	AALVKKLTNVCWEEG	AAMERCVSSLEWEEG	AALDEAIVNRAWEEG	AAAFDGNCHASWEEG
AAWKTLFHEHLWEEG	AALDMTGDRLHWEEG	AAVIMVGDVSCWEEG	AALLSCGTSPAWEEG	AAFLASWDTLAWEEG	AAIVYEISPRGWEEG	AAWKTLFHEHLWEEG	AAYCCDNVRHMWEEG	AALLDSSVSPMWEEG	AAPYVSSLNPIWEEG	AAYVPDLSAIIWEEG	AAYNCLPTLPTWEEG	ALPISLTLTPLPFSG	ATEHQSTFRNAVNYG	ANYNYFSDLRMMNTG	ASTLGDMVIQDFNVG	ASMVPTPYLADNVSG	AQRLRSVENYFSNMG	AATELKYGCVTWEEG	AAGYYYYPRFNWEEG	AALDCYPGKGQWEEG	AALRQRIPLLVWEEG	AAVVRMASVSMWEEG	AALIVQRMPTMWEEG
AAGLILVLDVNWEEG	AAFTKDFSCLIWEEG	AAYQLEGVNKSWEEG	AAFSTITDLAAWEEG	AAFIGAPVPCAWEEG	AASWRFDHACSWEEG	AAGLILVLDVNWEEG	AAFIRVMSETGWEEG	AAYSRSLLPVSWEEG	AAYRHGHVELSWEEG	AAYVSVCDPLAWEEG	AAFRNDRTFFRWEEG	ALLVPLDFGNEAKKG	AHVMHLFDIPNSLSG	APGNSGSYRLNSCPG	ALHPLFNADRNVQVG	AQAIYSMGSQLSRYG	AQLQYVGSQTCSAFG	AAADPNRLPVLWEEG	AAPMSWYGFSYWEEG	AAGLSLIDGSCWEEG	AAFRRAENNYSWEEG	AASIRVWTVNYWEEG	AALTKFVNRVAWEEG
AASIRMIRTLTWEEG	AARTTTLFECLWEEG	AAYPIETVGSDWEEG	AAFHKECVSVGWEEG	AAFSVDDSCRGWEEG	AAFREEWSAKSWEEG	AASIRMIRTLTWEEG	AAMNFSCQSSVWEEG	AALVKVSNQGVWEEG	AAYLESIDVLCWEEG	AASMRGDSSLCWEEG	AAYRPEMACSSWEEG	ACFSGWVILWHICLG	ALEAQFSTDKIPVCG	AGPFVSSYRVDSNVG	AGHQIGFLLLQDQLG	ARMIMDSSQISKHLG	ASDFRQMQIPGGYSG	AAATAAGGKLLWEEG	AAYYMAVYGVCWEEG	AAGDILYLCKSWEEG	AALRSMSSRSLWEEG	AAMLRMPVCGAWEEG	AAVQKTNVHQQWEEG
AAFCLMLISRFWEEG	AAWYNDPCPYSWEEG	AALDQFPSFPAWEEG	AAFLKDRSNVGWEEG	AASYTSDVSVGWEEG	AAYLRDTTPHKWEEG	AAFCLMLISRFWEEG	AAMESMPTEYCWEEG	AAYCDVLSSPGWEEG	AAFIGHTDLPAWEEG	AAWNVMAVSRAWEEG	AAFQSVLSNRQWEEG	AREAFNSEHHSTLPG	ASFTFGADYPSPHIG	AARIVSSSSCSSTNG	ASRRMFLPDSNTVLG	ARSNIRRMGVELVIG	AGSDFACSFNPPFRG	AAILVTTHLKWWEEG	AATQCGVYGYQWEEG	AASLMSDRMSLWEEG	AAAMHVQWFKSWEEG	AAQLKVLGFRAWEEG	AAVNILPSHLSWEEG
AAGLNLEPSGLWEEG	AAFHSHACIRSWEEG	AADVVWVNDRCWEEG	AANHFSLMACNWEEG	AAFLSEGTPGSWEEG	AAYWTDLSPGSWEEG	AAGLNLEPSGLWEEG	AATRWYSRYVAWEEG	AAQWAADGDAAWEEG	AAYWEFPSNVCWEEG	AAFVRVPTLMNWEEG	AALRSSGIAPSWEEG	AAPGCVRVTLRIVSG	AWPGHLSPFQVDLVG	AFSHRLRLDRNLLGG	APWLMITSHRGTYPG	ANQVPQLVLLQSHVG	ACFRAPDFSTSFPDG	AALSYRVPQDIWEEG	AAWEAVYRSRIWEEG	AACGVKNYGSRWEEG	AALSVHKSAACWEEG	AAIVSHSTNLAWEEG	AAIVSWRVPGNWEEG
AAPSYRMCSMEWEEG	AAGPWPSDLRYWEEG	AAFRHANTRECWEEG	AAIKMQPSLFHWEEG	AAYSREDTAGAWEEG	AAYRTQASMNAWEEG	AAPSYRMCSMEWEEG	AAKLEVVCDVSWEEG	AAFLDYLPESSWEEG	AAWRPGTSTPAWEEG	AALVLSTSNVPWEEG	AAFRMECFEVAWEEG	ACPSGQVEQSMTFFG	ACSPVHWSLDWPSAG	AQDSPSANICPMNVG	AASHSSIEISNSPHG	ATTVRNDVFFRYDLG	ARWMRGTRSLMAGVG	AAFFLWRFPSRWEEG	AAVGLWSQKCSWEEG	AADIRIYRLRNWEEG	AAMHKSSTIRSWEEG	AAQGVMMRRPVWEEG	AAELRVWQNTGWEEG
AAPFPTSIQPMWEEG	AAYLSSFNCPGWEEG	AAWKSDTSCINWEEG	AALVVDITVKAWEEG	AAFVCDFSPCVWEEG	AAVLIERTLNQWEEG	AAPFPTSIQPMWEEG	AAFLHDVAVRLWEEG	AASVRLQMSPMWEEG	AATHCLPVNRGWEEG	AAIRSDPSWSLWEEG	AAYTLQNVCRSWEEG	AVQRFWPRPIPYLSG	ARPLDRSTNPRFREG	ALTYRKLNVTLAVAG	AYYKMDLVFVAAGSG	ALHLPRDFTRDTNPG	AHIVWTYCNNVSGLG	AASPNRVCSTRWEEG	AAFARKSHVYNWEEG	AAYRCQMTNQAWEEG	AASLLRLKRVSWEEG	AAVYNNANHRSWEEG	AAVHSRLPNSQWEEG
AARQSRRKSVIWEEG	AAVPGFPECGNWEEG	AAYSVANTVRGWEEG	AAYCWSDSIMSWEEG	AAYFRSGSLPSWEEG	AAYTLEDTLCAWEEG	AARQSRRKSVIWEEG	AAFEIMRCPMDWEEG	AAYSTQPDSYAWEEG	AAFRGVASVRHWEEG	AAWSYERASSGWEEG	AALRAQSPQVCWEEG	AFRFSTCCVIWSNYG	ARFVHMFNPGHTCDG	AGDVVVDINLSIGTG	ARSYLPILSQEAVAG	ARATFDSMQPNFSWG	ATQLVTIVRNNACYG	AASVRPLGDQNWEEG	AARSSFDRVIEWEEG	AACNVCSVRMSWEEG	AAEMRVRIAQSWEEG	AAIRGHRARPSWEEG	AAGVNWETQPGWEEG
AAPDQTNYLHLWEEG	AATWGVSMYHDWEEG	AAVMYDSSLESWEEG	AAFDNFQNSPAWEEG	AAFNISSSEAGWEEG	AAYRQSFSPSGWEEG	AAPDQTNYLHLWEEG	AAVRRDPSVICWEEG	AAYHLTKAEGAWEEG	AAWMSAATLLAWEEG	AAFRSELGYLSWEEG	AAWISQVDLYQWEEG	ATSKSQWDQLNSTQG	ARSVSRPFRWCWGIG	APGLYLGFHLEKTVG	AQSSMMFMPDSLAIG	ASRDIVLMDGAVQSG	AASMSQFEFAPSNIG	AANTRFMPNAVWEEG	AAMVISKNGRGWEEG	AAIRFPSFEQFWEEG	AASLRLFCACSWEEG	AAVEGERNRLVWEEG	AACRNWPSRLNWEEG
AAVSRSSLDRRWEEG	AAVVEIMCLAAWEEG	AAMESAASPVAWEEG	AALTRDRTSMSWEEG	AAILEDRSCQAWEEG	AAFRNIPVPCAWEEG	AAVSRSSLDRRWEEG	AAPECVENAFMWEEG	AAWVSVPPCGQWEEG	AAWLGQRDCFSWEEG	AATRSMQSVAAWEEG	AAFHLTTDLRMWEEG	ARFYTEPRPTRVYEG	ASQGWLLGTDCRQIG	ASHTLLLRDPTYASG	AAAVRSRFGLDINTG	ASAIRRQDTILCYSG	ADLRVYSLNPSTHQG	AANRVGQKNHHWEEG	AAGCSRWMRVVWEEG	AAWICGIPTRDWEEG	AALTSLECNRGWEEG	AAMTQKGNAKGWEEG	AAFTHAPCRVAWEEG
AAYTRLAIVGNWEEG	AAFFDAQSSPGWEEG	AAGYISPEMSLWEEG	AAWVGDSVRYSWEEG	AAFCLDKNLICWEEG	AAYRADWNHLSWEEG	AAYTRLAIVGNWEEG	AAMRKQMVPYVWEEG	AALGSISVQVAWEEG	AAWDRCPSMSLWEEG	AAYTYQASHVPWEEG	AAYRMDCTNASWEEG	AIPNCGRGPLLIALG	AISFSTMVQSNSLPG	ASPYVFSLTSKCYAG	APVKTSNVFQGMNVG	ATACIRRLCRRRNCG	APDWDIVSVPYCNPG	AASETPGWNIGWEEG	AAWLEESIVVNWEEG	AALCNGRKETLWEEG	AAGGIHAIRSCWEEG	AAWNSWSSQGCWEEG	AALVQWHSYTVWEEG
AARVPGSPSPLWEEG	AAFLDSCSVMAWEEG	AALISHPTQLSWEEG	AAVESYSNCMSWEEG	AAYHRLDPLLCWEEG	AAVADDSSVLAWEEG	AARVPGSPSPLWEEG	AAESGLSSLLLWEEG	AASVLRMSSSLWEEG	AALWPYGSACSWEEG	AASHPSWEHCWWEEG	AAFEGLRTLRSWEEG	ASDSSSGRSLRLCSG	AIIAQSCIKQELLKG	ASQVFHRSPVFRSPG	AATNLPMALRSDCSG	ANTRFHSFNVMQGDG	ACDPYCIMPIIPHYG	AALNCDPQVAMWEEG	AALKFRYSNLAWEEG	AARVLTNRRVLWEEG	AALVGLSSRTMWEEG	AASMSWPNQLAWEEG	AALRSKYSWTGWEEG
AASGLHWLVYQWEEG	AAVLLSGVSGSWEEG	AALRECTNLVSWEEG	AAVSNTETFECWEEG	AAWLSDGILSAWEEG	AAYMVEQTVSCWEEG	AASGLHWLVYQWEEG	AALCLMSTEMLWEEG	AATLREKVIRGWEEG	AAWWWEPASLGWEEG	AAFHRMPPCMIWEEG	AAMEASRTLSAWEEG	APVLNAGNLNDLITG	AKDRMSISLSHYHDG	ASDTPPWYMLLDPNG	ASSAFFSAKTFYAKG	AGRSPSFYMCGNTPG	ATDFSMVSNALSDNG	AATAVHYTGTGWEEG	AASKWRTYGWVWEEG	AARCTMTKMKTWEEG	AAPNIARKSTGWEEG	AALSGLNIRAAWEEG	AAIEQGTSLRSWEEG
AAFQSLTIGYRWEEG	AACGMFESAMNWEEG	AATKFEISGSVWEEG	AAFVEERAIRMWEEG	AAMLLDTSVAGWEEG	AAFSAESSLIAWEEG	AAFQSLTIGYRWEEG	AAYSYWTSFVWWEEG	AAIVRQISECQWEEG	AALSETATNLCWEEG	AAYVRCDLQTGWEEG	AAYFRDMVPLRWEEG	APYNAQSLLFYLFPG	AGSPSHSYWPDISVG	AGTYYYQPNTHHCLG	ATCNDIFESIFSLNG	APGIFNFAPSLPCMG	ASTFFHYQMSGLGYG	AAVNACLVQWGWEEG	AAVGPFMGSNAWEEG	AARCRELYRAPWEEG	AACNRTMSTAWWEEG	AAQVAWKVNKMWEEG	AALLVIDTRAAWEEG
AASVMQPLFSVWEEG	AAFFPCSSPPTWEEG	AAMICDNTLTVWEEG	AALEMQVSLGAWEEG	AAWFPVRTNLNWEEG	AAYLACPDTLAWEEG	AASVMQPLFSVWEEG	AALKLDVPQPCWEEG	AAFSDCTSLSSWEEG	AAIGMVSEGTAWEEG	AAFRSSRNMCSWEEG	AAGFKDFHVSTWEEG	AFHALREGHPPVDQG	AYCHYLTKNTANVTG	AGLDFATDMVFHQSG	APSAPIFSNSQNHLG	ASFEGSLFSNCLNMG	AATLASWQSDQSNMG	AAMFIRHPLMRWEEG	AAEDSKCTFFLWEEG	AAVGNGLICTVWEEG	AATQRLRMRASWEEG	AAFRLWPTVKLWEEG	AAMVPLNQIICWEEG
AAALIRYIDPYWEEG	AALIHMVDMAMWEEG	AALSMEGSAKSWEEG	AALDAINSQKCWEEG	AAYVDTMTPLSWEEG	AAWRRSGSAIAWEEG	AAALIRYIDPYWEEG	AAQVWYLQAQNWEEG	AARVRLFLSRQWEEG	AAYWVQPCCLSWEEG	AAFKTTGNCMVWEEG	AAYLPAYSVCSWEEG	APMYNPPSPPSYLDG	ARYERMSSTFQSHFG	ACARPNISVDSSNNG	AFAEYRPNRDPAAVG	AGLVGLRVVPDFNNG	ADTDFISVSSSLSFG	AALRDFLIKVTWEEG	AADRTVHLHVGWEEG	AARSTVQCFGAWEEG	AALNRCILRNAWEEG	AALKPWWHMFMWEEG	AALRRGWTLAAWEEG
AACALLDFRYSWEEG	AASGRGLSLLDWEEG	AALRGLGSSRGWEEG	AALHSERVQLQWEEG	AALQGDVSVLAWEEG	AAFHIISSECSWEEG	AACALLDFRYSWEEG	AAVRTAASNGGWEEG	AAEVRFFFDPTWEEG	AAYLNDRTRYSWEEG	AAFTMEECVISWEEG	AAFRSTLNGLMWEEG	ASLQGCVVWMIIVTG	ASFGSMSSLSAFLYG	AGPFMSMAQSPIGYG	ANRFANMIGISRVPG	ADSRLAFDLEVSIGG	AWLYYDPSPYAQTIG	AARELWHEVRRWEEG	AAPPSSVESVEWEEG	AANNKRCQVYCWEEG	AALWGRSVQPHWEEG	AAIRTQETLLGWEEG	AAVMPWRTNLCWEEG
AAYRDPERTGFWEEG	AAYLRTKGTIAWEEG	AALRGHPSLVNWEEG	AAWLREASQACWEEG	AALLSDGDVLSWEEG	AALELCNNNFAWEEG	AAYRDPERTGFWEEG	AARCIPNLWINWEEG	AALVRVPLCSGWEEG	AAVENVGSMACWEEG	AAGSIKCMGTLWEEG	AAMYDDYCVKAWEEG	AQPRDHRMATANHFG	ASGLANIASSPSFPG	AHAYLLGENSPITSG	AADWFRLGNLQMIRG	ASETRAFVSDSTPYG	AGRLRLVDSVCGSFG	AAVCQVGCLNWWEEG	AALFGLDCRLDWEEG	AALKFRYSNLAWEEG	AAGWMTRHHNAWEEG	AAGTIMPWYNMWEEG	AALVYHSTYAGWEEG
AATFKVGQFVIWEEG	AAWVSDLPIWSWEEG	AAIVTEHSNYGWEEG	AAFYPSRPVVGWEEG	AAFIKAGSMVGWEEG	AAWISDGALLAWEEG	AATFKVGQFVIWEEG	AAVVETDSCYIWEEG	AAYLSSTALQVWEEG	AAKFGRVPTCGWEEG	AAFFADSSVQAWEEG	AAYMYEVSLMSWEEG	ALYPLFLSGIPPIQG	AFNALTVNFDKSIWG	ALRPAFIFDSVSSNG	ARKFRDIPPMSAYRG	AQRFRLSYNPHSNHG	ACFRGEMSQYSRNCG	AALGHPHDKKGWEEG	AAQLAPGLEMTWEEG	AALVTGDCTLYWEEG	AAVFKRSVLAVWEEG	AAVLSKHDWFQWEEG	AAGDLQMWLSHWEEG
AALFFEVNVYCWEEG	AAIRSSPDPFGWEEG	AAQGFVDMQTPWEEG	AAWYSDLSYHAWEEG	AADLLSESTLGWEEG	AAFRTMQDQGGWEEG	AALFFEVNVYCWEEG	AAWSITSNTRTWEEG	AAFCSSACRLGWEEG	AASSVFVMDGVWEEG	AAYLESGNPLGWEEG	AAFHNLLGPPCWEEG	ACVKSACFGRILPKG	ANAGFLSYNMAVSEG	ASGEFLYSNNPCLSG	AITDRTLRFEAVSNG	ACTASFFNPSLSSFG	AGEFFIDSSLLTYVG	AASLGYLYVLIWEEG	AAPTRRGERGSWEEG	AAAGNRCKHAPWEEG	AAIGKLDWCNTWEEG	AALYRVCPRLQWEEG	AAEMIASRPVHWEEG
AALVSRRGPYSWEEG	AAGMSRVDLIRWEEG	AARPYAMVSSVWEEG	AAIWQGDSLHAWEEG	AAFHADLSHRAWEEG	AAYLSQGNTLGWEEG	AALVSRRGPYSWEEG	AAFVTIGTMSVWEEG	AAWGSNANSFVWEEG	AAPGIWTVDGCWEEG	AAFNYHCNVASWEEG	AALLRAGSPWCWEEG	AVYCRYVSANGTVKG	ARGNFKAQVGILTSG	APFGGFRYRHLGYSG	ARYWDCTSLGYWVPG	ARSMHRQSDCLGQSG	AASRNPFYLVSDAQG	AADKEVSPFSYWEEG	AANACRRFRHVWEEG	AAIKNGPYCKSWEEG	AAMMPWDSRVHWEEG	AAIDSLTPCLSWEEG	AAFSTFPTQMGWEEG
AAYLSGLLQGAWEEG	AAYMDMSTLPGWEEG	AAYSKDYAECAWEEG	AALTIEATCLAWEEG	AAFAPEGIVCAWEEG	AAFKNMSSMPGWEEG	AAYLSGLLQGAWEEG	AAWVFHSGVTQWEEG	AALLSGSSQLGWEEG	AAWVGMTTSLCWEEG	AAFWEMDILTSWEEG	AAFEINLVEKGWEEG	ACVYHTGSRVLPFCG	ACPQPLTALTDTVHG	ARWTLGSTPFASFLG	AVAVYDYSVLMSLQG	ANEGVGFARMAVSLG	AESLRPDVSLYAKRG	AAFGPHTLILNWEEG	AAVGWSRVACWWEEG	AADVLPFRVSMWEEG	AARFGLQGARTWEEG	AAVKSSISQVSWEEG	AALVKKESHLSWEEG
AAYIYFDLTPPWEEG	AAMSFVLMDSVWEEG	AAYISDPVLFHWEEG	AALELSYSLASWEEG	AAFLCDRTVDSWEEG	AAYMIEKTNQSWEEG	AAYIYFDLTPPWEEG	AAFFDAQSSPGWEEG	AAFLPAVNLASWEEG	AAYLRSYSVPSWEEG	AALVPCTVFQGWEEG	AAFLADTSCFRWEEG	ASVKHTYDQTVSPSG	ANYASNLRLQNHDFG	ADSHRFLSGSTPLFG	AVPPDCQLHLDFSSG	ADRDNFISACITQFG	AVQNTSRFVMQPSPG	AATCPKKSPWPWEEG	AAWGLQWVYTLWEEG	AALRVHKNEGGWEEG	AAEVTYLYRKIWEEG	AALRSYENVLGWEEG	AAQRKFQVQKGWEEG
AAEAVSFLPDSWEEG	AAVSWDSVLHAWEEG	AAYPLDPSLCQWEEG	AAGIIAVMPSCWEEG	AAIIQDLNGVSWEEG	AAYELSSTCLSWEEG	AAEAVSFLPDSWEEG	AAYTVLVTQDMWEEG	AAFFMDSGNTAWEEG	AAFLVEISLRGWEEG	AAYWTDLGLTSWEEG	AALCAQTSLSHWEEG	ASIFIVIHQIHEARG	AMAPPPGVRLLSSLG	ARGQMGFVSCGVLLG	APYLRMPVTSQNSRG	AYSPLGYVAGSNAVG	AKPNSLRFCDTNPMG	AAVNFKDLPFLWEEG	AALYHRGWGRLWEEG	AATSGRQSFADWEEG	AALVKQDVEIGWEEG	AALNGWFNEHMWEEG	AALSRSPTLCVWEEG
AALRLVCLISGWEEG	AALLLGYAPVDWEEG	AAYDYLAVDLGWEEG	AALSCMPCNMGWEEG	AAWNMDATLCEWEEG	AAYEGAPNLLCWEEG	AALRLVCLISGWEEG	AARQYNLVENLWEEG	AAWAQDGTCWGWEEG	AAFDNFQNSPAWEEG	AAFRSGRCECGWEEG	AAFTGCGVIRNWEEG	APLARRLREAYHDSG	AASLAIRSEISLCSG	APDMLELVPNLPHSG	AGALSDALTASKNPG	ACSLECAYSSECPVG	ASSIRYFPAAKSHFG	AARYASFGRWYWEEG	AAITDLVLFHRWEEG	AARVFHYPIRSWEEG	AALMQQSTRHQWEEG	AAVLDACTRLCWEEG	AACQFRLHRSSWEEG
AAYLVLPGIDVWEEG	AAFVSQSVSSSWEEG	AAYRTSWSISSWEEG	AAYDRMYNAMAWEEG	AAFRVDSSPMSWEEG	AAYNIDVCPVAWEEG	AAYLVLPGIDVWEEG	AAFVGWYDNQGWEEG	AAFCTGSSAMSWEEG	AALRGSMTCSIWEEG	AAWTSVQSSSGWEEG	AAFESDRSNSMWEEG	AFIRRFPRTVRMVYG	ALITAADNTVLLVKG	APFNSRVFGIADPIG	ARNFRSLPGTLHRLG	AWLRVDSVSLSRTCG	APDVSLFSMGCVRAG	AASEWARGMATWEEG	AARVVNRITYLWEEG	AATTRNTLCDIWEEG	AANVSSWCSVYWEEG	AAAISMVSLKAWEEG	AAIYRGNHLRTWEEG
AAWCVSERILGWEEG	AAWYTEFALSAWEEG	AADAPSRCIDNWEEG	AALVHDCSLLSWEEG	AAISLEHSVAAWEEG	AALERNTVVLAWEEG	AAWCVSERILGWEEG	AALFVKMDSILWEEG	AALDPLSALHAWEEG	AAYLIASNDLGWEEG	AAMVKMSSVSSWEEG	AALTSLPDIACWEEG	AESGEAWQSYVSTLG	AGGCVFPDKPLNAIG	ACFNAQGSLSNSHRG	AGYREMLAHPANSLG	AVESFFFQNSILSLG	ASDHYLIMPALSLWG	AAMLVFRIQMVWEEG	AAYNRSWATLSWEEG	AALSSCDSLLGWEEG	AAVHSLLCIHGWEEG	AAVGHADSHRGWEEG	AALRDVRTNQSWEEG
AAEMSFHANFSWEEG	AAISNTLNHGSWEEG	AAWRADHSYRSWEEG	AAWKSDTSCINWEEG	AALSGSKSLMSWEEG	AATRYCVSEEAWEEG	AAEMSFHANFSWEEG	AAVYGLWRSDVWEEG	AAYLENQSVTVWEEG	AAFSKDGSCHCWEEG	AATLKQIANACWEEG	AAWDFTGVDRCWEEG	ANRACSQLLFHMNSG	APTRPLFWADSCPNG	ASRFRSQWNLRNHIG	AGSIAQAYNLNSYLG	AVFQELPSCMMFSNG	AANFGTYAFANSDFG	AAAVQRSTNLCWEEG	AAMPFGLKSQNWEEG	AANMSLRLADIWEEG	AAPYAFIVTWLWEEG	AALLKAPTKMSWEEG	AALELMTCCASWEEG
AAYQMQSCQPAWEEG	AAFQLVNNSACWEEG	AAFVEDRGRLAWEEG	AAYSVANTVRGWEEG	AAWLSIGDLSAWEEG	AAYRPYVDLPAWEEG	AAYQMQSCQPAWEEG	AALRGSQSITAWEEG	AAYSRTTADRAWEEG	AAYRRYDSCSHWEEG	AALRGSDSLTSWEEG	AAYGRCPNVGNWEEG	AENTLRHVVVHSWTG	ALPFRSTNTPLCLSG	ARPFRMSSSAHMWLG	AVNAPDGFAWIESSG	ASRCFEICGNEQLPG	ARSLVLDWPIQAFQG	AAYVSFRPKEKWEEG	AARYGLYYVMYWEEG	AADERVHNLLWWEEG	AAKEGLAWVRTWEEG	AASVEVLNCHVWEEG	AALTLKGNLDCWEEG
AACTVSTLSREWEEG	AAYLPAYSVCSWEEG	AALNSIENNPCWEEG	AAYSRMESRSQWEEG	AAWGNEVNALGWEEG	AALVFDYNSLSWEEG	AACTVSTLSREWEEG	AAILMLDANLCWEEG	AAEYRLFPTLSWEEG	AAPSSFVVDIPWEEG	AAYKWMSSRRVWEEG	AAFRAGGVRLCWEEG	ASRECLTFSHLLTRG	AYLRHSPVNCAHLHG	ATLFYNVDVQSSHNG	APGNSGSYRLNSCPG	ACATLKCDTPLRSYG	AQAYTLCSTTPQREG	AAELFGVAEANWEEG	AAQMLWDRFTVWEEG	AANDMKCRITLWEEG	AATLRSWSNLKWEEG	AADIKCHINRIWEEG	AALYRRECIQDWEEG
AAPACRGRVGKWEEG	AAFMRDNNRYGWEEG	AAILSSSVQTGWEEG	AAMRSESTRIGWEEG	AAFVADLSPRFWEEG	AAFLTESSCMQWEEG	AAPACRGRVGKWEEG	AALTNVLVPVAWEEG	AALSCITSVAMWEEG	AAMSLDSDPISWEEG	AAIWCEHSERQWEEG	AACFELTTTPGWEEG	ARPLRISYHIWFIHG	AVSLMDTFMQTYSLG	ACFVFDQYKPALTFG	ADLSFKVSHNNSPLG	ASVPFVFHRSCLGFG	AASQILNYDCAIVPG	AARNACNKRGGWEEG	AARQWALCHNPWEEG	AAVNAGITLPTWEEG	AAGIKCYVDRMWEEG	AALFPWESRPGWEEG	AAMHAKSSWIGWEEG
AAPHCFLDIEYWEEG	AAWDFQRSIPDWEEG	AAKLEVVCDVSWEEG	AAYLDARSVGSWEEG	AAFRMDPAVPNWEEG	AAFRSADCPVSWEEG	AAPHCFLDIEYWEEG	AAALGVSDFCSWEEG	AATRCAVNSPSWEEG	AAGGFMGDVSMWEEG	AAFMRNECSFGWEEG	AAHFRSIGTPCWEEG	ALKFAHIMPFYHPRG	AQSFVVLRSNFANNG	ASINSFLTVATNNPG	ATDITANINQLCARG	ARMLYRLQGSPLCTG	ATYSEFEIAYIPVSG	AAWNWLRSYCTWEEG	AASLSRGCKMYWEEG	AALMARNNRNSWEEG	AAGDPVRQWHVWEEG	AAKGLILRRTLWEEG	AAVTICSNLKAWEEG
AARYTQEVSSVWEEG	AAWHGCNTPFAWEEG	AAFNMFPINLCWEEG	AALISHPTQLSWEEG	AAWECDTALLSWEEG	AALSQMPSLLQWEEG	AARYTQEVSSVWEEG	AALMYHQNLVSWEEG	AAFRVESSTVCWEEG	AAWQRSKCNVAWEEG	AALVSQQVQPVWEEG	AAFDGCENVRAWEEG	ALGVSSVMSSNLSVG	ARVSGVGITRAPNLG	AGRFQPIRDNCMPSG	AFSHRLRLDRNLLGG	AWPQWAFCPSNLNFG	AKTFLVDSSCQGCVG	AADVYAMLRYLWEEG	AASPSGYMNAYWEEG	AAVRDDMGCSDWEEG	AALLEMHVRSGWEEG	AAIAVATNRRAWEEG	AAVDVWGTRRCWEEG
AARYFLVAGQMWEEG	AAFAVAFASGAWEEG	AALWSEISTKSWEEG	AALLFDSSSSAWEEG	AATFYEMTAACWEEG	AAVASFMILVPWEEG	AARYFLVAGQMWEEG	AAGSVYMYGEYWEEG	AAGDWTYDCSGWEEG	AALCSTEFEMLWEEG	AAYMLELPYKAWEEG	AALWEMASLSGWEEG	ALRSPRSSYPHRSYG	ATCQYAAYLWDLSCG	AHGSFNLSPSVLKHG	AMEPYRHVTTPNAMG	ASVHFFDCSSNRASG	AQPYLVSCPCPFSYG	AAKVRINVVLRWEEG	AAEELGGICQNWEEG	AAIARVGIDLAWEEG	AAEKHFSYCGAWEEG	AAVTRVMDSLGWEEG	AAFLGMPVRMAWEEG
AASSWTTVAMGWEEG	AAYHGSFTVLVWEEG	AARRRSVVYDWWEEG	AALLSDTVCRSWEEG	AAYISVDNLMHWEEG	AAWRCHPSMRSWEEG	AASSWTTVAMGWEEG	AAPYKYDVMWAWEEG	AALAPGYCDGSWEEG	AALVNSLVTLGWEEG	AAWWQECQPLGWEEG	AAFIPSRNIGGWEEG	AVRTRGPLQQRCCSG	AFRLDSNGESLSELG	AHLAVFLPMSSLVSG	ARSYMRIAPVMTCHG	ASNSFRRSGSVAQLG	AGYHRQGSSSQCRVG	AANLFALCLPWWEEG	AAYQVTPVKLAWEEG	AAQTKCPLITQWEEG	AAMKKQRCHHSWEEG	AALRARSNLRFWEEG	AALLTYTDHLAWEEG
AARVTEWMVMGWEEG	AAMYDDYCVKAWEEG	AAYSSCRSQMSWEEG	AAVGGDCNQLAWEEG	AAYTESMSCAAWEEG	AAYNDHPAVRAWEEG	AARVTEWMVMGWEEG	AAMWSERTARCWEEG	AAFADCKCLRHWEEG	AAWFSSCETGLWEEG	AAFGSPSGLWNWEEG	AAILKASDQIGWEEG	APDGHGDCYSTWMAG	APPMFAMDFALSWLG	AVYSPSDSLAASLFG	ARLRYDGGVPSQYVG	ARSSFLLAPVRLIHG	AKSYLVFDRTLRANG	AARTRTILKSDWEEG	AAMSDQIVSSPWEEG	AAEACAWISRFWEEG	AASSLTRLSCWWEEG	AANPRHRVPSDWEEG	AAKVGVWPDRSWEEG
AACGMALRSHEWEEG	AAVQQGFVMQGWEEG	AATSNKVCLRGWEEG	AALTRMEVSAMWEEG	AAILVEESMLSWEEG	AAFRINEDVAGWEEG	AACGMALRSHEWEEG	AAVSRPSRPIDWEEG	AAIVSWPSHAQWEEG	AAWSNSFALRAWEEG	AAWVGLGSVRSWEEG	AALVPEYSIFAWEEG	AMEPIGMYSWGTDLG	AFEMHHESINIAPVG	AMGIRREGCIMSQEG	ACSPFPFRISSNSHG	AQVPVYTLEIQQSSG	ASTVCMQFSTLAFYG	AAAMVSMHCWMWEEG	AARVKVCRERLWEEG	AAVQRQRSGLGWEEG	AAGTYVLPLTVWEEG	AALKSHPCISSWEEG	AAWSARLNRLGWEEG
AACSVFAQSVSWEEG	AAIRVCTSVPGWEEG	AAVRRDPSVICWEEG	AALSMEGSAKSWEEG	AAVVSDTTNKSWEEG	AAFAPDENCAGWEEG	AACSVFAQSVSWEEG	AALSAMLSVPNWEEG	AASWLHDSTEGWEEG	AAQIYDCSLASWEEG	AAMKIDSSRHCWEEG	AASGLSLAQFRWEEG	AHEEFSQMEMFDHLG	AGFLRPLSMCSTSFG	AGCYPTLLSSPSPMG	ASHTLLLRDPTYASG	ACSFSFIHSPSLFAG	ASFSMDRALESFPPG	AAGAPGHVPMAWEEG	AAWRKTNSHFIWEEG	AAACRFEVLQKWEEG	AAVVNKHTGVGWEEG	AACNKWRTTSGWEEG	AANLRIMRSLRWEEG
AAAVLVWFGAMWEEG	AALCGSNCMLSWEEG	AALDMTGDRLHWEEG	AAIVTEHSNYGWEEG	AALGGEVSILAWEEG	AAWVRERTAMHWEEG	AAAVLVWFGAMWEEG	AAFWADHTAAVWEEG	AALVLEEACLSWEEG	AAIDTASSLLTWEEG	AAWRCSPPILGWEEG	AAVTHEVNCAVWEEG	AHPFQSLYCTIPFLG	ACPMISSQGNPPVGG	ATELALDVDSCCSNG	ASPYVFSLTSKCYAG	ATALFLPEVSLISYG	ATPCVLRWDSNSLGG	AAVSTSCLYLSWEEG	AARSSKVPVHDWEEG	AAMVKNTCLLGWEEG	AAIVGRRSWPMWEEG	AAIWSQNTHKSWEEG	AALVNMETVMGWEEG
AAIRTRIRSVSWEEG	AAFSLDFSRSCWEEG	AALQREELPFVWEEG	AAQYRRDTTPLWEEG	AAFLPHANQMSWEEG	AAFVSDRTERSWEEG	AAIRTRIRSVSWEEG	AALGQPLGNTKWEEG	AAFLCIGDTISWEEG	AALGCCPVARSWEEG	AAWITLETLEAWEEG	AAVCRDDTRLAWEEG	ARLEFFIFPCYRLLG	ARRQISWVSSLAPLG	ADVMGLFLCSTNLQG	ASQVFHRSPVFRSPG	ASPFWQMGSLYPRLG	AFASDYPFLNDKVPG	AAHVMSEERGSWEEG	AAPTVEYFRTLWEEG	AAEMSRVSGCGWEEG	AASLRIRQCGDWEEG	AAMHGIAAMRCWEEG	AASLRSWRSKAWEEG
AANRESSVDFPWEEG	AAYASLPSLYLWEEG	AAVCLDRCMLSWEEG	AAFKGAPDAACWEEG	AAYRDDPTPFAWEEG	AAFLPIANMEGWEEG	AANRESSVDFPWEEG	AAEAMLTVQLSWEEG	AAWCDEFSPVAWEEG	AAWYEVDVPVSWEEG	AATDFRWMNTHWEEG	AALHGDIGCRQWEEG	APSFPFLIAAEIDFG	ALINIWLTRCNPPLG	AQMLDSLARMESSMG	AGLLSFQRNCGSLSG	AGSHCRYSLLASNAG	ARVMKMDNHRAHFAG	AAGQNVLLVVVWEEG	AAKRVVCLRYSWEEG	AARPISGVGPCWEEG	AASALYCMPNVWEEG	AADTGGYTCGPWEEG	AAMWQRGIRACWEEG
AATLATVIVWRWEEG	AAFRLSGDLISWEEG	AALGLRYDATVWEEG	AAYSFSRDPVAWEEG	AADWLMAVNQCWEEG	AALLKDMTLRQWEEG	AATLATVIVWRWEEG	AAGTWFTSLLTWEEG	AATFYAFPNLGWEEG	AAFCPIHNNFAWEEG	AAYGSAWTQRAWEEG	AAYTCVNSESSWEEG	ASGMMLSAFSLVYCG	ALCLCSFVSYIGPRG	AVNVLHVARNPSSHG	AGTYYYQPNTHHCLG	AGPLSEYYHVTNCLG	ASSFLRSNPSVQGFG	AAVTCRLTRRRWEEG	AAYMFLRSSTKWEEG	AANTDWSCGKLWEEG	AAGGEVQCRLWWEEG	AACRPSSLRMVWEEG	AAGRYFPDLMAWEEG
AAPRCLIRSCPWEEG	AAYLLVPNAQVWEEG	AAWYNDPCPYSWEEG	AAWRLDTSVGAWEEG	AAFRGSSGLRAWEEG	AAFSLDRCALSWEEG	AAPRCLIRSCPWEEG	AAQDSLVFHMLWEEG	AATLTDRNIRSWEEG	AAIKSTESNPVWEEG	AAFMPNGVPMAWEEG	AAFSNLRSTNAWEEG	ALAAFWRATFFHDIG	AAHYSWIPNTLCLLG	ARAGYRPYLDNAMFG	AGWLNLLSDVTSLDG	ATGLFKADCSLSSLG	AKRLCPSFGRDATVG	AALFSSPFFSMWEEG	AAAQCKCSGTSWEEG	AASGFEDGECSWEEG	AAQLEIRPGRSWEEG	AALLRASDKKCWEEG	AALTPLSVHLGWEEG
AAFLVACLVWTWEEG	AALMAEETTWAWEEG	AAYQRDWSHICWEEG	AAFRADCGCFSWEEG	AAYKDGMSNLSWEEG	AAWYKQTDVLSWEEG	AAFLVACLVWTWEEG	AAVYELFPVMTWEEG	AAFLCQSGPMGWEEG	AAFTCAPCLANWEEG	AAYLTVRPMESWEEG	AAFEYTGCSANWEEG	AGRCRVSGTPRIVRG	ASPWRYTLSLSSLSG	ARTTFHLLHDSCSFG	APPFSLITVPMSYQG	AENSFYSGLNLLSWG	AASYLPCSIPSGYEG	AASIGAMSRPVWEEG	AAGSLIVAVTKWEEG	AALESRPTWMGWEEG	AADKVVEGVESWEEG	AASEISLWHNFWEEG	AAGEIKRLSSCWEEG
AAYASSNLAVGWEEG	AAFLSEESNHVWEEG	AAYNCMPCANNWEEG	AAYPLDPSLCQWEEG	AAFSRSVTLGSWEEG	AAFRCDLSPKSWEEG	AAYASSNLAVGWEEG	AAWHLTLTPTMWEEG	AAFVVDSGHLTWEEG	AAWGGMSALLCWEEG	AAWNSQSVFASWEEG	AAYVVEGLGRSWEEG	AWFVDIWNMSVFHSG	AARHSQWKQVSAHPG	ANRAFVLENSANFSG	AYWGTPFACDASFMG	ASQFRDASNLWAFHG	ARQFVPDLSIMSWGG	AAWESGWNSIAWEEG	AAGVNFSALRDWEEG	AAYLAYPTRVGWEEG	AAVQNIRTNHSWEEG	AAMTLRSRVNRWEEG	AASQVWPSRLGWEEG
AATNRRFRNPIWEEG	AALRQVCIQSAWEEG	AAGPWPSDLRYWEEG	AAMFSDRNACGWEEG	AALRQGFTNAGWEEG	AAFVYDLALHAWEEG	AATNRRFRNPIWEEG	AAFEGFTIELGWEEG	AAMVCDQTQIAWEEG	AAFAGTTTNLHWEEG	AAYCMDAESYAWEEG	AAERYELSLSSWEEG	AGFMLFMRVKTCVPG	AGSIRMLTDTLMIHG	ASLPVISNACPAYSG	APTHMRMLSIPRCFG	AASISRSSSFVCMVG	ANVARPMAFQQNCRG	AARRTTRLCQFWEEG	AAWEREFERFLWEEG	AALTERGNRLCWEEG	AAVESSTSIACWEEG	AAMVFYGTYPNWEEG	AAIGVFPSHMMWEEG
AAYVNLEWKLLWEEG	AAFSNVEDLYGWEEG	AAYLSSFNCPGWEEG	AAVTSLTSCRSWEEG	AAWRSSPGNLAWEEG	AAFVFERTTPEWEEG	AAYVNLEWKLLWEEG	AAPVVWDGSLSWEEG	AAWVSDVTEGRWEEG	AAWKSDTSCINWEEG	AAYLSCDAWGSWEEG	AAPTCDSVWLAWEEG	ASNIAVRPVLLYWTG	ARRELLADKTNTNGG	AAPFDGSRTMWSLAG	ASWFLPDHSSWQFNG	APLTYSAIAASSSFG	AHSFLMATSFRSWGG	AAHVMGHSQGPWEEG	AALMGRFMFDHWEEG	AAPPVCQCVMLWEEG	AAMSGVNTFLCWEEG	AAMATWQTFPCWEEG	AAIHGRSPRLAWEEG
AARPRSLHLYLWEEG	AAYLFEVTSSHWEEG	AAWHKGSTLDSWEEG	AAFGGTDDCSSWEEG	AAWVGEIDLLSWEEG	AAVVQQCVVPAWEEG	AARPRSLHLYLWEEG	AAFRVESAPSNWEEG	AAFELVVSSQAWEEG	AAWQSVTTDKAWEEG	AALKGVAPLRSWEEG	AAYGSEAACLSWEEG	AFKIMLSPSPLKLLG	ALSPVLKDCSRYSVG	AGMTDEVVMKSEETG	AVSGMFLTDISMSPG	ASASSVTFFMASSLG	ACGLWLDTSLCGYPG	AATYIVDLMSHWEEG	AANRLARGSTEWEEG	AANYRIGMMGSWEEG	AAMLSYGNLLGWEEG	AATSHWPSILHWEEG	AALQDWGNRHAWEEG
AASPDCTYAGLWEEG	AASWTNCMVVSWEEG	AALRISLSARGWEEG	AAFSCEAINRMWEEG	AALLRCTTPLSWEEG	AALVLDMTLANWEEG	AASPDCTYAGLWEEG	AAISPVINVAGWEEG	AAWLSAPSQRSWEEG	AAMRSESTRIGWEEG	AAFESSACLYSWEEG	AAFLPDVVRNCWEEG	AVHRVWCFESNPRTG	AMDFLDVSVMNASIG	ARMCMILEQSLTHYG	ATSGGSRFVRSPVMG	ASLPLYSAFNCLSGG	ADTVCRLQAASVPQG	AAIAWMCALFDWEEG	AALCGPYFWMYWEEG	AAEELGGICQNWEEG	AAICSHQTKLQWEEG	AALISSSSIHGWEEG	AAFSCTSVLYIWEEG
AALKSAFTGLIWEEG	AALLPFMYSTTWEEG	AALSLESTVLSWEEG	AAYAPMGVPTSWEEG	AAMEREPSLRGWEEG	AAIRMQVSNCCWEEG	AALKSAFTGLIWEEG	AALSPQSLVLGWEEG	AAYMSSRDPLSWEEG	AAVGSCVSVRSWEEG	AAYCCNANALAWEEG	AAIMRDQSVYCWEEG	ACSNVVLLGHVSGLG	ARSTMIFMPTRPFFG	AGVAPSFLLDKMFFG	ARWTLGSTPFASFLG	ASVAFRRFDNLLAYG	ANVFEGQLNALTPGG	AAGVEGHMGVIWEEG	AAMSRIGILTVWEEG	AATSPCVLSGDWEEG	AAIMSQVDVRCWEEG	AASTVMWPSRVWEEG	AALRVWHVPHMWEEG
AATCMICLNLHWEEG	AAPRFRLWARVWEEG	AAFLDSCSVMAWEEG	AAEYKLDCLVLWEEG	AAFVVNSDIPSWEEG	AAFVGILSEFAWEEG	AATCMICLNLHWEEG	AAGSDGNVRIMWEEG	AARFKIETSPAWEEG	AAFRVTSSPSVWEEG	AAYHKDNSRPSWEEG	AAWMLDCSMESWEEG	AALSLCYSNKCSGDG	AHRLRNIWVNAVSLG	AASSSDLLRFIESSG	ADSHRFLSGSTPLFG	ALRDHSWCDDLSSLG	AEFNCQSSLHSPIFG	AACSADTLNTVWEEG	AAWGSSYRWCSWEEG	AAGYTNITIARWEEG	AALARQKIPLCWEEG	AALSHMGVRMGWEEG	AAQMRVWSSFFWEEG
AATNLPFQYRVWEEG	AAIANEQVVLAWEEG	AAFSNSHNLWSWEEG	AALRLELSMSSWEEG	AAVSPCYTLDSWEEG	AAFLECGNLCCWEEG	AATNLPFQYRVWEEG	AAQTKLISESGWEEG	AAWLGQRDCFSWEEG	AAFWPMSCARLWEEG	AALDKMDLMKCWEEG	AAVVGDFPSLSWEEG	ACSARRWTFASLCYG	AASLRLPIRLQRNCG	AARCHGMYSLMSGQG	AYAVFSSDILAYGDG	ADESPLWGMTFHVLG	ARLMPDPAQRSRHYG	AACNVFHFSDRWEEG	AAFNGFVLQSVWEEG	AARMTMYPVRRWEEG	AALEIIKNYPSWEEG	AALTAHHVHNAWEEG	AAAIRMFQMQSWEEG
AARLAVRDGHHWEEG	AALYRIPSIRTWEEG	AAYQSMNAIVQWEEG	AALNSIENNPCWEEG	AAWTIDSTYPCWEEG	AAYCGQDTSMAWEEG	AARLAVRDGHHWEEG	AADYLSDISACWEEG	AASFEIMACPHWEEG	AAFLSCPSGQMWEEG	AAYLQIWTPRGWEEG	AALSRCPSEIQWEEG	APMFLLITTVSFVCG	AHVIGIDSAVGIVYG	AQSSILTVQNDAAVG	ARSDYNEYRLVTSSG	ASIRSQDTQRLWFNG	ASNWVYTRTNCALSG	AALGVNRGQYFWEEG	AALWANVGPNRWEEG	AASLQRLGQVRWEEG	AAEIFLENYPVWEEG	AAQIKYWRNRMWEEG	AAHTVWPNRRAWEEG
AAQALWTRRSVWEEG	AAFDRSTPPLSWEEG	AALRGSQSITAWEEG	AAADWHLMHTNWEEG	AAWEEESSCVSWEEG	AAFEPTLNALCWEEG	AAQALWTRRSVWEEG	AAFLSVPSLLSWEEG	AAVCNTRAMMGWEEG	AAFIWEDSGKAWEEG	AAQAFRMCNSAWEEG	AAFSVQPAVQGWEEG	AICMRSMAGCDFSTG	ASEASQIHSHSTNMG	ASATHNRYKSCLVHG	ARSMFRMGTVAARTG	AVHVTSAHARFRYGG	ADSFFTSLASPYSKG	AAFIAYRDGPRWEEG	AARTCVRQNSVWEEG	AAWSSAYKLQCWEEG	AAHRWMGCADVWEEG	AAGEIFGKLSTWEEG	AAIVQQLTWGAWEEG
AAYSTDPRFLNWEEG	AAFSVDDSCRGWEEG	AAWCLDPVNSGWEEG	AAIFRDPTPLGWEEG	AAFINMRIDHGWEEG	AAFEYMPTESLWEEG	AAYSTDPRFLNWEEG	AATCTLCDHVTWEEG	AAQYDTDVSLSWEEG	AAWRSQCCRQGWEEG	AAFSSTWAQMAWEEG	AALTRDTVLKSWEEG	ALLYRSVSQWLFHTG	AFPLYYMEGSPPDTG	AEYLVPMFLQDAVFG	ARMSFTRLATSLHCG	ATHGIHNFGLMSNPG	AGLESDCNAASSALG	AASQIPMAMHSWEEG	AAGQSEEYETRWEEG	AAETQHGFVVAWEEG	AAGLSMRTMLSWEEG	AAVVEMVPALSWEEG	AAENLMCWTSRWEEG
AACYGSCYFFWWEEG	AASYTSDVSVGWEEG	AAWLSTTDCIGWEEG	AAMSLDLSVSGWEEG	AAFSCSKSALCWEEG	AAFLGDESPSCWEEG	AACYGSCYFFWWEEG	AADFHLTACLVWEEG	AALGSLKCLSSWEEG	AAYGMIPSLMLWEEG	AAWCQVDGVSSWEEG	AALAIDTVCGSWEEG	AGIKACWWLPCLAFG	ADAMCHNLFSVSTCG	ASSGAESLLYHPALG	ASRFRSQWNLRNHIG	AWCMQFWLMRYDPKG	ARMRIEKAIAAGDWG	AAFGCTSRVSEWEEG	AAPSSRAVAVIWEEG	AAAQCKCSGTSWEEG	AAECWYSSFALWEEG	AAVCRSWRTHLWEEG	AAESLRLFPNMWEEG
AAWVVPRIAYDWEEG	AALLPTSVNYLWEEG	AALRVDSNQVTWEEG	AAFMGTKNAFSWEEG	AALLADSSVTSWEEG	AALSKDRVNLQWEEG	AAWVVPRIAYDWEEG	AAFSSHGCLVAWEEG	AALSFFLSFRLWEEG	AALLFDSSSSAWEEG	AALIECSSLSVWEEG	AAVGFDPVLPCWEEG	AVGFSAAEDRMTDIG	AWIWDPTVAIKCSGG	ASYRLSSCPFSLNSG	ANEDYQPRFLSISTG	ARTFAVLRTNLASIG	AKYFDQNNAGSFLDG	AAFCTLTTRKQWEEG	AAADHVASLREWEEG	AAQFCERVFPDWEEG	AALIQQRLQCMWEEG	AAMSYKRDHSCWEEG	AAVNQLSCAPAWEEG
AALSCPPKFRGWEEG	AAMVIDAVPSSWEEG	AANSYGVMSSLWEEG	AALSRENGQMGWEEG	AAEIVSCNDMGWEEG	AAWGRDSVALGWEEG	AALSCPPKFRGWEEG	AASMVAMPLWRWEEG	AALNWFPTCTSWEEG	AAYLPSSNSGQWEEG	AALSGMDSTRSWEEG	AAFRVEGLNRAWEEG	AGRLLMSELMYLPSG	AVLGDLVSAGYLGIG	AFLCEQVVPMWRMHG	ASEYLLSCSLMGNLG	ADFVPYRNLRMRSFG	AKEFSGMVPLCAYTG	AAYTCGQVPHDWEEG	AAGHRERMECTWEEG	AAMNPWFVSRGWEEG	AAMELNNMFSWWEEG	AAVMKHQGCKSWEEG	AAMNRLHVQVGWEEG
AASARLLVTFYWEEG	AAYSREDTAGAWEEG	AANFFRSSDNPWEEG	AAYSSCRSQMSWEEG	AAYVSSGSAMSWEEG	AAFNSLPVQWAWEEG	AASARLLVTFYWEEG	AAPYIFTGNMYWEEG	AAVKPSSNLYHWEEG	AAYRHSSGLLGWEEG	AAFFRQATLVAWEEG	AAPTRDSTCSAWEEG	AYMVSDRSHGNLQFG	ACRSFTPIGVYLHNG	ASHFETISTLLSFLG	ARECISGFRQSVNMG	ARLTFNIDPAVLGSG	ASSVFLRGKNPGQLG	AASHNGTESRYWEEG	AALNVKAWLVWWEEG	AADSVECCVSRWEEG	AAVVLAPTRIMWEEG	AATPGVSTTWEWEEG	AAIVTRKDRLMWEEG
AACRYCSGMHPWEEG	AALVYNHDNSSWEEG	AAYMDMSTLPGWEEG	AAVRRDPSVICWEEG	AALRVAQTPMAWEEG	AAWEGAVTEKCWEEG	AACRYCSGMHPWEEG	AAFWVDLSGRSWEEG	AAFRQSNNVLLWEEG	AALTVDRSVGLWEEG	AAIEGVASLEMWEEG	AAFGSLQCLVGWEEG	AALSRRPLLCLDSSG	AVDYLPDFLAKSLKG	AIGVSDNWLIMQSLG	ARLWRSNFTLCTSNG	AAAFRRAHSVIAYHG	AAAHQSVWFYCNTEG	AALACLWHSGCWEEG	AALKTRPSFIGWEEG	AANVSRDMSILWEEG	AALVARPSILVWEEG	AAVSKRPVWLGWEEG	AAYSKWSNTLSWEEG
AARDIIDHCLVWEEG	AALGHEDSCNSWEEG	AATRSMTNFYAWEEG	AAWRWDRCLTSWEEG	AALVYDLSSFCWEEG	AAYGCMRGSDLWEEG	AARDIIDHCLVWEEG	AAVVTVEYRCGWEEG	AAYSILPTSSVWEEG	AAVDAVGTCPCWEEG	AADVFVLTGSPWEEG	AAYNPDLTVLSWEEG	ADFQPLTNDQMILTG	AGQSPSCITMHALSG	AHILRMPVIPMSKNG	AENGSLYHTCLTEMG	ADRSYILMETNLING	AGSDDLLRFDLSCIG	AASRPLLGTGFWEEG	AAKNNWVCTEEWEEG	AASCDNRFDHPWEEG	AARPLKIWHSQWEEG	AAVTLHPIHHHWEEG	AALSSWQVRKQWEEG
AASFQVFASAWWEEG	AAMLLDTSVAGWEEG	AAYRMDCTNASWEEG	AAFSPVISVECWEEG	AAFDWDFSPSAWEEG	AAFAECDSLLSWEEG	AASFQVFASAWWEEG	AAFSAFPNRPNWEEG	AAVENVGSMACWEEG	AASQFHMMASNWEEG	AAFLSTVSLRAWEEG	AAYKGCSGLTAWEEG	ASRQCVDEQIRENVG	APPASLMSAAVVLVG	AGTLETFHPGLNMGG	AHEFKHSVNSHAFLG	ANCGYTKMGSPYSNG	ARSLRNSFSLMINHG	AAGRLTRQVCSWEEG	AAARVSHLRLLWEEG	AAIQGYPCRISWEEG	AAPDMICGMRIWEEG	AAQFKVWPMRSWEEG	AAMINFDTNHCWEEG
AAIYSASQLSHWEEG	AAVLREKTPQVWEEG	AAMWSERTARCWEEG	AALTSMVVDSCWEEG	AAFTLSPVQKAWEEG	AADVFVLMNSCWEEG	AAIYSASQLSHWEEG	AALTSLPDIACWEEG	AASIAPMANCGWEEG	AAWRASGSLMLWEEG	AAMLSCTTYKAWEEG	AAYDRDRNPLGWEEG	AVPPITAVVSGGYPG	AGSLVRSGTYFHIYG	AVLADFALSNALSNG	AFYVRDTSIEARYHG	APYVRDTVNGQMFTG	ATFIWDVTLQGIGIG	AAHSRVPWTNYWEEG	AAKRQISGFNRWEEG	AAEMLGLYFETWEEG	AAERGVISWQSWEEG	AALVKKLTNVCWEEG	AAMRMAGTMPSWEEG
AAVLGPGAALFWEEG	AARFEIISNVSWEEG	AAFDRALPVYSWEEG	AANLWIETNSCWEEG	AAWVRMDVQGMWEEG	AALTFEATLESWEEG	AAVLGPGAALFWEEG	AAALYSHARLAWEEG	AAFSTITDLAAWEEG	AAYIRNSVGTCWEEG	AAWVREPSMRCWEEG	AAYSRVSVQRAWEEG	ANYLLPCASRHSHTG	APGSYMASLTACHRG	ARFFIEKDASAMMFG	AQMLDSLARMESSMG	AFYDQVRLSRIGLVG	ASKPYVYCQNGGSSG	AAGFFTMKMGHWEEG	AAITVSRLGKPWEEG	AATDFCADAGTWEEG	AAINGLNTFSVWEEG	AAGVLRNHGLRWEEG	AALNHKDVRPAWEEG
AAPRLSVLSRYWEEG	AALLSDGDVLSWEEG	AAFVSQSVSSSWEEG	AAAHWASDSVPWEEG	AAFRTCASLSTWEEG	AAWSSAFNLVGWEEG	AAPRLSVLSRYWEEG	AALEIDACGNCWEEG	AAVSNEASLRSWEEG	AARFQCDTDGAWEEG	AAWVLDTERQGWEEG	AAWVDNLSLICWEEG	ASFTVNTLYGSLTYG	ASVVSIDCVSRGILG	ASSMYFADTCYLFPG	AEVARGVNAWSCNSG	ASSYVAMLSEIRGNG	AAHIRSGGGPIILSG	AALWSVTMQRWWEEG	AANSEKRYRSKWEEG	AATVTGWERGFWEEG	AAPLCMVGRRNWEEG	AARGLSYRQTLWEEG	AATTLMRNNRCWEEG
AARQVSLTDHRWEEG	AACEKDLTPLSWEEG	AAISNTLNHGSWEEG	AAFGNSHAVMMWEEG	AAFDLDDCSYGWEEG	AAFVVDRPLSSWEEG	AARQVSLTDHRWEEG	AADTMFAEITNWEEG	AAFTIADCKSGWEEG	AAYKSQWNLISWEEG	AAYDCSPLGGAWEEG	AAIYSTSNPSAWEEG	ARHSDCLARSTTLKG	ARYPDKAFLYNSVQG	AGPILSMMQTLFVIG	APPAICPALCVHNMG	ASELTIRAMGIPYCG	ASTLLRAITQEHYVG	AATPPHNVTMYWEEG	AAWHSVGTDKNWEEG	AAFNGFVLQSVWEEG	AALDKSNTVVCWEEG	AAHNVVTVQDTWEEG	AANDVLTSVTTWEEG
AAMFPRTWMLVWEEG	AALGFSDRPPFWEEG	AAHFALDPSLAWEEG	AAYLSSFNCPGWEEG	AAEHRDLSVQGWEEG	AALYELSLNACWEEG	AAMFPRTWMLVWEEG	AAFDSIYLPKCWEEG	AALLLEDCAQGWEEG	AAYRTSWSISSWEEG	AASIAMDRTPCWEEG	AAFQALSIEQCWEEG	AFMESDKALNGLASG	ADSNGPFDGASTVRG	ACANWLKRPSSVSYG	ARAGYRPYLDNAMFG	ARSFSWPWISDLSCG	AGLFRSEGSCRMSRG	AALVWRQRVTRWEEG	AASVLSRGMGSWEEG	AALIKGGLHGSWEEG	AAVLQVRVTEAWEEG	AALIRRNGRLHWEEG	AAMSGWVTTPMWEEG
AARLMRDTHAVWEEG	AAWYQVFWLSSWEEG	AAFQLVNNSACWEEG	AASGWFQPMGVWEEG	AAYHQEFINSAWEEG	AAYRPMEVLDQWEEG	AARLMRDTHAVWEEG	AAYRLTLTPGAWEEG	AASPFTFCHNPWEEG	AAFVHVRSDRAWEEG	AAWCGAPVNVGWEEG	AAEVSCNSLKSWEEG	AVINVSHHRSPYFSG	ARWLAATGTYPFMIG	AGKYTSTKNVWTPLG	AASSFIGTDSRLVLG	AAFLRDSSSRAADIG	AGEVLLPAVSNPCAG	AATTVYTGARTWEEG	AAGTDLELEASWEEG	AAEVLWCPSESWEEG	AAMSRRKSWAAWEEG	AAPMCWPNSHGWEEG	AAIHRRPTNEGWEEG
AALLYSYWYSRWEEG	AAFRRSPVNSGWEEG	AAYLPAYSVCSWEEG	AAWLSSHSPLAWEEG	AAHMLQMESTSWEEG	AALRCASVPKMWEEG	AALLYSYWYSRWEEG	AAALRILSLERWEEG	AAMLGQSTNFSWEEG	AALRGERSALLWEEG	AAQFLCGGSNMWEEG	AATGFSSDCSEWEEG	ASTHATRPTVMPHIG	ARSSFQYSRSFWPSG	ATRGTLLLSPNSFPG	AEYVNHRSNRPSEIG	AAPASWWSSCRSSPG	AQRPFLSVRSCMGLG	AARPAIPFKSNWEEG	AAACARLLSLIWEEG	AASQHEFMVICWEEG	AAVRRGKVAPVWEEG	AAALRSWPLWTWEEG	AALFRRWPTAVWEEG
AARCVHYMSVLWEEG	AAVNLTPTELAWEEG	AAYRRSLNPPCWEEG	AAFFDAQSSPGWEEG	AAFNSINDPVAWEEG	AAFLRCPSRLGWEEG	AARCVHYMSVLWEEG	AASMQFSSMRTWEEG	AAWSNLLPCPAWEEG	AAGTCPSIERVWEEG	AAYVDTRSLPSWEEG	AAYIDCYSSASWEEG	ASPLVAGTIYHRLRG	ALSWERNSNSSRSLG	AKWWTLVDAVSLSSG	ASPFFSRSPNRMSNG	ATSIMNTDCSLSSLG	ANYRSFGTPHGKCPG	AAISSFVELGSWEEG	AANLREDLDFFWEEG	AASVGSVECVRWEEG	AAMTECDDLNYWEEG	AASSKVLMCENWEEG	AALIAWSNQIGWEEG
AARSMEGVPYVWEEG	AASYRTAWNEMWEEG	AACDYDRTMRGWEEG	AACNFDRSCSCWEEG	AAFLVMDTNNSWEEG	AAPAFVALSSPWEEG	AARSMEGVPYVWEEG	AALLNQRVLRNWEEG	AALSGEAVEASWEEG	AALDSSMALAGWEEG	AAWIVDSCPSFWEEG	AAYISVDNLMHWEEG	AGWYNHWLPIRTSTG	ATRVFDSSMSCLYFG	ARFSNCMMPYSYVNG	AVKNESYLCACDLMG	ALYELSECPSARLFG	ANLWLVDITNQSHGG	AALVSNVCLYHWEEG	AAGHHFWLWTTWEEG	AALKTRPSFIGWEEG	AAQRSWVSRVHWEEG	AALDAWPTRLNWEEG	AAVRDFTSLRMWEEG
AAWVWREFTTSWEEG	AAFRVDSSPMSWEEG	AAWHGCNTPFAWEEG	AAFVNSSPMVGWEEG	AAYCRDATLGLWEEG	AAMKLDHSVLAWEEG	AAWVWREFTTSWEEG	AALVSFGTGYAWEEG	AAVLVIVNEACWEEG	AAVVTDMNHPAWEEG	AAMRWDVTEITWEEG	AAYVNHWTRLAWEEG	ATGLCAWAIMEALLG	ARVLSLGNNIAPSRG	AQNFKGIMCDLSHHG	AGVPGYFRDSTARVG	AFTSLNAFSALCNLG	ARYLSHPSCQSFLLG	AAWEPRCNSDAWEEG	AARNYMSCWMGWEEG	AALKSHKSHLNWEEG	AAGCVSRHSSVWEEG	AAPFNIHLANSWEEG	AAIQNRHARMGWEEG
AAQLIVGLHPTWEEG	AASHFRSFPNSWEEG	AAVYELFPVMTWEEG	AAWRVQGTVKSWEEG	AAEVFGYSCNPWEEG	AAWSMDSVLQCWEEG	AAQLIVGLHPTWEEG	AAIGDPSLASAWEEG	AAYYRSVSLDSWEEG	AAFLLDETAYIWEEG	AARFCQDVSLAWEEG	AAGYTGDSVSGWEEG	AMYGHAVYLGVFCSG	AARPSDWWSSLNHVG	ALNEYCYQTPLKCFG	ARMCMILEQSLTHYG	ALKPNLIRRRVNHRG	ACELMLCDRVLHALG	AALTPLDVYFVWEEG	AAADKHVMNAGWEEG	AASRSVSRGRYWEEG	AALGWKSRMAAWEEG	AAQSLWGNQRMWEEG	AAFEIRCGRTLWEEG
AAPLYPVGKTAWEEG	AAYIVSVDPQYWEEG	AAWLSERNYLLWEEG	AAFLDSCSVMAWEEG	AAPYYGMSNLCWEEG	AAFLEDIDCVSWEEG	AAPLYPVGKTAWEEG	AAVRVCPSMSAWEEG	AAYLIASNDLGWEEG	AADVFVVSNSFWEEG	AAWFDTTSLVSWEEG	AAVLLVCSDNPWEEG	ASNVSAKMNSVGPTG	APRTIYGARSLLLVG	AQLRYIPSVCCHLAG	AGSYVAQVISYGDSG	AVPVLPQFLAGRTIG	AACARCYVHGLCHVG	AAELAVFEMSRWEEG	AADAAVKRVDTWEEG	AAVALKGSRLPWEEG	AALVGMTSRLNWEEG	AALKGERSITGWEEG	AADRLYEWRTNWEEG
AAFPRQMRPLLWEEG	AAFSSTCTSLSWEEG	AAGWRIQDTQRWEEG	AAICRNKSPMAWEEG	AAVFQECSPAGWEEG	AAFLLSSTERAWEEG	AAFPRQMRPLLWEEG	AAGSLYRESTQWEEG	AARILSWEVPRWEEG	AACMRSRSALGWEEG	AAYTLVYSDSAWEEG	AAWVSHTVLPCWEEG	AMRRSSRVQHFPLSG	AVFQSEYLGLGNDFG	AARNWNYCPVSLMSG	ANSSLRFNYAMDSLG	AELSVVLLPSLWGWG	ASFLSEHNFMPFMGG	AARIKRTADLGWEEG	AAGDLWAISNSWEEG	AAAFGMSLGGRWEEG	AAPDMRCWNGLWEEG	AAISQKGVVICWEEG	AAPMIRIRRTFWEEG
AAEGISGTLFRWEEG	AALSGSKSLMSWEEG	AAFRVESAPSNWEEG	AAFHSENSLRAWEEG	AALTFELSPLAWEEG	AAYSCDPYACQWEEG	AAEGISGTLFRWEEG	AAVCRDDTRLAWEEG	AAWTNTSPLRVWEEG	AAINRTPVMCAWEEG	AAYEMSRGLTGWEEG	AAFIVEGSVLMWEEG	AWFGRRHLLAAFWHG	ARAAIISCDWGFFAG	ARYSGTATLYSSLEG	ANDSSALWFRSNSVG	AGSFRPYVSTQSDEG	AQYVPLFNSVGAVFG	AAAAMMHESGVWEEG	AADWPRCRRYNWEEG	AAMRVAVTVQGWEEG	AASCLIKTDTHWEEG	AAEIYRWNFPRWEEG	AAALRRVTLKGWEEG
AAMRPMDRRQEWEEG	AAFVCSPSYYPWEEG	AALCGSNCMLSWEEG	AAFSNSHNLWSWEEG	AAFVPGSSMSSWEEG	AALCRSHSNHAWEEG	AAMRPMDRRQEWEEG	AAWALGYLMGSWEEG	AAYTLTNSCIVWEEG	AAPSLLLEVNPWEEG	AAFLEGVSPPCWEEG	AAFSFLDSSLGWEEG	APSQEVKQIDDFLLG	AAIYSSTVGLIACDG	AGNAYSSHRSALCQG	AFGEFLTMPLNPACG	APGHFSFDCSFGQSG	ADIDFKYFMMDAVNG	AAGYEHLTGTHWEEG	AANCPLCIPSPWEEG	AAGRDPRCGDWWEEG	AALVPARVLMHWEEG	AAFQRVSTAQCWEEG	AALRSQNINLSWEEG
AASCPRKSPLSWEEG	AAYVEATPLVGWEEG	AALGRESNMHVWEEG	AAYAVSSTMKGWEEG	AAYRVSLTQGGWEEG	AAYACDHGLRAWEEG	AASCPRKSPLSWEEG	AAVRIYENQRTWEEG	AAYMPIMVLEVWEEG	AAYCVDRVSLLWEEG	AAFNVADSECMWEEG	AAFDCCCDLMSWEEG	ASPSLAHPARCFKDG	AGVIWRSDEGMHVIG	APWYYQLLPCLNVDG	ASATHNRYKSCLVHG	ASDGLFRCDRNTPYG	ASPSAYRQIPVFQSG	AAHSHGLKRWCWEEG	AAHTCEWLHRYWEEG	AAVPYRERNMSWEEG	AALVHHRVHSAWEEG	AAISFHANHVMWEEG	AAMLRSYPIRMWEEG
AACRLLTNASGWEEG	AAPVLSYSFDFWEEG	AAFLSVPSLLSWEEG	AAIVPIPSVRGWEEG	AAFKPGNSLLSWEEG	AAFKDCVTLAAWEEG	AACRLLTNASGWEEG	AALMGSTFNMSWEEG	AALVSHIDPRSWEEG	AALTSMVVDSCWEEG	AAYRVSSPVVCWEEG	AALHCDQGMQSWEEG	ANYSGANIHWYGDSG	ANRTLSWFMMPSFTG	ASLELDISVLSVCYG	ANGNCFWNNRSPLIG	AMFTELRTNAGNPWG	AVVELKSMPVCSSLG	AAMLEDKSVHHWEEG	AACGEVVERVMWEEG	AAVSTVRMRQVWEEG	AAVRCSVNHRGWEEG	AACRSASVLRCWEEG	AADLRSWGTRAWEEG
AAWFLLTGGIVWEEG	AARDHLSMYQFWEEG	AAYSGLVSLSNWEEG	AAYLRTKGTIAWEEG	AAVRSELSLVGWEEG	AAVLKTNSSSAWEEG	AAWFLLTGGIVWEEG	AAVNLSLDYMGWEEG	AAFTTSCNACNWEEG	AAFIPMTVSTGWEEG	AAVLQDCTVLQWEEG	AAFLREYCMLSWEEG	AWHSRKLMFRSVLDG	AGFPFSHTSCLSSYG	AGYPAFNWDVCNPLG	ASSGAESLLYHPALG	AYRDCLFSVDNTQLG	AIVSDCPVICIYNLG	AAWTDTNGFYFWEEG	AALSQEGPRKVWEEG	AAGALRGRVTLWEEG	AADYCVRTARNWEEG	AAPQQWVDRLSWEEG	AALIRWSSLDCWEEG
AAVAPTWCTGSWEEG	AARSVRLEQTLWEEG	AAMLGIETSCSWEEG	AALLRVASECGWEEG	AAHCVDPTLMAWEEG	AAFVLTGSARGWEEG	AAVAPTWCTGSWEEG	AAFASASGVYRWEEG	AALSSMSCLSAWEEG	AALCLMSTEMLWEEG	AAFKPFTDNMHWEEG	AAYRRCDCFVGWEEG	AAMLAHFCNSGFVSG	AGESYRSGGSVIQMG	ANPIYGEMLPNMSSG	ASYRLSSCPFSLNSG	ARSDGYRYFSNIQMG	ARLVLFEETFLGYPG	AAVIKERVWICWEEG	AAKERIWEFFLWEEG	AAGMNVYFMRSWEEG	AAIVKTVCLQSWEEG	AASLKRHSVHLWEEG	AALHPWQTFSSWEEG
AAISLGCTSSKWEEG	AAYRHSAVSVSWEEG	AAYSAASALCLWEEG	AAYMDMSTLPGWEEG	AAMERQQCNLSWEEG	AAISIQSTVCSWEEG	AAISLGCTSSKWEEG	AALSVVYESSVWEEG	AAYDYQRGSLAWEEG	AAFRLVDTLSAWEEG	AAFNRTSDMLSWEEG	AALFEIGSNLSWEEG	ASVFPVTVRAWHIEG	AWFNDPTVFSDPLSG	APYVGTFSGISLNSG	ALPPINMGLVNVAHG	ANLAPWWALHENLLG	ASEDGYRSDSVPKCG	AARLKFGRYRRWEEG	AASRGIKAKVLWEEG	AAVNRLNCLYLWEEG	AACVSSNTHRGWEEG	AAVASHKSWPMWEEG	AALADFSNCVGWEEG
AACARTGGHLVWEEG	AAFVPCLGLGLWEEG	AAFLSEESNHVWEEG	AAYRMDCTNASWEEG	AAFRSSQSHLCWEEG	AAYNGDMVPLAWEEG	AACARTGGHLVWEEG	AAFLPCDLHFGWEEG	AAFVEERAIRMWEEG	AALRGMAVKNSWEEG	AAFGTMYSVCAWEEG	AAFECGLALTAWEEG	AIVRTLFWCNFTLLG	AGGTGTTYRRFNNMG	AARDQCKYRVSFAQG	ARSAGQFVIVPASLG	APDDMRSFYSDSSLG	AADSKSYVLAGNLHG	AAMTCIWKTLVWEEG	AASNGYSSGAGWEEG	AANGVGDRYSHWEEG	AANLRCGGNFHWEEG	AAICSTPSRIGWEEG	AASSLVMWPSRWEEG
AAPVFSCGCWLWEEG	AATFYEMTAACWEEG	AAPYIFTGNMYWEEG	AAFRGITSNGGWEEG	AAIRSHPAVPGWEEG	AAFWPSNNLVGWEEG	AAPVFSCGCWLWEEG	AALVRFGNSVSWEEG	AANSVCVPCRTWEEG	AAYCGMPVVCAWEEG	AAARPERDLLAWEEG	AAWKCDSGWAGWEEG	AASHRNSVHPISLIG	ALVLSTLAPHVSRKG	ATFVLDGQNSRTLPG	AHTLVQMPVHVHISG	ADVRMEYNTCLSYNG	ASHPFVRDASISLRG	AAPSRPIELLGWEEG	AACINRRRIRVWEEG	AAGHAILVHPTWEEG	AAILGKEVHNNWEEG	AACRLCGLLVRWEEG	AALHSWPSPRSWEEG
AATRTWILRIFWEEG	AAFGSTSGKMSWEEG	AARFTNCLTNSWEEG	AAIVFDKVLLAWEEG	AAYRPVSCLSSWEEG	AAWNYDRVLMCWEEG	AATRTWILRIFWEEG	AAVFRSEREYTWEEG	AAYTSFSVPCCWEEG	AAVRTAASNGGWEEG	AAVLDNANLFCWEEG	AAFEFSLTVPAWEEG	AYYRGNCWSGWTANG	AVDLHHLLVTMASNG	AGQMRTIRVMPIQYG	AHILRMPVIPMSKNG	ALNSLKFGFSLSPPG	AGHFSSSNSLLCMEG	AARGAFQPVGKWEEG	AAGALGMSNTDWEEG	AASLKTWNNRRWEEG	AAGRDVVGFKSWEEG	AAVVERSTNNAWEEG	AALTDWSVRRGWEEG
AAILINYLHTWWEEG	AAYLRIVPLASWEEG	AAIRNIHIPSAWEEG	AAFVSQSVSSSWEEG	AALVLGNCPSNWEEG	AAVDCDTTNLTWEEG	AAILINYLHTWWEEG	AAFLPDVVRNCWEEG	AAFDHSDNAYGWEEG	AALCTDYTSNSWEEG	AAVHKDFTCRCWEEG	AAYLYDSALECWEEG	AAYTSGCLTCPSSAG	APTVILNLDASSSVG	ARWPSVGMFSLMSNG	ASLLLDASMSHRLNG	AGLSSILLDMPTMMG	ALLDGRVIQPNSNYG	AALHTGYRWQLWEEG	AAYIRYECAFNWEEG	AAYMNVSLTCRWEEG	AAVCRKISFVGWEEG	AAVANWKSHQCWEEG	AAMRGWNSLEQWEEG
AAYMRSEDWACWEEG	AALIPEVSFKGWEEG	AAWLGCVVNLAWEEG	AAFLRSSIPLCWEEG	AAVVHEGNTRCWEEG	AAFVDDDALTAWEEG	AAYMRSEDWACWEEG	AALHKGSNSCSWEEG	AATLEYSINLGWEEG	AAFFLDRSLLGWEEG	AAFTYEKQSLSWEEG	AAYCVSLNPSTWEEG	ALCRGVSVTVLYCFG	ANFSSKTVMDHSCSG	AAGTYVRMHGRVGMG	AEWRVGRTLCQEYSG	AGSSSFLLLDRTHTG	AQPHPYKCMRSSFSG	AAARISPRNVEWEEG	AAVTRSCLNFVWEEG	AAHTCEWLHRYWEEG	AATKGFKGMKSWEEG	AALRVHKNEGGWEEG	AANMWESRRSMWEEG
AAGLACTINVRWEEG	AASDLITLCCGWEEG	AAFQDSIPVKAWEEG	AAHFALDPSLAWEEG	AALNVERTVLAWEEG	AAYRTCECLSSWEEG	AAGLACTINVRWEEG	AAYYNKREQGKWEEG	AAWFSSCETGLWEEG	AAFFDAQSSPGWEEG	AAWVITPCNLLWEEG	AAVADVRSEICWEEG	APFSKHLLHVDTVSG	AFHHGFDYYVDSGHG	ALESTSYSNIFSPFG	ADVLTAGYRHSIVNG	ACSYSSLGNYFSFSG	ARTFRRWGSQIGYSG	AASASQQFPLDWEEG	AANNGMSWQARWEEG	AATERYWAWVYWEEG	AAPRHWKDRRGWEEG	AALRGVDTRYAWEEG	AAIVERGSRMCWEEG
AAFRYLWTSVRWEEG	AAYISSTNDCGWEEG	AAFQAEKTCRAWEEG	AAYLPAYSVCSWEEG	AAFRTQNAILGWEEG	AAMMLDTNNEGWEEG	AAFRYLWTSVRWEEG	AANTFLTESTYWEEG	AAVSRDTVAASWEEG	AALSLESTVLSWEEG	AAFSCEVGIPSWEEG	AAYVPIRSLPGWEEG	AGYEIVCTGPTTCPG	ATGSFVPDLDSVLTG	ASVTTDSSNEAYLVG	ARIATVSADRTCVCG	ATSSLFLRDLPCYPG	AEFRYVLTNSSLCEG	AAHTWNGAVKLWEEG	AANTLKLNPGIWEEG	AAFYRKANEQNWEEG	AALTQHRSYLSWEEG	AAIKEARVMGSWEEG	AALRGWPSMITWEEG
AAEKLYRVALFWEEG	AATPSTDHSYRWEEG	AAFIPLSTISHWEEG	AAYSYMDISTCWEEG	AAWFPVASVESWEEG	AAYDITPSFLAWEEG	AAEKLYRVALFWEEG	AASSHLPLDTFWEEG	AAWIPALSQMMWEEG	AANCEAIVPASWEEG	AAFSKMSMNLCWEEG	AAVKLDSNCPSWEEG	ARTRFNYGLLWIASG	AFDLWSVSDCLSSRG	AREWTRACTVPEKNG	AGKYTSTKNVWTPLG	ARQVFFPIVSNELYG	AEGYFHHCDSSQSLG	AADIQDYCSSEWEEG	AANMCLLAGRNWEEG	AACHSIYLARAWEEG	AAPLWVFENQLWEEG	AALRGRLNQEAWEEG	AACGVFTSHRGWEEG
AACWDKACWSLWEEG	AARQGGSQVQFWEEG	AAYRLTLTPGAWEEG	AACDYDRTMRGWEEG	AAYGLASSMQAWEEG	AALRGMTSCVSWEEG	AACWDKACWSLWEEG	AAENYDNVPKMWEEG	AAWHQALIPRTWEEG	AASSYRIASGFWEEG	AAWSISGSVRHWEEG	AAGIRCMGFAGWEEG	ARAPCLILLYIEVLG	AEVSSVMSCPAFLVG	AQFFCQDSSSHYFMG	AAPFLLMPLNYHYTG	ADLSTHTYASLTNLG	ASAPYRLALSRVGYG	AAQGWLLAYLFWEEG	AAFRDHKLVKFWEEG	AAIMSFNSWPAWEEG	AAVMRRTSSCGWEEG	AALSSVPFLAWWEEG	AAYNIWPTRMGWEEG
AAADAGPFHSFWEEG	AAFRGSSGLRAWEEG	AAFNGALNIISWEEG	AALLRAVSPGGWEEG	AAYLAEGSQIGWEEG	AAFVMDSIAMSWEEG	AAADAGPFHSFWEEG	AAIELADCNAGWEEG	AAYFPLSSMMCWEEG	AAFMPGITVLQWEEG	AAFDLSDSFSMWEEG	AADCCLDFVCCWEEG	ATRPCCPIRRTSRPG	AGSFVQFQRCHSPFG	AEDLEYKRVLVMRPG	ALDARTYNPFGVNSG	ASALSDFKRLLAKYG	ASSEYVIDRPAYIFG	AAPHNMEDQASWEEG	AARTGGNTRDDWEEG	AASDVSGRLNRWEEG	AALHRRSINYGWEEG	AAFRSVRTNRGWEEG	AARWTLENLQKWEEG
AALDQQCQYKTWEEG	AAYKDGMSNLSWEEG	AALYRIPSIRTWEEG	AAWHGCNTPFAWEEG	AALKLESTLGGWEEG	AAMYRMDTSLGWEEG	AALDQQCQYKTWEEG	AALLGSYTEFAWEEG	AALNTGDSVRSWEEG	AALFVKMDSILWEEG	AAWTSLHTARCWEEG	AAFLACESDRVWEEG	AKRYRKRVSKQSMIG	AWPHLFLRTSSINQG	ALQLAPLLRTPSLIG	AWVCDTVNSSSQALG	ANHSFALCGSINTPG	ARYPPRLVYIRHYQG	AAHMMRSFVFIWEEG	AAVWPVKCQSQWEEG	AADIIHDRGECWEEG	AAPTICKTNLGWEEG	AASKIVGRPVHWEEG	AALHNCPTRPGWEEG
AAVVMLLDLLTWEEG	AARMFMSLGSVWEEG	AAFNSETSLIPWEEG	AALAGVTCLSGWEEG	AAFIPFGTSIAWEEG	AAWQSLSDNHCWEEG	AAVVMLLDLLTWEEG	AAPYLTPNKERWEEG	AAFCPIHNNFAWEEG	AAPVMMSVPCAWEEG	AALVRETSWLGWEEG	AAVLCSGLIVAWEEG	ALLVFLWDLVLCSIG	ATTEWMELSCCPVPG	ANLTILNSVVWHSQG	ASYFLDVQNGLGYHG	ATNAYACMRPLAHFG	AFMGDSPALSWLKNG	AAWSVSTSHKNWEEG	AARTALVVEQQWEEG	AAVQGNSIAYCWEEG	AALRYRDVQLVWEEG	AAVGHMFCSQGWEEG	AAMRVHPTYSNWEEG
AAHLYPHNSAQWEEG	AAWVSNVNNMAWEEG	AAFSVDDSCRGWEEG	AAIVDSSSAMNWEEG	AAYQRSPSIRSWEEG	AAFRLVESQRAWEEG	AAHLYPHNSAQWEEG	AAVRTDGCSGGWEEG	AAFEGNRPPLPWEEG	AALRGSQSITAWEEG	AAYLLENCVSVWEEG	AAICQMSPLSHWEEG	AIAMLQVSTIWHPRG	APWLCDSLYLKSRNG	ASGQMYHNMRPCVCG	AVLLQASSMHQLDRG	ACEEFSSLLTSLHFG	ASSLPFICMDGPLSG	AACPNMSSSAEWEEG	AAVSGKQEIIGWEEG	AAPAQRRGYDSWEEG	AALQDWPSKSGWEEG	AALMARNNRNSWEEG	AASMYWPTRFQWEEG
AAYTAVTNCCWWEEG	AALRVSSAMSSWEEG	AAVRVCPSMSAWEEG	AALSSEAGVASWEEG	AAMSKCAVLRSWEEG	AAFRSTDTVLMWEEG	AAYTAVTNCCWWEEG	AAMLGYNVENSWEEG	AAIQQMVCPVLWEEG	AAILMLDANLCWEEG	AAMYQYCPTVLWEEG	AAWRGATSCTLWEEG	ATAGCFFHMRWLKGG	ACPACMSFCLLSVMG	AATEWYRGSATNVLG	ARFSNCMMPYSYVNG	AFPRGRYIHMGAAYG	ANAWRLMSNSLAFTG	AAFHMLYSAWSWEEG	AAAAIYIHYTPWEEG	AAINWQYSSPYWEEG	AAQGIRLSGTHWEEG	AAIKNQRTLGSWEEG	AASFRIKQTYHWEEG
AASLACGNLPVWEEG	AAWLDMLSLVSWEEG	AASYTSDVSVGWEEG	AACVCANDKVLWEEG	AAALSFSCCESWEEG	AAFVIDPSVIGWEEG	AASLACGNLPVWEEG	AAVRFDTSYSCWEEG	AALSCMPCNMGWEEG	AALRIATTLGCWEEG	AALVDSESMCSWEEG	AAYCLDRPCLGWEEG	AAPLADPGIVAYRLG	ALVHHRGHLGEIPVG	ANDSTYLLPFVSSFG	AQNFKGIMCDLSHHG	AQVLRLQSNAWAFSG	ARLGMRNAVTCQSWG	AARLGPPNRIWWEEG	AAGIKWLANMGWEEG	AAFGRCPTRGLWEEG	AAAISFPNRIGWEEG	AAVSQRRAQIGWEEG	AALCCGRTQGCWEEG
AARSCPFLMVRWEEG	AATRDVVLDLSWEEG	AAPDHSTAIHCWEEG	AAVTWSTTNHMWEEG	AADFVVMDMVPWEEG	AADIFADSCAAWEEG	AARSCPFLMVRWEEG	AAYGNAGDAYGWEEG	AAWGGMSALLCWEEG	AAIRSSPDPFGWEEG	AAMARSRCPRGWEEG	AAWTGALSVLSWEEG	ARIFWSQILYCMFVG	ADRVPKHSYMNCNNG	APSYRYVLMSANPIG	AETFHYARTLTGCIG	AENNILLAPCALSYG	ASRIRLQSSCAGFCG	AADNDKRLQLGWEEG	AATRLWMRWTRWEEG	AALSCWAVAEDWEEG	AAIGKRCPRMGWEEG	AAGPPFRKRNRWEEG	AAPAVRRVHMAWEEG
AALVSCIWLDVWEEG	AAVFRHDSAGSWEEG	AAYSREDTAGAWEEG	AAFTVEPVVSHWEEG	AAFSKDPSILCWEEG	AAFHAVPSVQNWEEG	AALVSCIWLDVWEEG	AAVLRDSGCRSWEEG	AAFAGTTTNLHWEEG	AAIVDQVAISCWEEG	AAFWREESSSGWEEG	AAVNRMAVQAQWEEG	ASSSPTREVLPFDYG	ASLGSFFVIWHISFG	ADTIQFLAIDRNLLG	ASSMQSVSRDLSLYG	AGSMWDLVNSSTSIG	AQSCPPSYASAMNLG	AARSIKFQWGVWEEG	AALDESGAKETWEEG	AARTETCDVSMWEEG	AALSCGDIRVSWEEG	AALVQMQTRNSWEEG	AAFNLQKTHWAWEEG
AAFRGWHMFRPWEEG	AAVYHMDALAGWEEG	AAFVCDFSPCVWEEG	AAYTISSITNQWEEG	AAFDLEIVQCGWEEG	AAWSGDSTLQVWEEG	AAFRGWHMFRPWEEG	AALQGFKVDRLWEEG	AALWVQGLIEFWEEG	AAFRGLEVCGGWEEG	AAFVEFRSPAAWEEG	AAWNNIGINQMWEEG	AVGPSLHLPALSTRG	AVLSNSSVFIGVTQG	ASEFSSCLNLVPRPG	AWHLTPNSLSRVRNG	ANVSYACMGADSHLG	AQFVGDSSECSRHGG	AAMMVSDIYSAWEEG	AASETTTARNMWEEG	AATQLWVCVPKWEEG	AAVWSLTPSCGWEEG	AAVSKKSNLMAWEEG	AADLKIHVVRGWEEG
AAKYVRPRHSWWEEG	AAPERRDCCSPWEEG	AALVYNHDNSSWEEG	AALVRMDSNVLWEEG	AAFQINGGFTQWEEG	AAFRDDFSASGWEEG	AAKYVRPRHSWWEEG	AACPKAAMGQRWEEG	AAWFPVDNTNGWEEG	AAFRSAGCASYWEEG	AADWLRCAASPWEEG	AAFTITRTPFSWEEG	ARCMVELPPRRNTLG	AGIHGRFLFVGSNVG	AGSPFCHDLTLKSTG	ANRCPTIMRDSSHPG	AHESTFVHDFLCNSG	AHHLTYEGSNPAVSG	AAWTGVSGIFIWEEG	AAWAQMWRSRCWEEG	AACESCECQRSWEEG	AALGQWEDVVAWEEG	AAVHEEVSQLSWEEG	AAGVVRNYHNRWEEG
AAEEGCALLRIWEEG	AAVKSIPSLPGWEEG	AAFNAGATVMSWEEG	AAFLSVPSLLSWEEG	AAVGSLNCVHLWEEG	AALQNQVAILGWEEG	AAEEGCALLRIWEEG	AALRLELYLRVWEEG	AALMASKSPGCWEEG	AAVQRESMVKAWEEG	AATDSFNNCLNWEEG	AAYCVDVVTLAWEEG	ARIGFQRAARDDCFG	AFTPLTFYRSSCLRG	AERRMSFCIDPLLIG	ATPYKPVGSVPNRSG	ANSFTLMDSLASDIG	ANLFWDHSPHARYSG	AASCTNLLPNLWEEG	AAHPRRRRRCPWEEG	AAGECYNPLLWWEEG	AAVVRKVASRGWEEG	AALNRVRVNQCWEEG	AAVMRAAVRRAWEEG
AAFPSLMVWPLWEEG	AALPCLPRWGIWEEG	AALGHEDSCNSWEEG	AAWDSQSVLPAWEEG	AATLSDMSMMCWEEG	AALVQENSWLGWEEG	AAFPSLMVWPLWEEG	AAFLVGESVCGWEEG	AALSRMDPMYSWEEG	AAFRTQWSALSWEEG	AAFANQSPLACWEEG	AAIHKDASSFSWEEG	AGWNPLQSTLCSVNG	AQQPLRCLPVSSSNG	AFCWSQDRNQLSSLG	ASSLLSPDNTMLSTG	ATNMSSYQVNMNSPG	ADFVFMPNPYGYRNG	AAVRIDSYRSCWEEG	AASSVFLRREHWEEG	AASLHVMCTLEWEEG	AARQELGMQTTWEEG	AAVQRQRSGLGWEEG	AALRSKSALISWEEG
AAISGDRDLNSWEEG	AAGGFEVMADMWEEG	AAYTSGMSLTGWEEG	AAFRLSGDLISWEEG	AAFAPVSSNLAWEEG	AAFRGMPNLISWEEG	AAISGDRDLNSWEEG	AAKTDLGVLKWWEEG	AAFYPMIGGRGWEEG	AAVVSMNACACWEEG	AAYSYSRNGNCWEEG	AAEFRLSNCRIWEEG	AATMPCTVHVRYVLG	AYPSILRGLPNCQSG	ASDPRFYMWQANFAG	AVNRCGPFTYMKSPG	ACSSVSTYSFDRSFG	ARGFIVQLTPLGVKG	AAGCIDPTPAHWEEG	AALMGVSIWAQWEEG	AALKKWCGNWQWEEG	AAVKYRSTREGWEEG	AAPNIRVYPTRWEEG	AALRGWTARPMWEEG
AAERFWSVVYRWEEG	AALLADSSVTSWEEG	AALVVSRSARSWEEG	AAFLADTSCFRWEEG	AADFYDMGSLCWEEG	AAYTVQNSTLSWEEG	AAERFWSVVYRWEEG	AAILEARTNLGWEEG	AAELRYMRAMGWEEG	AAHFALDPSLAWEEG	AAYDLRAQLNPWEEG	AAVIRLPSLVAWEEG	AVLNSLRHSTQDLQG	AGPSLLWESNPYCAG	AGVSLSTYALLGSLG	AECDNSFRMWAVHPG	ASIISDRSILSENAG	ANTPLVYERSCAYDG	AALFMVIEALSWEEG	AAMVRMLKTSEWEEG	AASCSLGLFRVWEEG	AAMVRMESRRVWEEG	AAEVVKLFRSHWEEG	AALNGVCVNQAWEEG
AAGVWGSASLAWEEG	AAEIVSCNDMGWEEG	AAIMCESNLEVWEEG	AAWFPIGPCVSWEEG	AAWSSDRNWVSWEEG	AAIELDVTLMSWEEG	AAGVWGSASLAWEEG	AAWLDVRSTGMWEEG	AASFKQLMNALWEEG	AAYQALPCLQGWEEG	AASFRRDFSCIWEEG	AAWLVTYSPMAWEEG	ALSLRMLCVRFMEHG	ARSLTLLNFQRSEMG	ARYLSHPSCQSFLLG	ATKFLAYSLNPTSYG	APSAFQMMCGSKAPG	ALGDVFTLESNSLQG	AAEMCIAWADRWEEG	AAPPGTDRTVKWEEG	AAVWPVKCQSQWEEG	AAPKCQPTYLGWEEG	AAFVVYPCRIGWEEG	AALQEFPTRRHWEEG
AAAEHSRSCFQWEEG	AARGAGNSVSHWEEG	AAMLLDTSVAGWEEG	AAFGRAQSLSSWEEG	AALRSSESEYCWEEG	AAWVAQRSNRAWEEG	AAAEHSRSCFQWEEG	AAYAGTFNPQGWEEG	AAWRSQCCRQGWEEG	AAFLRSTGSLSWEEG	AAYWGTGSARCWEEG	AALRGNVDCPSWEEG	ALMPDKGYAASICLG	AQFSLCPNSISYANG	AHSNFGIFSGLVCLG	AARSPSIALSGSVLG	ACPYMPMRAGLSIIG	AGHIKLFEDAFAVKG	AARDMPSPAIEWEEG	AAYYAPVVHYLWEEG	AALIQHSNLWAWEEG	AASCGGHGKMTWEEG	AALESRPTWMGWEEG	AALHSWPVRNSWEEG
AAWLARSSLTAWEEG	AASVVYNLGRQWEEG	AALVQVPCCHAWEEG	AAVRSDRTEPAWEEG	AAFRYAGSASSWEEG	AAFYGTDDSVGWEEG	AAWLARSSLTAWEEG	AAFQVDFFGISWEEG	AAYGMIPSLMLWEEG	AALWPCDASLSWEEG	AAVVSCDIVPAWEEG	AAFGPCTNAVVWEEG	AFFIFFRYLSQGHCG	ARPLSYRILGSSSPG	ATYGFQVNDLASFLG	ATTRLSRSVSPPCDG	ATSSSMVRIPSILCG	AYSGMLSVVCNNLSG	AARSLPIWWHFWEEG	AALERRGFMMDWEEG	AADADFSTRNMWEEG	AAPVLMMLNSFWEEG	AAYLAYPTRVGWEEG	AADGNWTCKRRWEEG
AAPMSGRPNIIWEEG	AAQSGTISMLYWEEG	AARFEIISNVSWEEG	AAFQAEKTCRAWEEG	AAGSIKCMGTLWEEG	AAYWSDPISGAWEEG	AAPMSGRPNIIWEEG	AAAVYKSGPTFWEEG	AAYVRSMFNQAWEEG	AALQPDWVAPMWEEG	AAMVPAGTSASWEEG	AAVARDPCLAAWEEG	AVSCTTLGSCPPRLG	AHSHFRSMMDHWSVG	AEYAGIAPLQFLLVG	AGYPAFNWDVCNPLG	AGNFMRMPCQYGHFG	ASSTPIQCCTWVNAG	AAAFRLGFDGMWEEG	AALDVEKLSLGWEEG	AACMSYTVCGGWEEG	AAISDMRTLRTWEEG	AALTERGNRLCWEEG	AAMECFRTNYGWEEG
AALFYWMRHRIWEEG	AAVYEAGVSVAWEEG	AAFQTCNSLQGWEEG	AALVSQCNAWSWEEG	AAIEGIPVQRCWEEG	AAFKCMSSPRAWEEG	AALFYWMRHRIWEEG	AARLSLGQRDYWEEG	AAYLPSSNSGQWEEG	AAFRVESAPSNWEEG	AALVPLDTVSCWEEG	AAYDALPVFMAWEEG	ACSSMLTSLMVHDSG	ARYTFQHSRFAIDVG	ASHLDTYELEWSQFG	AVHSRKNFLRDTACG	AWSDSSFVRMLSVKG	ACRPNTFSTMNYPDG	AAPDVPGYHLMWEEG	AACRRLHVSRTWEEG	AASIKVWRSNMWEEG	AAAGSVCKKVCWEEG	AANYRIGMMGSWEEG	AAEIRSMCARLWEEG
AATFVGSVSFLWEEG	AAEIRLVKNLLWEEG	AAWVSSTSSLSWEEG	AAGMWLDAASNWEEG	AAFFADSSVQAWEEG	AAYCSQVVNLSWEEG	AATFVGSVSFLWEEG	AAMSKMEALGGWEEG	AAWYRDLSNGGWEEG	AASYLGEANVSWEEG	AAMEGLATVTCWEEG	AAFSRDVSYGSWEEG	AFRHVQGVMRYLVVG	APMDILNCNTSVRIG	AGPYMALGSLSALVG	AYSHLRSGTSLRCFG	ASWSLVSDLAVYSYG	AYNNIVPAWVLCSTG	AAAFQDPGRGAWEEG	AAGPYIMGSRGWEEG	AAEVYHPCPVFWEEG	AALNQARSPHGWEEG	AAIGLMQNMVSWEEG	AAAVRMRTLYAWEEG
AAPSGCDERGDWEEG	AAIAPQGVRLHWEEG	AALLSDGDVLSWEEG	AAFANGRDVVAWEEG	AAYLESGNPLGWEEG	AAWSDERTLLGWEEG	AAPSGCDERGDWEEG	AAFLGSPLHKAWEEG	AAVGMDFSPVGWEEG	AAYLTERCMDVWEEG	AAFLGSTNRVVWEEG	AAYLVSPPEHCWEEG	AALVKWTYSFDDRVG	AAYLHCSNENVSILG	AGRIPLFTAQDSLLG	ASHCFMMQQTCLIRG	ASVHTQYRYDTSVYG	ARKSPGSFHIASSFG	AAMMEKAFWNCWEEG	AALYQRRRMAYWEEG	AALCKHLTMTMWEEG	AAISRWAIRTEWEEG	AALVSSVNRRGWEEG	AANLSCMNTYTWEEG
AACYVKLGHEQWEEG	AAYENVNSMDSWEEG	AAWLDTEVSLCWEEG	AALNEVGTLRSWEEG	AAYMGSNVPLCWEEG	AALRHDLNCKAWEEG	AACYVKLGHEQWEEG	AAAGIRPEPVLWEEG	AAYQWMPIYNNWEEG	AAMLRDLGLGSWEEG	AALKRGPVCPAWEEG	AAYMWHPVQLGWEEG	AFFGRLNISFWTKIG	ALDLQSALTLPHSYG	ARAAQTYRIALNSCG	ARWPSVGMFSLMSNG	ADLEFGFVNTLRSYG	AGSYRQCDRKWGSIG	AAIPKACPRLAWEEG	AARQIDTARVFWEEG	AASAPYCHLVGWEEG	AALSFRVHRTRWEEG	AAPVLMPSLRMWEEG	AALASWPNRLGWEEG
AADISCTIFKYWEEG	AAVARDTSKKAWEEG	AAFDRNPSLFRWEEG	AALYRIPSIRTWEEG	AALMYDTSLQQWEEG	AALRLDDTMFGWEEG	AADISCTIFKYWEEG	AARGYVVRHQRWEEG	AASRLDRAVQCWEEG	AADYLSDISACWEEG	AAAEMMFEGTLWEEG	AAYRPVSCLSSWEEG	ASKQNRRHSVRLSGG	ARFNYSVSPSTTDAG	ALTSSPSFVFAPSTG	AEIVEFQAMEALLVG	AVQMVVLDRTLAMFG	AFDHITHDMSCMQKG	AASAVYLKDKRWEEG	AAWQFIDRYRTWEEG	AAWKKQSARIGWEEG	AALHPMSSKAAWEEG	AAQGLSNVTCFWEEG	AADDSLGDWSCWEEG
AACSRLCLLYCWEEG	AAPWTEMGWSSWEEG	AALLGSKAAVGWEEG	AALDRDRSMMAWEEG	AAWLPQGIIKGWEEG	AAWFMDSCPPGWEEG	AACSRLCLLYCWEEG	AAYKRSGCVAHWEEG	AALRGHPSLVNWEEG	AAASLRAMNCPWEEG	AAFLVDSNLPCWEEG	AALTADVSVTGWEEG	ACLPRSWLWSPIPGG	ASQLAALSDSLSVHG	ATYTMDFSRWSVGVG	AAGTYVRMHGRVGMG	APPLDNQIRTMASNG	AQGVCRLMTTEQSLG	AALETVWLCMDWEEG	AAKVVNLTYSRWEEG	AANSVLGLRTHWEEG	AAMSRVLISHSWEEG	AAPTFVCCAGSWEEG	AALIAMPCRSAWEEG
AARGYGCVMERWEEG	AAVCLLWLTGQWEEG	AAWRPSSSSFSWEEG	AAFSVDDSCRGWEEG	AAVLREKNNLSWEEG	AAYYWDASMPGWEEG	AARGYGCVMERWEEG	AAFDCCCDLMSWEEG	AAHILEGTMSSWEEG	AALRKSTSLGSWEEG	AAYLVDTAQDTWEEG	AALSSDVAVLGWEEG	AVTGHTVRSTVPSIG	AHRDFYACDPIMSSG	AAYTGLLHLESSSVG	ARYARSDSLLGAVFG	AAFFENNVLASIPMG	AVYHAVDSCPGFYVG	AAVYHSKALAVWEEG	AAVGNGKNCRRWEEG	AAPVLVLCNVNWEEG	AALSKLSSQQTWEEG	AAMDIAVSRYAWEEG	AAAEKMALAPVWEEG
AALTLHCLKDKWEEG	AAQHFAVVGTLWEEG	AAVDMDPSPRGWEEG	AAVLLDFNARMWEEG	AAFRQEVNVKGWEEG	AAWAPEMNPCAWEEG	AALTLHCLKDKWEEG	AALHCDQGMQSWEEG	AAYSRTTCPWAWEEG	AASFSCSTNMMWEEG	AAFTMSPCWQAWEEG	AAYVPSYACLGWEEG	ARFVMERSVIPTHYG	ASCDWVQSSSVSLTG	ASRSSHICCINSILG	ARDARNRLRLDPSLG	AQVGHKFVGAPAICG	AHLWSEMSCLQRHNG	AARGALMTNLVWEEG	AASFGSTTRNVWEEG	AAVMRIPTRTGWEEG	AACTDETDSRWWEEG	AADELHLWQNRWEEG	AAMRVVPNNRGWEEG
AAQGGKLDDLLWEEG	AALTLCPCFTCWEEG	AASSWGFEGSMWEEG	AASYTSDVSVGWEEG	AAWRMQFSPSCWEEG	AALALDPSISAWEEG	AAQGGKLDDLLWEEG	AAPNWFCGNLFWEEG	AAFLRSISARSWEEG	AALCAQTSLSHWEEG	AAYRDSESRGCWEEG	AAMCPATVPMCWEEG	ARGIFLRGYTPSHIG	ALSPSVMMMRSLYPG	ASATWRHMVSMYHCG	ASFSFVVDLSASQSG	AHFPFGVASSACSNG	ATGMFNAFTNQCHTG	AAVYFILQQCSWEEG	AAAGDALKLNWWEEG	AAVDYCMRWRPWEEG	AAVTRSLAFHAWEEG	AANNIRMWRGNWEEG	AAVNNWMGVVGWEEG
AAVGPVELQVPWEEG	AAFKCQPVASSWEEG	AAWNMDATLCEWEEG	AAYGRSGSMLSWEEG	AAYVEEYGNAAWEEG	AAVRIEKSVYSWEEG	AAVGPVELQVPWEEG	AATFDVMPSVHWEEG	AAYIRNSVGTCWEEG	AAPASPCRELVWEEG	AAWRPMLPASLWEEG	AAWTGLRDLRCWEEG	ACCSLSTRLFMTRLG	ATLTWEMVQISQWTG	ASRSIDLIPVNLSRG	ALSIDSSNSCLLAWG	AMCWPATYSIVGNIG	ADSVPPIWQGCLNNG	AAVGFWNKEMVWEEG	AALRKSMDHIDWEEG	AAFSMKGNIKEWEEG	AAFRAMPGSNLWEEG	AALGSHNSLLNWEEG	AASFKMVNRLCWEEG
AAESYAASRVCWEEG	AALVGLSTNSGWEEG	AAFRVDSSPMSWEEG	AAFNISSSEAGWEEG	AAYSLDGINSCWEEG	AAFCNAPSQKMWEEG	AAESYAASRVCWEEG	AAYKDGMSNLSWEEG	AAWLGSTTPHLWEEG	AAIARSRTGLSWEEG	AAFLNDRCLAMWEEG	AAYYVMDPVCPWEEG	ASRELGRLIFMFRSG	AAPESVWYVDSVHTG	APGAYQVVQSLLGRG	ALTYGCRLQGCTDNG	ALNPLARFSADTTLG	AVWGADYRFFPSILG	AAAFSSALLDLWEEG	AAYSSCGPQSVWEEG	AANMCLKADYKWEEG	AAIIGCHSRKGWEEG	AASEFHGTVCCWEEG	AANSLVSWRTRWEEG
AAAAGVRWYRGWEEG	AALRATSNQLVWEEG	AASHFRSFPNSWEEG	AAFDVLPSVVGWEEG	AAVSYQVSVPAWEEG	AAFVKTPDLLSWEEG	AAAAGVRWYRGWEEG	AAFFPRPGLRGWEEG	AAYKSQWNLISWEEG	AAFDALGTVTAWEEG	AALAMVPDWGYWEEG	AAFAGSGSCLMWEEG	ALVWRPLCLYVIIPG	APQFYTTISPNKSSG	AMQEMATERCEYSVG	ANASLQYSMHHSPPG	ADYYWSDAQFAFNSG	ARRLCSQVAIMSRLG	AALFERDCNYGWEEG	AAVSCGQRNYDWEEG	AAIIEKGTWPGWEEG	AAMRSRNALLGWEEG	AAQIKYFRNVLWEEG	AALRVRGDLMHWEEG
AAFSLHQRGSYWEEG	AARTDCSSTVYWEEG	AAFSSTCTSLSWEEG	AAMLLDTSVAGWEEG	AALVRMDVNACWEEG	AAFLSMIPAVSWEEG	AAFSLHQRGSYWEEG	AARGFAPDASLWEEG	AAFIRSACNRAWEEG	AASLNCASNLVWEEG	AAVQLEGNSGSWEEG	AAFREIVVNTSWEEG	AWPPSFHMPCTADTG	AFVSHTSNMMSFYRG	AYSGQSLLRSDVCLG	ANDSTYLLPFVSSFG	ASCDYYLACLRRTNG	APNFVMISSNDHWIG	AASKHAMWLSNWEEG	AALSREGFRLGWEEG	AALSKFSNHLAWEEG	AAPIGLLSWSSWEEG	AAVIHQVSRISWEEG	AALSRHTCFRGWEEG
AAVVPIHSSYYWEEG	AAPFYIGSPNRWEEG	AALSGSKSLMSWEEG	AAWFPVRTNLNWEEG	AAFVMETVSECWEEG	AAYVSAVNMGAWEEG	AAVVPIHSSYYWEEG	AAWLDMLSLVSWEEG	AALRFDSTFRLWEEG	AALRCEADEVSWEEG	AACLWDVNMHAWEEG	AAWDVDGLCHAWEEG	ARPSHHLDSSSAGLG	AFSVFSSPQSNSPYG	ARLMRLVSPTYVLFG	AGSVLSADLSSLGMG	AGLDFTWMTSLKAAG	ARIIRRDSPAVCING	AANLLRLDTRRWEEG	AASQNMVWKEYWEEG	AAQKGYVVRRAWEEG	AALHSRLTNSCWEEG	AALCEKRVWIGWEEG	AALVQRTCEMSWEEG
AAACLFHRRVTWEEG	AAFVPGSSMSSWEEG	AAWGNEVNALGWEEG	AALFRDSNIYSWEEG	AAFRFEASHYGWEEG	AAFRPGLCPLAWEEG	AAACLFHRRVTWEEG	AASRCVTNLHSWEEG	AAELVLDLTMGWEEG	AAFLRVMPVRSWEEG	AAWVSVPGSYCWEEG	AALLVDETLVGWEEG	APRWQTYELATCLMG	AISDPFYHSDVNHGG	AAFCLCPNVVGSFDG	ALAVFEYDVSGHAYG	ARLTLCGMSTSLSLG	AYQLVIESNVESFNG	AANRPRVCTEGWEEG	AARYRLQFILWWEEG	AAVNPSTVRGSWEEG	AAGNDVLCGFSWEEG	AAEWGIRHWPVWEEG	AADVKAWLNLAWEEG
AAQWALSKLCLWEEG	AAIRPDSSLLAWEEG	AAYVEATPLVGWEEG	AAYRTLDSVRMWEEG	AALEINRSVRAWEEG	AAYRSDCSVLGWEEG	AAQWALSKLCLWEEG	AAWLLEPNLGSWEEG	AAYVPMGNKFGWEEG	AALLNQRVLRNWEEG	AAYRHASSISNWEEG	AAFGRDGLSRCWEEG	APAAGSSRKVFRNMG	ALSRLNSVSAVRSFG	ASSPRALFRHLTQGG	ARVMVSMLENNLSLG	ALLFELSTSAPVFYG	ADFMEMQSNRSPFFG	AAAFRGFEVWRWEEG	AANVVLHVQIYWEEG	AASSKVRRISAWEEG	AALGRRGTHTGWEEG	AATQLRLWTNRWEEG	AAVLIHPVQLAWEEG
AASGYFSSELVWEEG	AARFPLNNYHGWEEG	AAVTRLENNFAWEEG	AAMEWDSSELCWEEG	AAYRDISDVGSWEEG	AAWLSQDSLLSWEEG	AASGYFSSELVWEEG	AAQSILILKSLWEEG	AAHIVFELEKNWEEG	AALADYNVMINWEEG	AAMVMCTDNSSWEEG	AAFRCDLTRNVWEEG	AYAILVRLDQLIATG	ATWYVPAQSDPWSMG	ANYRRTSSPCHFFVG	AKTTRELYTLSCNSG	ANSKARHNLLIRWGG	AISSIDYRFATVFQG	AARYDRCFGRCWEEG	AALLQEQHGVNWEEG	AAQDQISQMFSWEEG	AALRDWTTLPAWEEG	AASQHEFMVICWEEG	AALKGRVTQRGWEEG
AARSSRHQYYDWEEG	AAIRIEHVVMGWEEG	AAFMPWCDLDSWEEG	AAFNQSWNQWGWEEG	AALVLERSSVSWEEG	AAYRTDKDLSSWEEG	AARSSRHQYYDWEEG	AANVFTKMSPVWEEG	AAFLHDVAVRLWEEG	AAFSVDDSCRGWEEG	AAWRPMGCRMVWEEG	AAFSCVRSNSHWEEG	AVWAWVVRHVVYNCG	ANPLITLLVYTISIG	ASEMVPDYALLSCHG	AFESHLGYQQCMSNG	ASFFRQIRNCYPSCG	ASYHSSVMLDRNLLG	AALCVTEKSLCWEEG	AAEAGPPSSRRWEEG	AALRKSMDHIDWEEG	AAQYVCFWPSVWEEG	AALTGKLGHRGWEEG	AAVRDWHSKVGWEEG
AAERTEHHFPLWEEG	AAISESNYWKVWEEG	AADTFRFMNISWEEG	AAIMRDQSVYCWEEG	AALICDRSYSQWEEG	AALIPSINPVAWEEG	AAERTEHHFPLWEEG	AALTESTGLRCWEEG	AAWVESDTQSHWEEG	AALVGNPSLPAWEEG	AAWVISGSVAMWEEG	AAVIRLQSCSAWEEG	AVTHHHRPAFILLLG	AIIVHDRITLSAPSG	ASTLPYLPGGTAVCG	AFSGRAPWKKSWAGG	ALDPCIIVDNGVLSG	AEYARCNSLPAYHLG	AASHGCTVVMEWEEG	AASWGRKVCIWWEEG	AACNFRLIPTRWEEG	AAGSWNVCQFMWEEG	AAPGIFRMMPVWEEG	AALTAKRTRSGWEEG
AATDCFTDDLNWEEG	AAWWPMFKEVWWEEG	AAWVSTGDSRSWEEG	AALLSDGDVLSWEEG	AALRMDATVCGWEEG	AALLVMHNELSWEEG	AATDCFTDDLNWEEG	AARFWDCPCLLWEEG	AATDRMPSLLCWEEG	AALVPEYSIFAWEEG	AAGWRSCGNCLWEEG	AAVYRVGSLQCWEEG	APPVYQFPSIQWNLG	ALLSPFGYSVSVHTG	ASDLFLVSSSLTGFG	AIDWRSYSHSTTCRG	AIDLSEIVQNCGTNG	ATEYLPDEVYLGYRG	AANDGETWVWFWEEG	AAEVVLCVSGNWEEG	AAGRDPTVSGWWEEG	AAPMKQWPTHHWEEG	AAPMMKSWTSRWEEG	AASSLHFWGSNWEEG
AATLSWDDCWRWEEG	AAVYRPCAGTRWEEG	AAYTESMSCAAWEEG	AAWLDTEVSLCWEEG	AAVWEDATLPVWEEG	AAFHQDMTCNGWEEG	AATLSWDDCWRWEEG	AALYSASSDMSWEEG	AAYFPMMISQCWEEG	AAFLHLENPICWEEG	AAYITDYALIGWEEG	AAFIVDPNTNQWEEG	ATKVKRVGTAHLQRG	ALEGSHEVARFQSLG	AKTRVIRHGTDLTAG	ANRSKLAMDSSASSG	ADSYTLQSSNPSYYG	ALQHNLYIWNASPSG	AATVGFHTAKLWEEG	AATGNPTCLVFWEEG	AATCLLFIPSIWEEG	AALNTFRTLEAWEEG	AAVICGVNLAAWEEG	AALARMPILTGWEEG
AAWFLGERRWIWEEG	AAPVYIKGIFTWEEG	AALCSDFALHSWEEG	AAFDRNPSLFRWEEG	AAWVQDMCASSWEEG	AAVRSEGNCQAWEEG	AAWFLGERRWIWEEG	AAFCLDRTVLGWEEG	AAVFPARTNSVWEEG	AAWESEALCKCWEEG	AAIISEPAVPSWEEG	AASMRGDSSLCWEEG	APKAQKTCDISNDVG	ASLKQYRHDAVCISG	ADSSLCFAKDHSHMG	AGAPRPKWHNDHSAG	ASMVSTDRTFLCTPG	ALVYQSPSFYTPCSG	AARGSRRDSFYWEEG	AAKVGGIVKHRWEEG	AAPSVAFTYCDWEEG	AALHRRVAWRQWEEG	AAVRWCPTRSHWEEG	AAFECWSSVPGWEEG
AASEGYMATLMWEEG	AAIILTSTDQHWEEG	AAVVSDTTNKSWEEG	AADLLSESTLGWEEG	AAYGVSLTPLCWEEG	AALRRECSLVAWEEG	AASEGYMATLMWEEG	AAYVPLLLAQSWEEG	AAPSLLLEVNPWEEG	AAIRRDFACISWEEG	AAWTISCTPVGWEEG	AALVPDFSMRCWEEG	ALNRLPRDCITRACG	ALFRHWPFFVLPLRG	AFSFDLLYTNLGIQG	ASHLDTYELEWSQFG	ASSSLFILDCSLLTG	AADPVLVPDGSILCG	AAGETVGVMLLWEEG	AAESPVSYELVWEEG	AASLRMWANKGWEEG	AALIHEESRKSWEEG	AAPQAWHTFMGWEEG	AALKPRPNCLCWEEG
AAHCLDFSPRVWEEG	AAMGTTLGGYSWEEG	AAAYDIESSFLWEEG	AAFHADLSHRAWEEG	AAFLNDVPSWGWEEG	AALYPARSVQCWEEG	AAHCLDFSPRVWEEG	AARTGDSHSQTWEEG	AAYCVDRVSLLWEEG	AAVCRDDTRLAWEEG	AAFLGTSSMNCWEEG	AAFTVETQLRAWEEG	ALCTTIKPLANIVPG	ALHEVYTRAIRKLYG	AGSVALLPALSATSG	AGFSIDASLQYLMDG	AAMSLSQYSSSILPG	AGVLRRQYTAQSISG	AAESSETRRDMWEEG	AARALRWGWSKWEEG	AAVLKGCTFFCWEEG	AAVYRQRLQDAWEEG	AALNLMSTHSGWEEG	AALSRMEVITAWEEG
AAHSTLDRTYRWEEG	AAHCHIVNSIKWEEG	AALREDTSITGWEEG	AAFLCDRTVDSWEEG	AAVRNEFSIRSWEEG	AAFLATKDVQAWEEG	AAHSTLDRTYRWEEG	AAYVPIRSLPGWEEG	AALVSDAVPLLWEEG	AAFFLAPDPQMWEEG	AAYEQDFPMVGWEEG	AADDWRFVCNVWEEG	ASLVSQQDYFFHYAG	ALPDFHSTTALYGFG	ATHFGPYLQVWSHSG	AGRIPLFTAQDSLLG	APDIVVLILGIANLG	ARGHLRLMSTIRSYG	AALRVSRSNRVWEEG	AAFRVLCSLTGWEEG	AAGIVGWRPLCWEEG	AAGMMRLMRTPWEEG	AAACAMQNRGEWEEG	AATVLFETRECWEEG
AALRQMCYERPWEEG	AAWSPRRSAWGWEEG	AAFRGSSGLRAWEEG	AAFGTQLTQYGWEEG	AALMIDMSLRSWEEG	AAFSSEMTINSWEEG	AALRQMCYERPWEEG	AAYLGSWVLNSWEEG	AAYFRDCTFASWEEG	AALREQNAILGWEEG	AAMRSSQSCAAWEEG	AAFLNAMNPCVWEEG	AAGSSDAQNDFTHNG	AGFSQFHLGSTVRHG	AFGLTNSFSELNWSG	ASRAAFIRDTPLMSG	ANRSSPLPFLCNVAG	AGVLRPMCDLRCFLG	AAKSYNFTKAKWEEG	AALLLKWLCGWWEEG	AASCCRAIYCWWEEG	AAVNKKQGCAGWEEG	AAMRVAVTVQGWEEG	AAMRAWESRAMWEEG
AAILGVQRNAGWEEG	AASTGYGFDRSWEEG	AALRQGFTNAGWEEG	AAEFSADINGGWEEG	AAWITLETLEAWEEG	AALERVDNNLAWEEG	AAILGVQRNAGWEEG	AAIYHASCVPAWEEG	AATLRYDDALRWEEG	AAMTLLGDLNNWEEG	AALLLDCSYQAWEEG	AAFVRVPTLMNWEEG	ASRSCTFLVDYNLEG	ASTCVTPFRFAATLG	ASNLFHFCGNIPSSG	ASGSPLVYLASNSPG	AFLDIPPCSCFNKHG	ASVLDTDLTCAGLDG	AAIDYVKMSVLWEEG	AAVRSRNNVRVWEEG	AAFIGKSSRMGWEEG	AASSLLPWGNAWEEG	AALDNMWSTSGWEEG	AALSRRDSLFHWEEG
AAHNTSRGQIYWEEG	AAVVASARVVEWEEG	AAFVLSRSDMQWEEG	AAYMVCPNSMSWEEG	AALISTGTQLCWEEG	AALECMDSVRYWEEG	AAHNTSRGQIYWEEG	AALGSLLCCCDWEEG	AAYIRHDTGYAWEEG	AALGHEDSCNSWEEG	AAIHGSVSYECWEEG	AADWTCAPSERWEEG	ARISLRYARLKPSRG	AGYSVNYGVPCNSLG	AIDSWMIFCHMNSLG	ADYLVRSNARSFIVG	ACEFLLDLSNLALLG	ASKYSRCWSPISFRG	AASRVCVSMYAWEEG	AAKAVLSDFLHWEEG	AALCTSPSWTGWEEG	AAIRRGTIRNSWEEG	AAVPYRERNMSWEEG	AALRGWQNNPIWEEG
AAGLVKGTCTFWEEG	AAWRASETLSCWEEG	AAIKDDQVSLSWEEG	AALLPDLDCPAWEEG	AAFVFQRTEVGWEEG	AALVVDFSLLGWEEG	AAGLVKGTCTFWEEG	AAQGTNLSLLIWEEG	AAWSLQKVVSCWEEG	AAIMSQTSNLQWEEG	AAVQRSVCIAGWEEG	AALVSQLSNPQWEEG	ASFIRLKVINSLSMG	ARCAIDSYVWAHSPG	AREWMESQIPAALNG	AVHSLVVDASAPSVG	ASSTCANDLSLLCDG	ASSLVPDRSVISTHG	AARLRTQIGAGWEEG	AAVTGRYSDTRWEEG	AAEADILVRRTWEEG	AALSNAPVRDAWEEG	AAVSTVRMRQVWEEG	AAGTQMVYRPTWEEG
AACCFVQVFRVWEEG	AAYRGSFTLKHWEEG	AAVYHMDALAGWEEG	AALYCETNLHAWEEG	AAYCVNLVQLAWEEG	AAFQNECTCPSWEEG	AACCFVQVFRVWEEG	AAEHQFRFLKSWEEG	AALVISDSSKSWEEG	AAFMPEYTLLHWEEG	AATFKDDSVSCWEEG	AAFLTDNCFVSWEEG	ARQRAVLAVTCSPIG	AQDFLNVQSPYACQG	ASLMLDITCGSADRG	ASASLVTMSCEANPG	ANSSYVLMQGFRSYG	AQDHRLFMKSLPNNG	AAVHECRAHGLWEEG	AAGSIETAGYLWEEG	AAIIRMGTANLWEEG	AAVRKRGVLATWEEG	AAWVHWVDQVSWEEG	AALRQMSTHLNWEEG
AATTWLFHQGTWEEG	AAIAIPYCVHRWEEG	AAFLEDCSVAGWEEG	AAFRVSTSDWAWEEG	AAYLLDDCNTMWEEG	AAFNRCSSLPAWEEG	AATTWLFHQGTWEEG	AASSWVMVGTLWEEG	AASGSSPLDLLWEEG	AAPYREMLAIGWEEG	AALFSDLTLHSWEEG	AAFRSSRNMCSWEEG	ASPSHFQVTCITYSG	ADLYLTLCQNDPTWG	ARSFFGTSSLDSLCG	AGGTFRGDLTRDKWG	AFRGQGTLSALCPYG	ASFLSAGVPFASPHG	AACGQIALLCVWEEG	AANRLNEQLWNWEEG	AAIQQWPRGPCWEEG	AAKGLVWGGARWEEG	AAGALRGRVTLWEEG	AAMIQRMNRAAWEEG
AAATWDVQHFPWEEG	AACGSPSNLRLWEEG	AATLISDFTCAWEEG	AAISLEHSVAAWEEG	AAVVQDGSDMAWEEG	AAWVDDPSIGVWEEG	AAATWDVQHFPWEEG	AARSYSSQFNAWEEG	AAWGDEVTMYGWEEG	AALSLVRDMSPWEEG	AALFCDPNNSAWEEG	AAPLRWDVTSCWEEG	ALGGCVFAVWQSFYG	AFASIFFRNFVLLSG	ASFLFERTGLGCLNG	ARDFNVVRNMDTLKG	AGFFRQHLGQTSTSG	ARCTCSYVCKGRTHG	AAIHESKAKMMWEEG	AAWKVNNEGYRWEEG	AAGLSKGIKNKWEEG	AAHTLFKYPNMWEEG	AALEMKRNHVSWEEG	AALQGWRSQRQWEEG
AAYIPMFSSRGWEEG	AAFSKDPSILCWEEG	AASILQCTTLGWEEG	AALSGSKSLMSWEEG	AAGRQSYDWCFWEEG	AAMVRERSFVAWEEG	AAYIPMFSSRGWEEG	AAEIRLVKNLLWEEG	AALARCVYHVRWEEG	AAFKEDSSCPSWEEG	AALDISNTLISWEEG	AAFDPVSVQDCWEEG	ALTYTHQYLISVVQG	AVPSPLLRFRSTFNG	AYDSILLEGSSCQIG	AMQEMATERCEYSVG	AAHQPRLRHMASSAG	ARSSQLIFMDHSCQG	AASYRDPGDGGWEEG	AAMYVETGSCCWEEG	AATESCQMWTIWEEG	AALVVVGNLASWEEG	AASLLWPTFDYWEEG	AALNNKRTHWIWEEG
AALIWLGERVVWEEG	AASPHFFFGELWEEG	AASWFGAESSNWEEG	AAWGNEVNALGWEEG	AALRMEITPGGWEEG	AALDSDLTVVAWEEG	AALIWLGERVVWEEG	AADHTATCNYSWEEG	AAFFLDRSLLGWEEG	AATLAQLYSCMWEEG	AAFQGCSSCKGWEEG	AAFSRSASQISWEEG	ALMCVWSADVVVQIG	AKAQFVEGWQNMLNG	AFPGHALRCQLSVAG	AYSGQSLLRSDVCLG	AKPFLSTPGVQTLPG	AVSSPNWFQSSQSNG	AAMLMALTTTYWEEG	AANSCLASGSRWEEG	AALVHCILNTWWEEG	AALHSWVGARCWEEG	AALVNKASFTNWEEG	AALKNRSSLYGWEEG
AAQSSLLMYRIWEEG	AAYVFDNSLNLWEEG	AAYLGSAPDLSWEEG	AAYVNCISLVGWEEG	AAFFRDATNMSWEEG	AAWKGSTNMMAWEEG	AAQSSLLMYRIWEEG	AAVHSASNVVGWEEG	AAFHRSSSCSSWEEG	AAFCRMSSLAVWEEG	AAVRHDKIAASWEEG	AAYKVERSIPHWEEG	ALTRPPRSDARRHPG	ASRVSLAITVPISIG	AQYRMCTTPICCSFG	AIPLWACNNVSLQYG	APELMTLDDMSSFNG	ARAPFVMMNSVPIHG	AAYRGGVAFLSWEEG	AAAWHRVWPCEWEEG	AALSMRNTLPQWEEG	AALELARWGTLWEEG	AALIGHRSRRLWEEG	AALVSRPNRLGWEEG
AAERSLPSKTSWEEG	AALVYVRVCLLWEEG	AAEIVSCNDMGWEEG	AAFMPWCDLDSWEEG	AALQGETNRLCWEEG	AAYEWDMNLSCWEEG	AAERSLPSKTSWEEG	AAWYADGLVQCWEEG	AAWVPMVLDLCWEEG	AAFRGDSVQGQWEEG	AAMRVNNNLDSWEEG	AALKLDCTGRSWEEG	AFSCSWIVRSSFGSG	ASGDASAWVPLYRQG	AYMCGPSNCQPSLSG	AMTTFNRVGVCISDG	AVSSFTKVSDPNLRG	ASDMFVLDGGNMCVG	AADGQVLQSLNWEEG	AANRKMRLCFDWEEG	AAKHSWLRCWSWEEG	AAGNLRLRLNTWEEG	AARVLHGCRSLWEEG	AASLMHWSNRVWEEG
AAPFSPMLRDPWEEG	AALVSQLSNPQWEEG	AAYVSSGSAMSWEEG	AAYIDCYSSASWEEG	AALVTQNDMTSWEEG	AAWSLTANNIGWEEG	AAPFSPMLRDPWEEG	AAWTGALSVLSWEEG	AALEVFAVNPSWEEG	AALHKGSNSCSWEEG	AALYRETSVFAWEEG	AAYLESGNPLGWEEG	ALSLFQLRYLRSRLG	ATTALTSVYLDVSRG	ADFNMVSVGTLCNKG	ATSKCCSWSMLPNNG	AVCPMMHESSVAGFG	AEYGIGMVPHAIPWG	AANGIKTGRCSWEEG	AAHGLNNSWCKWEEG	AALSRSLVCRCWEEG	AAQLGWMTRVNWEEG	AATVDLLPKKSWEEG	AAIMRIGSSVAWEEG
AAACALGGGLNWEEG	AAVMRYPDMFAWEEG	AAFDWDFSPSAWEEG	AAYISVDNLMHWEEG	AALLNDMSVRAWEEG	AAWLTDGSLLSWEEG	AAACALGGGLNWEEG	AAYTTESFRMLWEEG	AAFRNDRTFFRWEEG	AALLSDGDVLSWEEG	AAAFKLDRGLLWEEG	AALVRMTCSLCWEEG	AFSALKVLRPNGHLG	AVDRLSPVLSVSSCG	ATLSLFWISSLKYRG	ASEMVPDYALLSCHG	ARIIRFSIIRRLGVG	ADHRLHYLKSCCGLG	AALDPVTRANEWEEG	AALDNTFYEEYWEEG	AALCVRWMRSDWEEG	AAVGQCGVYIKWEEG	AALKCKYTNNAWEEG	AAFRMRESILAWEEG
AAKCRHILYGFWEEG	AAQSVFNSEYLWEEG	AAVWEARVNSGWEEG	AAFRSAVDTTGWEEG	AAFIRESIQLGWEEG	AAVHADGTMASWEEG	AAKCRHILYGFWEEG	AAHSFEHMSVLWEEG	AALRDMNVERQWEEG	AAFESYSALAGWEEG	AAWVGQTNSYCWEEG	AALSRSIGPRAWEEG	ATASAFGFQDVLDHG	AHQSLGSKVRLPAIG	ADTFPPLFTRMGLLG	AGSYYPSVRICTSLG	AGLLRGDPCMWSRSG	ANRVYKISSTNLSPG	AARQKWSQPGVWEEG	AAKPLWRSGEYWEEG	AALVDMASHRSWEEG	AAVARYNSTSSWEEG	AAIVRRPITYSWEEG	AATMKPWPVMPWEEG
AAYVEVTLLLVWEEG	AAWSSDRNWVSWEEG	AAWVRMDVQGMWEEG	AAYTESMSCAAWEEG	AAFNVSSSVCGWEEG	AAWRPDLSVRHWEEG	AAYVEVTLLLVWEEG	AAYYNSFTYSGWEEG	AALRGSQSITAWEEG	AAYMECETWMNWEEG	AAPILCEVCSGWEEG	AAYLFDACPVSWEEG	ARIFLDPSSLSFDCG	AIHCKSYWGQLCYLG	AHSPQFRCQPNSLTG	AGVQPRSFRRLDSHG	ALNGSSSIGFDRSLG	ASVPTSQCGYFSNNG	AADVSSGSKKSWEEG	AASATGWNGRPWEEG	AAFRQGRCHPGWEEG	AADSQMRQACTWEEG	AALVRQNSLTNWEEG	AACVSRNSLQGWEEG
AALFTSCWPTRWEEG	AAWVERMGNLFWEEG	AAFRMTPSGGAWEEG	AALHRGTSNLSWEEG	AALRSMNCAACWEEG	AAMSREVTLRGWEEG	AALFTSCWPTRWEEG	AALHECRSVSSWEEG	AAFTRDTVACQWEEG	AALTRDTVLKSWEEG	AAYGSMLTDCGWEEG	AALKLDFSVTAWEEG	ASTPLATYVPYLFSG	ATSHTTKLSSCLNSG	ACSAMHPYVLDYILG	ASTRLQWSLNSLSWG	ASSYQWSISVPLFNG	ASSLIQDTVHLGFSG	AAADANAVRKDWEEG	AARSFTGGNSLWEEG	AAQHQTCLRVMWEEG	AALLRMPVRSGWEEG	AAMSLKRNHLGWEEG	AAWSEVVSLDSWEEG
AAWIGASPGLTWEEG	AALKNDGCMTAWEEG	AALVSDLTSTGWEEG	AAYRTNFVMASWEEG	AAYLQIWTPRGWEEG	AALIADRSLIQWEEG	AAWIGASPGLTWEEG	AAPAPFVCWRYWEEG	AAMDLEGDIIAWEEG	AARVEGLCFVCWEEG	AAYIGPSCELGWEEG	AAYDIAGVYRSWEEG	AKNLSSSISIRFYTG	AGVSDLPLRSTYNPG	ADSFRMVSCTGWTSG	ADTFPLMMRSIPCFG	ANMHLLSSRSVQSYG	ASSIIMVSDALCSMG	AAGDRRVDKAKWEEG	AATGDPKGEALWEEG	AAYYGPRSHVGWEEG	AAILNCNMMLGWEEG	AAFYRKANEQNWEEG	AADRLVSWPSGWEEG
AAVWKRVMILAWEEG	AAIEGIPVQRCWEEG	AAYHQEFINSAWEEG	AAVVSDTTNKSWEEG	AAWTGSESLPQWEEG	AAVRFTPSLRHWEEG	AAVWKRVMILAWEEG	AALLNQGTEKAWEEG	AAMHGADTLICWEEG	AALSYTPCPLLWEEG	AALVVECDAQTWEEG	AAPFLLDYNWSWEEG	AYLLRYQYKRNDSYG	AFNSQKPIFNHLHNG	AHGSNQVFQALQISG	AMFYEGQSINECFSG	AMPSFRFVQDFPCYG	ANTYYRCMRGQMAAG	AASGPLWRAWFWEEG	AAQGCAGRKLNWEEG	AAVRRRVVTESWEEG	AATQNKRTLDCWEEG	AAGSLKNGLVRWEEG	AAMTRWRSGSAWEEG
AASVDSIISWFWEEG	AAVMGNTDMACWEEG	AAFYSCALSAGWEEG	AATWKDPNVLCWEEG	AAWTRAENCVGWEEG	AAEYYFTTNMGWEEG	AASVDSIISWFWEEG	AARRSWSQLLRWEEG	AAYLRTKGTIAWEEG	AAGVYRMVRSPWEEG	AALVVMFDGHAWEEG	AAWRQASCCTNWEEG	AALYPKLVVIQSNSG	AVTFFEVMTDQLPHG	AVALLPYSDCPVLLG	AGALSNLNMANSEHG	AREFRRHKVQYGQFG	AGRLLVAHIRLWFIG	AAWYVRHSELTWEEG	AAHLYFKFAREWEEG	AACPGLRLYRNWEEG	AAGNEIKFIASWEEG	AALRYRSAATGWEEG	AALRGGRTLRHWEEG
AASRVGWLHGMWEEG	AALRGASCHLCWEEG	AAFSASLNRYAWEEG	AAFLPHANQMSWEEG	AAYVLGSDSVSWEEG	AALVLECSMLGWEEG	AASRVGWLHGMWEEG	AAYRLEMLPMSWEEG	AAVVHESVARGWEEG	AALVDFPTIQSWEEG	AAVHTEDIVLSWEEG	AALVKDSVVLTWEEG	AHFLKAMVFLISSLG	ADSIRDAFVGSSPFG	AGEISPFLTRCLNLG	ASTLPYLPGGTAVCG	AFFELSNTGQSLDYG	ARHLAPCQYSFMVNG	AARDTVYCVMLWEEG	AAAWVGAYYNSWEEG	AAVSSGAVVRSWEEG	AAMVSFTFGKHWEEG	AAIMSFNSWPAWEEG	AAMVRRQSQLGWEEG
AALQSELKENNWEEG	AAYLESGNPLGWEEG	AAEYVLERSTPWEEG	AALDEEGTCQCWEEG	AAPFLCESVESWEEG	AAVIQCPSLLCWEEG	AALQSELKENNWEEG	AAYRSAAGTHSWEEG	AAGLVRITETFWEEG	AALIDIQALCGWEEG	AAWLQDVGQKCWEEG	AAFTPCPTVHSWEEG	AGSLDVWPVIWCFVG	ARRALLLAPSVSTRG	AGFESGEFYPLTLPG	ASDLFLVSSSLTGFG	AARSTEWSACLSLQG	ASPYARMTNLLSYMG	AARRKNGVGTGWEEG	AAVRRRVVTESWEEG	AALRSWPSPRSWEEG	AAIMEMLTWNAWEEG	AAYLRVFPSLHWEEG	AALSFYPANRCWEEG
AAVDNIEWSGLWEEG	AAYMGSNVPLCWEEG	AAFLIAENPFSWEEG	AAFVSQNAACAWEEG	AAFVVDLILPAWEEG	AALIKVSSLKGWEEG	AAVDNIEWSGLWEEG	AAMNLFRLRVLWEEG	AALGRDSNLLLWEEG	AALSGSKSLMSWEEG	AAYTNQVVYSQWEEG	AASSHWCLDNSWEEG	ASQLDMSSHSWCVGG	ALDTIQYLYTDCILG	AGFVHMPANECYKNG	ASFFLDIDPSHAQCG	AAFPFQCARTLLVAG	AWETFLWLPIPFGYG	AAGLLLDGVGVWEEG	AASSFSTEPVLWEEG	AANPCGNDHDPWEEG	AACRSYPSLRHWEEG	AALRGWSSNWAWEEG	AAVSTRPTRNHWEEG
AASSDFCWKSCWEEG	AARANSWDVMRWEEG	AALSGSSNVHSWEEG	AAMRFEHCCVGWEEG	AAISIDSNCRNWEEG	AAYCGTRSAMSWEEG	AASSDFCWKSCWEEG	AALLRSTSSSMWEEG	AAPLYINVQCRWEEG	AAVRFDTSYSCWEEG	AATYRVDWVPCWEEG	AANCWMYAGNDWEEG	ALLLSYWSSRYMPVG	AFPEVRLSIDPYCHG	ASDYLRDINWSSNLG	AQLYRKGIDVLSWKG	ADKSSFVQLASLKAG	AQLIMIDSTVSSYKG	AAYYTAYDRSRWEEG	AAPREVLHLKTWEEG	AACMEWKTFPAWEEG	AAITNHACRRGWEEG	AAFTRQRVLRSWEEG	AAGEMTMMKSYWEEG
AALLYCFPIHQWEEG	AACLIWDNSLSWEEG	AALVGLSTNSGWEEG	AAFRGSSGLRAWEEG	AAWSQDQTAVQWEEG	AAISLDPAVRAWEEG	AALLYCFPIHQWEEG	AAFGPCTNAVVWEEG	AAMRGATTEHVWEEG	AAWGNEVNALGWEEG	AALFNVCNIPSWEEG	AAWTSVQSSSGWEEG	ALTQLLTAWSQCYNG	AGVLSAGNLLGRHLG	AFSSDPISLGFKQSG	ARMSTWSYSGSTSPG	ARSALRMFSTPYSSG	AVSHRTYMGELTNFG	AASWAGILGRQWEEG	AARMTLCYLRVWEEG	AALCVVIKMGSWEEG	AALRGARGFRAWEEG	AALRTRCSLRYWEEG	AALLRVKSNSAWEEG
AAYTLLPMGQTWEEG	AAPAYINMVNQWEEG	AAVVKDENPLLWEEG	AAFVLNDSLRGWEEG	AAWVREPSMRCWEEG	AAFIMCSTEYAWEEG	AAYTLLPMGQTWEEG	AAICSEFGPSGWEEG	AADRCDVTCSSWEEG	AALEFGRFHMMWEEG	AANRWGFISSNWEEG	AAFAEVRVNWAWEEG	ASSWFAEGDRSGDSG	ASFELTGSFFSTQDG	AAYRVSFDPPTHGYG	ASLQVWLPATVAYAG	ACGSYRMMCSQYSLG	ASPFYLGESDNLHYG	AARSCYKVHKIWEEG	AAEWWLIVVRVWEEG	AARREGWCFTVWEEG	AACGRLRVWKGWEEG	AAPRVWVCRHAWEEG	AALRKEEGCWWWEEG
AASLDTPVFGVWEEG	AARAMPLSICGWEEG	AAWFGVCWLISWEEG	AAYKDGMSNLSWEEG	AAYKLDFCLNAWEEG	AAVVMDKVLSAWEEG	AASLDTPVFGVWEEG	AALFSVDRSVSWEEG	AAFRGLEVCGGWEEG	AAFQALSIEQCWEEG	AAILTDRCPSAWEEG	AAQYHIQGNSLWEEG	ALACLGIRLCRNSAG	ARNWHTFLVDSSLSG	AMSCAENISYLRHNG	AQFLLNSPLSATSCG	AMTVYPRFILMSSNG	AGFPWLISLSESGCG	AALGETRPGVFWEEG	AALMDISSIGRWEEG	AALRGNRVLSGWEEG	AAVDVWGTCKCWEEG	AASVWTGTCRGWEEG	AAPMVKYRTNNWEEG
AAPTYEVTWSAWEEG	AAYQPLSINTVWEEG	AAFGIENNLSSWEEG	AALRQGFTNAGWEEG	AAFKAEGCVPSWEEG	AALVCGTDLVAWEEG	AAPTYEVTWSAWEEG	AAVRLSTVAAAWEEG	AALIKGPSLSSWEEG	AAYSLEVACLSWEEG	AAYWRDCPYPSWEEG	AALQRNLVVRSWEEG	AGWRSFDFSTPAVQG	ATSVPSLLCALDLIG	ASDEYLVLACLSASG	ANMCWHFDPSILVHG	AIDHNWFCQQGNMPG	ALEPLMLERSCQGIG	AALSVVMSDNWWEEG	AARVIILIRTKWEEG	AALSPFTSYDGWEEG	AALRRKNIYPCWEEG	AALVRWQSLPVWEEG	AARCNIRLWQTWEEG
AASFGGCRYIFWEEG	AALYQLSRAVQWEEG	AAFSGQRTVLCWEEG	AAWVGEIDLLSWEEG	AAWQGEFSLRGWEEG	AASGVQGNVHRWEEG	AASFGGCRYIFWEEG	AAFRNIHAEFAWEEG	AAWIHDSIFLSWEEG	AAMVRTAPLLAWEEG	AAFSLSTCAIGWEEG	AAWDLDVSMYCWEEG	AVHGIAVIRFLKFHG	AGYTLNQDAPCVMSG	ASYHSSVMLDRNLLG	ASPVFRFTQGVNQLG	AHSSSHLLPESSLQG	ANLVVRPMQCPYAKG	AAVVTHRGTSEWEEG	AAGASYMWVKFWEEG	AALHNGCVFLSWEEG	AAVANKRTWLSWEEG	AALIQHSNLWAWEEG	AALRMMPSVRYWEEG
AAYGDACWVEDWEEG	AAWTRDVCILSWEEG	AAYWTSPALSIWEEG	AAYSSQEGNLAWEEG	AAYLSGHNQLGWEEG	AAWWMDPSMAQWEEG	AAYGDACWVEDWEEG	AACMLASMPDHWEEG	AAHKAEGDPVGWEEG	AADVLLCRNSGWEEG	AAYSVFDSLASWEEG	AAFRFEASHYGWEEG	AGCLHWRYPSQSGCG	ASVACVNDAPSYFVG	ATEELLVTVSCASRG	ARTERFIPEGTASSG	AGGDGSILYLDNNLG	APDCRPILGILSNFG	AAPDPSSLFPRWEEG	AARREGWCFTVWEEG	AASNELVCARGWEEG	AASFMVAPHRVWEEG	AALRFKGCPMAWEEG	AALYGKRCNLAWEEG
AAFRVSMLPRLWEEG	AAYDKVDAVPHWEEG	AAYVTDMVEKAWEEG	AARLGRLLPMCWEEG	AAFRRDLAVKSWEEG	AAWHLTGNLQAWEEG	AAFRVSMLPRLWEEG	AAFAQILRETQWEEG	AAYRGSLTNPHWEEG	AAYAGTFNPQGWEEG	AAISSTSNPKCWEEG	AAIWCEHSERQWEEG	AVKARAWRKGWSFPG	ATRIFLPNLDAQSRG	ALANELSLASLISLG	ASSPLRLRREDTIMG	ALPNYVCNHNAQALG	AETSQMVRTDLTLCG	AALCRYWLYLQWEEG	AAVLGNHKDLWWEEG	AAKFRSEGRVIWEEG	AAMRVMFSRPAWEEG	AAGRIGSCNCRWEEG	AAGRVWETHLGWEEG
AAVYLRRLRRCWEEG	AAGGYTHCLSLWEEG	AAMRLQLNMVSWEEG	AALLRCTTPLSWEEG	AAFVTDRDMLAWEEG	AAFLCDSALYSWEEG	AAVYLRRLRRCWEEG	AAKGRWSAVSVWEEG	AAVVSMNACACWEEG	AAYTESMSCAAWEEG	AAWSMMDCNQSWEEG	AAFDECTSLSTWEEG	AVYLWQSRSISFGVG	ASVSIPSVLHLPRLG	ANVLQWRPSSSLWIG	AHQYRHSRYMIADVG	ASVAYANFIWMDVQG	ATTCGSITMQQSLIG	AAYSPFWGGFAWEEG	AARAWSDALYQWEEG	AACSRCNSSRSWEEG	AAMVPWKTRNGWEEG	AAVTHWLSQGAWEEG	AAMHQKGLVKCWEEG
AAFHSMESYCGWEEG	AAFRMSGVRGAWEEG	AAYWDTSNCASWEEG	AAIKDDQVSLSWEEG	AAVRRLESVPAWEEG	AAFVTIPNACGWEEG	AAFHSMESYCGWEEG	AAWTGLRDLRCWEEG	AAHFALDPSLAWEEG	AALVTMEDNRSWEEG	AAFMDALTSRCWEEG	AAFQSVLTPHAWEEG	ALVALASGFLEYRHG	ARSGSLFVNAFQYSG	ASPLVSLGTLLMYHG	AREWMESQIPAALNG	ATCSSKSMFHFAFSG	AHGGFVMDNVYLCVG	AAHEVANSTLLWEEG	AAGWAEVSIRRWEEG	AATISLRRSLYWEEG	AALCIRRPIYMWEEG	AASIKVWRSNMWEEG	AAMKSKTVLGAWEEG
AALMYADILTFWEEG	AAFMRADNQGGWEEG	AAFLHMATHPGWEEG	AALRGGYTPHSWEEG	AAIVQVWVQKAWEEG	AAWRVEGCLSSWEEG	AALMYADILTFWEEG	AALRTSDTPFCWEEG	AAQLRGDPVPCWEEG	AAYGPGRVSLGWEEG	AAQMRMLNVPAWEEG	AAFMRNECSFGWEEG	AVFDRKQTTPSSHPG	ARSALRADSSVLFSG	AMVVWDRTMVQAYHG	ASLMLDITCGSADRG	ACQSSFLRTSNLRAG	AFLYEKSMIGVDSSG	AARILSDTGWEWEEG	AARKHGWAYIRWEEG	AALGWFPARLMWEEG	AAGVLSNKASCWEEG	AATCFVSWPTFWEEG	AAARNEFLGAYWEEG
AAGMQWLPRYSWEEG	AAIDGVSNPGSWEEG	AAFRSSQSHLCWEEG	AAYIADLNEMCWEEG	AAYRVLDSIQAWEEG	AAFRFEASLVGWEEG	AAGMQWLPRYSWEEG	AAVDLQVVNGQWEEG	AAYFNSVVSCGWEEG	AALECMCNLRTWEEG	AAWGKDGIVRCWEEG	AAFGWEDCLTSWEEG	ASNDSVDNSHGSDIG	ASSCTYSMLAAASDG	AKVYSRHPYIITKNG	AGGDVLPDWSLSSFG	AHPWVLHMATCELQG	AGTYQNIIGLASLNG	AAVTGSLKTSMWEEG	AAGGERNPKPLWEEG	AANETMGACAAWEEG	AALNIKSFNAQWEEG	AAIRGRPVKLCWEEG	AAFVVKECHVAWEEG
AAGSPLVHMLRWEEG	AAMGTLGFITRWEEG	AAVFRSHSDYAWEEG	AAFLEDCSVAGWEEG	AAFRVDGSYLSWEEG	AAFVDTANNPSWEEG	AAGSPLVHMLRWEEG	AAFYLDYGLPSWEEG	AAWSVASDGVAWEEG	AAVRMCPVSRCWEEG	AAWNCTACLGAWEEG	AAWWQECQPLGWEEG	AVYPSKLGRSSKCFG	AVYFRSMDQISVFAG	AYALYGIDYCVSQYG	ARPKLMLAPSHTSFG	AHHPWMKDFNYLGYG	ATEIGRQFLISLNSG	AALMGNGVSGRWEEG	AANETMGACAAWEEG	AATNEVDFVKAWEEG	AAVRSYASRHGWEEG	AALHNSGSVSAWEEG	AAFRSHPALKVWEEG
AAGRDPRHAVAWEEG	AAFGQCPLVSGWEEG	AAYRPVSCLSSWEEG	AAWEEESSCVSWEEG	AAYVSSLGTCAWEEG	AAYHRNPNQVQWEEG	AAGRDPRHAVAWEEG	AAFKLDFVPMLWEEG	AAFEGFTIELGWEEG	AAFFASNCPANWEEG	AAFKRESSLFLWEEG	AACVYDQNLYAWEEG	ALSSFMVDSAFSNEG	APWKLRVCNGQSKYG	ALAPYRICPSCFAYG	ASSEYSPQWSPIADG	AQASIVPIDVLTMAG	ANLIAHMSARSTQIG	AALDWGSTPSTWEEG	AAMDSYSILFRWEEG	AAGDAMRNIRNWEEG	AAKELAYHVNRWEEG	AAILRFGFARAWEEG	AAVLDWYSLQGWEEG
AASGLTEAYLRWEEG	AAYVRSGASTAWEEG	AAFLEACCALSWEEG	AALNSQISSPGWEEG	AAYVLDSVLMGWEEG	AALWRMEDNLGWEEG	AASGLTEAYLRWEEG	AAYVSLGTFQHWEEG	AAMYDDYCVKAWEEG	AALVMHLDCQNWEEG	AAYTSDTLLRGWEEG	AALLKQEIHCSWEEG	ASHLLMPWVVGFSSG	AHAITIYPMFLKVLG	ARSPFAWERCQFGRG	AVDPGYSLRNCYSIG	ASDSPKYYALATYLG	ARSWVYRFADTVEAG	AAERLLCISSGWEEG	AASPFVYRLNWWEEG	AALVNYVPARGWEEG	AANGWLKWPNMWEEG	AALCGGKSMHAWEEG	AAFRSTGVWLAWEEG
AAFGEMPDLCKWEEG	AAPFESCAAIFWEEG	AALVLGNCPSNWEEG	AAFSCSKSALCWEEG	AAVHKDFTCRCWEEG	AAFRPEHSMWSWEEG	AAFGEMPDLCKWEEG	AAFRCDLTRNVWEEG	AAWTPDIVPLVWEEG	AAPVFLMDCGSWEEG	AALRCSGSNMGWEEG	AAYVPQRAVNGWEEG	AHTPRFPTTICRWTG	ARNPYPLFSVATLFG	ARYNWLPDSTPHNDG	ANYLALLSSNGDAFG	ALFSCDDASSGLSTG	AVEEVSMDSCFAGWG	AAYSPRCPLRWWEEG	AAQSGLKVYLEWEEG	AASDVICKKDQWEEG	AAGIKYHVNHGWEEG	AALSKEKSLIGWEEG	AAVRVVPNRRAWEEG
AARHCVCALSSWEEG	AAFGYMPSIMIWEEG	AAYLMEVNSMVWEEG	AAYFMDQDNLHWEEG	AASSLNMDVSVWEEG	AAWANDRGLRSWEEG	AARHCVCALSSWEEG	AAFRMSPVPKSWEEG	AATVLKSMGNLWEEG	AAFTPCCCLRTWEEG	AALQATLNVQSWEEG	AAMFYSVSPRAWEEG	AWLSFLVAQVKCVQG	ARGAYRSSISSVSSG	ASSAPSFIPQLSFQG	ASRSLSVSRDINLLG	ASPGFIPMPVNLVIG	ADSLLVAEGNCASLG	AALNLYGRHLWWEEG	AAETCSKMVHAWEEG	AAHLRAMRNRWWEEG	AACIRYQGDLMWEEG	AALLSFESKMNWEEG	AADILDWRSRRWEEG
AAVLSVVCSAPWEEG	AASQCFTQDLVWEEG	AALIKDHSLNGWEEG	AAEIVSCNDMGWEEG	AAFRLSSTSYSWEEG	AAFRSSRTSSAWEEG	AAVLSVVCSAPWEEG	AAMLRLGSLTSWEEG	AAFDVEASMCCWEEG	AALHCDQGMQSWEEG	AALSQERVMRAWEEG	AAYIFECSLGVWEEG	AIAVCRLGITMTTLG	AQRSRTYNSQTNLFG	ANNFFQISPCCGYPG	ACSTVYECSCMSADG	AYTFGRLPNGMSAFG	AEQNICVHWDPASFG	AAVGSHMPREAWEEG	AASSDSTGMYSWEEG	AALMEQVRVMGWEEG	AAFFGRYTNRGWEEG	AANMCLKADYKWEEG	AALVTIESLRSWEEG
AAYSITTVDNRWEEG	AAGSLVVQQHWWEEG	AAWVSHSDCFSWEEG	AAYSKMGGLIVWEEG	AAFECVSSNKAWEEG	AAFNEDLSARAWEEG	AAYSITTVDNRWEEG	AAWTRRPYISLWEEG	AASYLGEANVSWEEG	AAMEGECVIASWEEG	AAMAGSRTLRTWEEG	AAYGVSLTPLCWEEG	ASDISHCSTIQWRGG	ADPINVFDAMKALVG	ASFLSAGVPFASPHG	AGSSYSVAMDHTSFG	AGAMCGVTNELGPPG	AVNIFPLAVNLCNAG	AAANKRRHRNPWEEG	AANAVGGMTLMWEEG	AALWRGHLDYAWEEG	AAQSRMVLWSNWEEG	AAIIEKGTWPGWEEG	AALWPLRCSVSWEEG
AASSNIVKRVIWEEG	AAFSLARNGRMWEEG	AAQVRDRSNAAWEEG	AALVRDLNRRGWEEG	AASFRIAETNFWEEG	AALLFDGSCVAWEEG	AASSNIVKRVIWEEG	AAVLIMSGSGCWEEG	AAFTVEPVVSHWEEG	AAFLREYCMLSWEEG	AAFILSPSMATWEEG	AAERESRSVRGWEEG	AGRFFPHALLCLSGG	AFLPRQLNSDKAITG	AVTANETFYLNISNG	ASLTFSPSNTQFLLG	AVTDRPSIFMIPNTG	AARSSLIVQDLVPLG	AATFEGNVNPRWEEG	AAATTWSNFYYWEEG	AALSIELGACYWEEG	AADEFEVYPNCWEEG	AALSKFSNHLAWEEG	AALQIRMITNSWEEG
AALYQGRNYSVWEEG	AAFVNQLNYCVWEEG	AADYRLMMVQSWEEG	AALRVAQTPMAWEEG	AALVEESNRLGWEEG	AAVTLDRTLRCWEEG	AALYQGRNYSVWEEG	AAVMINDSPTVWEEG	AAYTGITTLSAWEEG	AASFSYISSSLWEEG	AAYWPHRSLNCWEEG	AAVRYNRCTSGWEEG	AWVLLSRHTVDSGTG	ACPYPLYYHDPTTFG	ALLFNSDSQMLSFHG	ALPIYHRDDVSITQG	AGNYTKHTSNPVCLG	AGIYRSFNSDLSICG	AAGLSQIGLNRWEEG	AAGVVSRSSVCWEEG	AAETKRVCVRWWEEG	AALLRMVPGRGWEEG	AAMSIATVRRSWEEG	AATRNCPSLSQWEEG
AACRRHVLMSYWEEG	AAFLRRRTSIGWEEG	AADKMVGSNSCWEEG	AALVYDLSSFCWEEG	AALRFDTSIHGWEEG	AAFRVMTDVDSWEEG	AACRRHVLMSYWEEG	AALESEVNGAGWEEG	AAMRIDATLTMWEEG	AALRVDTVEALWEEG	AALTMVTNCQQWEEG	AAFDSSCCLASWEEG	AGAQASCRLCRAILG	ARHGQVIRFSRSSMG	AVTPRVYVRSSTGNG	ASWTHDKSPSAQTVG	AREDSFILPALSYFG	ADLSLSVYGLSCNQG	AAAAGDSGQGIWEEG	AADEVSYCYSTWEEG	AAFHPMRSRHAWEEG	AAKYVRNGVTQWEEG	AASLRMIMSRPWEEG	AAPILHTVWGAWEEG
AARSKRFAVTAWEEG	AAVEMMGNCRAWEEG	AAWFGIDSLPCWEEG	AAFDWDFSPSAWEEG	AAFRLDLVLKAWEEG	AALVVENNANSWEEG	AARSKRFAVTAWEEG	AAPVSTLQPAWWEEG	AAYCRITSFGRWEEG	AAVLQSLNRISWEEG	AAITDMTGIMCWEEG	AAWRCSPPILGWEEG	ALGSFILGEVSNRTG	APRRIGSCYLSLDTG	AEILHMRNVLALGVG	ADTFPPLFTRMGLLG	AYSLMDSLSAIEFNG	AKILFVSNPHSPITG	AAVWNRSVHTWWEEG	AAQSRRGSRYDWEEG	AALISSRNLMGWEEG	AAKLRLHCLRSWEEG	AAMSRCRDIGSWEEG	AAQVKLWTLPTWEEG
AARASSRRVRNWEEG	AAYVDSTMCTSWEEG	AAFAGSMSCSAWEEG	AAFTLSPVQKAWEEG	AALSLDLANRCWEEG	AAMISMESNTAWEEG	AARASSRRVRNWEEG	AAWNVMAVSRAWEEG	AAVCQPVGYRRWEEG	AALVFSPSSPAWEEG	AAYDNLPVLAMWEEG	AAFVKLNCLASWEEG	AHRAFVWLFFSVLRG	ADESLRMSTSLALAG	ATPFLILTDENTQLG	ADKQTMHYKIMLSQG	AYSCVPNCFGSRSFG	ALTDYSYESSIYCYG	AASWCVLLMTNWEEG	AAEWINSSLALWEEG	AALRNANLPMAWEEG	AADTVVRGRGTWEEG	AAIKSVWFYCTWEEG	AAIREHAMWCVWEEG
AASLFMVGRRMWEEG	AAWITLETLEAWEEG	AAMVRQLNLAQWEEG	AAFAPADNGESWEEG	AAWLVDSNLGAWEEG	AAFRSEVTLRLWEEG	AASLFMVGRRMWEEG	AADDWRFVCNVWEEG	AAHGMLCDELVWEEG	AAPVMDFAMSQWEEG	AALRNSWALPSWEEG	AAFVSMLTPGPWEEG	ASVASLQEHLNADRG	ASNFVPWVWDRSPFG	ASAFSVDLSMDLSLG	AAPEYRRHCNFRARG	ATCFTVDFSSVGFNG	ARSFHQGSVSYAKLG	AADVSVQRTVTWEEG	AARKLHRAAHNWEEG	AAHGLREKRKVWEEG	AAFVQRRTWGAWEEG	AAPNIRTWSTLWEEG	AAELKLWGALRWEEG
AASTYNHGTAEWEEG	AAMVETTLSQRWEEG	AAFNQISCGHGWEEG	AALMPASTEHAWEEG	AAGFVYEPCMGWEEG	AALISQSSVLSWEEG	AASTYNHGTAEWEEG	AAFLSTRCSNSWEEG	AAFFKNPSARRWEEG	AAFICTDSDQGWEEG	AAFGSFSLERVWEEG	AAFMCSSTSNVWEEG	ASRGEVCSRVTTHNG	AFFQFWCKPWQSHVG	ARGPFHLVMDSVTSG	AGLFISSDTSLSSCG	AKQGSNVFRLDTSIG	AYDLCLHSSLNRRFG	AATGGPYLAWNWEEG	AAVVTTWRAHSWEEG	AAVVTTWRAHSWEEG	AALRYRGNMSSWEEG	AACNFRLIPTRWEEG	AAIRCKTSMGMWEEG
AALHSHLSGGYWEEG	AAVRCSLWYSRWEEG	AAILLDSTFSAWEEG	AAYHQEFINSAWEEG	AAYDREKCVHAWEEG	AALVRDGTSYGWEEG	AALHSHLSGGYWEEG	AALGMLKWVVTWEEG	AAYTLCCTPMHWEEG	AAFHNVLDVVSWEEG	AAYHHMSCEVMWEEG	AAFLENRNARCWEEG	AYGIPIMFVSVRSMG	AASTQRAVMLWSGNG	AQTPGAYWMMSRATG	AYACDFVVNPSRLIG	AHGSASYVVFDHTIG	AKFIADNYGDATVCG	AAKENNMLSHVWEEG	AAMGAVTPNLSWEEG	AAKGCSLGNCLWEEG	AAGRFQGSNMGWEEG	AAAQVLSLGKVWEEG	AALRDWGCRPSWEEG
AACLLLVRGVSWEEG	AAGRQSYDWCFWEEG	AAFVNIKSLVPWEEG	AAFDVLVNQRAWEEG	AAFHRAATQGGWEEG	AAFLGDCNLLAWEEG	AACLLLVRGVSWEEG	AAMVLAGNMCCWEEG	AALRSSLTFPLWEEG	AALTESTGLRCWEEG	AARLRVSTNEMWEEG	AAWRGDDTCSTWEEG	AFGAYKGSNQNHLFG	ASHGVLNSVDCSQSG	AKIYSNMGNTLSMVG	ASCYVRDVGMLVALG	ADTFFYTAGASLKSG	ASAFFTPFSPCASYG	AASLFVECTIAWEEG	AATLYRSTSFHWEEG	AANMRLVFWPMWEEG	AAMRQANDYNGWEEG	AAPLEFGTARSWEEG	AARGIRPWRVPWEEG
AAFVTRAYVSLWEEG	AAMVCAGSMCGWEEG	AAIYPDESSLGWEEG	AAHMLQMESTSWEEG	AAYERITILDAWEEG	AAWGCDRSLVGWEEG	AAFVTRAYVSLWEEG	AAYFPNKAVRHWEEG	AAFFQSTPMNVWEEG	AAALREMASLMWEEG	AAFRCSQTNVHWEEG	AAYCMDAESYAWEEG	ARVRLDLRTIQHPNG	ALSHKYPSFTLDVSG	AECCSRILRDTTSCG	AFNPSATLRVAPNMG	AYLDSAGSNWSFLPG	ACCTFEYDHSVSSWG	AAPRLGPTCTCWEEG	AARPLYDVTAKWEEG	AAWGEVEDCSRWEEG	AALMSKSVHMGWEEG	AAGSAEVRSYHWEEG	AALVDWGTRRSWEEG
AAVPGTALDARWEEG	AAFFRDATNMSWEEG	AAWSPSTCPDSWEEG	AAFNSINDPVAWEEG	AALVCEGSLMSWEEG	AALLMEPTLQCWEEG	AAVPGTALDARWEEG	AAYVFDNSLNLWEEG	AALTRVPSSLGWEEG	AAYIGTYCPIHWEEG	AAWVRLYTDIGWEEG	AAFFRDATNMSWEEG	AIISGCLPVMTNRAG	ASSFRDRLGGFLSSG	ALDFFAFQTDSAILG	ALSARLTYEDSICSG	ADQALFLLPCACPPG	ASSRRVLGLSICRDG	AASWDTKDEERWEEG	AAMKDGNVAGMWEEG	AAAGIVSKVASWEEG	AAMREAVTQTTWEEG	AAMVKMRTVEGWEEG	AAGLRGMRSWIWEEG
AAEVFFIVVWLWEEG	AALKGVAPLRSWEEG	AAFSKDPSILCWEEG	AATFRDTTLAGWEEG	AAMSWDTSVLCWEEG	AAWVSDRGINCWEEG	AAEVFFIVVWLWEEG	AAYRGALLCPTWEEG	AALVPTFECIGWEEG	AALSCSDSNVQWEEG	AAHFRCDSIAVWEEG	AAWAPCGGLRAWEEG	ASFLITYHVLSTSSG	APRAFTRFTPMNVAG	ADYLGAPMIVILSGG	ATIHRVPNSRAYSLG	AGNYYQLAPVVFHMG	ADVQFPYFVDSANFG	AAAKLVMLLTQWEEG	AAVMVSQIGLWWEEG	AADTLHKDNMDWEEG	AALKPRGAIYAWEEG	AASLRMWANKGWEEG	AAFNMRIAKPMWEEG
AANTRFSKPLNWEEG	AAFRSAVCPLTWEEG	AAAVMSPSIKCWEEG	AAYCRDATLGLWEEG	AAFAAQYSVKCWEEG	AALRSSRTDLCWEEG	AANTRFSKPLNWEEG	AATWMTDSTYSWEEG	AAWRLSTTVSMWEEG	AAWMIVDNSQSWEEG	AACAREVSVSSWEEG	AAVLDCSDNSGWEEG	ALFSLAHLMRYQFFG	ALVAHDLTFPLRRYG	ASALVLQRSLLMLDG	ASTPFTMQRVQPIRG	ALSLNLMDSSIAFTG	ASSFNSMDIGLACSG	AAMHPRVSYARWEEG	AASLLAPSSSNWEEG	AALHKVATNRCWEEG	AALSYSPSRACWEEG	AANFYPTRLGRWEEG	AASLSWLSRLGWEEG
AAVVDLFHVDHWEEG	AALLNDMSVRAWEEG	AAWNVMAVSRAWEEG	AALSGSSNVHSWEEG	AALTEDCVPIGWEEG	AAWRTTPSLRGWEEG	AAVVDLFHVDHWEEG	AALVSQLSNPQWEEG	AAYSRMQTNQVWEEG	AAVADVRSEICWEEG	AALCYVDTPRSWEEG	AAYCCNANALAWEEG	APSSAFPNRFMFRCG	AMPPPSLLFQRSLFG	AAVTIKTMPVCESYG	ASCWDTSISIEPVLG	ATSHMRKDPSMRSYG	ARDIRYTRPLSAFRG	AAGYADSSYAVWEEG	AALDCTQSMSGWEEG	AALTPHEEECTWEEG	AAVNKVETHLCWEEG	AAELRQWLNLLWEEG	AALQYHSSRIQWEEG
AAYDFIVGKTDWEEG	AAYERSVTLRHWEEG	AADLLLMLNSLWEEG	AAIHKDASSFSWEEG	AAYYDSWNNLSWEEG	AAFLKVESNHCWEEG	AAYDFIVGKTDWEEG	AAHYRFTTNAAWEEG	AASMQFSSMRTWEEG	AALLADSSVTSWEEG	AAWRCEDSSSYWEEG	AAVSRSSSLHGWEEG	AKIRGTIYFRSSVFG	ALGPLVPFCSSEGFG	ADVYKTYRSAFALSG	ADCSFHYCNTLNPHG	AIPAFRGCRTQLSGG	AGNRTCHMLMNPTIG	AADRCDFVALLWEEG	AARSKVCPRSTWEEG	AALLMPAAKNAWEEG	AACGRWHANKAWEEG	AALRGHMPRSQWEEG	AALEMRHMRNLWEEG
AALIRASLYLVWEEG	AALSGTSDLRSWEEG	AALLDGATLSAWEEG	AALVGLSTNSGWEEG	AAYRCEGIRVAWEEG	AAMLKEPDLLCWEEG	AALIRASLYLVWEEG	AAFFGPTTLMQWEEG	AAWTMLDSCECWEEG	AAFFCTSDNLAWEEG	AALRSCDSIGAWEEG	AALRSVSCPSAWEEG	AAHSSHQEDYLTHHG	AKLVRLQSLCSVDCG	ACMHRAEWVTCPPFG	AVETQWSADFTCPSG	ARAFHRFQIEQTFRG	ASDGTTRFRISSSTG	AAKRCNVWRGNWEEG	AAVPCFLSQNSWEEG	AAFRGWYTCHSWEEG	AAFRSKGSTSCWEEG	AAGRYEHSRRAWEEG	AALRLKATIVGWEEG
AAPLLMLVIPRWEEG	AAYLQIWTPRGWEEG	AATRSMQSVAAWEEG	AAVFQECSPAGWEEG	AAEFVMQTCCSWEEG	AAILRMTSELCWEEG	AAPLLMLVIPRWEEG	AAGFLRFSPSAWEEG	AAARVTQSRIRWEEG	AAFDSMQLLDAWEEG	AAYKKQDSSRSWEEG	AALDKMDLMKCWEEG	AALSLDFPSECDSIG	ARHILEMLCEGSSIG	AYCPSLDLPQCHDNG	ATMDRYPEYALGLNG	ARTFRLTSVDKSYSG	ALFETDNNVMNVCLG	AAYGHTIGSTIWEEG	AADHVWGSFRAWEEG	AAGLESEPVPGWEEG	AARKKVAECKWWEEG	AALTSSRSQWAWEEG	AAGHLRLFATNWEEG
AALMCSGTWVKWEEG	AAYSCDTLYTTWEEG	AAFRSSRNMCSWEEG	AAYRRDLTWQSWEEG	AAVARSGTLCGWEEG	AAWSDMNTSMSWEEG	AALMCSGTWVKWEEG	AAGLRLDLSTSWEEG	AADSFMHTDYVWEEG	AAFVWDACAGVWEEG	AAWRCDPLAGAWEEG	AALDLSMMCTNWEEG	AALSRYFIIAVCVHG	AGAWTGSITLCSLRG	ARSWYQDSCVKNFNG	AKVFRDMRSEKSYTG	AKCELVNIVTPKVSG	ATHYALERNCLAITG	AACTKEAVRVTWEEG	AALNHANPRFAWEEG	AAGHFVSYHQDWEEG	AAMCLKRNERMWEEG	AAGSYWPSLIQWEEG	AALRDWETHCCWEEG
AADRITILGHVWEEG	AAFAPFSSPSAWEEG	AAWSSDRNWVSWEEG	AALTFELSPLAWEEG	AAFQSDVSIMSWEEG	AAWLGQRDCFSWEEG	AADRITILGHVWEEG	AAFDRQKGLRFWEEG	AAEWRNALSLRWEEG	AAEAAMNSIECWEEG	AAFSGQSVEPLWEEG	AAYLQIWTPRGWEEG	ACYVIHWSTNRSNHG	ASTYTHTPSLNFVPG	AGYSLDRSIFQSQMG	ARHRSQYSPALSFCG	ANFGLITTNDCIPSG	ATYSGNFLDSDTVQG	AAGERSRWTLEWEEG	AARGQSCSLSLWEEG	AAQGSMQVKTSWEEG	AALRAWPVGRLWEEG	AAEADILVRRTWEEG	AASSLRMLNTRWEEG
AAFVKVVVRCLWEEG	AAMSHIRWQSTWEEG	AAVDAISRCPHWEEG	AAFVPGSSMSSWEEG	AAFERGSCRLGWEEG	AALGRDHSCSGWEEG	AAFVKVVVRCLWEEG	AAYHTDGLVSSWEEG	AASYTSDVSVGWEEG	AASHVCMFTRLWEEG	AAFELDMTSCWWEEG	AAQAFRMCNSAWEEG	AVLSTSVVFTYPPSG	ASYDILLSCPSLTFG	ARNAICDVDSLYSFG	ADSSPVYMDQVMLAG	ARCLSILKTDPMVMG	ASQDAFECGLSPLHG	AAQSWCRLPCEWEEG	AAPSEARKVRWWEEG	AASFGNVEIRCWEEG	AALMDWKILSSWEEG	AALTSFRVKSGWEEG	AAVVNTWANRLWEEG
AARFDSSHSVFWEEG	AAFLSDFVGRGWEEG	AALKNDGCMTAWEEG	AAVRSASCIAAWEEG	AAIVYDSTMLSWEEG	AAYLNDLSLSSWEEG	AARFDSSHSVFWEEG	AALWNGDGTLLWEEG	AAGSLYRESTQWEEG	AAWVRMDVQGMWEEG	AAFSHDAVEVCWEEG	AALRADTVQSVWEEG	ARFFIFPQCTTALSG	AGSIAQAYNLNSYLG	ATASMHFTLANRNVG	ARFHDLSSLNCLSNG	ALETLIIPDEALLGG	AGHWTGTFNQNGYFG	AAGSLRSKYERWEEG	AARMDVSPIRTWEEG	AAISGWWANGQWEEG	AAWVARRNLESWEEG	AAVALFPNKCCWEEG	AALSGWNVQRMWEEG
AARAVWAMKAVWEEG	AALRNSLVPFSWEEG	AAFRYAGSASSWEEG	AAFKPGNSLLSWEEG	AAIRSDGVLLCWEEG	AAFASESVNPAWEEG	AARAVWAMKAVWEEG	AALYGAVSTAGWEEG	AARMAFDVSAVWEEG	AAIRSSRTMKMWEEG	AAFVDISSSFAWEEG	AAFRADYVNEQWEEG	AYLLVCRYLDCARFG	ADYFPFLVVSAMTPG	ASSLTNAIVLAHHMG	ACNSSFRMEALAFPG	ASTSFSSCLTTLQMG	ADDYRGCRVPVAYFG	AALDRRLLDRSWEEG	AATTRCYIKKSWEEG	AALRERASLSGWEEG	AASNLRFFHSFWEEG	AAVSRHSNRLLWEEG	AAPRVWKSIPNWEEG
AAVVWESKCSWWEEG	AARMDLSSATNWEEG	AAIEGIPVQRCWEEG	AALLSIQSNLGWEEG	AAYLGDVNIACWEEG	AAYSSECDIRGWEEG	AAVVWESKCSWWEEG	AAYWTDLGLTSWEEG	AANFEFLMEYTWEEG	AALEKEESNPHWEEG	AATKSERSCGCWEEG	AASTMRYCNSPWEEG	AMRHSCELRSSAIRG	AATTFSCTSSGNFFG	ALSRPLVFSPNMNSG	AGSPLFLDYRYSFRG	ATHCFDIERSCYCRG	ALPITLVSTLASYSG	AASHDDDAWNRWEEG	AAVVPSSNEVPWEEG	AALRSCHGSLAWEEG	AALLNAWKTHLWEEG	AAVRRHPNWLGWEEG	AAEGFWPNRISWEEG
AAYHRLQYSVRWEEG	AALSEEDSVVSWEEG	AAVLFSPSMSQWEEG	AAFSRDVSYGSWEEG	AAYVGSTSEYAWEEG	AAIRGESAIVAWEEG	AAYHRLQYSVRWEEG	AADKDWVHHPSWEEG	AAIRRDFACISWEEG	AAYHQEFINSAWEEG	AAFSRLKAEGSWEEG	AAWCQVDGVSSWEEG	ALDYWGTAFYWSQNG	ANSREMPFISCFSMG	ANCRIRMHPVSLALG	AYCDDASFMGSLMAG	ATSFRVSPGMRAFLG	ASNDPTFNYDWSSPG	AAVVGLMSWGSWEEG	AAYEYALNSPTWEEG	AAILGGVVLEQWEEG	AATNGIVLKGTWEEG	AAMSVHRVNRAWEEG	AAEVQFWPTRSWEEG
AALLPSLPWCDWEEG	AALAGEIRKLWWEEG	AAGGFRIMTVNWEEG	AAFLHMATHPGWEEG	AAFQECPSLCGWEEG	AALVKMPSTGSWEEG	AALLPSLPWCDWEEG	AAMLPCTSLVCWEEG	AAVCRDDTRLAWEEG	AAWTGALSVLSWEEG	AAYMGDKVWTSWEEG	AAYRLDSARLCWEEG	AWKTGTLMRLVFTSG	AQSDFVLSLTNVVSG	AASVPLYHWCATQCG	ATPFLCGYVPSAFLG	ARSAFIMSLDGVQLG	ALYTLPVSCLRSTSG	AAEVMCNWSEMWEEG	AAPRTDLRLSQWEEG	AAINRWQGQEAWEEG	AAQLRLRVKGNWEEG	AALELKGNDRGWEEG	AAVSLWPNRLGWEEG
AAIRPPKNLNNWEEG	AAVEQSYDIYAWEEG	AAYHRSSSFMPWEEG	AAFRSSQSHLCWEEG	AAIRLENTLSGWEEG	AAFVADPVRGHWEEG	AAIRPPKNLNNWEEG	AAISGDQLSTFWEEG	AAILRQSGSACWEEG	AAYREFPTNHLWEEG	AASHIVLSRNCWEEG	AAFELMNCTPSWEEG	AAWVVLTVARVRFIG	AHATCGYVLAGSMCG	APPPLFVITENSTMG	AWTSYGPDSSVFQFG	ASEDLAYVSQLAMLG	AKNCSLPWAYDSTWG	AALGNMWASPLWEEG	AASWETISSGEWEEG	AASLFLANQWSWEEG	AAVTMRGVVRSWEEG	AAVVKWSSVVHWEEG	AALVSTGTKVGWEEG
AASAVRWSHMEWEEG	AADLLLTRVVPWEEG	AAYLESGNPLGWEEG	AAFLQDTSLSQWEEG	AALRPIKSEYGWEEG	AALWYDSVPGAWEEG	AASAVRWSHMEWEEG	AAMDTSVPSLHWEEG	AALRPAPLNIGWEEG	AAQHFAVVGTLWEEG	AAVVICGNLNGWEEG	AALSGMDSTRSWEEG	ASLGVLFKLRFLYKG	ACCSGAHGVSLTVIG	ASNLLYASSSYSQTG	ASHTRAFGRDLTVTG	AGNNCLEEFFFLRHG	ARDFAHSYNVSTNSG	AALEVVYFQLDWEEG	AAQPESGPEGFWEEG	AAQGTVKTMKTWEEG	AAGAVRLKRTYWEEG	AASSCGMKGSHWEEG	AAQVWWSRARPWEEG
AAKVAEEDWLQWEEG	AAAANCKGQVNWEEG	AAFGKVATLTNWEEG	AAFVLSKDALVWEEG	AALTSIGVLSAWEEG	AAEKQESSLYAWEEG	AAKVAEEDWLQWEEG	AAGYGSTGDTCWEEG	AAAMFSISSSMWEEG	AALLSESGVSSWEEG	AALGGSLTLMCWEEG	AAFYCGVDGESWEEG	AGQVRSAIAVSRHSG	AARSLASTTGISYQG	ASSSFLTQIDFTGLG	AMVVWDRTMVQAYHG	ASLSMDDILPSVNRG	AGNFLLLDTSLHSYG	AAPYSVGLSTTWEEG	AALPLLRIGDHWEEG	AAVYDMPAQCGWEEG	AAMRHRHSLRCWEEG	AARTDLGMHRTWEEG	AAVREHAGRLSWEEG
AASVVLAFRIRWEEG	AAWLFDLPGVSWEEG	AAFMQSKSNDAWEEG	AALTADVSVTGWEEG	AAFFLETTVPMWEEG	AAYPMWGSGVSWEEG	AASVVLAFRIRWEEG	AAHWRDANYVSWEEG	AAFINQGSDKVWEEG	AAYYNSFTYSGWEEG	AALVSDVTLNHWEEG	AAFKSDKSMVCWEEG	AVGLRSLNHRCSHSG	AARIVSSSSCSSTNG	ASAVFYEMNSFTCTG	ASLNVDTYLQSCPVG	ARTRSQLLGMLHSHG	ASPCVPQYSTSLFCG	AAGMRFQRTNLWEEG	AAHGYSEIGDSWEEG	AALYVCEQFHKWEEG	AALSGDRVMRAWEEG	AALVHCILNTWWEEG	AAVEQRGTWDCWEEG
AAHKSHVSCHSWEEG	AARMGSARSYHWEEG	AAFHSDRSLELWEEG	AALSSDVAVLGWEEG	AALNRCTNPIGWEEG	AALISDLVSRSWEEG	AAHKSHVSCHSWEEG	AALKRRIVKLGWEEG	AAVCRSVNFRSWEEG	AAAFQDGTALSWEEG	AAFYSDIDHRCWEEG	AAIEGVASLEMWEEG	ATQRVKIVTKIRIIG	AGSLFQSGSLRAVWG	AALTLSPPFFISSCG	ASAHPASWRADRSSG	ASAALGVEYSCPSVG	ASNTYSCECAMYHPG	AAGCLQISGTAWEEG	AAWNTYWGWNVWEEG	AAMRGLKTSIAWEEG	AAAWIECSRFGWEEG	AALSMRNTLPQWEEG	AAFEMMEAARVWEEG
AAGRKSSGHTIWEEG	AAFGSNSLLDLWEEG	AAVMRCSTLPAWEEG	AAVSWVPSVACWEEG	AAYVAEQILNSWEEG	AALLSCGTSPAWEEG	AAGRKSSGHTIWEEG	AAIVANPSYSQWEEG	AAFLPLGTAPSWEEG	AATFRCDLTGVWEEG	AAWGRARNGAAWEEG	AAYIGQPVIGGWEEG	AYSWDVWRLYGCPNG	AGCALPMFPRSQLQG	AGDYRPYFLDSMTHG	ANVSDSYFYSKSAVG	ASESTNYLPCRSLRG	AMPQFLLEGSALSGG	AARVNMPVMSAWEEG	AAQQNVKECYGWEEG	AAIRPHSAIYAWEEG	AALEMSLMRSLWEEG	AAICKRPVRAAWEEG	AATTSMMVWPSWEEG
AASWVWRECLNWEEG	AAAFWADSPLMWEEG	AAMLPCTSLVCWEEG	AAYIRSSPLWGWEEG	AAFSSLANNRGWEEG	AAYVMDRSRTAWEEG	AASWVWRECLNWEEG	AAIWCEHSERQWEEG	AAVCRCPNYILWEEG	AAETRLLHSLIWEEG	AALSQYGDVSCWEEG	AAYALADSDRGWEEG	APILPPSLSIVRLVG	ARDLASLGILMCHPG	AEWLFHRNLEGFIEG	ALAPYRICPSCFAYG	ASGIDNMYHICRTQG	ASNYCVARSGYSALG	AAVWAMYFSPEWEEG	AARVYGMRRNMWEEG	AAVTDQLVHRGWEEG	AALSRMSTKSGWEEG	AAMVGRPIFPVWEEG	AALMQSCDVMGWEEG
AAPRPATRFLMWEEG	AAFNVDRVSRAWEEG	AARDSILFICSWEEG	AAGVLHLMGSEWEEG	AALVEMCDLDHWEEG	AAFHKECVSVGWEEG	AAPRPATRFLMWEEG	AAFGSDTSLSVWEEG	AAPGSYLLTSNWEEG	AALVGLSTNSGWEEG	AAHVLDIACGAWEEG	AAWMQVHNMCGWEEG	AVLGCRRNYRSVKLG	AQDRLLTRSVSCLSG	AATLSSCESNKCMFG	ATNNLIGDLPQHSFG	ASFERQLSPFCQFNG	ADVFGSISDPWAHSG	AAHVCGWAWWSWEEG	AAYMETGLKTRWEEG	AAALTDTLHICWEEG	AASNRFQKAGTWEEG	AAVLDWHVMYAWEEG	AAFLEWNTVSCWEEG
AATSRLLQLSFWEEG	AASMLTSVVRAWEEG	AAWLPQGIIKGWEEG	AALNVERTVLAWEEG	AAFNLAANIHCWEEG	AAFIQMITTPMWEEG	AATSRLLQLSFWEEG	AALTRISVMKCWEEG	AAYVDTMTPLSWEEG	AAIVMEGVSRLWEEG	AASEVRVCDTVWEEG	AAWVREPSMRCWEEG	AQMPKKYRSMAYGPG	ACSPFPFRISSNSHG	AHQYIGDTTVQTTFG	AVISCHYDIMGSLMG	ADLMLSSSVSQKVNG	AMFTRDINCVGFYPG	AACVLLPMVWVWEEG	AAWVTRVRIGKWEEG	AAYVQWSSNRVWEEG	AATSRAKDRNCWEEG	AANVLSCWTSKWEEG	AAKIRNWKMSLWEEG
AALCLSFLNVFWEEG	AAPGVWRTDPSWEEG	AAHMLLSMPGNWEEG	AASTFALSTSNWEEG	AALGRTDTITGWEEG	AAFLKDRSNVGWEEG	AALCLSFLNVFWEEG	AAYSCGTSPAVWEEG	AAIMRDQSVYCWEEG	AAFSRDSLLASWEEG	AAYSVDNTFLAWEEG	AAFSCQRVNPIWEEG	AARDGARFPVWVNSG	ASHTLLLRDPTYASG	ACVSLDFSCLATRNG	ASPHEFGSSWSSFPG	ATFNSDVSCLSRLLG	ASSSFRAWPALLMCG	AAALLWLSYQIWEEG	AAQALPAFKEWWEEG	AAGQWQGLNCFWEEG	AAKVMEVSNSWWEEG	AALVDMASHRSWEEG	AALQQKRTWSSWEEG
AALRRTVPDQEWEEG	AAYATLVSARSWEEG	AALLHDPVLCQWEEG	AAYDLSGNMWGWEEG	AAMRLEPSLNCWEEG	AALDSLSDNWSWEEG	AALRRTVPDQEWEEG	AAFSGLIPLPHWEEG	AAYSSVPVVHAWEEG	AAWNGEVTLVAWEEG	AAVFQDMCVEAWEEG	AAWVLDTERQGWEEG	ALWHRLQQLITHFRG	APAYCSLSIPLGALG	AGPIMDAVTCKHVFG	AHPTIGVSPSVLGFG	AGIFYSETIPHAPCG	AKYVFRLAETVPHIG	AALLWLWVNHNWEEG	AASPGGSTSWEWEEG	AAEQEALCGSGWEEG	AALQSYESRWSWEEG	AAMVEYPNLYSWEEG	AALCEWLSLPSWEEG
AAEVLFTKCYMWEEG	AALIDAYNLRGWEEG	AAYSLDGINSCWEEG	AAWFPVASVESWEEG	AAVFEDCVPHTWEEG	AAIMMDYNPTCWEEG	AAEVLFTKCYMWEEG	AAHIQRRVVTMWEEG	AALFVEYSPSSWEEG	AAQCGNCIDPSWEEG	AAYVSCPNLVAWEEG	AAFRGFPSGVCWEEG	APINVHSDGLTDNFG	AIEGLLDAFVYDANG	ASRRMSLTLAHSNPG	ASFLSAGVPFASPHG	AEDLCMDFVPNAYPG	ASWYDQCANSYALAG	AAEYLNRSGLRWEEG	AARCFAFSESVWEEG	AAVNSVNAVEVWEEG	AAYVDSCDPMDWEEG	AASGFVVWPSNWEEG	AALDAWSDRLCWEEG
AATYALIVHRVWEEG	AAVRRLESVPAWEEG	AADYWQSDVLGWEEG	AALLDSPSVASWEEG	AAFRLSIDPHAWEEG	AAFTIDRCYNAWEEG	AATYALIVHRVWEEG	AACAKQPNLWAWEEG	AAFSLCDSEGAWEEG	AAYSSAPVQFGWEEG	AAFCAQISPLAWEEG	AAIVSYGTCKSWEEG	ALSIGCPYQKLLRIG	AYQTPSMFPLETLLG	ASTAPLFHLDFSCGG	ANTFAFVESLRSFTG	AVNKTPCFLGEKSQG	ASGRWTPCSNLVSFG	AASNGRQGGTYWEEG	AAMRGLKTSIAWEEG	AAFVVYPCRLAWEEG	AALEGMRCRVAWEEG	AASSLVLLRSNWEEG	AALHRYPVRHGWEEG
AAGSWCRLVKAWEEG	AARILIHCGISWEEG	AAYVSAPSLLHWEEG	AAWFGIDSLPCWEEG	AAFLMSTNPGAWEEG	AALVVDITVKAWEEG	AAGSWCRLVKAWEEG	AARCIWGVRNRWEEG	AAIELADCNAGWEEG	AAFGPCTNAVVWEEG	AAFTTCGTAAVWEEG	AAFYQCASPFGWEEG	ANRGNKLRSAYSCPG	AYTADLVASTWPIHG	AHGTVYRGMSTLVTG	AEILHMRNVLALGVG	ASNPGRFRMMANFPG	ATVAPLLTVFAAWGG	AAGSDLDETGLWEEG	AATEKAQRAHTWEEG	AALVVVGLGSAWEEG	AAIHLHRSNYGWEEG	AASRSLVSQRVWEEG	AAGRYIKVQSAWEEG
AAAHCMLSDWRWEEG	AADQYENQSVNWEEG	AACMNVPVVALWEEG	AALKLESTLGGWEEG	AAVLNEKSTLGWEEG	AAFNSMSSLKAWEEG	AAAHCMLSDWRWEEG	AAFSKGMVMPVWEEG	AAVYRLDWNSAWEEG	AAFVPLSGCSTWEEG	AAFKISSVRHSWEEG	AASSFVSFPPCWEEG	ALQSRSSSLTEHKSG	AQESFRLGCSSLPYG	AKYSYLPILGAAADG	ARDYVGCCSFLGSFG	AYSRDVCLLNRSPYG	AYSLESNNLCFRDYG	AAPVAFMALSQWEEG	AARKEGLTLTGWEEG	AASCNDPLIEEWEEG	AAQQFWRDWAAWEEG	AAVTVMDVRSCWEEG	AAVRDHPLHCSWEEG
AASFALWRLPHWEEG	AAFLPGEVGLAWEEG	AAFCCDSTQQLWEEG	AAYLDSDSCIGWEEG	AAIRGIKIVPAWEEG	AALRGQRNPFAWEEG	AASFALWRLPHWEEG	AARFHGMRADSWEEG	AAGITLDSNMGWEEG	AALSSQPVLLAWEEG	AADQMKFMGSNWEEG	AAIDKCGVCNSWEEG	ALSRAQVYLIMSFLG	AISDQTIREVRSMRG	ALQSGQVRYCNNVDG	ASAFSVDLSMDLSLG	AKYIRSNFVALASVG	AGSTFNGDRTVLHCG	AADYLRVPNRAWEEG	AARHRTEGMHHWEEG	AANSSHPRCRVWEEG	AARIKMRTNAVWEEG	AAFRGWISRTGWEEG	AAEAIVMRRTLWEEG
AAQSWVEMTVNWEEG	AAHKSMCPICWWEEG	AAVRPLASLQAWEEG	AAMHGDSDSLSWEEG	AAWTRECAESAWEEG	AAYRGSLCMRSWEEG	AAQSWVEMTVNWEEG	AALLDGWRICRWEEG	AALLPDLDCPAWEEG	AAFSRDVSYGSWEEG	AAHYPMFPCFAWEEG	AAYSVQSSKKGWEEG	ASEDATLLFRGLSPG	ASHHMPIIGNCPMRG	ARVSGTSFRQSSNPG	AQMVLRLMTDEICYG	ARVLPGSIFSCVSNG	ASRYALDSNLLSQLG	AATTIRDRRCRWEEG	AATRCDYWLLLWEEG	AARSRIRQMAPWEEG	AAVCKHGNKPAWEEG	AAIYPWTQLVGWEEG	AAVSRTGTLCAWEEG
AAAERSSATILWEEG	AARLSENFCTAWEEG	AAYRDISDVGSWEEG	AAAFHADNSVSWEEG	AAGVVMDTLHCWEEG	AASFRFDTNQVWEEG	AAAERSSATILWEEG	AAQINHRQGWGWEEG	AALTSNSVQRSWEEG	AAFRSSQSHLCWEEG	AAWSLVPTLANWEEG	AAYASTNCMMQWEEG	AFYWEGTPLPRSNDG	ATYDVKLNSEWNVLG	ASFISTASFIADSYG	ASHIHLAENLACHGG	ARVLRSGLNSLSDQG	AVGFPPFRGTNSNLG	AATEPSESQFPWEEG	AAPRQMPAGGTWEEG	AAGPKLIGIKCWEEG	AAARIRNFCPKWEEG	AALGKWGDPTSWEEG	AAFTSIQVNRCWEEG
AAVLVAVNCRIWEEG	AAYRVLDSIQAWEEG	AAYSCGTSPAVWEEG	AAYRGSFTLKHWEEG	AAWRKDLSLTAWEEG	AAVRQDGTLAHWEEG	AAVLVAVNCRIWEEG	AADARFRFGRSWEEG	AAFDSFAGIAGWEEG	AALLYDITAVGWEEG	AAVDHSLSACAWEEG	AAFLAERSDLIWEEG	ALSRHLHSHGSLPMG	ASGPFAFINSMCALG	AMMPIFFVSNNLCVG	AVSMLGEGLPRAYRG	ASSSFLVEISPRILG	AVPLVNILSCLSFCG	AAVGRTMGTIFWEEG	AAEQEALCGSGWEEG	AALSEMKTWAEWEEG	AAWDMWSTHKGWEEG	AALEYRINFRAWEEG	AAPRPFQEWHVWEEG
AASQKADVVLTWEEG	AARGRRSASLYWEEG	AALDCCNSIICWEEG	AAVISSPSLSQWEEG	AAWFPDSSCLGWEEG	AAYYESCVPMGWEEG	AASQKADVVLTWEEG	AANQINDLTDQWEEG	AAVTRDTCVMAWEEG	AAYRPVSCLSSWEEG	AAYGLDCVRLNWEEG	AAWIVDSCPSFWEEG	AVSIRTIRQVFQICG	AFTIPSFLNIHPSFG	AYAVHELVSQFSLIG	ARGYHMDSGGRSFIG	AGSAFRFSSSCPSYG	ADMFRQLRSDRSCVG	AADAPRDRGCVWEEG	AASWHSLLGRYWEEG	AAELDKSCMEDWEEG	AAGCIYGVTGDWEEG	AAMVQRPALAGWEEG	AAMRSYSNQVSWEEG
AASMEEYGLMVWEEG	AAGHLLSNPWDWEEG	AAVSSESTMAAWEEG	AAMSKCAVLRSWEEG	AASTYLSAFLLWEEG	AAYLIASNDLGWEEG	AASMEEYGLMVWEEG	AAWISIKPDVGWEEG	AAYDRDRNPLGWEEG	AAFSSMPIDALWEEG	AAYTSDLIELGWEEG	AAFEICISPLHWEEG	ASAPHRWFCRWVIVG	ASPTLLRAFCPSPRG	ACPRNAFRSLAVSCG	ASALVLQRSLLMLDG	AYDFHCESTNFQKQG	AINAQPSFAYSDSLG	AAGFLNLPGSRWEEG	AASAQDQKNFMWEEG	AADVADSIRSSWEEG	AAIGHNVRQFMWEEG	AAISGVDDRPGWEEG	AAHDMVLLRNRWEEG
AASAFSQMWCTWEEG	AAKAPQPVLRFWEEG	AALGSMGTLVSWEEG	AAILLDSTFSAWEEG	AAFGSDIVPLMWEEG	AALRREKVVAHWEEG	AASAFSQMWCTWEEG	AAVYLPDLMTSWEEG	AAWTYSLVEPSWEEG	AAWRVTTTPLQWEEG	AAGFSADSVACWEEG	AAYRPVCSNQGWEEG	ALLTNHRTITFGACG	ASGSLCYSLSNWHYG	AASNQVVILSFKAPG	AAVTIKTMPVCESYG	APLFLAANRRADIRG	AMSHLELCQVLRAYG	AAVFDAHVCSKWEEG	AALDIVNCSRDWEEG	AAIKGRCISNSWEEG	AAPIEACLLDPWEEG	AAVFRFNSHSAWEEG	AAVSLWPNLKAWEEG
AARPIGSLHTEWEEG	AAALFLVELAIWEEG	AASQCFTQDLVWEEG	AAFELQANLCAWEEG	AAYITDYALIGWEEG	AAFSKDGSCHCWEEG	AARPIGSLHTEWEEG	AALMPGLVYRAWEEG	AAAWSWPTLREWEEG	AAFVQHPSVSGWEEG	AAWVMDRVHNCWEEG	AAYRCSRSVGSWEEG	AQTYLPFGVISRIWG	ASNLSGIYYVASSSG	ANHTPSYYANLVGNG	ATTYTTFLTHLSSLG	ASMIRMRNPPSCDNG	APTAFTMMLTPYCYG	AARLELKKWSTWEEG	AAMICHVFRKRWEEG	AAVQKTNVHQQWEEG	AADKHKSYSMDWEEG	AAPSMLIRISNWEEG	AASSLVMWPTLWEEG
AAPRVTMWYESWEEG	AAWLLLAPWIGWEEG	AAVYQQSVNPCWEEG	AASGFKCIRNVWEEG	AAFESLVVERCWEEG	AAYRYEVTPGSWEEG	AAPRVTMWYESWEEG	AAYGSAWTQRAWEEG	AAYVEATPLVGWEEG	AAEDYDCVPYGWEEG	AAWSEDPSMRPWEEG	AAYTLVYSDSAWEEG	AIETGKLVVYLLLFG	APHTMSRSIPNLSQG	ASLDLTFTGSCLDSG	ACQSPTFASALSHLG	ARGEYSSILSQLHSG	AGHVRLHKSNLAAQG	AATSWNAGMYCWEEG	AAFRARRSELSWEEG	AAVVRRIDTIGWEEG	AANIRERKVIGWEEG	AALVSRPNLSGWEEG	AAMGNARTRLGWEEG
AACLFLTCRRTWEEG	AASFRIAETNFWEEG	AAFVNQLNYCVWEEG	AAIYPDESSLGWEEG	AAFTSDTCCYAWEEG	AAYVSQTANEMWEEG	AACLFLTCRRTWEEG	AAFMPNGVPMAWEEG	AALLPSSSLLTWEEG	AAWTGLRDLRCWEEG	AAFWQLDAPLSWEEG	AAFRCDPTWSFWEEG	ALRIHKFYCRSSLIG	AVYPLVSGLGYAQDG	AQYWDAHSVNGIRNG	ARLYYHHLSSSVSPG	AALRDMPSLRGFSIG	AYFQRFAQCPNLLAG	AATGRVEWMEIWEEG	AAGSIDLLKRAWEEG	AARLVVVMWWYWEEG	AAGSRCPVIRSWEEG	AALRSYGARLQWEEG	AAPEVHRSLLGWEEG
AAVGCADCHQGWEEG	AALVEESNRLGWEEG	AALSHSQTLSCWEEG	AAMSLRYMGCNWEEG	AAFWREVSVASWEEG	AAYSRDESLASWEEG	AAVGCADCHQGWEEG	AAFLTSCVNLVWEEG	AALEFGRFHMMWEEG	AAWDVDGLCHAWEEG	AAISVDGVCCSWEEG	AALVTDPVPIAWEEG	ASCLKQLSSLVGFRG	ARQTLCVISSQMCHG	ADTVVCDVGASAIQG	ASWVQSYRFSIRMAG	ASRSLFTSESCQVGG	ACQSLVNMHDSPSKG	AASYKAEYEVKWEEG	AACGKILNTLMWEEG	AAPGMTCRVLMWEEG	AACRPMKSMISWEEG	AALRSWPSPRSWEEG	AAVRHVPVVRGWEEG
AAPIFSERYGMWEEG	AALRFDTSIHGWEEG	AANNFQVDTIVWEEG	AAGTFLDNAVCWEEG	AAVISMHSSLQWEEG	AAVESYSNCMSWEEG	AAPIFSERYGMWEEG	AALVRMSPSMHWEEG	AAEVSCNSLKSWEEG	AAYRGSFTLKHWEEG	AAFRSDCGGFSWEEG	AAFGCSDSASSWEEG	AGPHHHILACIPHAG	ASSVRPLIAIPELPG	ALPNLSKCLALHGFG	AQLIMIDSTVSSYKG	AGNGISRYLNFGSAG	AAVMRYDTSLSCDGG	AADRGESFMATWEEG	AACVARMWLISWEEG	AATLSMRFAVSWEEG	AAICSRGDIRMWEEG	AAITKRRPWGAWEEG	AAMRLHVSHRCWEEG
AAQSDLNFLFPWEEG	AAFMFSVSPLSWEEG	AALSGTPVMCGWEEG	AAYSDDRSCPMWEEG	AAWLRSSSLMPWEEG	AAFVEERAIRMWEEG	AAQSDLNFLFPWEEG	AAADSGSRVLLWEEG	AAITGCKSSVSWEEG	AAYENNKATICWEEG	AAFNGDLVRFGWEEG	AAYTRIQTCKTWEEG	ASGRSWLCNTYSLPG	AHLPVARSSVLAANG	AGNEFMLDRYPLMYG	AGYRYDILQSCHRNG	AGTLVSLKTLHSHLG	AGTVLHDGSCYAMRG	AAKRDVEWVSPWEEG	AAIPRCELGFRWEEG	AALMLKNWGTQWEEG	AASSVRGQVICWEEG	AASNLISLSNTWEEG	AAPRIWDTCLSWEEG
AADCTAMMLALWEEG	AAEFYASTCCSWEEG	AAVEMMGNCRAWEEG	AAFDLEIVQCGWEEG	AAFVQITNNWGWEEG	AAFMPLSNPWAWEEG	AADCTAMMLALWEEG	AANPTLNLRRVWEEG	AATVLEMTEKAWEEG	AAITMMSSSIGWEEG	AALGMDMSCGSWEEG	AAVFCDATLYGWEEG	APMYNWVPHIVVPPG	ARHSILPFSLCPALG	ARLQYDTSYGSVNVG	ASRHRDLFLMRSLLG	ATDPLVPMNVPLSFG	AIPGGAYLCNANYPG	AAGPAMVSRHCWEEG	AATYAARTVHLWEEG	AASTRKPVCIYWEEG	AACSVWPTRLRWEEG	AAYRRMDSFPSWEEG	AAQSLRYHATPWEEG
AAFLGGICYELWEEG	AAAGAPSELTCWEEG	AAYVDSTMCTSWEEG	AAFQGYVCPKGWEEG	AAYLQMDTLVHWEEG	AALRTQSSPLAWEEG	AAFLGGICYELWEEG	AAVTKLENLHSWEEG	AAWRCDRVGNSWEEG	AAFRCDLTRNVWEEG	AAYCIENSVTIWEEG	AALEQMNTCVGWEEG	AHAVRKRCIHAILDG	ALLRHTETSGHIAQG	AQTDAPFRGCGSLWG	ALSRPLVFSPNMNSG	ADAFDLQYNPFCFMG	ADNHGPRYFLMGSVG	AAVKPQVQLSMWEEG	AAPFIGRTLSYWEEG	AAVISVLCFSRWEEG	AASDLTPARNNWEEG	AACMEWKTFPAWEEG	AAPQGLRAWHCWEEG
AAFKYGARCLHWEEG	AAFGRESYNLAWEEG	AAWITLETLEAWEEG	AAFDCSNDSMAWEEG	AAFIPLHNLDSWEEG	AAYRSDPSLSMWEEG	AAFKYGARCLHWEEG	AAVQMETMPQEWEEG	AACFEGMGSLIWEEG	AAIVGQRGCRMWEEG	AAMFTDFTLCSWEEG	AAFLPGCSLHAWEEG	ACWGPRQWADIPLNG	ATSFGYMRSEKSSPG	ATYDVNSDNIAFMHG	ANVYLCNSPSRACLG	ANTFTRCDTLKSLRG	ARLKPMFIVPAASTG	AALAEPAAYCNWEEG	AADVRSRTVTCWEEG	AALGSTYNLIAWEEG	AAMNKVSVMKGWEEG	AAVVSLPCRRAWEEG	AARIRCFGCCPWEEG
AAECVDKQVGVWEEG	AAVMVLPAVSSWEEG	AALISTGTQLCWEEG	AALLDGATLSAWEEG	AALRLTNDLPCWEEG	AAWLREASQACWEEG	AAECVDKQVGVWEEG	AAYYVDLSSMGWEEG	AAWYGDLGASGWEEG	AAFYDLGSNCPWEEG	AAFISTTVCVGWEEG	AASQDIVPCASWEEG	ANLGLTTRVTRNRLG	AYSSVTSYSSFPYLG	ASQDYLNESDCPYSG	ASCSPFHMLASLENG	ARDNYFLLWSCNLLG	ACPPVIVMSTCHAIG	AAGFRGGNSGPWEEG	AAMGYSRNLMHWEEG	AALKARLANQAWEEG	AAMIYAPSVRSWEEG	AALRGNRVLSGWEEG	AAINQRDSPRAWEEG
AAFGTRVYLIRWEEG	AALVSHGSVRAWEEG	AAWRFSPTCTCWEEG	AAVSHDTNMGSWEEG	AAYRPIDTNCCWEEG	AAYRYAGDMSCWEEG	AAFGTRVYLIRWEEG	AALICDRSSPVWEEG	AAFGRHHGLMSWEEG	AAYIADSNLLRWEEG	AASLVLDWSVCWEEG	AAWRVLPCDLNWEEG	AHLSLVGGNGRYLMG	ARLWRSNFTLCTSNG	AGWQYVDTLVSPNMG	ADPYRVSFSPSFTPG	ASDTYDIDGTMPNLG	AHEDWTIETSQFAVG	AAISRWLLATTWEEG	AAVIRMWAKWAWEEG	AASRRYHQSGCWEEG	AAWENGLCCFSWEEG	AAPGMANSWRAWEEG	AALSIVETYAAWEEG
AASCIECFNHGWEEG	AALVCEGSLMSWEEG	AAYLQMFDAACWEEG	AATWMTDSTYSWEEG	AALLSDSSIVAWEEG	AAYRIEASLSAWEEG	AASCIECFNHGWEEG	AAYMSTFTIHAWEEG	AAGFFLDSTYTWEEG	AAFIVDPNTNQWEEG	AAFGRMNSTSSWEEG	AAFGTMYSVCAWEEG	ARWISLFCWYSSPNG	AADQRISSHSCSHSG	ALPFRSYSCMSTVNG	ASYKISGTTWGSMYG	ASFYHQGILPHAMSG	AMSDLSFNRMPSCYG	AAFAFVVYDGLWEEG	AAEGTMSVWSFWEEG	AAEGLRMHANMWEEG	AANNAIWFMKAWEEG	AAILTTNNHLGWEEG	AAIVYKGSLAAWEEG
AACSNDAFDGIWEEG	AAGYYRDLSCRWEEG	AAGRQSYDWCFWEEG	AAFTDFATCSGWEEG	AAFHLEGSLWSWEEG	AAYSRIPSLSVWEEG	AACSNDAFDGIWEEG	AAFSVADSLVSWEEG	AAFRSQHVDIAWEEG	AAWSPSTCPDSWEEG	AATTYERSPHCWEEG	AAMLSSNTSLCWEEG	AVLISNKDLPESLVG	AFDVCVTRPDISILG	ARAYMLADTLSSFKG	ALVHREVVAGGCISG	AGDQDLFVNSCSAMG	AYNVPALRAIDSMNG	AALKFLSKTWSWEEG	AAPCYTTKVVNWEEG	AAFTHAPCRVAWEEG	AAMERMPSMRGWEEG	AAFHDWSALPHWEEG	AALKNRESMRHWEEG
AALALEPLSHYWEEG	AAFSSLDVLTMWEEG	AAYICGTSNVVWEEG	AAVMRYPDMFAWEEG	AAIVIDQVTPAWEEG	AAYEFDITVLQWEEG	AALALEPLSHYWEEG	AAHSRCGGLGAWEEG	AAFRGSIVFPGWEEG	AASMRGDSSLCWEEG	AAFCSLPTPSQWEEG	AAFLVAESSLSWEEG	ACCSVLCFYDAFYSG	AEYPPPVLVCGMNYG	ASTYDTLTCMLSPSG	ASAHCRDVRMETSLG	AVPPMLLYTPSCQQG	AGVLQTFPNNLSEDG	AANYCLSMDRGWEEG	AASVRPGNMWLWEEG	AAGLNNRDSGCWEEG	AADLTLKRWPAWEEG	AATISLRRSLYWEEG	AALRDWSPAYCWEEG
AAPSMAYVQSMWEEG	AALTEDCVPIGWEEG	AAFFRDATNMSWEEG	AAMSGISSLAHWEEG	AAWRLDNCPPAWEEG	AAWKHEKTVLAWEEG	AAPSMAYVQSMWEEG	AAEFRLDGTDGWEEG	AAYLSANDVLSWEEG	AAFFAADPVLIWEEG	AALSVDIVNSAWEEG	AAWLANPLCHSWEEG	ASLSMSTFYHPLSSG	ASSDTLTLQRQNTAG	AMVQLLITNDSLAIG	ATSILLSCPVPYVLG	ATMLALDHSISAFVG	AMPKFWDSYPLFSYG	AALMKRNSCGMWEEG	AALKARLANQAWEEG	AAVCEVPRQKGWEEG	AARERTRYRCHWEEG	AAVSMFRSYDGWEEG	AALSAWPIMMSWEEG
AAIFGWLPNVFWEEG	AAFSRSPVWRQWEEG	AALKGVAPLRSWEEG	AAWSSDRNWVSWEEG	AALFSDLTLHSWEEG	AAFFKIPTPIGWEEG	AAIFGWLPNVFWEEG	AAFCRASFGSMWEEG	AALDLTSVMLCWEEG	AADDWRFVCNVWEEG	AAYDPCSNSILWEEG	AAALMDRNCVSWEEG	AGKARILLVWMSLWG	AFFDSAVVNDGNPCG	ASTTTFSSDWNFGSG	ANSLSYRLDTTNLSG	AASGSHRFCLFATNG	AYSPGFSLSSDLLCG	AAGINHSTVRLWEEG	AAGMTFVDKIAWEEG	AAMKASLTEHGWEEG	AASGWFQRMPVWEEG	AAVRRGESFIAWEEG	AAVKRNSNLMCWEEG
AAEFCTNQIQQWEEG	AARMSLSCTRIWEEG	AAVVESSSYASWEEG	AALRSSESEYCWEEG	AAYVHTNTCLSWEEG	AALTIEATCLAWEEG	AAEFCTNQIQQWEEG	AARAYYYMDCGWEEG	AAFAGERLWLGWEEG	AAVAKTSPNLSWEEG	AACRFQKSLCSWEEG	AADFEYVVNPNWEEG	AHSPDVHGCWLLTGG	ARYLRFATHLFPFRG	AYSLDRDVLVSSPCG	ALSSSACPYYSMNNG	AGFDHVRNNQASGEG	AVNNVPPYLGMDSNG	AAYRLWPLCNDWEEG	AANTGFQYHVQWEEG	AAPEAFRSVIGWEEG	AALTRKRTGVAWEEG	AALVNMKDVIGWEEG	AAFGSFHVHYGWEEG
AAATLGYGTRFWEEG	AAFYMEEDTLAWEEG	AAFMRTSGLGGWEEG	AAYYRVEISPLWEEG	AAYTDQTSEPGWEEG	AAAVCCLFGCWWEEG	AAATLGYGTRFWEEG	AALRNSLVPFSWEEG	AAWCEDYTGSSWEEG	AALKNVPAGHCWEEG	AALLLDGCMFSWEEG	AAFSKMSMNLCWEEG	AVTWASIPVSYSDHG	AHLTVDRTLPQSLIG	ADVSLLLLHSSCIQG	ADEVFLQRDPAVLAG	ALPANPLNFKLMQNG	AFPPFGTYLGTRSCG	AAEMSTGQDGWWEEG	AAKASVSLGWIWEEG	AATTNVRQKGNWEEG	AAVSVRCRILHWEEG	AALVNYVPARGWEEG	AALKILPMRVRWEEG
AACILQYLYPAWEEG	AAFTSRVLFNGWEEG	AAFNVSSSVCGWEEG	AAVRFSNTIRGWEEG	AAFQGCSSCKGWEEG	AAYGFDHDAVAWEEG	AACILQYLYPAWEEG	AALARWFVLWIWEEG	AAPPITSFLVIWEEG	AAWENIACLSMWEEG	AANIPALTPSLWEEG	AAWSISGSVRHWEEG	AVAARRSTNGIPAQG	ARLVKNSCPNPSFIG	ARYCFELSASKSSMG	AGDYRPYFLDSMTHG	APGILRLAPSQLVYG	AKSICSERSALAYFG	AASNTMKVSMGWEEG	AACSTMLTGYLWEEG	AAILGRRSDHQWEEG	AADGIMPWRNSWEEG	AALAGKRSYAHWEEG	AASNRLNNWRSWEEG
AAMEVFHTAMRWEEG	AAFNVTSTLTSWEEG	AALRSMNCAACWEEG	AAIEGIPVQRCWEEG	AAWTSLGDSLSWEEG	AALSCMPCNMGWEEG	AAMEVFHTAMRWEEG	AALLRTRSFPHWEEG	AAYRDELTNCFWEEG	AALVLSTSNVPWEEG	AAFTSDFCVVGWEEG	AAIISSYSTPCWEEG	ATCFSSVLLDKSISG	AAPWVLQGSVYHSMG	ADLMNCTPNPSVMRG	AEWLFHRNLEGFIEG	ANKVHLDATVLCPPG	AGEGHNWQRACDTIG	AAKIYHWRTLSWEEG	AALWVRKLGDAWEEG	AASSALIGRTTWEEG	AAGAAQRRKVAWEEG	AAHLRAMRNRWWEEG	AAIVNLATQPMWEEG
AAHNLRSSDELWEEG	AAFQSDVSIMSWEEG	AATHIYAIEPVWEEG	AAFCDGNTVLGWEEG	AAWLGMPNQISWEEG	AALVHDCSLLSWEEG	AAHNLRSSDELWEEG	AAMLSCTTYKAWEEG	AAFSRQLVVDGWEEG	AAYFPNKAVRHWEEG	AALRGIIDSCAWEEG	AALSLDLANRCWEEG	ATRTSPPFGGLSSVG	ACFMSQGSARSFPYG	ANVFSRLKSNGAHQG	AFSGMIRQDANYNSG	AGAYRGQDNSPSLNG	ARSFFPLQTFGSYRG	AAPPSRYTLCGWEEG	AAKNYQTKTVRWEEG	AAAARSLTVWTWEEG	AAHRPFLECHFWEEG	AALMEQVRVMGWEEG	AALRMMYWDSRWEEG
AAPDHPLDSTDWEEG	AAFLASIRIRTWEEG	AAYLQIWTPRGWEEG	AAFVTDCDVIAWEEG	AAYVPASNLAGWEEG	AAYRSDTVVSSWEEG	AAPDHPLDSTDWEEG	AAMMASYNGPGWEEG	AALYYQVNPLSWEEG	AALVSQLSNPQWEEG	AAFRQVDCSCSWEEG	AAGSFRLIPAIWEEG	ACCTQHWHMRNRLTG	ASLDQHASNRAFLSG	ACSASYSTILVMSNG	ASFGISPCPISDQIG	AVGVLKDRSLSSFSG	AATSDFCNILVFPDG	AAREGTLTVCQWEEG	AALWFREGPHAWEEG	AASLKLAVDRTWEEG	AAVNELTMLYNWEEG	AAVGIRSQGDHWEEG	AAILSRVSLGSWEEG
AAWLLYDYSDGWEEG	AALMSGNNSVSWEEG	AAFSKESPTIGWEEG	AAYLESGNPLGWEEG	AAYVSEFSALAWEEG	AAYSVANTVRGWEEG	AAWLLYDYSDGWEEG	AAMTRASSCSSWEEG	AAYDTTGVELSWEEG	AAHYRFTTNAAWEEG	AAFRCDGANLCWEEG	AAYTFEVVNPCWEEG	ALQRMASFFVLAPQG	ARAGYRPYLDNAMFG	ARQKCLLVTSKSLRG	ACYDPEFTELSLLLG	ARCLFLPWWPDSSLG	AHDSWIRVFPNSAFG	AATKREEIRYMWEEG	AAPCGKRGSWTWEEG	AAEITKCINAVWEEG	AAMRNSHDHLAWEEG	AAMNSMRSNCCWEEG	AAGPVARYGVRWEEG
AAFIRMLRVDRWEEG	AAAFFYVSDDGWEEG	AAYVFSQVPVAWEEG	AAYMGSNVPLCWEEG	AAFVRDSIASSWEEG	AAYHTMGVMRSWEEG	AAFIRMLRVDRWEEG	AAKLYRSVGNPWEEG	AAFSNMRADLSWEEG	AAFRSSRNMCSWEEG	AAYWPSNSLGSWEEG	AAYLLENCVSVWEEG	AGRDLPFNSTLSIHG	AGFRHGSSTPARQYG	AVPHLLNDMSPFCLG	AFHPSQSLMFCASQG	APTSAAILDVASMYG	AYDWNIESAAWSYHG	AARSLIGGVWRWEEG	AAGSRCAYDAMWEEG	AAGDLQMWLSHWEEG	AALTASTTRWCWEEG	AASELALMRSLWEEG	AALMSHETLLCWEEG
AAWSSHVLDVCWEEG	AASYCSEFGWPWEEG	AAISIDSNCRNWEEG	AALKLDFSVTAWEEG	AALVPEVGLKSWEEG	AAWGLDQSVVGWEEG	AAWSSHVLDVCWEEG	AAVVRDTDLLMWEEG	AAIVRGNTCRAWEEG	AALWPDWVQRTWEEG	AAYRPSWIEKCWEEG	AAMYQYCPTVLWEEG	ALYASHFDQMYHNIG	ARKVSRLLCVRLTSG	AFYGQSSSDAESVSG	ASTAPLFHLDFSCGG	AKVVVLQGNPFCVRG	AEVAYLRDVNPYAVG	AAIGPLCVLCCWEEG	AAEMPCRLQFLWEEG	AASRGKIDLCFWEEG	AAIHRGAIACMWEEG	AAESRVLAKRCWEEG	AAQNCWQNHLGWEEG
AASYRFMFRALWEEG	AAYDGYVNVCSWEEG	AAFLSDFVGRGWEEG	AAYWTDLGLTSWEEG	AAFARDFSCEMWEEG	AALRDGSTLLSWEEG	AASYRFMFRALWEEG	AAYSVQSSKKGWEEG	AALRLVPSLQAWEEG	AAFHREKELLNWEEG	AAWRNAGNARVWEEG	AAWCSCSSNMMWEEG	ALRIQKMCRYTVQLG	AHTVKRTNSVMSPDG	AMLGMAKSCPCSYIG	AKYSYLPILGAAADG	AGPAFQIMVSNSGAG	AHYRWQPVVNAWRPG	AASVFLRSFSQWEEG	AAAVKTPGIGDWEEG	AAQATCKVLGMWEEG	AAVSSKRTYWSWEEG	AAIRIRSSAIGWEEG	AAIALYPVRFGWEEG
AAESRVFSRSMWEEG	AAYEVCISNAPWEEG	AAFLSTVSLRAWEEG	AAPAYINMVNQWEEG	AAFRSERTCTGWEEG	AAFVGSSTAPSWEEG	AAESRVFSRSMWEEG	AAYASTNCMMQWEEG	AAFLDEGACPSWEEG	AAGLRLDLSTSWEEG	AAFQQANVNHSWEEG	AAFRVVPTESHWEEG	ASISWSVFVNGMTLG	ATMVFSSQVPCRSPG	ADTICCFVPADNHMG	ARVSGTSFRQSSNPG	AIRSPAYLGMGSLIG	AQEIINMLPSFSRWG	AATAEGSRSGYWEEG	AARLTAPSVVVWEEG	AADRILSRCRVWEEG	AAFKQVMPAKSWEEG	AALEGIQAWKAWEEG	AAPTIMSIRHAWEEG
AAYPCVKVQGFWEEG	AAWRHDCIPSGWEEG	AAWMQVHNMCGWEEG	AALRRVQVPLAWEEG	AAFRTDASLRTWEEG	AALRECTNLVSWEEG	AAYPCVKVQGFWEEG	AAICVSRERVVWEEG	AAYLYDSALECWEEG	AAFRYAGSASSWEEG	AAWLADVSPWAWEEG	AAWSMDYVVETWEEG	APPTLVSVVHCREIG	ASNRYASCDTCGKIG	ACEALRFASMAVSRG	ADTLVMCGDVNSANG	ASPYMRTPNPAQLLG	ATYSHMSTLAAFTFG	AAAVRAKDGWRWEEG	AAVKYSFFQPLWEEG	AAAYRLAIDRTWEEG	AARMEIWANRGWEEG	AARIYKMPNWPWEEG	AANRIRNWGTAWEEG
AANCHDLLRFAWEEG	AAVYLDSTMAGWEEG	AAWVREPSMRCWEEG	AAVLREKNNLSWEEG	AAFVVEYTQNMWEEG	AAVRMDGNIMCWEEG	AANCHDLLRFAWEEG	AAPGFGRRMQRWEEG	AAGNFMAETTYWEEG	AAIEGIPVQRCWEEG	AALRIMVSPLSWEEG	AAFCFDASWVCWEEG	AFVSLCPLMVSVLAG	AWVHSPNLRCHDLQG	AVNMHHWLEAASFLG	ANYRRTQNIYSVDMG	AYASVYSTNDCALSG	AEDCHGSFRLVGALG	AAATWWLRGLEWEEG	AAMHTISWKGHWEEG	AAHRGLTFQSCWEEG	AATLTWPSLGSWEEG	AAFHPMRSRHAWEEG	AAMMRWDSHSQWEEG
AAMNFRNRRVSWEEG	AAFFLETTVPMWEEG	AAVEQSYDIYAWEEG	AAFRQEVNVKGWEEG	AALEKDWDCLSWEEG	AAYVFQGSEVGWEEG	AAMNFRNRRVSWEEG	AAVGRYPTMSCWEEG	AAFRRSSTTVCWEEG	AAVGLNSPCLLWEEG	AALTLESTPAVWEEG	AAFRPLGVMNGWEEG	AAFEQGFFRFRITSG	ACFDTVLIGYVNSNG	AEGLFLLDHGHGCLG	AQGMIPSESLQQDHG	AANWSFDSLGKSANG	ASTQVVNMDSQFSRG	AACFTYRAQRSWEEG	AASFYRKIMKWWEEG	AALNFWCNQKCWEEG	AAIREALVPFSWEEG	AAGEIYNCGHPWEEG	AAFAKRGTHVGWEEG
AADWLRVLRHLWEEG	AALNRCTNPIGWEEG	AALLRATPELSWEEG	AAWRMQFSPSCWEEG	AALRRSYVPLGWEEG	AAFTSEANSLTWEEG	AADWLRVLRHLWEEG	AAFNVSATVYSWEEG	AAIDLVVSNDAWEEG	AAFFADSSVQAWEEG	AAFSATNTMQAWEEG	AALLAVTNDRCWEEG	AVLNNTQVPPIFSYG	ARYTCFTPARSNSGG	AGDSAPDNFLLMVTG	AGAGNFMLMQSCLTG	AGFEIDQSLFHVDRG	AGFEESSYLSSFNPG	AAFNWSMYIGTWEEG	AAVFATVGQNQWEEG	AACSKHKSWSSWEEG	AAPRRHANHLGWEEG	AALISSRNLMGWEEG	AAIRSRPSMAMWEEG
AASTNHSDPMAWEEG	AADSNTPLQVLWEEG	AAFTSVVNDKAWEEG	AAFLAMRTDDAWEEG	AAYSSEIDLTAWEEG	AAEAHDQTLKSWEEG	AASTNHSDPMAWEEG	AAWSYSLTPMVWEEG	AASAVVKQRKMWEEG	AAFQIELALKNWEEG	AAFNRYTPNLAWEEG	AAFANQSPLACWEEG	ARCQVAVVSPCIQNG	AIELLRVEHPLAGLG	ARKPLPFSNSHTHMG	ARKWVYAVVPQAYSG	AVSLHRDISLSCYAG	ACGSFLEDFSVPSIG	AAHAYIAGETFWEEG	AAGEAYLAMSVWEEG	AASFGCGSKTFWEEG	AAVMRLNSRYGWEEG	AAMNVCVNREAWEEG	AAISSRRTWPQWEEG
AAWVIYGVSFIWEEG	AAYRRTDSRLSWEEG	AAFNVDRVSRAWEEG	AAVCDEGSAKGWEEG	AAVNHDSTYRCWEEG	AAYLMDLPALSWEEG	AAWVIYGVSFIWEEG	AAGVIALLPSTWEEG	AAFSCSKSALCWEEG	AAYLESGNPLGWEEG	AAVRSCGTLVSWEEG	AAYSYSRNGNCWEEG	ALDHHIKSLGLLKNG	AHSDKPYNRARSFIG	AAPPNSNYLLCDILG	ACPRNAFRSLAVSCG	AHPYFEWINPLGWYG	ACTGSPRYRFSVFYG	AASKGTVGTMLWEEG	AAKYKARVDRGWEEG	AAMPIKSCELSWEEG	AAPDLGRISCSWEEG	AATIVRRPVVAWEEG	AAIVISKSREGWEEG
AAGGSSYTERNWEEG	AAVVRQENVRVWEEG	AAFGAAGAPICWEEG	AALVRMDVNACWEEG	AAVSKESTPVCWEEG	AALSMEGSAKSWEEG	AAGGSSYTERNWEEG	AAMRWDVTEITWEEG	AAWVMDHANGHWEEG	AALSRSIGPRAWEEG	AAFTCYPNLGKWEEG	AALIDIGTCLSWEEG	ALLPPAMYSYECSSG	ANGIATDGNITFHRG	ALISTPSLVLDRPNG	AQNGTFSLNSCLSLG	AKYLHQSGPWGIMKG	AMYRGDFNAETKRWG	AAFCILRVENRWEEG	AALRRSLGGCYWEEG	AANLIHNGRTFWEEG	AAVRSGGSALAWEEG	AALRNANLPMAWEEG	AAMREWPSVGGWEEG
AAGSGVTTNSCWEEG	AASFWSDLNLSWEEG	AAWISLLNDLGWEEG	AAYVSAPSLLHWEEG	AAFLSDFSDRCWEEG	AAIVTEHSNYGWEEG	AAGSGVTTNSCWEEG	AAACANQVLSGWEEG	AAFLSSSVEVAWEEG	AAYSKFASDFAWEEG	AALESQSVSGAWEEG	AAFVSIFSEFAWEEG	ACPMAPLMAGHRYRG	AKGDTWRLMFPVLAG	APEIATDRAVGQAGG	ARQFMRASSYPHWDG	ASYTTSFLVGGTCWG	AMYAPDSTCSMLRMG	AAPMVPPQINGWEEG	AARPTAERKISWEEG	AASNNGIFTSMWEEG	AACGQLLGVRTWEEG	AAKDPAWSCKSWEEG	AAVRIDSSIHSWEEG
AASWQASPLTYWEEG	AAFRHDEAPHAWEEG	AAFFSEVNSLPWEEG	AAFVMETVSECWEEG	AAFNMGTSVLCWEEG	AALVYESSLVQWEEG	AASWQASPLTYWEEG	AAKVEASWRKDWEEG	AAGFDSLYPSFWEEG	AAFDSSLTWPAWEEG	AAYCISRSEVSWEEG	AALCIENTLAVWEEG	ALLAMTCLWSSFAYG	ASYRLSSCPFSLNSG	AAPPMPYWKYVDSNG	ATSRSLYVENMSQWG	AHSIRRANSIPCILG	AVDSKTFKLANSASG	AAFSETFQSVQWEEG	AAMISQIYRCSWEEG	AAVHSIEMNLVWEEG	AAQSSMRHFLTWEEG	AAVMRMNVRCLWEEG	AAGLVWPDLVVWEEG
AASSTSVSAYCWEEG	AAFLGSTNRVVWEEG	AAWVDDDVLRAWEEG	AAFCCDSTQQLWEEG	AALRRHPVLQSWEEG	AAYSFSRDPVAWEEG	AASSTSVSAYCWEEG	AASRWGMMGVSWEEG	AAFVIQGVMLAWEEG	AAFRGAGVAGAWEEG	AALSSCPSVSSWEEG	AALQNDSSACAWEEG	ALFECTNLWALGLFG	AESWVEMDGSFLCLG	ARYSSFYYLADTPRG	ANHTPSYYANLVGNG	ARPSFSLEGSVYAAG	AGELSLLANLLSLNG	AAALLTDFIECWEEG	AADDLRPVAGIWEEG	AATAILSSCVDWEEG	AAVMIHKTHRNWEEG	AALVKFGTRVSWEEG	AALRGELTLGSWEEG
AANSFPSALSSWEEG	AALSNSAVTRSWEEG	AARSSLVSDNVWEEG	AAISLTSTNLSWEEG	AALEPQGVPSAWEEG	AAYTCLPNVHVWEEG	AANSFPSALSSWEEG	AAFTSGDVNWAWEEG	AAYFMEGDSLCWEEG	AAYDIAGVYRSWEEG	AAITPMLAHLAWEEG	AAFSQCADLRGWEEG	AWGICTRSSLASFLG	ASHFETISTLLSFLG	AWLSTTNEVSVSSYG	AIVCNAAFKADNNCG	AIEYSHNGVSRNTLG	AMYDPHILHVDDCNG	AAYRCPSVILSWEEG	AALRKGSAVDRWEEG	AAWLDVRTCMSWEEG	AAESLCNLANNWEEG	AAPLVFRSWAGWEEG	AADIRVWACRCWEEG
[truncated: 393,975+ more rows]
