# Supplementary material for: Repertoire-scale determination of class II MHC peptide binding via yeast display improves antigen prediction
Source: Nat Commun. 2020 Sep 4;11:4414. doi: 10.1038/s41467-020-18204-2 (PMC7473865; doi:10.1038/s41467-020-18204-2)
Supplement: Supplementary file 5 — Supplementary Data 2 [file 41467_2020_18204_MOESM5_ESM.xlsx]

## Sheet: HLA-DR401 9mer R5 all
Percentage	1	2	3	4	5	6	7	8	9
A	0.359159	2.11181	4.22245	5.146	5.01306	3.29073	5.80834	5.42703	26.4576
G	0.685666	2.20509	7.66244	1.32469	7.48053	1.38999	1.22907	3.72569	22.0183
I	4.45683	4.58977	3.28957	3.13681	2.37651	1.88908	3.79798	3.57526	0.265871
L	17.3772	11.0628	8.13937	3.11932	6.72023	0.851252	21.0388	18.6681	1.32352
P	0.740473	0.145762	5.57862	0.120108	11.0663	1.84593	11.1409	5.45268	0.704324
V	7.58897	14.666	5.95294	3.91576	5.52148	11.6085	11.7834	7.72074	1.65353
F	29.2516	3.72219	3.86095	1.15094	2.72984	0.156257	1.58123	2.20509	0.176081
W	10.9077	1.88208	1.77364	0.17025	1.26755	0.071132	0.474602	1.2314	0.0909557
Y	21.8772	2.86511	4.05919	0.384813	1.74682	0.0909557	1.26755	2.39867	0.142264
D	0.443118	3.54961	3.53794	29.9233	7.23681	7.47936	1.26172	1.12062	0.145762
E	0.697327	4.39036	3.04702	16.1178	3.94608	0.312515	3.3572	2.09082	0.136434
R	0.35566	17.7492	13.0486	0.646019	7.9458	0.283362	1.24773	12.251	0.310182
H	0.247213	2.85928	1.45646	0.691497	1.67335	0.0816269	0.861747	3.65339	1.49027
K	0.0769625	2.81963	3.26974	0.113112	2.49662	0.0734642	0.211064	3.68487	0.108447
S	0.895564	8.83903	13.367	9.86287	14.6101	33.8728	6.1057	9.32879	25.5177
T	0.427958	6.0264	3.10765	4.0312	5.54014	17.6827	1.97887	3.13214	0.689165
C	0.41863	2.20393	3.81081	4.93843	2.89776	4.55362	7.47703	3.42017	12.0202
M	2.62606	2.65054	3.55077	7.43855	2.58524	0.999347	5.86198	4.71687	2.46513
N	0.237884	3.07734	4.43817	1.88092	4.50814	13.2096	9.70778	2.71584	1.85526
Q	0.32884	2.58408	2.82662	5.88763	2.63772	0.257708	3.80731	3.48081	2.42898
LOG2FC	1	2	3	4	5	6	7	8	9
A	-3.81799	-1.32132	-0.390193	-0.0857211	-0.162639	-0.667851	0.135919	0.0506661	2.17049
G	-3.23714	-1.66276	0.201736	-2.2889	0.231798	-2.15103	-2.2937	-0.764768	1.85108
I	0.348418	0.278696	-0.200484	-0.256936	-0.689338	-1.04156	-0.0118428	-0.0874836	-3.81585
L	0.470762	0.0339829	-0.414374	-1.83376	-0.677606	-3.72692	0.906421	0.719532	-3.04997
P	-2.64757	-4.81966	0.37635	-5.21396	1.27367	-1.25962	1.34421	0.410972	-2.6736
V	-0.156814	0.761813	-0.475751	-1.08791	-0.53984	0.517628	0.56247	-0.098156	-2.29038
F	2.29714	-0.4462	-0.413129	-2.14171	-0.915246	-5.0581	-1.73393	-1.2588	-4.79585
W	1.44745	-1.06938	-1.11346	-4.44071	-1.46749	-5.64471	-2.92641	-1.64075	-5.27088
Y	2.35887	-0.399793	0.0763962	-3.29054	-1.1484	-5.43826	-1.59945	-0.638342	-4.64756
D	-2.83209	0.156981	0.163985	3.18748	1.14351	1.21821	-1.34826	-1.43355	-4.42701
E	-1.8534	0.807433	0.386938	2.72615	0.791557	-2.73226	0.649228	-0.139579	-4.18911
R	-4.51373	1.04465	0.633441	-3.70937	-0.0898258	-4.89629	-2.78238	0.477776	-4.79719
H	-3.61989	0.00604707	-0.948882	-2.08343	-0.829141	-5.22131	-1.84379	0.300775	-1.08388
K	-4.24543	0.187283	0.537126	-4.40336	0.0735857	-5.01855	-3.53631	0.56589	-4.5087
S	-3.6031	-0.205625	0.311811	-0.0782473	0.440412	1.66963	-0.792291	-0.139242	1.27539
T	-3.21813	0.303913	-0.744428	-0.374239	0.0310209	1.77381	-1.42647	-0.717076	-2.9639
C	-3.48125	-0.985382	-0.255604	0.23096	-0.554962	-0.0263424	0.737194	-0.351197	1.5409
M	-0.233211	-0.402763	0.0368313	1.10274	-0.357483	-1.7513	0.752279	0.419385	-0.43859
N	-2.87102	0.163237	0.689366	-0.59101	0.636993	2.16221	1.73399	-0.0408807	-0.657868
Q	-2.89556	0.18376	0.450137	1.39582	0.201908	-3.14134	0.725864	0.542718	-0.0809093
P value	1	2	3	4	5	6	7	8	9
A	3.14994e-102	7.21444e-41	2.14044e-10	7.3511	2.24839	6.51932e-24	61.1785	138.288	3.6e-298
G	1.86338e-126	3.00194e-78	0.0579619	1.16226e-98	0.0123178	3.19082e-90	3.0416e-87	3.63666e-27	3.6e-298
I	0.786797	0.0178026	0.0692728	0.573855	3.22628e-13	6.48788e-27	111.924	19.235	1.28648e-81
L	2.17171e-46	17.1003	3.99671e-14	2.38398e-145	4.05138e-45	1.56784e-245	4.95795e-240	1.63419e-164	1.83359e-205
P	7.71263e-84	1.2662e-84	1.27087e-11	3.1572e-98	5.23965e-196	6.29365e-26	1.9512e-230	9.3298e-08	1.03658e-70
V	9.68105	9.33475e-81	2.29987e-14	6.17025e-56	6.47743e-15	2.66872e-31	2.03612e-67	21.4567	8.15272e-133
F	3.6e-298	1.39477e-11	5.15944e-17	2.83532e-78	3.20407e-29	1.4266e-104	3.80104e-58	8.70768e-40	5.74516e-110
W	1.07722e-273	5.05362e-27	8.46647e-29	3.78968e-76	1.22012e-25	4.42387e-74	2.17371e-61	1.19757e-43	5.90612e-79
Y	3.6e-298	3.70342e-06	32.5786	4.98773e-65	9.62282e-31	1.18387e-80	3.07328e-49	3.39705e-12	2.35181e-78
D	5.22519e-52	3.15292	83.7607	3.6e-298	2.93361e-85	1.8591e-120	2.42104e-30	7.48002e-24	7.09909e-67
E	3.91113e-24	1.10002e-08	0.10914	3.6e-298	1.20227e-26	3.70512e-32	4.83729e-18	103.312	1.91471e-50
R	1.93777e-174	3.54244e-263	7.38078e-59	2.70584e-174	24.5467	2.59002e-186	3.72651e-139	2.41547e-23	2.25062e-188
H	2.20294e-54	48.3636	1.24854e-13	1.90723e-35	2.83728e-06	1.70295e-71	2.23564e-46	0.0163122	5.46641e-21
K	8.28138e-27	3.64613	2.79771e-13	2.70211e-44	121.911	1.15905e-53	1.62968e-49	0.0530411	2.43895e-43
S	9.71186e-239	0.000571166	5.83448e-21	0.000789646	5.77567e-37	3.6e-298	1.68967e-51	0.0853675	3.6e-298
T	2.19181e-72	1.22321e-05	3.76273e-17	3.63323e-06	38.6722	3.6e-298	1.51951e-45	2.6176e-16	7.85421e-88
C	8.11713e-90	3.46659e-24	18.3532	7.99747	2.0507e-08	57.734	1.18142e-50	0.00071656	3.6e-298
M	0.00769153	2.48715e-08	137.604	7.08602e-88	9.74434e-07	1.9539e-50	5.65852e-42	6.55545e-11	1.29835e-07
N	3.03112e-25	10.761	4.56986e-22	2.25321e-08	7.39439e-23	3.6e-298	3.6e-298	0.807686	1.18741e-10
Q	1.50766e-41	2.86928e-06	2.98677e-05	2.80739e-133	6.73911e-07	3.61995e-41	1.87026e-24	4.52431e-06	54.219

## Sheet: HLA-DR401 9mer R5 inregister
Percentage	1	2	3	4	5	6	7	8	9
A	0.128958	2.09771	4.32316	5.05269	4.99374	3.20307	5.89276	5.26025	27.4864
G	0.0872	2.06701	7.98556	1.20361	7.71659	1.2687	0.984992	3.80118	22.6315
I	4.63757	4.70266	3.26939	3.02989	2.24264	1.83488	3.924	3.68328	0.181769
L	18.0443	11.3262	8.00889	2.63811	6.50807	0.460563	21.9204	18.9654	0.712338
P	0.205104	0.0245634	5.80064	0.00614085	11.5215	1.59294	11.3741	5.48009	0.337747
V	7.81607	15.2318	5.86574	3.53467	5.52431	11.9624	12.0864	7.69939	1.4345
F	30.6821	2.87883	2.99428	0.967797	2.67618	0.014738	1.57328	2.23772	0.0663211
W	11.4416	1.6482	1.61873	0.111763	1.27484	0.014738	0.444597	1.24659	0.0245634
Y	22.9655	2.2586	3.83434	0.249318	1.69242	0.014738	1.27238	2.46125	0.0528113
D	0.0478986	3.5924	3.65503	31.4485	6.60264	7.52377	1.06851	1.09553	0.0970254
E	0.450738	4.42264	3.08516	16.8824	3.82575	0.136327	3.44624	2.12596	0.0663211
R	0.0110535	18.4275	12.9191	0.0368451	8.22751	0.014738	1.07219	12.7742	0.0736902
H	0.128958	2.94147	1.42713	0.628823	1.71698	0.014738	0.848665	3.81224	1.46029
K	0.00982535	2.8862	3.32711	0.0257916	2.58898	0.00245634	0.168259	3.85154	0.0429859
S	0.0307042	8.80597	13.8243	9.86588	15.0045	35.1035	5.21235	8.8158	26.3516
T	0.205104	6.15804	3.14657	4.07629	5.69625	18.3943	1.63347	2.86778	0.593206
C	0.341431	2.23158	3.91172	4.8746	2.78303	4.53317	7.69448	3.35413	12.2915
M	2.69092	2.63074	3.5359	7.44025	2.11122	0.0736902	6.05487	4.72231	2.34089
N	0.0368451	3.10358	4.58353	1.83488	4.61792	13.7469	9.40041	2.15298	1.32397
Q	0.0380732	2.56442	2.88374	6.09172	2.67495	0.0896564	3.92769	3.5924	2.43055
LOG2FC	1	2	3	4	5	6	7	8	9
A	-5.29571	-1.33098	-0.356187	-0.11212	-0.168211	-0.706807	0.156736	0.00563547	2.22552
G	-6.21225	-1.75606	0.261325	-2.42719	0.276621	-2.28276	-2.61308	-0.735826	1.8907
I	0.405768	0.313753	-0.209361	-0.306966	-0.772986	-1.08355	0.0352484	-0.0445409	-4.36447
L	0.525106	0.0679295	-0.437688	-2.07549	-0.723887	-4.61311	0.965643	0.742327	-3.94372
P	-4.49966	-7.3887	0.432655	-9.50372	1.33183	-1.47228	1.37409	0.418207	-3.7339
V	-0.114276	0.816417	-0.49704	-1.23563	-0.539102	0.560947	0.599096	-0.102151	-2.49538
F	2.36602	-0.81687	-0.779879	-2.39174	-0.943886	-8.4644	-1.7412	-1.23761	-6.20454
W	1.5164	-1.26082	-1.24531	-5.04792	-1.45922	-7.91566	-3.02063	-1.62306	-7.15954
Y	2.42892	-0.74295	-0.00581612	-3.91671	-1.19404	-8.06388	-1.59396	-0.601182	-6.07721
D	-6.04173	0.174269	0.210958	3.2592	1.0112	1.22675	-1.58806	-1.46623	-5.01419
E	-2.48294	0.818	0.404887	2.79302	0.746878	-3.92911	0.686994	-0.11553	-5.22977
R	-9.52165	1.09875	0.619047	-7.8414	-0.0395631	-9.16132	-3.00112	0.538104	-6.87076
H	-4.55874	0.0469327	-0.978226	-2.2205	-0.792009	-7.69081	-1.86586	0.362178	-1.1132
K	-7.215	0.220949	0.562219	-6.53614	0.125995	-9.92101	-3.8633	0.62971	-5.84376
S	-8.46939	-0.211031	0.360339	-0.077806	0.47885	1.72112	-1.02051	-0.220842	1.32178
T	-4.27924	0.335088	-0.726474	-0.358192	0.0711115	1.83072	-1.70321	-0.844294	-3.18022
C	-3.77533	-0.967391	-0.2179	0.212193	-0.613241	-0.0328343	0.778553	-0.379326	1.57311
M	-0.19801	-0.413583	0.0307758	1.10307	-0.649704	-5.51274	0.798988	0.421048	-0.513198
N	-5.56174	0.17549	0.735858	-0.626757	0.671703	2.21973	1.68758	-0.375946	-1.14463
Q	-6.0061	0.172742	0.478998	1.44498	0.222132	-4.66459	0.77077	0.588243	-0.0799816
P value	1	2	3	4	5	6	7	8	9
A	4.27861e-110	8.53498e-43	1.57726e-08	5.87222	0.88006	3.27418e-26	92.3274	146.142	3.6e-298
G	1.57508e-148	6.75464e-81	0.000376099	2.13453e-104	0.000615861	3.47618e-93	3.35662e-97	3.63666e-27	3.6e-298
I	0.121698	0.00333367	0.0296178	0.0501409	8.17904e-16	3.36359e-29	162.316	26.4151	6.58571e-86
L	8.39272e-60	4.82606	4.29836e-16	1.93777e-162	8.85325e-48	2.39498e-268	3.32891e-284	6.24169e-175	2.58406e-227
P	1.33138e-104	7.52666e-91	8.73982e-19	3.50189e-103	3.98385e-225	6.21445e-33	1.10231e-256	5.15493e-08	7.81992e-84
V	47.7858	8.72775e-97	6.99846e-16	6.96149e-64	1.26766e-15	1.95705e-38	9.56979e-73	17.1058	1.06488e-140
F	3.6e-298	9.41895e-26	5.54374e-32	6.23451e-85	2.90805e-31	7.14994e-111	1.89803e-59	1.87069e-38	1.93331e-114
W	0	7.84698e-34	4.19761e-33	8.86753e-79	2.52291e-24	9.35196e-77	1.4266e-62	2.71645e-44	1.76442e-82
Y	3.6e-298	7.95431e-12	91.2737	4.7261e-72	4.45249e-32	1.96292e-82	6.4358e-48	3.28551e-10	2.69589e-82
D	4.83729e-67	0.723907	12.6891	3.6e-298	3.08676e-67	2.89269e-115	6.57207e-36	1.644e-25	3.3543e-68
E	6.72361e-32	3.72137e-10	0.0687421	3.6e-298	1.62107e-23	2.07588e-38	9.94724e-20	120.515	2.38069e-54
R	2.38948e-188	9.93808e-296	8.67966e-55	1.21423e-202	123.13	1.90679e-198	4.66985e-146	2.82945e-31	1.10485e-197
H	2.73025e-59	11.2215	7.55097e-14	4.05511e-36	6.15081e-06	1.00578e-73	9.69399e-48	0.000698671	9.18338e-23
K	8.17904e-30	2.19166	2.79771e-13	9.74546e-48	176.797	5.38273e-55	1.28293e-51	0.000177318	1.04064e-46
S	2.6321e-279	0.000408886	1.17031e-27	0.000410537	5.53863e-46	3.6e-298	1.44645e-69	4.46779e-05	3.6e-298
T	5.38893e-80	1.01159e-06	3.18642e-15	1.46958e-05	24.1586	3.6e-298	1.64893e-56	1.81177e-20	1.16119e-92
C	1.54206e-91	2.82295e-26	49.5104	9.99292	2.52582e-11	53.4464	2.45021e-56	0.000252059	3.6e-298
M	0.0446943	2.25425e-09	167.404	1.43484e-85	2.99366e-15	6.34311e-80	1.46353e-46	1.34185e-10	3.66777e-10
N	1.43947e-34	6.18632	1.00001e-23	2.25321e-08	4.57934e-25	3.6e-298	0	9.6379e-07	1.19043e-20
Q	3.66693e-51	6.30569e-07	8.01886e-05	5.56292e-148	6.79943e-08	1.08994e-48	4.86522e-27	1.26416e-08	158.985

## Sheet: HLA-DR401 13mer R5 all
Percentage	2	3	4	5	6	7	8	9	10	11	12	13	14
A	4.89206	4.3705	5.0373	3.05011	4.72701	4.16584	5.63808	4.74681	6.10022	7.53284	8.64198	8.41751	4.18565
G	9.41441	5.98798	4.17244	3.41982	2.73982	2.81904	3.85555	3.26797	3.44623	5.08351	5.0241	4.65439	2.63418
I	1.38641	2.15884	3.42642	4.43652	4.21206	4.83264	3.48584	3.52545	3.10953	3.0105	2.48894	2.58797	5.47963
L	5.49284	7.42061	10.035	13.1247	10.9131	11.4412	9.30877	9.36819	10.6622	12.8936	9.42761	9.67188	12.075
P	3.47924	8.01479	5.45323	4.55536	4.95148	4.55536	3.82254	7.84314	6.34449	7.22255	6.79342	4.7138	5.95497
V	4.64118	4.39031	6.15964	5.75031	5.21555	5.34099	7.0509	5.57206	6.58216	6.10682	4.3771	5.59847	5.30138
F	3.38021	6.97828	10.134	10.4113	6.3709	8.60236	6.02099	3.12273	3.07652	3.14914	4.29788	6.58876	8.02799
W	1.06952	1.80234	2.23146	2.91147	1.41942	2.0136	1.55146	0.957285	1.06292	1.65709	1.45243	1.89476	3.0237
Y	2.66059	5.41361	7.13673	6.42371	4.76002	6.0342	3.97438	2.21166	2.04661	2.97089	4.3705	5.91536	7.43382
D	7.02449	6.54255	4.40351	3.11613	5.90216	6.88585	9.92936	4.97788	5.49284	3.6971	1.84195	2.28428	2.38991
E	2.75302	4.00079	2.7002	1.91457	3.40001	2.95108	3.76312	1.74292	2.19185	1.76273	0.759226	0.693207	0.884664
R	11.2828	5.99459	6.19925	11.6591	9.18994	6.68119	5.65789	6.10682	3.56506	4.29788	4.40351	2.93127	6.054
H	3.77633	3.06991	2.82564	2.56817	3.18215	1.87496	1.57787	1.87496	1.39962	2.13904	2.85865	4.12623	3.51225
K	2.6936	1.89476	1.96739	1.54486	1.84195	1.3534	1.0035	1.327	0.73942	0.996897	1.10913	0.884664	1.58447
S	17.1981	15.0063	12.2797	9.28237	11.4676	10.0482	12.6362	16.9208	17.6008	14.1744	20.7104	17.0331	11.3224
T	5.50604	5.13633	4.91186	3.74332	4.83264	3.83574	4.31769	7.0311	6.08041	3.37361	4.49594	3.38021	3.24817
C	2.7002	2.37671	2.48234	2.40312	2.77943	3.41322	3.73671	3.73671	5.42682	6.06721	4.95148	4.77982	3.98099
M	1.83535	1.98719	2.81244	4.14604	4.26487	6.13323	5.32779	4.28468	4.52895	4.85245	2.59457	2.75962	4.3507
N	4.73361	4.48934	3.17555	2.81244	4.0272	3.57166	4.83924	8.55615	7.81013	6.27847	6.88585	6.87265	5.50604
Q	4.08002	2.96428	2.45593	2.72661	3.80273	3.44623	2.50215	2.82564	2.73321	2.73321	2.51535	4.21206	3.05011
LOG2FC	2	3	4	5	6	7	8	9	10	11	12	13	14
A	-0.213518	-0.263911	-0.239518	-0.438459	-0.119173	-0.084278	0.0131352	0.067552	0.298305	0.596442	0.990709	0.983377	0.472588
G	0.662821	0.321924	-0.227248	-0.497697	-0.480058	-0.550034	-0.48104	-0.260015	-0.52004	0.0401893	0.659901	0.64077	-0.137097
I	-1.40521	-0.935673	-0.171985	0.0240069	-0.0395231	0.0845732	-0.306571	-0.39413	-0.441832	-0.511579	-1.02093	-0.674804	-0.303685
L	-1.33077	-0.722662	-0.167551	-0.0616048	-0.22621	-0.274223	-0.394496	-0.503912	-0.234682	0.0901544	-0.430381	-0.571362	-0.0503564
P	-0.641666	0.495047	-0.0959749	-0.40054	-0.507939	-0.464059	-0.359027	0.349063	0.38133	0.584903	0.156272	-0.00791777	0.461041
V	-0.96357	-0.805335	-0.309979	-0.248879	-0.31271	-0.299612	-0.283773	-0.242319	-0.213418	-0.29799	-0.429244	-0.553768	-0.275717
F	-1.0196	0.0350782	0.74756	0.807668	0.106937	0.554292	-0.157344	-0.982001	-1.1575	-1.03936	-0.718569	-0.295414	0.0953881
W	-1.82229	-0.732744	-0.277157	-0.220566	-0.848363	-0.546036	-0.994893	-1.45783	-1.62027	-0.880034	-0.551039	-0.161081	0.406035
Y	-0.515812	0.350114	0.70247	0.949892	0.214086	0.755751	-0.0803125	-0.903576	-1.09678	-0.571344	-0.121237	-0.108772	0.745873
D	1.65097	1.15892	0.449332	0.541182	1.16612	1.57805	1.60867	0.950416	0.901982	0.261121	-0.469628	-0.950172	-0.119241
E	1.62441	1.24878	0.592854	0.683771	1.34183	1.2572	1.24771	0.48648	0.658571	0.398378	-0.225961	-1.15855	-0.288693
R	0.432698	-0.251343	-0.163105	0.223683	0.304777	-0.426832	-0.36012	-0.379614	-1.12253	-0.891631	-0.713318	-0.77025	-0.22471
H	0.546592	-0.17069	-0.347228	-0.427943	-0.347723	-1.0239	-1.04219	-1.09503	-1.30965	-0.7119	-0.571311	-0.461911	-0.221691
K	0.966834	0.12651	-0.00416426	-0.273472	-0.137198	-0.65561	-0.849511	-0.704394	-1.38478	-0.992172	-0.732206	-1.21839	-0.619878
S	0.658143	0.335565	0.0389386	-0.210618	-0.0327201	-0.113156	0.236045	0.613808	0.664444	0.32962	0.705403	0.797513	-0.0427174
T	0.407814	-0.080359	-0.272522	-0.518324	-0.408045	-0.579906	-0.214096	0.218039	0.264163	-0.645858	-0.555056	-0.210384	-0.991695
C	-0.939261	-0.872346	-0.74081	-0.894593	-0.405096	-0.194347	-0.253232	-0.0886261	0.211104	0.311279	0.184408	0.567635	-0.0434062
M	-0.541769	-0.55481	0.0128336	0.284992	0.483813	0.822584	0.835956	0.357293	0.546721	0.6288	-0.176167	0.106046	0.236892
N	1.33548	0.805844	0.170898	0.182566	0.460314	0.351197	0.86045	1.43568	1.48046	1.10512	1.00536	1.00908	0.295435
Q	1.22278	0.515346	0.106618	0.199883	0.56582	0.411305	0.331868	0.211759	0.399644	0.434291	0.332271	0.443919	0.496304
P Value	2	3	4	5	6	7	8	9	10	11	12	13	14
A	0.00216707	3.92404e-05	0.000156561	8.16777e-09	20.3382	25.2269	221.373	57.2845	5.01976e-06	3.02345e-46	2.54685e-146	3.68132e-136	1.73182e-13
G	8.07427e-71	3.50997e-08	0.00976008	9.5632e-16	1.82181e-10	1.32009e-13	7.04374e-15	0.00929744	7.20449e-15	53.0808	1.6535e-36	1.57653e-31	24.1871
I	8.15461e-46	8.31579e-32	0.423042	95.2284	142.418	55.004	0.000132652	1.69045e-09	2.6959e-11	1.15453e-13	3.47379e-46	5.81438e-21	3.35972e-08
L	4.85292e-188	2.23925e-73	0.000104531	8.16683	3.12754e-09	9.02617e-15	6.2489e-27	4.58145e-43	6.9423e-10	0.836842	3.31591e-31	1.66075e-60	39.0143
P	5.31745e-25	1.27498e-33	17.9975	4.33015e-12	1.86682e-21	5.22882e-15	1.18684e-07	1.15453e-13	2.30942e-13	5.94434e-45	0.043998	171.603	1.99804e-19
V	9.67394e-77	9.561e-51	4.86075e-10	6.04287e-05	1.02283e-08	1.25908e-07	1.59112e-09	0.000502208	8.9663e-05	6.06504e-08	1.27e-12	6.6758e-31	9.75289e-08
F	3.24193e-61	108.911	1.09649e-102	8.26044e-119	6.36507	1.10918e-37	0.0959916	3.00126e-51	1.04377e-72	2.84514e-62	1.72347e-41	2.97511e-08	12.9907
W	2.50209e-68	8.64178e-16	0.10558	0.279347	2.93564e-16	1.55921e-09	1.77257e-24	2.02257e-34	2.56982e-50	2.05685e-21	4.33794e-07	31.5009	2.49071e-06
Y	6.92793e-13	1.8763e-10	1.94762e-60	9.77245e-100	0.0242255	2.2657e-61	24.1654	4.10869e-30	1.05756e-44	6.0786e-16	6.04788	8.36052	6.2116e-70
D	5.2e-298	1.09649e-147	7.96716e-12	7.50591e-13	5.45762e-138	0	5.2e-298	3.51239e-77	1.07821e-79	0.00490821	2.9641e-06	1.14157e-36	60.769
E	3.19892e-120	3.0061e-112	1.24452e-17	7.18792e-11	3.16959e-106	2.00495e-75	7.10892e-97	0.0002027	1.84758e-12	0.0050998	20.8451	1.60732e-14	11.2645
R	3.45544e-39	1.52122e-05	0.34603	2.89004e-08	7.10074e-12	1.1929e-20	1.15453e-13	6.68195e-15	9.60292e-79	3.6898e-61	1.08919e-39	5.55653e-29	0.000201945
H	1.04617e-16	7.56403	1.118e-05	3.48741e-08	7.82192e-06	2.36104e-32	3.35354e-28	3.44511e-37	1.88888e-39	1.54562e-18	2.20955e-21	0.297635	2.95055e-53
K	9.00748e-40	91.4364	253.823	2.59163	18.6747	1.48834e-10	6.92793e-13	2.54568e-11	3.19671e-24	1.01159e-14	5.64161e-10	2.10331e-23	4.12765e-10
S	1.08394e-128	2.19788e-28	45.9932	9.82343e-08	56.0635	1.29069	5.45888e-10	1.67496e-109	1.09901e-142	3.96007e-28	7.78043e-186	4.57092e-199	70.1911
T	2.14785e-11	41.3146	1.32441e-07	6.76244e-16	1.73182e-13	1.27263e-22	0.046719	6.81151e-06	1.87816e-06	4.32218e-23	2.20955e-21	0.297635	2.95055e-53
C	5.77834e-40	2.28036e-29	1.70452e-22	1.57436e-30	3.27539e-07	0.348276	0.00703677	28.3971	0.0300866	2.28488e-07	0.0601718	9.20245e-22	97.2087
M	4.55726e-09	1.77175e-09	192.043	0.00256864	5.77302e-14	5.11804e-67	6.15323e-68	1.23172e-06	3.38691e-21	4.6559e-31	3.29794	6.54641	0.0484399
N	4.83063e-153	8.44118e-49	2.59474	9.57554	2.68475e-11	1.02978e-05	5.05363e-59	7.51629e-295	0	2.29617e-121	9.70517e-118	1.53817e-124	5.1982e-07
Q	9.72755e-107	8.65971e-13	38.2141	0.20799	7.85242e-19	1.37659e-08	0.00138718	0.610398	1.71745e-05	7.98019e-06	0.00167164	9.23641e-12	8.6617e-10

## Sheet: HLA-DR401 13mer R5 register 3
Percentage	-2	-1	1	2	3	4	5	6	7	8	9	10	11
A	4.50504	4.83106	0.118554	3.40842	5.18672	6.81683	4.44576	3.28986	6.81683	4.59395	20.2134	3.88263	3.7048
G	13.3076	5.30528	0.0296296	1.65975	3.7048	1.9265	8.50622	1.45228	1.18554	2.57854	15.2638	1.12626	4.06046
I	0.889152	1.68939	6.75756	4.23829	5.30528	4.97925	2.13397	2.87493	2.90456	3.23059	0.74096	2.37107	4.80142
L	3.3195	5.246	19.8281	11.5886	13.4558	6.75756	8.09129	0.56313	20.7172	19.5021	1.03734	8.74333	8.20984
P	4.53468	7.20213	0.0889152	0.0296384	7.1725	0.17783	10.0771	5.06817	11.4997	7.49852	2.81565	3.37878	7.52816
V	4.00119	5.6313	5.77949	8.38767	4.74215	4.59395	4.53468	7.85418	8.86189	4.65323	1.45228	4.59395	3.79372
F	2.07469	2.90456	32.3059	3.05276	4.94961	2.51926	3.55661	0.0296384	2.45999	6.72792	0.237107	17.3977	5.48311
W	0.652045	1.06698	6.69828	1.33373	1.74867	0.266746	1.74867	0.0296296	0.326023	4.53468	0.148192	6.04624	2.25252
Y	1.45228	2.3118	22.7327	2.51926	4.77178	0.444576	1.9265	0.0296296	1.06698	8.12092	0.296384	17.1014	5.09781
D	6.60937	7.37996	0.0592768	2.01541	2.01541	22.2584	7.29105	2.96384	1.39301	0.829876	0.237107	3.58625	4.38648
E	2.40071	6.34262	0.0889152	2.19324	1.63011	8.47659	3.17131	0.237107	1.86722	1.42264	0.118554	0.770599	1.27445
R	13.6929	7.26141	0.118554	26.3189	9.18791	0.118554	9.7214	0.17783	1.12626	10.0771	0.207469	4.41612	9.69176
H	4.14938	3.3195	0.266746	4.32721	2.48963	1.30409	1.9265	0.0296296	1.09662	4.50504	3.49733	4.38648	4.00119
K	2.9342	2.10433	0.0889152	3.26023	1.7783	0.0296384	2.04505	0.0592768	0.385299	1.89686	0.17783	1.42264	1.83758
S	16.5975	17.5756	0.0296384	9.01008	11.8257	7.43924	15.4416	35.8032	8.59514	6.34262	34.7659	7.49852	13.1298
T	4.65323	6.99467	0.118554	4.62359	3.79372	2.9342	4.50504	17.3385	1.7783	1.71903	1.12626	2.13397	4.23829
C	2.37107	2.6971	0.444576	2.6971	2.9342	6.66864	1.98577	3.34914	8.38767	2.81565	9.45465	3.11203	3.43806
M	1.36337	1.63011	4.44576	3.40842	4.89034	13.1595	2.04505	0.326023	4.97925	4.53468	1.86722	1.89686	3.61589
N	5.45347	4.62359	0.0296384	2.84529	4.83106	2.57854	4.62359	18.4055	10.7884	1.83758	1.63011	3.85299	6.10551
Q	5.03853	3.88263	0.0296296	3.11203	3.58625	6.55009	2.22288	0.207469	3.76408	2.57854	4.71251	2.28216	3.34914
LOG2FC	-2	-1	1	2	3	4	5	6	7	8	9	10	11
A	-0.33242	-0.11937	-5.64856	-0.278217	0.0147221	0.626216	-0.329638	-0.46138	0.458546	-0.117017	2.21659	-0.132981	0.296534
G	1.16213	0.147281	-7.36496	-1.54065	-0.0447408	-1.09926	0.660543	-1.43009	-2.05952	-0.939082	2.26308	-1.40628	0.48719
I	-2.04607	-1.28943	0.807815	-0.0419389	0.29338	0.127691	-1.01454	-0.688413	-0.540205	-0.409785	-2.769	-0.801086	-0.494303
L	-2.05735	-1.22298	0.814956	-0.241182	0.0759676	-1.03389	-0.596718	-4.56014	0.723648	0.687122	-3.61438	-0.716976	-0.606953
P	-0.259437	0.340807	-6.03451	-7.66449	0.0266773	-5.14305	1.03944	-0.280903	1.23935	0.639	-1.1144	-0.488308	0.799243
V	-1.17764	-0.44619	-0.401882	0.295751	-0.44999	-0.516984	-0.920581	0.252931	0.215634	-0.690178	-2.0209	-0.839064	-0.758473
F	-1.72381	-1.22947	2.42015	-0.962298	-0.257243	-1.21744	-0.916843	-7.7012	-1.48015	0.0558474	-4.89858	1.10541	-0.454658
W	-2.53621	-1.48908	1.30864	-1.34685	-0.547412	-3.46228	-0.822266	-6.47166	-3.32526	0.57231	-3.84397	1.51294	-0.0187411
Y	-1.38924	-0.877463	2.3739	-0.400512	0.217647	-3.00691	-1.12506	-7.12552	-2.03648	0.879407	-4.0035	1.4228	0.201647
D	1.56309	1.33268	-5.76571	-0.0874981	-0.384044	3.2707	1.16309	0.202352	-1.07737	-1.89431	-3.42725	-0.299437	0.756866
E	1.42685	1.91358	-4.33164	0.879815	0.281262	2.77944	1.00085	-2.39141	0.427312	0.0891445	-2.90495	-1.00586	0.237982
R	0.712011	0.0252468	-5.87159	1.39833	0.304459	-6.24333	0.420781	-5.48146	-2.78492	0.337747	-5.12101	-0.178997	0.454159
H	0.682504	-0.0579215	-3.75227	0.324755	-0.701794	-1.54771	-0.754188	-7.07871	-1.66162	0.362678	-0.280391	-0.37367	-0.0336576
K	1.09027	0.277851	-4.47187	0.804023	-0.187929	-6.16859	0.177586	-5.18895	-2.32519	-0.0640769	-3.37306	-0.533013	-0.406072
S	0.606859	0.563572	-8.65565	-0.253571	0.011643	-0.546865	0.525309	1.6951	-0.369607	-0.83052	1.45272	-0.386149	0.170953
T	0.165032	0.365158	-5.64518	-0.213627	-0.757244	-0.966443	-0.152815	1.52019	-1.5095	-1.61856	-2.55214	-0.873959	-0.607838
C	-1.12679	-0.689905	-3.22201	-0.728093	-0.326915	0.771914	-1.1653	-0.246605	0.839268	-0.796286	1.11757	-0.0514656	-0.254939
M	-0.970648	-0.840569	0.673443	0.00236112	0.681245	1.92397	-0.545444	-3.35885	0.683474	0.531088	-0.650772	-0.434813	-0.0300051
N	1.53972	0.848355	-6.57249	0.199319	0.722877	-0.118844	0.794683	2.54078	1.94652	-0.667487	-1.0733	0.174194	0.444532
Q	1.52721	0.904698	-6.26647	0.390631	0.481258	1.3378	0.161133	-3.55585	0.861342	0.350248	1.23801	-0.440207	0.631234
P value	-2	-1	1	2	3	4	5	6	7	8	9	10	11
A	0.510485	60.4657	2.45982e-44	16.1664	173.097	6.20517e-08	0.728322	0.0791942	0.00232067	93.9179	5.2e-298	66.6098	4.77203
G	7.391e-71	49.7019	3.87707e-37	3.10315e-16	208.159	3.42455e-10	2.04364e-11	4.89444e-11	2.2527e-21	5.54758e-09	5.2e-298	2.41771e-10	0.0117515
I	8.20736e-15	3.4642e-13	1.84758e-12	239.436	1.39298	79.3762	3.53919e-09	4.78557e-05	0.0147738	0.678302	2.50382e-28	2.63029e-06	0.000654234
L	1.18332e-66	1.19592e-33	3.01026e-52	0.0639563	49.4406	4.43714e-30	8.65971e-13	1.47912e-102	1.08144e-44	4.11816e-37	1.3552e-89	9.67394e-19	8.65971e-13
P	3.71068	0.0431671	2.6315e-43	3.50432e-46	193.794	1.85013e-45	3.33583e-42	1.49825	6.46403e-69	4.63557e-10	7.70909e-13	0.0164529	5.77302e-14
V	5.66244e-22	0.000630599	0.00727501	0.0779692	0.0045604	0.000388171	1.3107e-14	0.479086	2.46589	1.9046e-08	7.21944e-25	1.67341e-12	1.31827e-09
F	1.62108e-25	9.23854e-17	5.2e-298	3.75235e-12	3.69618	2.42049e-15	2.88671e-13	5.82644e-47	1.8172e-21	176.127	5.92793e-53	2.26101e-88	0.000342392
W	1.219e-19	1.49521e-11	1.26504e-44	3.30829e-11	0.601691	1.81094e-17	0.000667334	6.4685e-19	1.70413e-19	0.000750297	4.51236e-13	2.1434e-56	240.202
Y	1.15453e-13	9.93558e-07	5.2e-298	2.42428	14.3825	9.45809e-20	3.34275e-11	4.42083e-31	3.04161e-19	8.37922e-23	1.00601e-31	1.15612e-142	14.9308
D	8.06312e-66	1.15852e-49	3.35508e-23	180.77	6.62954	5.2e-298	1.52863e-39	33.7104	3.95543e-06	9.62727e-12	4.70439e-15	2.79655	1.23226e-07
E	1.02189e-11	2.03706e-99	6.96311e-11	0.000521919	32.4185	0	2.52815e-08	3.43244e-08	5.26506	166.367	1.46367e-06	0.0314205	47.7423
R	2.72147e-28	179.669	1.15959e-51	5.79433e-214	0.0616046	4.67416e-70	7.04601e-05	7.85784e-60	4.15053e-44	0.00445588	2.14093e-53	33.3345	3.153e-06
H	5.06668e-05	225.423	3.87261e-23	2.25743	0.000316762	1.17328e-11	0.00138396	1.0186e-29	4.37929e-11	0.877068	1.94672e-34	3.67048e-06	2.63659e-05
K	4.86187e-09	45.4772	8.85938e-13	3.17434e-06	75.3948	5.24812e-15	62.617	1.52723e-14	1.15453e-12	238.915	2.39333e-10	1.06038	7.12153
S	9.20881e-23	2.6928e-21	1.74986e-98	0.137083	245.104	2.02537e-08	5.77302e-14	5.2e-298	0.000635277	6.34021e-17	0	0.0016188	1.65129
T	55.7282	0.018049	3.16959e-45	17.2204	1.38645e-08	1.96292e-12	58.829	2.66075e-170	1.52442e-15	7.0017e-18	1.94672e-34	3.67048e-06	2.63659e-05
C	1.73182e-13	0.000260138	9.08455e-25	8.52282e-05	5.55653	9.29401e-12	5.88848e-12	14.7317	8.12088e-21	1.98305e-07	6.65891e-46	146.958	11.3813
M	8.22969e-05	0.00100947	9.27862e-06	229.665	1.84758e-06	1.6406e-201	0.551383	1.93911e-20	1.72808e-06	0.00272617	0.0299836	7.60157	180.074
N	9.01163e-53	1.3769e-09	2.83598e-20	64.5891	6.2262e-07	117.771	3.15212e-08	5.2e-298	6.02564e-174	0.00753917	6.47684e-08	28.2562	0.00261176
Q	8.80447e-47	9.23641e-10	1.77298e-16	0.670492	0.105899	3.82828e-46	69.626	1.11842e-14	1.26274e-07	9.5599	2.15329e-27	1.40415	0.00301456

## Sheet: HLA-DR402 9mer R5 all
Percentage	1	2	3	4	5	6	7	8	9
A	1.99234	2.75788	2.6401	4.73059	4.40671	3.81784	2.54196	4.23005	18.3531
G	5.13299	4.47541	8.33252	2.35548	7.61606	2.63029	1.88439	4.20061	22.7304
I	7.09589	6.04574	4.30857	3.57248	2.19845	3.49396	2.7088	3.63137	1.02071
L	30.3366	8.62695	7.53754	4.64226	4.95633	1.98253	12.6116	12.6018	3.29767
P	4.54412	0.706644	3.49396	0.667386	15.3597	5.18206	3.86692	5.55501	0.765531
V	13.3674	13.0533	4.99558	4.81892	5.04466	12.7098	3.98469	6.98793	3.28786
F	5.44705	2.14938	1.98253	4.20061	1.38385	0.961822	2.33585	1.7568	0.89312
W	1.36422	1.41329	1.48199	16.7337	5.1428	4.35764	5.02503	1.36422	0.794975
Y	0.765531	1.33477	2.47326	2.86584	1.62921	0.628128	2.76769	2.84621	0.853862
D	1.92364	2.64992	3.66081	0.69683	2.88546	3.21916	0.608499	1.09922	0.510354
E	2.61066	3.94543	3.94543	1.22681	3.08175	0.451467	0.814604	2.08068	0.559427
R	2.07086	16.3902	16.6748	18.3139	13.1809	3.58229	22.8776	15.0849	4.51467
H	0.942193	2.73825	2.05123	7.26273	2.82658	0.883306	9.34341	4.17116	3.86692
K	0.824418	4.10246	5.47649	7.83198	4.58337	0.952007	2.56159	4.99558	0.922564
S	3.88654	8.80361	11.2082	3.82766	8.76435	20.424	4.30857	8.55825	15.3401
T	2.56159	6.79164	3.06213	1.85494	4.16135	16.5669	2.65973	5.22132	2.58122
C	2.09049	1.86476	1.50162	2.22789	1.93346	3.50378	2.04142	2.35548	8.52881
M	8.69565	4.64226	4.08283	7.88105	3.43508	1.74698	3.61174	4.36746	3.97487
N	1.81568	5.09373	6.99774	1.0796	4.49504	12.2779	8.3914	5.71204	3.40563
Q	2.53214	2.41437	4.09265	3.20934	2.91491	0.628128	5.05447	3.1799	3.79821
LOG2FC	1	2	3	4	5	6	7	8	9
A	-1.19343	-1.01974	-0.942875	-0.176614	-0.226262	-0.563937	-0.891367	-0.413363	1.82704
G	-0.657038	-0.873692	0.0281708	-1.80374	-0.0443132	-1.52271	-1.93676	-0.889442	1.5739
I	1.01441	0.769678	0.320336	0.0532333	-0.614153	-0.0780382	-0.387348	0.0677245	-1.7943
L	1.72634	0.112102	-0.175352	-0.820128	-0.793078	-2.07433	0.495778	0.616777	-1.36146
P	0.290734	-2.31913	-0.0326626	-2.34777	2.05067	0.586971	0.124634	0.756979	-2.0104
V	0.807516	0.760312	-0.609409	-0.683563	-0.493852	0.730062	-0.878996	-0.131796	-1.21109
F	0.620678	-0.659581	-0.743733	0.345145	-1.20893	-1.90448	-0.529185	-0.935737	-1.89492
W	-1.5371	-1.43483	-1.3632	2.09856	0.424558	0.190517	0.450295	-1.5114	-2.30182
Y	-2.30156	-1.45796	-0.587837	-0.343097	-1.13622	-2.5712	-0.437213	-0.320492	-2.01172
D	-0.990815	-0.531096	-0.137162	-2.50989	-0.399723	-0.217164	-2.67559	-1.82327	-2.93721
E	-0.483555	0.113315	0.0867209	-1.63419	-0.236893	-2.95457	-2.10184	-0.790661	-2.80149
R	-2.31034	0.823765	0.754868	0.925798	0.348082	-1.30434	1.19058	0.69754	-1.13513
H	-1.71745	0.0549843	-0.571763	1.42463	-0.147387	-1.5614	1.48246	0.625511	0.431756
K	-2.08821	0.0574233	0.506133	0.954075	0.200852	-2.04789	-0.707125	0.320248	-2.18594
S	-1.21777	-0.136115	0.316209	-1.24943	-0.0497381	1.0667	-1.02848	-0.159612	0.769938
T	-0.884678	0.269461	-0.764692	-1.56875	-0.371592	1.46152	-1.00366	-0.226114	-1.07296
C	-0.888857	-1.04595	-1.32909	-0.756926	-0.96249	-0.128036	-0.923127	-0.697774	1.1777
M	1.22752	0.26572	0.162603	1.02805	-0.0805038	-1.19316	-0.128411	0.147262	0.0107308
N	-0.868471	0.437767	0.887025	-1.81294	0.230339	1.7019	1.09802	0.613189	-0.187791
Q	-0.255863	-0.0316826	0.542697	0.296397	-0.0491423	-1.99273	0.696962	0.350634	0.346481
P Value	1	2	3	4	5	6	7	8	9
A	1.88887e-35	5.2699e-27	2.08546e-25	3.12344	16.7164	3.99671e-14	2.96758e-20	8.67366e-12	3.6e-298
G	9.24278e-25	1.4632e-28	87.4803	5.94706e-108	41.1125	2.39829e-76	7.41144e-92	5.1192e-45	3.6e-298
I	4.08886e-84	9.8379e-42	0.0288957	88.5161	6.14444e-05	1.34947	0.000499934	28.8086	2.1067e-40
L	3.6e-298	24.1025	5.01202	7.90501e-38	7.27784e-41	2.40604e-114	6.78114e-34	2.90939e-59	8.5981e-79
P	2.47402e-11	5.0676e-52	167.038	3.3869e-43	3.6e-298	3.99671e-14	0.0250543	8.3311e-56	8.03161e-36
V	3.59172e-106	4.37827e-83	1.74623e-29	8.89002e-34	6.0423e-16	2.35073e-90	6.69426e-29	6.12608	3.74285e-57
F	1.16574e-22	2.31421e-11	3.95642e-12	0.211078	2.43446e-20	2.33508e-42	2.51827e-12	5.30888e-23	9.50173e-40
W	3.4642e-41	5.81437e-30	1.85312e-26	3.6e-298	2.30995e-10	50.1825	1.05439e-10	1.50939e-33	6.70043e-56
Y	5.68333e-51	1.54598e-35	7.3148e-12	0.568647	3.22183e-20	1.18687e-58	2.17432e-06	0.186197	2.26831e-46
D	4.57407e-22	5.17777e-07	12.4616	2.51364e-60	0.00015242	2.8704	1.07697e-72	9.94037e-48	1.25662e-64
E	2.29194e-10	50.8809	17.0967	2.5445e-34	3.02387	2.39609e-60	1.44478e-45	8.44895e-15	1.43319e-68
R	5.74516e-159	6.21302e-115	3.93824e-113	1.63796e-187	8.3311e-10	8.52712e-76	3.6e-298	1.70727e-87	1.36271e-61
H	1.46219e-32	99.2486	2.04745e-07	2.36212e-180	9.49167	5.7214e-23	6.11368e-213	1.34401e-18	0.000317411
K	2.15975e-50	27.3019	1.11353e-19	2.4339e-74	0.179838	8.73177e-47	1.86811e-13	0.00420681	3.06975e-48
S	3.08889e-66	19.1383	1.70943e-06	3.26815e-77	34.5615	5.14402e-298	2.18878e-59	0.00144771	6.34311e-118
T	1.58563e-21	0.00151451	1.10307e-17	1.08144e-51	1.02693e-06	3.6e-298	3.23298e-30	0.100849	9.42763e-35
C	1.37247e-17	2.51769e-27	3.4842e-25	3.41038e-13	4.54886e-18	2.513	7.47141e-26	1.39541e-13	2.6321e-125
M	9.93808e-120	0.184736	60.9997	5.05013e-103	45.0814	2.23204e-27	1.14115	8.28405	107.978
N	5.36417e-15	1.21647e-08	4.02998e-75	6.50583e-41	0.018059	3.6e-298	5.19162e-125	3.4634e-27	0.0189838
Q	5.73156	49.0125	5.43504e-10	0.0113635	55.8305	2.26205e-33	2.48315e-28	8.03179e-08	0.000118169

## Sheet: HLA-DR402 9mer R5 inregister
Percentage	1	2	3	4	5	6	7	8	9
A	1.15705	2.67811	2.83411	4.9402	4.13417	3.53614	1.72907	4.22517	23.2319
G	3.12012	3.34113	10.0364	1.97608	8.78835	1.87207	0.611024	3.84815	28.9002
I	8.93136	4.62819	2.62611	2.15809	1.65107	3.84815	2.79511	4.32917	0.351014
L	38.7806	7.05928	3.96516	2.65211	4.03016	0.871035	15.3406	15.1066	1.57306
P	3.62715	0.0780031	3.93916	0.0650026	19.8258	4.08216	1.87207	5.64223	0.143006
V	16.4327	14.9116	4.42018	2.84711	4.68019	15.4966	3.40614	7.5013	1.91108
F	6.85127	1.70307	1.65107	4.68019	0.611024	0.0910036	2.4701	1.87207	0.130005
W	1.40406	1.31305	1.01404	21.8409	0.936037	0.0130005	4.81019	1.22205	0.0910036
Y	0.75403	1.27405	2.87311	3.23713	1.20905	0.0650026	3.25013	3.08112	0.169007
D	0.143006	2.30109	4.27717	0.416017	3.47114	3.91316	0.24701	0.923037	0.104004
E	0.559022	3.25013	4.16017	1.02704	3.71815	0.0390016	0.650026	2.3791	0.273011
R	0.221009	19.8648	15.9516	17.9017	13.3645	0.0130005	26.9241	14.6516	0.286011
H	0.390016	3.04212	2.17109	9.17837	2.5741	0.0130005	11.3885	4.29017	3.44514
K	0.0650026	4.51118	5.60322	8.91836	5.14821	0.0130005	2.06708	5.82423	0.286011
S	1.17005	8.90536	13.4295	2.32709	9.38638	25.325	1.76807	6.66927	17.6417
T	1.84607	7.6183	3.23713	1.26105	4.32917	21.2819	1.33905	3.66615	0.637025
C	2.10608	1.83307	1.59906	2.19709	1.61206	3.83515	1.62507	2.32709	10.1404
M	10.8684	4.00416	3.05512	8.35933	2.17109	0.26001	3.62715	5.22621	3.78315
N	0.312012	5.39522	8.38534	0.49402	5.0312	15.3406	8.06032	3.75715	2.71711
Q	1.26105	2.28809	4.77119	3.52314	3.32813	0.104004	6.01924	3.45814	4.18617
LOG2FC	1	2	3	4	5	6	7	8	9
A	-1.97745	-1.06209	-0.840571	-0.114066	-0.318369	-0.674519	-1.44731	-0.41503	2.16712
G	-1.37523	-1.29538	0.296589	-2.05712	0.162235	-2.01329	-3.56155	-1.01587	1.92036
I	1.3463	0.384206	-0.393947	-0.67394	-1.02724	0.0612635	-0.342098	0.321303	-3.33427
L	2.08061	-0.177227	-1.10207	-1.62782	-1.09151	-3.26087	0.778378	0.878324	-2.42933
P	-0.034431	-5.49851	0.14036	-5.70772	2.4189	0.242779	-0.921911	0.779453	-4.43079
V	1.10537	0.952333	-0.785958	-1.44277	-0.602041	1.01608	-1.10533	-0.0295203	-1.99385
F	0.951575	-0.995364	-1.00768	0.501113	-2.38831	-5.30625	-0.448565	-0.844046	-4.6752
W	-1.49557	-1.54097	-1.91062	2.48283	-2.03336	-8.19832	0.387258	-1.67017	-5.42873
Y	-2.3234	-1.52514	-0.371633	-0.167337	-1.56651	-5.84369	-0.205398	-0.206076	-4.34865
D	-4.74051	-0.734724	0.0873319	-3.25405	-0.133118	0.0644859	-3.97627	-2.0753	-5.23207
E	-2.70699	-0.16637	0.163179	-1.89061	0.0339394	-6.48759	-2.42744	-0.597299	-3.83648
R	-5.53839	1.10114	0.690899	0.892959	0.368044	-9.41051	1.42554	0.655492	-5.11561
H	-2.98994	0.20681	-0.489836	1.76235	-0.282374	-7.64767	1.76801	0.666096	0.265135
K	-5.75302	0.194438	0.539138	1.14148	0.368511	-8.24222	-1.01657	0.541663	-3.87551
S	-2.9497	-0.119537	0.577068	-1.96736	0.0491824	1.377	-2.31352	-0.5194	0.971623
T	-1.35726	0.435172	-0.684511	-2.12549	-0.314552	1.82284	-1.99373	-0.736264	-3.09158
C	-0.878135	-1.07067	-1.23838	-0.777013	-1.22476	0.00233707	-1.2522	-0.715267	1.4274
M	1.5493	0.0523922	-0.255738	1.11305	-0.742429	-3.94139	-0.12227	0.406234	-0.0605902
N	-3.40931	0.520725	1.148	-2.94079	0.392907	2.02319	1.03995	0.00882125	-0.513642
Q	-1.2616	-0.109184	0.764011	0.430981	0.14212	-4.58715	0.948984	0.471648	0.486789
P Value	1	2	3	4	5	6	7	8	9
A	1.0081e-43	4.26386e-27	6.04926e-17	24.3614	0.00639297	3.99671e-14	4.44941e-31	5.62513e-07	3.6e-298
G	6.65277e-55	1.48423e-50	6.1494e-06	9.16437e-88	0.385587	5.91429e-77	3.75234e-109	1.01112e-36	3.6e-298
I	3.79579e-144	0.000145296	0.0103952	2.26831e-08	1.10002e-14	70.926	0.0141492	0.0199367	1.644e-48
L	3.6e-298	0.297298	2.18777e-43	4.16584e-69	3.58428e-42	8.93928e-124	5.1381e-84	5.16776e-106	3.19376e-102
P	146.936	2.76759e-59	10.5967	1.02142e-54	3.6e-298	0.676414	1.89978e-13	3.90214e-30	1.54847e-47
V	5.37406e-184	2.9669e-121	7.33335e-25	1.47673e-56	7.31817e-16	8.17151e-150	1.6711e-38	103.241	6.54489e-79
F	1.78609e-54	1.82601e-13	2.85695e-13	1.45112e-08	1.41613e-35	3.55715e-60	0.000230591	3.99671e-14	3.30448e-52
W	1.0074e-27	6.32415e-27	6.6958e-35	3.6e-298	3.76446e-38	2.2305e-66	0.000149597	2.97237e-31	1.62631e-63
Y	1.98473e-41	1.22012e-26	0.00830658	12.0172	1.219e-26	2.63271e-62	2.69037	7.41827	3.59834e-55
D	1.69162e-62	5.99518e-13	44.741	3.01927e-54	23.9896	97.1549	3.53267e-59	1.71278e-39	2.87609e-64
E	5.13573e-44	18.5555	2.55019	6.77022e-36	77.2505	3.93009e-60	1.16789e-38	4.85325e-08	1.17788e-58
R	1.17843e-182	1.39092e-224	3.97377e-67	1.44312e-138	1.59883e-13	1.33138e-161	3.6e-298	8.89411e-62	6.52082e-171
H	2.34965e-41	5.40969	0.000336312	8.95989e-262	1.05639	5.58859e-44	3.6e-298	2.79771e-13	0.807872
K	2.58882e-59	0.709827	2.39829e-13	2.3785e-101	6.69781e-05	2.33508e-67	4.07008e-19	5.99518e-13	1.69435e-63
S	2.62001e-126	4.26602	7.27114e-40	7.59456e-94	55.675	3.6e-298	9.18972e-103	3.71281e-16	1.31311e-155
T	1.18414e-30	9.50391e-11	1.80552e-13	1.43814e-58	0.00574649	3.6e-298	3.81683e-51	2.207e-17	1.10739e-74
C	2.28666e-13	1.00578e-19	5.67679e-21	1.63871e-12	1.9351e-21	151.128	2.01606e-22	2.0305e-10	3.61662e-187
M	2.89269e-233	97.98	0.584995	1.80843e-88	3.3574e-12	1.28145e-61	40.205	2.25726e-06	84.3985
N	5.68856e-47	5.96901e-10	5.23965e-102	1.15745e-49	3.06558e-06	3.6e-298	8.61395e-75	177.88	3.64941e-06
Q	1.25806e-16	86.4336	9.69176e-20	9.38691e-05	26.7647	1.90635e-38	7.96714e-48	4.85996e-06	3.05613e-07
