# Supplementary material for: Repertoire-scale determination of class II MHC peptide binding via yeast display improves antigen prediction
Source: Nat Commun. 2020 Sep 4;11:4414. doi: 10.1038/s41467-020-18204-2 (PMC7473865; doi:10.1038/s41467-020-18204-2)
Supplement: Supplementary file 6 — Source Data [file 41467_2020_18204_MOESM6_ESM.xlsx]

## Sheet: Fig1C
Hours	Untreated			3C			3C + HLA-DM
0	2358	2153	2166	1271	1315	1251	1271	1315	1251
3	2049	2217	2103	1473	1439	1197	759	746	712
6	2019	1645	1993	1281	1245	998	469	456	430
24	2234	2171	1877	737	747	645	275	288	282

## Sheet: Fig1D
Time post 3C cleavage (hr)	CLIP			CII			HA
0	0.742262	0.767958	0.730582	0.727434	0.717913	0.708011	0.733613	0.747531	0.740347
3	0.443255	0.435663	0.415807	0.742288	0.748001	0.742669	0.858875	0.837324	0.873242
6	0.273895	0.266303	0.251119	0.62765	0.644789	0.650121	0.742143	0.723735	0.708471
24	0.1606	0.168192	0.164688	0.643646	0.6764	0.648978	0.750224	0.778509	0.745735

## Sheet: Fig3B
Peptide	IEDB Consensus Rank (%)	NetMHCII 2.3 Predicted IC50 (nM)	TEPITOPE Rank (%)	Measured IC50 (nM)
AGEYRNDPNNLAYNG (synthetic ideal peptide)	0.19	24.2	0.04	26.51
APKYVKQNTLKLATG (HA peptide)	1.4	61.5	0.56	75.95
AAGFKGEQGPKGEPG (CII peptide)	30	164.7	52	2910
ASKMRMATPLLMQAG (CLIP peptide)	5.7	94	5.7	5168
AAWHGEGSQIGWEEG	45	1728.1	8.8	17.52
AAWDPDKTVYGWEEG	47	1866.3	22	43.95
AAWVVEHSEVGWEEG	39	1344.5	0.89	19.45
AAWDPERTCRAWEEG	79	5921.2	9.5	31.84
AAWERENDMLGWEEG	42	1479.6	28	15.23
AAWHNDPACKGWEEG	93	12111.8	17	40.69
AALSLERSCKCWEEG	87	8192.4	12	24.87
AAWVPCGDMVSWEEG	71	4438.8	6.3	26.46
AALREEHTCKCWEEG	88	8801.1	3.2	36.92
AALNVERTCHCWEEG	95	13044.7	2.2	33.44
AALVDDPTCRCWEEG	79	6089.3	4.7	29.31
AAWESSTDLVGWEEG	50	1365.4	50	11.91
AAGVIDPTMLGWEEG	66	1378	91	29.26
AAANMDTSLPAWEEG	48	1921.8	86	179.8
AAERKMSVLSAWEEG	54	2443.8	85	817.2
AAVADDFSCRGWEEG	82	6835.9	60	47.03
VVNFVSMEFSLTDPR	5.5	33.9	19	7969
YWKQWLSLRNPILVF	1.7	29.8	19	2515
SRMQFSSFTVNVRGS	6.7	80.6	54	3381
NQNIITYKNSTWVKD	3.8	75	49	43436
KGYMFESKSMKLRTQ	16	137.5	36	38661
LFEKFFPSSSYRRPV	11	171.7	32	> 50,000
SFFYRYGFVANFSME	6.1	34.5	24	> 50,000
VSSFQDILLRMSKMQ	9.4	100.7	39	> 50,000

## Sheet: Fig5F
Peptide	NetMHCIIpan 3.2 Predicted IC50 (nM)	TEPITOPE Predicted Rank (%)	NetMHCII 2.3 Predicted IC50 (nM)	Estimated IC50 (nM)
AALDAHRDHMAWEEG	4136.81	60	2120.8	< 10
AAVREKCDHVGWEEG	12550.7	55	7562	75.51
AAGRSHRTHEGWEEG	13479.3	100	6698.3	10.01
AAPRRHANHLGWEEG	6737.88	100	5102.8	129.5
AALWRHPGHVGWEEG	4676.88	52	1401	74.92
AAVTEEKSHLGWEEG	8693.48	85	6340.7	58.27
AALTGKLGHRGWEEG	5026.72	70	2276.2	< 10
AAEHVWPSLVGWEEG	6966.96	89	2848.3	25.65
AAANRRPSLLGWEEG	8119.67	100	5353.6	< 10
AAACRKRTWLGWEEG	4991.98	100	2079.1	< 10
AAVTNWGCEVGWEEG	11645	49	2752.7	135.6
AAVTERPINLGWEEG	9570.29	60	10372.7	51.31
AAVSDRLPLRGWEEG	7198.99	58	4684.6	< 10
AATERRPTLMAWEEG	8337.88	100	9440.4	< 10
AACRKHGSSIGWEEG	6765.57	100	3764.2	131.7
AAQVDWPTLPMWEEG	8699.97	88	5726.1	63.63
ARQMVQAMRTIGTHP	256.06	7.2	2290.6	35.56
TEIIRMMESARPEDV	120.72	2.6	2769.3	83.11
YEEFTMVGRRATAIL	229.39	6.1	852.9	4565
TMVMELVRMIKRGIN	171.64	4.5	1908.1	870
NRMVLASTTAKAMEQ	197.98	0.83	1388.2	< 10
RPMFLYVRTNGTSKI	112.83	6.6	1177.6	44.48
PALRMKWMMAMKYPI	73.22	6.6	426.7	1310
LGFVFTLTVPSERGL	235.19	1.9	776.1	408.7
ASKMRMATPLLMQAG (CLIP peptide)	74.73	1.9	2977.6	< 10
AQKIVEWDSRKSKYG (CD48 peptide)	1329.07	0.13	7269.3	62.03
ASKIAFKIVSQEPAG (DG3 peptide)	630.37	53	1462.4	27.82
APKYVKQNTLKLATG (HA peptide)	664.47	11	6758.3	1066

## Sheet: Fig6A
HLA-DR401															HLA-DR402
Peptide	decoy vs reported positive binder	1x decoy set (if FALSE, then part of 19x decoy set used for PPV)	NeonMHC2: Model_Percentile	NetMHCIIpan 3.2: 1-log50k(aff)	NetMHCII 2.3: 1-log50k(aff)	401_MS-trained_model: Prediction	401_9mer_YD-trained_model: Prediction	MARIA: MARIA percentile scores	NetMHCIIpan 4.0: %Rank_EL						Peptide	decoy vs reported positive binder	1x decoy set (if FALSE, then part of 19x decoy set used for PPV)	NeonMHC2: Model_Percentile	NetMHCIIpan 3.2: 1-log50k(aff)	NetMHCII 2.3: 1-log50k(aff)	402_MS-trained_model: Prediction	402_9mer_YD-trained_model: Prediction	MARIA: MARIA percentile scores	NetMHCIIpan 4.0: %Rank_EL
ADEPVGKGYMVSCLV	decoy	TRUE	98.5	0.226	0.092	0.019956	0.123706	2.243	92.47						AAARSGSAPQSPGASIRTF	decoy	FALSE	37	0.115	0.225	0.031431	0.262317	71.287	95
AFTGYGEKINCE	decoy	TRUE	45.7	0.129	0.136	0.146906	0.201861	32.17	95						AADVGISLSQAEA	decoy	FALSE	60.3	0.175	0.187	0.150381	0.344026	33.16	48.31
AGGGFGSRSLVNLGG	decoy	TRUE	39.2	0.289	0.226	0.036385	0.222907	85.372	68.2						AAGAQKCHSVITQDFL	decoy	FALSE	51.8	0.179	0.251	0.110012	0.483939	14.849	59.99
ALKAKKAVLKGVHSHKKKKIR	decoy	TRUE	22.1	0.296	0.386	0.027174	0.118377	68.17	64.79						AAGYRVVALASKPLP	decoy	FALSE	39.1	0.488	0.366	0.318224	0.31708	90.629	8.82
AQITDVRQEIECQNQE	decoy	TRUE	88.1	0.158	0.169	0.025477	0.244079	18.354	56.76						AAIAYGLDKKVGAERNVL	decoy	FALSE	88	0.242	0.373	0.155117	0.276217	79.756	34.31
ASALKSALSGHLETVI	decoy	TRUE	43.3	0.38	0.368	0.077168	0.109189	43.617	41.4						AALALLLAARVV	decoy	FALSE	21.6	0.461	0.269	0.218483	0.165325	40.612	89.48
AYKYNFEYSVVFNM	decoy	TRUE	19	0.501	0.527	0.414083	0.348118	58.725	30.89						AAPCRVLPEGGAQCECPLGR	decoy	FALSE	33	0.104	0.367	0.147774	0.45905	7.693	93.13
CIHNDGTKLVMLNN	decoy	TRUE	41.8	0.318	0.301	0.696818	0.571713	22.894	67.64						AAPDQDEIQRLPGLAKQ	decoy	FALSE	33.1	0.28	0.174	0.205287	0.749434	53.027	30.24
CKKLLGKYPNVDA	decoy	TRUE	28.8	0.283	0.222	0.121548	0.411369	34.351	54.43						AARVVAAFEPITVGLA	decoy	FALSE	54.6	0.342	0.386	0.093688	0.421372	48.593	22.1
DASAPATCAEMR	decoy	TRUE	34.7	0.098	0.09	0.025529	0.084676	16.375	95						AASYTEEDENHTAKDC	decoy	FALSE	47	0.067	0.126	0.000142	0.404147	94.172	48.8
DCGGGYVKLFPNSLDQ	decoy	TRUE	21.8	0.557	0.362	0.155131	0.312151	82.848	7.08						AAWFQVHRMLMFTT	decoy	FALSE	64.3	0.445	0.37	0.299986	0.378396	49.77	86.79
DEDGFLYMVYASQE	decoy	TRUE	26.2	0.488	0.535	0.55688	0.124699	52.722	30.67						ACGKSNRLAHVSEPSTCVYA	decoy	FALSE	47.7	0.186	0.383	0.189733	0.851381	12.395	86.71
DQIRIIIQESALDYRLDPQLQL	decoy	TRUE	16.3	0.474	0.532	0.741895	0.556447	34.457	25.14						ACRLLVAVCALHLGV	decoy	FALSE	16	0.415	0.425	0.840612	0.243996	21.786	70.52
DRINIKRKGAWPSTLL	decoy	TRUE	83.9	0.296	0.256	0.033815	0.101599	64.364	40.81						ACRPGFYKALDGN	decoy	FALSE	67	0.141	0.176	0.025304	0.271245	12.578	84.28
DYKGTWIHPEIDNPE	decoy	TRUE	43.6	0.276	0.346	0.808988	0.303332	91.32	23.22						ADGSDEEACPLLANV	decoy	FALSE	55.1	0.092	0.136	0.000648	0.485159	3.424	93.39
EADNEVDEEEEEGG	decoy	TRUE	46.8	0.039	0.047	0.106713	0.191402	3.532	66.33						ADNSLASATPTGYM	decoy	FALSE	28	0.201	0.248	0.180872	0.318818	49.96	68.99
EAEGLKFSLSLENV	decoy	TRUE	21.5	0.478	0.385	0.307376	0.224594	24.685	25.67						ADPKSELFGETARSIEST	decoy	FALSE	25	0.202	0.364	0.526528	0.296905	71.79	47.81
EEENADNNTKAN	decoy	TRUE	33.4	0.076	0.117	0.131135	0.454134	43.803	37.36						ADSSDKMPNDQASG	decoy	FALSE	40.5	0.067	0.077	0.103689	0.309714	31.379	40.58
EKGNLGMNCQQALQ	decoy	TRUE	24.2	0.272	0.215	0.239575	0.276408	34.911	69.37						AEADFDIVTKGQV	decoy	FALSE	75	0.162	0.145	0.000822	0.321647	62.397	70.98
EKLKPLEVELRRLEDLSES	decoy	TRUE	49.8	0.258	0.271	0.363601	0.212777	38.334	54.51						AEDGQYDVMFIGTDVGT	decoy	FALSE	24.1	0.196	0.344	0.551533	0.533413	47.424	30
EKQMKDKQDEEQR	decoy	TRUE	27.7	0.069	0.083	0.170427	0.091053	88.583	25.6						AEDGSVIDYELIDQDARDLY	decoy	TRUE	54.3	0.161	0.248	0.294108	0.275138	59.324	38.09
ENEHDEQVLQRDFKKT	decoy	TRUE	53.4	0.155	0.124	0.034243	0.114164	35.126	69.12						AEKYKAEDEKQRDK	decoy	FALSE	61.2	0.083	0.058	7.3e-05	0.148223	98.179	18.26
EPTTFQKYHQVSLLA	decoy	TRUE	50	0.399	0.308	0.091295	0.261018	90.939	63.82						AELRQEQLMSLM	decoy	FALSE	21.1	0.224	0.088	0.014678	0.29774	24.697	87.64
ERFVMKGGEAVCLY	decoy	TRUE	44.5	0.427	0.292	0.433594	0.184863	52.962	43.35						AEMRARGSAIDED	decoy	FALSE	15.3	0.174	0.182	0.230081	0.80078	63.908	19.37
ESLPSPTLTCALTNGS	decoy	TRUE	19.3	0.238	0.248	0.356631	0.613144	2.393	48.07						AERYKLERLAEAEKSQ	decoy	FALSE	75.1	0.266	0.215	0.019591	0.224639	96.185	14.93
ETAVLLASYAVQA	decoy	TRUE	40.8	0.445	0.396	0.170184	0.126139	37.923	50.07						AEWEGQDSDSDQLF	decoy	FALSE	48.7	0.074	0.093	0.010692	0.255132	51.451	56.97
ETLQEELMALKKNHKE	decoy	TRUE	64.4	0.279	0.323	0.024657	0.221932	38.21	64.66						AFANSHYSSRLGSAIFSSGD	decoy	FALSE	31.5	0.264	0.415	0.311426	0.275583	58.373	81.62
EVFSDAQEEFQCCLK	decoy	TRUE	92.8	0.191	0.156	0.164101	0.179274	7.639	95						AFEARDRNIQESNF	decoy	FALSE	86.3	0.182	0.156	0.115979	0.260555	39.714	63.87
EVKELKKQLKLHRKIHL	decoy	TRUE	42.1	0.229	0.249	0.108125	0.116711	63.182	84.04						AFEPLSQLLYWVDA	decoy	FALSE	55.2	0.281	0.252	0.089893	0.436632	9.506	90.79
FEIEIERQKEMLRN	decoy	TRUE	41.6	0.231	0.238	0.237442	0.157414	61.637	46.32						AFFRDAMGFLLLFDLTN	decoy	FALSE	76.9	0.273	0.436	0.007415	0.194073	26.433	85.54
FKLQETEMMDPELDYT	decoy	TRUE	61	0.335	0.371	0.511912	0.812884	29.879	74.1						AFIVNDGDVPDGLNL	decoy	FALSE	91	0.198	0.227	0.012759	0.319966	59.742	13.61
FMEFVSVSVTHPELKVG	decoy	TRUE	19.6	0.525	0.596	0.776138	0.207825	83.282	12.69						AFLPLVPEPRRLP	decoy	FALSE	44.7	0.395	0.181	0.009988	0.224727	43.916	50.91
FPGPFEEEMKGIAA	decoy	TRUE	37.5	0.201	0.152	0.197645	0.274845	62.818	21.38						AFPFTTPKATVVPLPT	decoy	FALSE	83.2	0.213	0.323	0.007931	0.785538	66.286	85.67
FSLSLENVLYYSPG	decoy	TRUE	7.43	0.435	0.382	0.279585	0.19482	54.273	57.6						AFQNAYLELGGLGER	decoy	FALSE	66.6	0.243	0.283	0.015862	0.197474	45.795	49.81
GDTCSGGDVEARLEGE	decoy	TRUE	89.7	0.103	0.092	0.012843	0.100695	3.585	94.09						AGDASESALLKCIEL	decoy	FALSE	67.7	0.157	0.175	0.02494	0.497348	4.976	95
GESIWKTLETHS	decoy	TRUE	28.8	0.25	0.226	0.214151	0.128206	50.085	92.34						AGDTIFNRAKLLNVGF	decoy	FALSE	56.5	0.338	0.312	0.12661	0.353416	80.655	43.16
GGVMRGAEWHSHLGS	decoy	TRUE	51.3	0.246	0.215	0.083365	0.105364	51.702	57.55						AGPGGWNDPDMLV	decoy	FALSE	21.4	0.071	0.14	0.048401	0.194174	3.742	88.51
GMLRKLFSSHRFQVI	decoy	TRUE	26.8	0.514	0.47	0.095094	0.109621	26.071	71.71						AGPHFNPLSRKHGG	decoy	FALSE	23.3	0.246	0.171	0.004116	0.287563	91.285	22.36
GSGSSHSSGYRKH	decoy	TRUE	35.3	0.104	0.129	0.01274	0.063772	90.094	95						AGRPKVQVEYKGETKSFY	decoy	FALSE	87	0.17	0.22	0.154261	0.26292	50.876	40.01
GSYGSGSSSGGYRGGS	decoy	TRUE	45.1	0.132	0.22	0.296501	0.230111	99.009	31.24						AGTIAGLNVLRIINEP	decoy	FALSE	34.3	0.432	0.378	0.72872	0.802977	66.356	8.23
GWSSSSGRHGSGSGQS	decoy	TRUE	78.4	0.168	0.137	0.0387	0.085286	98.788	71.35						AGVALPFEKSQLTLKVVSAK	decoy	FALSE	49.6	0.307	0.344	0.42598	0.561592	64.126	84.82
GYEKSQEGDSISVIGRN	decoy	TRUE	71.6	0.178	0.164	0.044828	0.18336	52.966	62.47						AGVAYGHVPEPEDYGC	decoy	TRUE	48	0.099	0.326	0.117777	0.336844	39.251	63.83
HESGSGHSSAYSQ	decoy	TRUE	56.7	0.086	0.152	0.00496	0.065252	53.762	90.51						AGYVTHLMKRIQRGPVRG	decoy	FALSE	56.6	0.358	0.319	0.151821	0.777323	75.403	36.53
HGSGSGHFCSQGQHGST	decoy	TRUE	74.3	0.148	0.184	0.307819	0.198412	13.947	70.46						AHCNLCLPGLSDSPIS	decoy	FALSE	77.4	0.155	0.38	0.024914	0.368569	32.132	95
HKGQQFGPRVWC	decoy	TRUE	62.7	0.128	0.074	0.001092	0.104506	7.742	95						AHLECHYTLTPYIHP	decoy	FALSE	42.2	0.257	0.255	0.690781	0.810155	11.574	56.35
HPNGQKLFVYDPNNPP	decoy	TRUE	3.98	0.488	0.481	0.987759	0.870601	94.483	2.1						AHQYKLKETIQKLSNVLQQV	decoy	FALSE	30.7	0.371	0.27	0.404571	0.895059	42.447	6.67
HYAIIKFPLTTESAMK	decoy	TRUE	33.1	0.419	0.508	0.134952	0.239415	63.523	36.49						AIAYRKFTSASDVWSYGI	decoy	FALSE	81.3	0.348	0.478	0.074007	0.37403	43.41	13.74
IAAGATARATTASR	decoy	TRUE	53.9	0.294	0.353	0.365753	0.175489	56.534	63.91						AIGFRSTLTGKNYTM	decoy	FALSE	23.4	0.401	0.264	0.848782	0.923308	79.355	15.06
IFKPVRKHFDMPHDI	decoy	TRUE	45.2	0.313	0.288	0.097906	0.290669	15.408	33.76						AIIPSKKLRNKIA	decoy	FALSE	39.9	0.41	0.152	0.07558	0.698172	44.026	32.05
INNPDMRVQILKDYV	decoy	TRUE	82.2	0.258	0.135	0.059628	0.139861	18.192	69.43						AILSCMGYTPELGT	decoy	FALSE	62	0.263	0.267	0.398779	0.307061	1.441	86.49
INVEDINDNCPTLI	decoy	TRUE	83.6	0.208	0.211	0.261346	0.235067	27.476	79.08						AISEDYPRKTITGTVLINVE	decoy	FALSE	65.8	0.208	0.297	0.061235	0.230186	61.104	84.75
ISIPSMVSFTDNDVYVGYESVELADSNPQNTIYDAKR	decoy	TRUE	51	0.434	0.605	0.962275	0.733867	95.955	4.31						AISKTAVAPIERVKL	decoy	FALSE	88.8	0.339	0.213	0.056002	0.426738	44.063	50.2
ISKWQKVNLILEGV	decoy	TRUE	63.8	0.374	0.374	0.277958	0.156704	76.506	42.71						AKATLGETHRLFPN	decoy	FALSE	59.6	0.21	0.203	0.06364	0.278665	64.058	86.07
IVGGINVLLKPNTSVQ	decoy	TRUE	64.1	0.385	0.417	0.227488	0.183038	90.858	38.57						AKAVGKVIPELNGKLTG	decoy	FALSE	61.9	0.239	0.283	0.052817	0.699523	50.035	18.59
KCAIGVTHFQLVQ	decoy	TRUE	44.6	0.334	0.336	0.001354	0.10269	50.51	88.17						AKDACVISSDFHE	decoy	FALSE	33.2	0.147	0.171	0.549737	0.463569	11.807	90.25
KDVNYTQIVVDRTQALDGTVY	decoy	TRUE	0.777	0.454	0.624	0.950671	0.607997	96.82	4.38						AKETDKYIKEFGSL	decoy	FALSE	39.1	0.164	0.119	0.002033	0.757237	24.335	74.18
KGEWKPRQIDNPDY	decoy	TRUE	73.9	0.131	0.11	0.088595	0.144099	84.581	52.84						AKGTYGLSCQRDPN	decoy	FALSE	63.2	0.139	0.207	0.047493	0.525	89.724	68.94
KKNPAVTQLVDRTRI	decoy	TRUE	58.2	0.267	0.204	0.024957	0.109795	55.306	23.66						AKHHISIAEIYETELVDI	decoy	FALSE	38	0.192	0.312	0.364965	0.336009	25.158	53.16
KQAADQMKNQEQLAA	decoy	TRUE	51.5	0.23	0.193	0.032003	0.317491	42.08	32.75						AKPPAKVEAKPKKAA	decoy	FALSE	65	0.167	0.12	0.071628	0.261846	60.392	45.78
KQSDTYFCMSMRIPV	decoy	TRUE	88.9	0.429	0.332	0.421661	0.240908	42.561	74.83						AKQTEATMTFKYNRQSMTL	decoy	FALSE	54.1	0.295	0.421	0.883103	0.892825	31.353	15.6
KRCSGSICYGTIAVI	decoy	TRUE	93.8	0.297	0.23	0.01581	0.109813	0.821	95						AKTGKLHQEVNL	decoy	FALSE	70.3	0.099	0.105	0.000281	0.382698	46.764	95
KSPDDAVFQQIALS	decoy	TRUE	68	0.252	0.23	0.039073	0.159149	8.525	57.93						AKVQRAVCMLSNTT	decoy	FALSE	26.8	0.355	0.214	0.649327	0.858385	15.629	73.89
KTETGQELECLQD	decoy	TRUE	67.2	0.085	0.052	0.02148	0.126512	5.193	93.92						ALAQPVCGSDGH	decoy	FALSE	57.7	0.085	0.101	0.001984	0.350657	11.573	95
LARLFSIGRSVEG	decoy	TRUE	3.72	0.453	0.473	0.701915	0.478167	93.666	12.29						ALATSIHQSQLDRER	decoy	FALSE	75.7	0.218	0.191	0.166771	0.223964	57.94	18.18
LENLQELLLSNNKI	decoy	TRUE	49.7	0.385	0.314	0.099878	0.245335	29.738	74.82						ALDTESSERLVLLAG	decoy	FALSE	56.5	0.185	0.128	0.025059	0.299469	23.508	89.39
LLGSEQQSSVQLWVS	decoy	TRUE	78.3	0.272	0.221	0.055117	0.12349	16.159	90.43						ALEKHADKEDLVILFAD	decoy	FALSE	54.8	0.131	0.151	0.322132	0.564734	17.619	92.64
LLKEWSNSLEKKVS	decoy	TRUE	35	0.387	0.407	0.474505	0.343062	74.925	65.56						ALENDPDCRHVIPM	decoy	FALSE	79.6	0.111	0.109	0.00712	0.592098	29.918	66.09
LNQYRADIKEMGLSL	decoy	TRUE	30.6	0.403	0.383	0.914639	0.415768	83.42	9.82						ALERREEEANVVL	decoy	FALSE	40.6	0.105	0.085	0.004204	0.225457	34.671	84.33
LSFTLTMESDIKVNGYV	decoy	TRUE	26.4	0.37	0.325	0.680748	0.311422	28.094	9.79						ALIKGMTRPLSTLI	decoy	FALSE	80.9	0.617	0.294	0.47508	0.671829	32.279	12.96
MIGVSLGAHISGFV	decoy	TRUE	70.9	0.353	0.303	0.110323	0.101353	26.776	80.35						ALKMAVKQGNQLQMQVHEGH	decoy	FALSE	29.4	0.292	0.318	0.449998	0.840736	45.788	66.75
MLKDNATEEEILVY	decoy	TRUE	32.2	0.211	0.172	0.493123	0.107317	9.075	77.83						ALLAEAERKVKNSQS	decoy	FALSE	73.4	0.248	0.223	0.000549	0.661591	42.561	63.17
MTTPRNSVNGTFPAEPMKGPIA	decoy	TRUE	53	0.232	0.257	0.057116	0.20241	62.683	77.89						ALLASLQDGAFQNA	decoy	FALSE	26.4	0.263	0.351	0.015045	0.26717	37.803	46.46
NSGVVQAPLAFCGK	decoy	TRUE	48.8	0.324	0.347	0.181106	0.166005	27.086	25						ALLGWLLLAEAKGDA	decoy	FALSE	61	0.37	0.428	0.518641	0.176086	56.338	35.93
PCPLAEENEFILYAV	decoy	TRUE	80.6	0.261	0.18	0.012559	0.248499	5.006	77.46						ALLPPGALCEVWTQRLHGGSAPLPQDR	decoy	TRUE	11.5	0.236	0.451	0.936351	0.565655	79.095	60.79
PDVPFNTKCPSG	decoy	TRUE	46.1	0.082	0.087	0.150461	0.307887	16.755	95						ALLQQIPDVSPTGRY	decoy	FALSE	54.5	0.267	0.171	0.189938	0.416043	41.159	28.56
PEWIKFCRQLFGGFSMLLWIGA	decoy	TRUE	53.2	0.311	0.35	0.208013	0.164247	57.742	95						ALNFAFKDKYKQIF	decoy	FALSE	89.2	0.305	0.209	0.129666	0.237065	79.127	34.62
PEYNAKELVDYFLNVAT	decoy	TRUE	65.5	0.274	0.226	0.087212	0.180732	33.487	91.29						ALNPYYGFQAFSIALWLADH	decoy	FALSE	68.2	0.332	0.544	0.470437	0.431309	43.958	94.82
PKTEVIPNKKLTW	decoy	TRUE	68.1	0.224	0.15	0.144266	0.131331	48.359	65.96						ALNSASAIGCHVVNIGAEDLKEGKPYL	decoy	FALSE	4.8	0.221	0.432	0.803932	0.928483	87.425	19.59
PQVHFIMHQLNQCYTQ	decoy	TRUE	30.5	0.502	0.541	0.834602	0.250518	44.748	27.98						ALPSTPLLSQQALNHHIHSVKTASI	decoy	FALSE	43.7	0.374	0.418	0.617965	0.852938	52.98	36.95
PSAQQASWQVSARF	decoy	TRUE	63.7	0.305	0.274	0.066206	0.11333	23.594	79.62						ALQKATFQTPDFIVPLTD	decoy	FALSE	66	0.175	0.313	0.047932	0.621857	23.056	91.07
QRAKQDMARQLREY	decoy	TRUE	35.3	0.224	0.127	0.019052	0.120131	27.136	64.94						ALQYGTAFGNGKTSDYLLLG	decoy	FALSE	59.2	0.18	0.436	0.368681	0.286031	28.641	93.94
QVQCLSKAHNTNDFVT	decoy	TRUE	45.9	0.302	0.251	0.136595	0.155411	25.113	37.05						ALREGEDLSKKNPIA	decoy	FALSE	51.7	0.144	0.178	0.033148	0.320823	31.268	55.59
QYKKDGADFAKWRC	decoy	TRUE	5.66	0.339	0.567	0.72382	0.678318	11.407	4.58						ALSKCQSCGLSCSSSL	decoy	FALSE	94.1	0.157	0.294	0.030566	0.455472	5.828	95
RAAAEVAGQFVIKL	decoy	TRUE	51.7	0.269	0.271	0.044975	0.105387	39.674	75.9						ALSTNTTKVKEFGID	decoy	FALSE	70.7	0.195	0.165	0.373479	0.203027	37.325	83.39
RHIWSLEISNKPNV	decoy	TRUE	2.28	0.557	0.604	0.944073	0.44591	81.719	3.76						ALTARFEVDSPVYNATW	decoy	FALSE	97.9	0.222	0.291	0.001646	0.295347	29.055	49.29
RTPRKRVET	decoy	TRUE	29.6	0.018	0.004	0.000967	0.066974	61.929	95						ALTFGVRQYFLDLALSCK	decoy	FALSE	80	0.314	0.453	0.138964	0.366827	31.902	69.12
RVAWHIDPFGHSREQAS	decoy	TRUE	14.9	0.293	0.336	0.44284	0.172793	53.617	24.48						ALVGVMSHELGHVLG	decoy	FALSE	36.8	0.382	0.349	0.582423	0.419431	43.532	36.89
SARDKPFDVKCELK	decoy	TRUE	88.2	0.136	0.075	0.051525	0.161109	37.032	83.75						ALVIFQLYEKIKVPVDW	decoy	FALSE	82.2	0.342	0.382	0.407658	0.246708	13.297	31.62
SGIDANPNALFPPVE	decoy	TRUE	40.7	0.347	0.348	0.296697	0.260426	46.225	15.33						ALVNNILEIRVDAWKLT	decoy	TRUE	81.2	0.282	0.312	0.248789	0.705292	31.276	41.7
SGQSSRSEQHGS	decoy	TRUE	50.3	0.074	0.163	0.002018	0.090668	55.747	95						AMQILWINIIMDGP	decoy	FALSE	37.8	0.346	0.229	0.810453	0.338085	34.751	19.46
SGSQIVDIDKRKYLVPSDITVAQFMWIIRKRIQLPSEKAIF	decoy	TRUE	57.8	0.479	0.585	0.847103	0.346866	97.837	26.77						ANCTYLDLLGTWVFQ	decoy	FALSE	60.3	0.257	0.324	0.505206	0.346393	16.029	94.72
SIGCCSFIEGELDDR	decoy	TRUE	86.8	0.191	0.138	0.075402	0.144067	5.487	93.01						ANGKITGYIIYYSTD	decoy	FALSE	3.76	0.325	0.245	0.941602	0.542557	29.856	1.91
SLACQGKYTPSGQAGAAASESLFVSN	decoy	TRUE	15.8	0.275	0.38	0.536596	0.245634	86.384	23.77						ANLTTLTFWGTT	decoy	FALSE	23.2	0.187	0.163	0.051358	0.742919	7.722	95
SLFFNRDDRGRCETS	decoy	TRUE	82.6	0.288	0.237	0.854218	0.313667	42.08	19.5						ANPDGDFRLTIVNSSVLD	decoy	FALSE	19.2	0.345	0.344	0.504535	0.731696	95.967	23.55
SLVVNYPFDDDEQG	decoy	TRUE	58.3	0.249	0.171	0.559112	0.384483	45.497	37.93						ANQAFFLLVNGHSM	decoy	FALSE	26.8	0.477	0.371	0.383374	0.224863	86.012	13.53
SRSSGLPNIPVQ	decoy	TRUE	39.7	0.197	0.112	0.023863	0.109262	41.452	95						ANQENLPILKRAVAG	decoy	FALSE	55.4	0.338	0.234	0.006298	0.806059	52.954	50.94
SSCGHYESGSGQASG	decoy	TRUE	66	0.193	0.305	0.051372	0.230542	51.492	29.94						APAGAAKMKVVEEPNA	decoy	FALSE	6.86	0.16	0.23	0.284378	0.283198	37.969	53.3
STTTGHLIYKCGGIDKR	decoy	TRUE	83.9	0.2	0.185	0.038424	0.164154	24.722	80.9						APASTLQSSYQIPTENSM	decoy	FALSE	45.1	0.165	0.336	0.102352	0.284451	51.546	74.48
SVGTVGGQGIKTQQSFE	decoy	TRUE	64.7	0.173	0.23	0.089408	0.154579	57.079	56.72						APATTGPLPSAPRDVVA	decoy	FALSE	49.6	0.111	0.264	0.003341	0.233381	43.262	78.91
TAIQNLRKSEEEVAA	decoy	TRUE	80.6	0.248	0.223	0.06976	0.316305	62.966	40.15						APDDPSRKIDGDTII	decoy	FALSE	87.3	0.085	0.102	0.000511	0.246775	15.288	86.15
TLSLLTPTLQQLNH	decoy	TRUE	30.6	0.477	0.379	0.314525	0.181783	55.193	68.53						APGSGNGDQYSMVLIGAS	decoy	FALSE	35.1	0.19	0.225	0.043123	0.205327	31.852	82.95
TNSTFVQALVEHVKEE	decoy	TRUE	6.65	0.515	0.474	0.711757	0.255834	92.39	2.25						APITSDPTEAT	decoy	FALSE	22.1	0.09	0.052	0.000397	0.171988	56.773	43.12
TTTTSAGAEAAEGQFDRYYHEEELESA	decoy	TRUE	49.7	0.254	0.299	0.608136	0.411376	42.761	53.83						APKYCLQLTIPGGTVLLQAANSYLRDQ	decoy	FALSE	82.6	0.411	0.499	0.865982	0.807985	91.52	24.94
VEDEKLQGKINDED	decoy	TRUE	58.1	0.114	0.104	0.010592	0.093769	46.758	46.32						APRDCVSPHKVAII	decoy	TRUE	60.8	0.23	0.222	0.365726	0.597397	34.04	67.91
VKQENTCLRNQY	decoy	TRUE	48.5	0.159	0.103	0.322721	0.334823	22.627	94.17						APRGVPQIEVTFDID	decoy	FALSE	59	0.139	0.22	0.034592	0.249115	17.451	87.43
VNPMETYEDQHSSE	decoy	TRUE	33.5	0.198	0.152	0.349621	0.212677	41.245	12.36						APSSAPNHTQFLVTVVEK	decoy	FALSE	67.4	0.192	0.289	0.129616	0.806929	83.388	90.81
VREEPGEDFPAARR	decoy	TRUE	27.5	0.106	0.088	0.022379	0.121354	43.066	63.73						AQAELTVQAQPEFL	decoy	FALSE	34.2	0.179	0.213	0.077953	0.434888	59.826	64.78
WEHSTKNHLQLEGLFFTNGEHTSKATLE	decoy	TRUE	51	0.351	0.356	0.293219	0.24459	57.439	29.79						AQDGRTYDSDCWR	decoy	FALSE	70.9	0.074	0.161	0.302624	0.335641	21.633	95
YPPLGRFAVRDMRQT	decoy	TRUE	54.2	0.306	0.211	0.0591	0.185562	81.147	53.6						AQESCLSLIKYFLFV	decoy	FALSE	92.1	0.282	0.349	0.17819	0.412829	6.608	95
YRRRRFPPYYMRRP	decoy	TRUE	48.9	0.286	0.21	0.000209	0.135145	39.934	90.67						AQFYHSPADN	decoy	FALSE	19.3	0.064	0.089	0.000131	0.14522	60.312	95
YRSNMDGSAAYHLVSED	decoy	TRUE	44.6	0.308	0.307	0.147645	0.704294	26.063	54.03						AQIALKLGVTANDVKNVI	decoy	FALSE	79.4	0.291	0.347	0.34243	0.375864	45.852	32.07
FNRYSFDITNVVRDVN	positive	TRUE	0.582	0.548	0.614	0.98237	0.70805	93.602	0.52						AQLKLKTGKLVSLSAQ	decoy	FALSE	23.3	0.378	0.317	0.450527	0.502582	83.078	46.56
APVPAFEGRSFLAFPTLRAYH	positive	TRUE	16.1	0.603	0.67	0.716611	0.785785	53.83	1.14						AQNLLLKSYFSEE	decoy	FALSE	23.1	0.365	0.222	0.421874	0.26461	56.334	54.66
EGRSFLAFPTLRAYHTL	positive	TRUE	0.112	0.64	0.721	0.726936	0.785783	64.712	0.12						AQSHLDLKVWSCHT	decoy	FALSE	32.5	0.237	0.189	0.598603	0.994284	7.775	88.1
KGRFYTDSNGREIL	positive	TRUE	3.64	0.488	0.631	0.962662	0.474658	97.318	0.16						AQSNFEALQDFFRL	decoy	FALSE	44.9	0.297	0.23	0.220973	0.217528	39.924	29.68
DEFKVETSNKVLD	positive	TRUE	0.111	0.594	0.687	0.958865	0.841208	92.606	0.13						AQTFADWGVDLLKFD	decoy	FALSE	66.8	0.233	0.302	0.231464	0.286185	58.881	15.57
NYGSYSTQASAAAATA	positive	TRUE	0.558	0.545	0.722	0.992738	0.604951	94.593	0.1						AQYLSEIEMAKAQRDYELKKAAY	decoy	FALSE	4.15	0.32	0.41	0.797885	0.941067	7.482	19.7
KGNILNEKNSVASIS	positive	TRUE	1.94	0.535	0.527	0.869342	0.876867	97.117	0.13						ARAEAEQMAKKAEAFQLY	decoy	FALSE	81	0.217	0.289	0.08751	0.245794	40.889	63.96
LPASVFNNQVSLKSLN	positive	TRUE	3.21	0.551	0.636	0.992304	0.8743	93.001	0.62						ARCESQRGLYVAAQG	decoy	FALSE	81.1	0.264	0.24	0.074767	0.31613	27.643	68.36
IPSVFIGESSANSLK	positive	TRUE	0.164	0.618	0.614	0.985396	0.877525	98.688	0.08						ARDGNGEVTDKPVKQAQ	decoy	FALSE	45.2	0.103	0.154	0.456922	0.901937	45.943	26.63
NPRKFNLDATELSIR	positive	TRUE	0.136	0.629	0.698	0.999913	0.929277	97.697	0						ARDLGEKMALEVVFLARG	decoy	FALSE	27.1	0.246	0.306	0.754287	0.312173	45.822	58.61
PRKFNLDATELSIRK	positive	TRUE	0.0984	0.64	0.717	0.999928	0.929277	92.781	0						ARDYYTFLWSPMPEHYVE	decoy	FALSE	60.7	0.36	0.437	0.352651	0.245974	59.922	52.13
YPRKNLFLVEVTQLTESDS	positive	TRUE	0.188	0.424	0.454	0.889369	0.618447	98.46	4.35						ARGDLGIEIPAEKV	decoy	FALSE	52.1	0.205	0.163	0.034972	0.211868	36.912	54.94
AVPFSLDSVANSIH	positive	TRUE	0.259	0.606	0.443	0.998912	0.834206	64.038	0.15						ARIVQTQKEHQICI	decoy	FALSE	61.2	0.266	0.155	0.619568	0.589008	49.18	31.2
VPFSLDSVANSIHSL	positive	TRUE	1.23	0.604	0.465	0.915986	0.834189	52.513	0.85						ARLKSVVVASSEIHVEVE	decoy	FALSE	25	0.335	0.381	0.689805	0.853739	51.856	28.8
EPGEPEFKYIGNMHGNE	positive	TRUE	3.7	0.527	0.563	0.995453	0.860068	93.577	0.03						ARLLSSGSFGNLEN	decoy	FALSE	10.9	0.333	0.332	0.546537	0.321705	48.639	63.88
VPGTYKITASARGYN	positive	TRUE	0.0717	0.58	0.606	0.992732	0.65556	99.84	0.02						ARLSLTYERLFGTTVTFKFI	decoy	FALSE	85.4	0.321	0.448	0.562569	0.268201	9.594	80.6
LQPFDYDPNEKSKH	positive	TRUE	0.194	0.314	0.31	0.968295	0.878699	64.128	0.01						ARMPEKVTWMRRMRILR	decoy	TRUE	72.8	0.441	0.317	0.338047	0.46517	39.89	40.64
CPSDWKTDSTCRMVT	positive	TRUE	3.79	0.356	0.345	0.993281	0.886862	64.037	3.03						ARSEDYVDIVQGRRVG	decoy	FALSE	55.5	0.246	0.22	0.120336	0.574534	93.682	28.41
FLYQDSNWASKV	positive	TRUE	2.2	0.553	0.624	0.794608	0.896151	67.37	14.87						ARSKPYAMRWKQ	decoy	FALSE	76.3	0.171	0.066	0.000454	0.259567	34.89	95
PSDWKTDSTCRMVTSE	positive	TRUE	4.9	0.34	0.348	0.996515	0.886864	64.334	3.69						ARSTDVAAVVVPI	decoy	FALSE	87.8	0.17	0.14	0.003266	0.281709	34.371	86.08
TGQFLYQDSNWASK	positive	TRUE	0.162	0.662	0.783	0.994236	0.89724	98.589	0.03						ARTQPSPWQMMLQDFQ	decoy	FALSE	72.6	0.195	0.152	0.111076	0.386735	16.812	79.06
NAGDVAFVKDVTVLQNTDGNNN	positive	TRUE	0.108	0.504	0.605	0.934668	0.924541	97.239	1.16						ARTRLAADVGKA	decoy	FALSE	61.2	0.179	0.168	0.0175	0.192316	63.269	81.38
APGKGILAADESTGSIA	positive	TRUE	2.33	0.385	0.457	0.804578	0.41777	94.197	1.41						ASAEADGKLIQDSRRETKNV	decoy	FALSE	57	0.16	0.242	0.042567	0.241004	67.677	57.51
KQGFFPDSVNKA	positive	TRUE	1.2	0.486	0.612	0.995237	0.890969	89.607	0.37						ASCYNSALGC	decoy	FALSE	95.2	0.058	0.108	0.00057	0.387427	0.36	95
VYTGDRTVMGRIA	positive	TRUE	0.131	0.438	0.515	0.744903	0.928374	42.005	0.78						ASDNSSLMFPILVAFGV	decoy	FALSE	89.4	0.253	0.342	0.373784	0.571389	27.204	61.86
LNQELRADGTVN	positive	TRUE	2.22	0.168	0.133	0.442479	0.38794	51.936	95						ASENVYVNIA	decoy	TRUE	21.7	0.071	0.055	0.000332	0.180332	19.674	95
QELRADGTVNQIEG	positive	TRUE	0.189	0.441	0.52	0.877618	0.817145	52.712	0.07						ASGGGGVGDGVQEPTT	decoy	FALSE	39.1	0.054	0.206	0.038081	0.188726	31.661	91.92
PLYRHIADLAGNSE	positive	TRUE	0.741	0.5	0.573	0.866971	0.849855	69.312	0.08						ASGTTGTYQEWKDKA	decoy	FALSE	41.8	0.091	0.14	0.039931	0.218466	18.542	82.81
VPLYRHIADLAGNS	positive	TRUE	0.701	0.518	0.574	0.902303	0.849855	92.746	0.05						ASINLNAINKCPLLKPW	decoy	FALSE	34.5	0.313	0.348	0.263944	0.852714	49.125	44.43
VPKWISIMTERSVP	positive	TRUE	1.39	0.637	0.737	0.96261	0.803681	96.298	0.08						ASIRTFTPFYFLVEPVDTL	decoy	FALSE	70.8	0.32	0.434	0.674471	0.476169	24.192	82.38
GPSYWCQNTETAAQ	positive	TRUE	1.51	0.352	0.461	0.934709	0.870785	97.879	0.17						ASKTNVYISSSAGARWREALPG	decoy	FALSE	14.7	0.386	0.417	0.684233	0.431461	96.999	15.65
EDEQKMLTESGD	positive	TRUE	14.4	0.095	0.1	0.0759	0.520152	13.554	79.71						ASLSTFQQMWISKQE	decoy	FALSE	53.1	0.388	0.296	0.24629	0.313397	49.359	33.26
RPANDFNPDADAKALR	positive	TRUE	1.77	0.362	0.38	0.998628	0.874885	99.199	0.01						ASPDRVFNTPEGVPSA	decoy	FALSE	39.2	0.137	0.313	0.094979	0.298492	59.788	15.48
SKSESPKEPEQLRKLFIGGLSFETTDESLRSHFEQWGTLTD	positive	TRUE	49.4	0.431	0.573	0.92322	0.541655	77.343	2.99						ASQRMRAGKGKMRNRRRIQRRGPCIIYNE	decoy	FALSE	60.1	0.379	0.387	0.221866	0.478304	91.86	50.08
APGKGILAADESVGSMA	positive	TRUE	2.01	0.44	0.597	0.833919	0.684556	91.536	0.94						ASRKSDVTETLVSGTQ	decoy	FALSE	75.3	0.117	0.109	0.01311	0.289929	44.608	69.46
RIINEPTAAAIA	positive	TRUE	0.187	0.496	0.589	0.941774	0.914691	91.958	0.99						ASTILYFGYTMIMVL	decoy	FALSE	79.7	0.341	0.415	0.649799	0.13598	16.62	93.15
NVLRIINEPTAAAI	positive	TRUE	1.11	0.617	0.736	0.973756	0.914711	91.225	0.08						ASTLLSLHKVDPFY	decoy	FALSE	31.2	0.389	0.314	0.424027	0.672361	67.811	23.22
RAMTKDNNLLGKFE	positive	TRUE	1.02	0.393	0.427	0.809964	0.874719	59.806	0.19						ASVHLDSKKKQHLFVKEVKI	decoy	FALSE	57.3	0.249	0.274	0.070663	0.352435	35.674	87.5
GPKPLFRRMSSLVGP	positive	TRUE	0.141	0.667	0.7	0.970292	0.793547	92.801	0.16						ASWSKAENDFGLVQPLVT	decoy	FALSE	81.9	0.194	0.362	0.023885	0.57213	22.135	83.55
INIYNCEPANPSEK	positive	TRUE	0.243	0.372	0.379	0.987939	0.84204	99.119	0.16						ATACTLGREIQVARK	decoy	FALSE	75.3	0.249	0.252	0.084146	0.4675	41.94	70.26
LLDVPTAAV	positive	TRUE	10.7	0.132	0.084	0.010499	0.191417	54.706	95						ATEISTERDLGQC	decoy	FALSE	35.5	0.116	0.136	0.684721	0.594609	51.721	8.94
QPPHEYVPWVTVNGKP	positive	TRUE	2.94	0.378	0.336	0.439502	0.445874	97.667	0.22						ATGAIMTTETTKTARA	decoy	FALSE	2.94	0.259	0.221	0.951732	0.398184	86.432	6.07
KKANIRNMSVIAHVDHG	positive	TRUE	2.69	0.444	0.304	0.700878	0.624095	99.02	0.94						ATKVVHLLGSEQQ	decoy	FALSE	10	0.336	0.155	0.419396	0.358632	54.403	20.95
GNYRIESVLSSSGK	positive	TRUE	0.0267	0.621	0.644	0.916513	0.922894	96.628	0.04						ATQAARSTDVAA	decoy	FALSE	49.2	0.133	0.181	0.004622	0.20461	39.132	83.4
LPSWLTTGNYRIESVLSSSGKR	positive	TRUE	1.75	0.533	0.6	0.995999	0.922903	73.575	0.36						ATQGLVLWSGKAT	decoy	FALSE	7.88	0.316	0.256	0.685331	0.429894	31.169	20.45
TGNYRIESVLSSSG	positive	TRUE	0.128	0.61	0.609	0.998814	0.922894	99.28	0.03						ATQPATAETQHIADQ	decoy	FALSE	59.6	0.115	0.143	0.037456	0.24175	20.565	44.37
DTILVIDPNNAAVL	positive	TRUE	0.165	0.67	0.757	0.99503	0.919357	97.298	0						ATSDIKDVDSLMRI	decoy	FALSE	38.1	0.234	0.105	0.379365	0.444102	44.787	14.35
SIYFKMENDLPQKIQ	positive	TRUE	0.215	0.578	0.605	0.937257	0.86409	86.454	0.02						ATVTALRRTVPPAVT	decoy	TRUE	63.1	0.426	0.294	0.13714	0.463362	57.99	42.74
LPVITIDPASPQSP	positive	TRUE	2.98	0.462	0.451	0.997108	0.325852	95.057	0.05						ATWTIQGAANALS	decoy	FALSE	5.11	0.333	0.274	0.382039	0.935018	88.783	12.62
NPAEFVVNTSNAGAG	positive	TRUE	0.0331	0.614	0.678	0.993203	0.881081	99.92	0.03						ATYCDSFDPPTFPALGTFS	decoy	FALSE	66.8	0.113	0.342	0.033743	0.298555	34.713	95
QYIIDNKGIDSD	positive	TRUE	8.93	0.257	0.201	0.333853	0.170341	89.287	16.66						AVAVTMGPKGRTVIIEQ	decoy	FALSE	81	0.23	0.262	0.055535	0.241336	51.216	79.36
TTAFQYIIDNKGID	positive	TRUE	1.24	0.561	0.671	0.927205	0.856732	98.899	0.01						AVAYGAAVQAAILSGDK	decoy	FALSE	83.6	0.268	0.38	0.188116	0.421313	75.058	42.58
DNPEYSPDPSIYAYD	positive	TRUE	0.0353	0.449	0.618	0.994223	0.859952	69.173	0.01						AVDKSTGKENKITI	decoy	FALSE	68.4	0.097	0.083	0.000795	0.25689	29.117	89.16
NPEYSPDPSIYAYDN	positive	TRUE	0.0486	0.457	0.631	0.994303	0.859952	70.845	0						AVEHGFIQTLLKV	decoy	FALSE	89.6	0.317	0.184	0.006241	0.299548	34.271	86.06
LEFAIQPNTTGKQL	positive	TRUE	0.553	0.657	0.754	0.939378	0.842875	77.416	0.05						AVFGEEGLTLNLE	decoy	FALSE	37.3	0.157	0.166	0.001973	0.203697	33.42	94.33
RVYNGAADAAST	positive	TRUE	4.37	0.278	0.334	0.784115	0.761519	82.895	2.85						AVFILEELLSPIVTPL	decoy	FALSE	28.2	0.329	0.302	0.145446	0.80272	53.429	80.22
FLVYQAMETNQVNPFSNFLHVD	positive	TRUE	2	0.591	0.702	0.961905	0.807258	22.264	13.74						AVGALEAQLKLKTG	decoy	FALSE	49.9	0.342	0.178	0.03534	0.371036	54.673	34.08
LVYQAMETNQVNPFSNFLHVDPRKSN	positive	TRUE	5.43	0.571	0.72	0.984093	0.807258	90.619	18.82						AVGKSSLVLRFVK	decoy	FALSE	57.7	0.318	0.138	0.003012	0.311375	53.482	94.28
AKIKARDLRGKKKEELLKQLD	positive	TRUE	37.2	0.16	0.192	0.078942	0.226274	20.9	92.53						AVHALIDDTQNCDDI	decoy	FALSE	72.6	0.123	0.174	0.055961	0.4715	50.1	36.74
ILRVINEPTAAAMAY	positive	TRUE	1.67	0.563	0.657	0.976459	0.907065	94.163	0.26						AVIEAKKKNNVA	decoy	FALSE	22.3	0.197	0.126	0.071564	0.51481	84.495	42.36
IKRAFLIEEQKIVVKVLKAQAQSQKAK	positive	TRUE	19.5	0.413	0.481	0.424108	0.220389	94.003	10.97						AVILHSPLTSGMR	decoy	FALSE	26	0.43	0.184	0.615774	0.883916	55.864	18.55
AAIYNIDTSSESPDHY	positive	TRUE	0.811	0.457	0.509	0.995349	0.845574	97.176	0						AVIRSREPVTLGAW	decoy	FALSE	25.8	0.335	0.235	0.112683	0.40032	33.24	43.99
YPEEAYIADLDAKSGA	positive	TRUE	0.945	0.5	0.588	0.97005	0.917075	95.064	0						AVITKLDLMDAGTDAM	decoy	FALSE	52.2	0.241	0.304	0.605585	0.564605	41.914	40.94
YDHNFVKAINAIQ	positive	TRUE	4.02	0.532	0.586	0.95139	0.729638	99.62	0.62						AVLLVVLILFLV	decoy	FALSE	13.9	0.144	0.213	0.289865	0.01318	19.446	95
AIFLFVDKTVPQSS	positive	TRUE	2.05	0.606	0.748	0.993806	0.7072	86.692	0.06						AVNGVSELSSPP	decoy	FALSE	21.4	0.092	0.14	0.001908	0.335715	29.709	94.24
LFVDKTVPQSSL	positive	TRUE	6.61	0.445	0.604	0.753131	0.707567	51.776	53.56						AVPEGAWKDTAQLHKS	decoy	FALSE	43.7	0.153	0.203	0.284577	0.307398	61.931	59.96
DDDIAALVVDNGSGM	positive	TRUE	11.2	0.384	0.352	0.35594	0.170433	61.304	2.74						AVPGPRRSGAFYLP	decoy	FALSE	38.2	0.172	0.204	0.00216	0.239508	34.1	92
SDIIRSMPEQTGEK	positive	TRUE	12	0.419	0.396	0.500538	0.540013	92.986	2.38						AVQSFPLVPCDTDQPQDK	decoy	FALSE	50.7	0.133	0.28	0.329891	0.933327	71.26	30
QQRLIFAGKQLEDGRTLSDYNIQKESTLHLVLRLRGG	positive	TRUE	30.5	0.424	0.53	0.950034	0.614756	91.26	8.29						AVRDDCEQMTGLCSCK	decoy	FALSE	35.9	0.146	0.232	0.336094	0.516837	2.303	95
SILRLAKADGIVSKNF	positive	TRUE	45.6	0.47	0.482	0.287622	0.177724	59.207	16.38						AVTGDGVNDSPALKKAD	decoy	FALSE	69.4	0.161	0.174	0.007064	0.344693	32.406	38.33
NLVRVWQVTIGTR	positive	TRUE	30.1	0.429	0.321	0.395725	0.073	61.737	23.62						AVVQSDMKHWPF	decoy	FALSE	46.4	0.193	0.143	0.005028	0.269765	53.146	95
EEEIAALVIDNGSGMC	positive	TRUE	30.1	0.411	0.368	0.278732	0.272525	35.236	6.87						AVVSSAGSLKSS	decoy	FALSE	1.25	0.291	0.198	0.444865	0.916116	48.274	35.88
LERMFLSFPTTKTYFPH	positive	TRUE	4.45	0.583	0.707	0.657456	0.278229	85.833	1.47						AVVTRTGFCTAKGGLV	decoy	FALSE	62	0.248	0.454	0.330432	0.391192	18.644	70.26
DAFKPDPNSSSFKKPT	positive	TRUE	3.11	0.491	0.604	0.893096	0.853671	52.328	0.05						AWEIVHWEKVAVGEIV	decoy	FALSE	21.9	0.327	0.306	0.605706	0.591634	70.702	10.07
NISFETMYDVLSTKPV	positive	TRUE	14.5	0.422	0.426	0.627164	0.836579	62.101	0.87						AYLAQPLLREVL	decoy	FALSE	59.2	0.365	0.15	0.00019	0.227063	50.015	76.87
LPSYEEALSLPSK	positive	TRUE	1.13	0.497	0.609	0.860493	0.844074	93.426	0.29						AYPDVAALSDGYWVVSNR	decoy	FALSE	17	0.175	0.429	0.129573	0.280318	44.001	89.29
FHIETDAQTNEG	positive	TRUE	3.16	0.267	0.277	0.934833	0.61577	87.306	44.54						AYSNASSTDSASYYP	decoy	FALSE	54.8	0.14	0.188	0.000328	0.220025	6.818	52.35
QEIVTERSVSSRQA	positive	TRUE	0.741	0.574	0.778	0.96123	0.858626	88.083	0.15						AYTNFDAERDALNIETAI	decoy	FALSE	92.1	0.158	0.253	0.000916	0.249762	22.696	46.81
VTQEIVTERSVSSRQ	positive	TRUE	0.807	0.564	0.767	0.96122	0.858634	95.094	0.1						CAGADRLQTGMR	decoy	FALSE	70.4	0.124	0.132	0.000251	0.184706	16.115	95
SGTQFVCETVIRSLT	positive	TRUE	0.0969	0.542	0.538	0.953578	0.849869	93.853	0.92						CASAVFFWILLIIASVI	decoy	FALSE	67.4	0.178	0.43	0.706842	0.085671	26.603	84.24
GPYSVMPSNVASPQ	positive	TRUE	0.0291	0.595	0.674	0.920461	0.897952	93.536	0.01						CAWDGSACSRYFPTA	decoy	FALSE	43.8	0.137	0.289	0.00567	0.456058	16.99	95
SPDDKYIYVADILAHEI	positive	TRUE	13.4	0.48	0.497	0.848238	0.702106	99.07	0.26						CDCGSPKECTNLCC	decoy	FALSE	54.1	0.055	0.125	0.003127	0.556221	0.12	95
HPRYYISANVTGFK	positive	TRUE	0.873	0.615	0.717	0.992551	0.498334	99.3	0.04						CDESGSRWTLHLSER	decoy	FALSE	27	0.227	0.221	0.421666	0.671068	22.767	56.11
IEKFEKEAAEMGKG	positive	TRUE	0.617	0.357	0.426	0.955798	0.854469	97.909	0.26						CDFLIPVQTQHPIRKGL	decoy	FALSE	47.4	0.397	0.347	0.727323	0.867843	48.274	14.79
VGVIKAVDKKAAGAGKVTKSAQKAQKAK	positive	TRUE	33.8	0.261	0.378	0.25061	0.356077	97.907	48.51						CDPCQGALPDPSRSCRVNPRTRRPEMLLRPESCPAR	decoy	TRUE	34.4	0.259	0.404	0.519144	0.534969	69.303	70.69
ALDGINSGITHAG	positive	TRUE	29.6	0.23	0.288	0.090258	0.176465	38.563	29.37						CDRQRELKELQRKGGPTRLTLPSKSTDADLARLLSSGS	decoy	FALSE	32.4	0.291	0.367	0.33331	0.482642	91.3	40.46
RRYLVLEPDAHAAV	positive	TRUE	0.154	0.645	0.642	0.999098	0.893826	92.205	0.11						CESLQKHLAELNHQKQLESN	decoy	FALSE	37.5	0.237	0.301	0.420583	0.440281	31.803	40.02
RGYMEIEQSVKSFK	positive	TRUE	1.04	0.508	0.43	0.969899	0.857043	82.329	0.36						CFDAFPNIDKISKITSPVLIIHGTEDEVIDFSHGLALF	decoy	FALSE	89.7	0.402	0.508	0.815436	0.874686	95.024	12.91
REIAVEHNNLGKA	positive	TRUE	0.301	0.53	0.683	0.791014	0.898096	90.454	0.03						CFLSPLLTLLAKN	decoy	FALSE	9.63	0.497	0.209	0.645859	0.926645	22.423	28.02
IPEKFVVDKSTAGAL	positive	TRUE	0.0629	0.637	0.748	0.998866	0.913029	99.429	0						CFTLTGLLGTLVTMGLL	decoy	FALSE	63.9	0.283	0.397	0.641499	0.358103	26.533	95
SESDYIVMPNILVL	positive	TRUE	3.22	0.586	0.663	0.929084	0.813788	93.916	0.82						CFVGLISMIDPPRAAVPD	decoy	FALSE	47.7	0.466	0.367	0.245459	0.789374	52.617	5.2
DVIHSDTDALGYK	positive	TRUE	0.237	0.357	0.424	0.836285	0.910049	83.91	0.1						CGSDASTYSNECELQ	decoy	FALSE	72.9	0.088	0.153	0.549034	0.333386	3.504	86.84
VIHSDTDALGYKEP	positive	TRUE	2.39	0.346	0.384	0.758302	0.910037	28.937	1.06						CHESACGRTVSLFSPAF	decoy	TRUE	80	0.193	0.357	0.212058	0.41121	33.287	95
HPINEYYIADASEDQV	positive	TRUE	12.1	0.488	0.397	0.982576	0.805264	97.827	0.27						CIPKSFGYSSVVCV	decoy	FALSE	93.7	0.224	0.309	0.020558	0.392112	1.821	93.79
KSIYRYDLASGATE	positive	TRUE	0.796	0.572	0.56	0.870126	0.801707	94.557	0.13						CKEAADMILVDDD	decoy	FALSE	56.3	0.1	0.103	0.000529	0.266505	9.115	94.88
NEYYIADASEDQVF	positive	TRUE	4.71	0.497	0.45	0.995472	0.80529	96.128	0.07						CKNLEPEWAAAASEVKE	decoy	FALSE	84.8	0.197	0.372	0.098845	0.406584	52.086	42.24
GNRFVYAGSNSGVV	positive	TRUE	0.249	0.69	0.774	0.985954	0.874837	95.687	0.05						CLAAIYSCYEEFINSRDN	decoy	FALSE	66.5	0.201	0.386	0.367865	0.641033	9.056	54.04
IDLGKWCSEKTETGQEL	positive	TRUE	0.569	0.234	0.387	0.923421	0.847503	87.114	1.78						CLFGNQICGEPAI	decoy	FALSE	80.1	0.167	0.199	0.036608	0.396938	4.563	95
KVNLLKIKTELCKKE	positive	TRUE	4.91	0.47	0.518	0.866697	0.837245	83.821	1.35						CNPETVPTDFAQMLQSY	decoy	FALSE	91.8	0.142	0.207	0.044922	0.315433	6.863	95
KTEEFEVTKTAVAHRP	positive	TRUE	0.201	0.49	0.514	0.997799	0.710071	98.939	0.01						CNQDRRTLPGGQPPPR	decoy	FALSE	57.4	0.081	0.245	0.004153	0.317047	64.744	88.06
KIIQPDKNNYAAM	positive	TRUE	0.184	0.504	0.777	0.876361	0.856857	74.335	0.06						CPEALFQPSFLGMESCGIHETTFNSIM	decoy	FALSE	60.1	0.319	0.527	0.917196	0.853634	21.946	84.73
MEKYNIEKDIAAYIK	positive	TRUE	0.149	0.537	0.653	0.968753	0.916546	90.929	0						CPGIVFADFFIMNLILW	decoy	FALSE	80.8	0.201	0.454	0.280456	0.184028	5.013	95
DPDPEDFADEQSLVGRF	positive	TRUE	8.39	0.3	0.44	0.683124	0.896357	71.946	0.44						CPPTVCQDPKEPRALCCA	decoy	FALSE	59.1	0.082	0.131	0.000344	0.499069	3.432	88.86
RESLLLDTTSLQQRG	positive	TRUE	0.103	0.593	0.72	0.994891	0.765302	90.849	0.07						CPQCDRLCPFWKLNITCE	decoy	TRUE	78.1	0.224	0.431	0.177062	0.566989	1.631	95
MQRWIMEKTAEHFQ	positive	TRUE	0.179	0.528	0.453	0.999191	0.791256	96.358	0.12						CPTDGVKGMDGFCSR	decoy	FALSE	26.3	0.249	0.283	0.463791	0.743482	11.063	31.3
KPPSYNVATTLPSYD	positive	TRUE	0.0635	0.633	0.528	0.994958	0.834316	99.119	0						CQAPQQWEGRQVMY	decoy	FALSE	55.7	0.14	0.168	0.015687	0.330701	4.573	88.37
KTKFLVPDHVNMSEL	positive	TRUE	2.3	0.622	0.678	0.995208	0.824424	93.732	0.3						CQDGRDEANCPTHSTL	decoy	FALSE	86.2	0.075	0.133	0.105382	0.36366	7.209	95
TPISEVYESEKDEDGF	positive	TRUE	28.3	0.15	0.174	0.472505	0.785749	39.311	1.54						CQDWALGGGFTCSC	decoy	FALSE	95.6	0.113	0.423	0.103656	0.422194	0.54	95
AGPYFVSEDNMAFGKP	positive	TRUE	1.64	0.599	0.759	0.952912	0.896167	95.054	0.14						CQGKYTPSGQAGAAASES	decoy	FALSE	51.3	0.129	0.307	0.043266	0.361408	63.544	52.75
NPAQIREMFDDVSYDKG	positive	TRUE	1.39	0.245	0.307	0.438309	0.573873	98.729	2.01						CQPNPCHGAAPCRVLP	decoy	FALSE	70.9	0.123	0.26	0.118425	0.575865	17.873	95
DGTEYWIVRNSWGEPW	positive	TRUE	42.3	0.387	0.319	0.383042	0.271063	99.459	0.22						CQTASGQDGSGPFLADFNGF	decoy	FALSE	49	0.103	0.307	0.020135	0.360941	26.971	95
AADLLLHSKASNLLL	decoy	FALSE	43.8	0.495	0.434	0.251455	0.145715	68.192	53.59						CQVASTMLVWSKDDGVS	decoy	FALSE	84.5	0.216	0.409	0.385698	0.663177	24.002	20.33
AAELSYSLRGNWSICNGNGSL	decoy	FALSE	37.1	0.346	0.438	0.550447	0.429718	38.13	82.27						CRAFLIRELFPTWL	decoy	FALSE	82.7	0.432	0.419	0.129405	0.268989	22.043	91.78
AAIAIALSLGCRVFT	decoy	FALSE	57.6	0.407	0.344	0.549068	0.219008	38.206	65.69						CRSPRGKNIQGGKTLSVSQLELQDSGTWTCTVLQNQKK	decoy	FALSE	19.1	0.303	0.52	0.968785	0.945982	91.89	21.98
AAIPDFQSGAMENWGLT	decoy	FALSE	84.3	0.211	0.178	0.008266	0.145768	33.797	76.88						CRSRSRQSKVELACGKSNRL	decoy	FALSE	65.2	0.221	0.333	0.240862	0.869499	20.688	85.22
AAKSGVGTALLLKLAQMFSDMVLKDGFQPSRSIIFASWSAG	decoy	FALSE	40.4	0.546	0.698	0.848233	0.334923	84.371	20.12						CRYRDFRYPPGHPQEYK	decoy	FALSE	14.2	0.164	0.285	0.078194	0.262431	44.572	31.46
AASKERSGVSLAALKKA	decoy	FALSE	37.8	0.311	0.326	0.003614	0.327829	55.468	45.68						CSFIEGELDDRFLDDLGL	decoy	FALSE	93.5	0.125	0.282	0.017685	0.259467	19.624	78.22
AASQFGKETEKLGHGVHHGVNE	decoy	FALSE	17.2	0.162	0.211	0.152485	0.280438	74.365	69.63						CSRYFPTAKRRTR	decoy	FALSE	71.7	0.344	0.213	0.080161	0.255592	81.569	55.2
AATAELLKKQEELNRK	decoy	FALSE	74.6	0.166	0.19	0.04786	0.126261	63.553	73.81						CTENDYKLWSPSDE	decoy	FALSE	44.8	0.137	0.14	0.059272	0.256657	13.828	53.39
AATGPSIKIWDLEGK	decoy	FALSE	61.7	0.196	0.127	0.005962	0.175229	39.317	71.74						CTFFLAVNGLYSSSDD	decoy	FALSE	44.2	0.36	0.499	0.214126	0.272894	42.716	34.86
AAVALNEEFLRNYF	decoy	FALSE	69.5	0.306	0.228	0.047326	0.115486	18.871	85						CVCNATYCDSFD	decoy	FALSE	83.6	0.083	0.137	0.037147	0.36331	4.281	95
AAVDLIIKSHQGLD	decoy	FALSE	74.1	0.307	0.312	0.098475	0.155937	79.678	42.86						CVCNDAVIRNNTLMGKPTEG	decoy	FALSE	7.72	0.253	0.274	0.831401	0.942481	53.261	5.06
AAVPDAVGKCRSAG	decoy	FALSE	63.6	0.131	0.143	0.12186	0.194788	28.817	85.28						CVMGRSGAARGLLL	decoy	FALSE	60.4	0.338	0.266	0.08117	0.297612	41.045	89.05
AAYIKKEFDKKYNP	decoy	FALSE	26.2	0.21	0.238	0.269269	0.148526	83.49	25.26						CVTNLQEVARIVGNSGL	decoy	FALSE	86.7	0.252	0.3	0.003863	0.618398	28.814	33.74
AAYWRGQCIKEAHL	decoy	FALSE	62	0.39	0.538	0.820793	0.279533	64.559	31.69						CYNSALGCCSDGKTPSL	decoy	FALSE	93.2	0.108	0.34	0.028014	0.362463	1.531	92.89
ACSDELTVYKVQ	decoy	FALSE	67.5	0.167	0.17	0.000712	0.105032	15.565	95						DAAFAGCSQDPEFHKVCDEFGFQCQNGVC	decoy	FALSE	61.9	0.16	0.507	0.357725	0.581506	79.906	62.33
ACVAFEMCSQLQAQQSP	decoy	FALSE	58.4	0.337	0.31	0.567766	0.551881	37.299	39.05						DAATNKNFNRLQDVFLL	decoy	FALSE	70.7	0.274	0.268	0.04593	0.366181	39.14	57.92
ACVLPGAGGTCPERA	decoy	FALSE	68.5	0.109	0.125	0.08563	0.10328	4.926	93.33						DADVALTEPNSLRLLIQQ	decoy	TRUE	65.5	0.211	0.257	0.044219	0.330275	59.742	80.85
ADEASELACPTPKE	decoy	FALSE	58.8	0.132	0.118	0.032837	0.1799	15.469	75.05						DAGVKRKGTDVPKWI	decoy	FALSE	17.5	0.168	0.207	0.476343	0.643639	57.319	13.04
ADHSVFERMRKYQM	decoy	FALSE	53.8	0.283	0.316	0.125097	0.19298	62.748	74.77						DAKACVVHGSDLKDMT	decoy	FALSE	20.6	0.187	0.317	0.494337	0.449379	38.851	47.02
ADIEDFKAKKKELE	decoy	FALSE	81.8	0.167	0.141	0.017457	0.116118	83.44	41.95						DAKPEDNLLVL	decoy	FALSE	22.5	0.076	0.038	0.000478	0.227398	44.668	95
ADIFVDPVLHTACALD	decoy	FALSE	23.2	0.423	0.413	0.842986	0.504425	44.067	9.57						DAPMFVMGVNHEK	decoy	FALSE	18.7	0.379	0.238	0.763109	0.881759	93.386	5.81
ADIPKFCHGILTKAK	decoy	FALSE	48.6	0.386	0.461	0.224673	0.129359	55.306	62.25						DASAPATCAEMRCEF	decoy	FALSE	75.3	0.1	0.191	0.046725	0.428248	1.402	95
ADLFRGTLDPVEKAL	decoy	FALSE	20	0.43	0.446	0.549609	0.415528	83.781	6.82						DASEDQVFVCVSHSNNRT	decoy	FALSE	6.08	0.228	0.39	0.827577	0.830858	94.386	25.46
ADPYEEAWNQMLLR	decoy	FALSE	62.5	0.388	0.44	0.576787	0.303457	50.26	17.21						DASELKASMKGLGTDEDSLI	decoy	FALSE	47.2	0.218	0.35	0.084468	0.382546	58.463	45.34
AEGPGLSRTGVELG	decoy	FALSE	18.8	0.21	0.27	0.903638	0.615381	36.712	45						DASYPYKAMDQKCQYD	decoy	FALSE	30.6	0.188	0.226	0.074434	0.848815	69.13	32.85
AEKLKELDKEIRPFRQ	decoy	FALSE	25.5	0.209	0.185	0.089304	0.141678	69.4	54.67						DCEAEVRAAASHKV	decoy	FALSE	51.4	0.335	0.229	0.465262	0.934471	49.53	17.57
AEKLKQSLPPGLAV	decoy	FALSE	51.6	0.398	0.195	0.050886	0.170822	59.776	45.8						DCRHVIPMNPNTNDLFNAVGDGI	decoy	FALSE	65.2	0.233	0.356	0.359737	0.837159	21.847	61.97
AELSQMQTQISETN	decoy	FALSE	0.207	0.476	0.457	0.845832	0.63413	49.87	2.95						DDCGDNSDESHCEM	decoy	FALSE	24.2	0.042	0.073	0.004934	0.344774	0.55	95
AENGLESLMLRSSSNL	decoy	FALSE	67.8	0.366	0.291	0.053527	0.249838	25.894	64.64						DDDIELRGAAAAA	decoy	FALSE	5.37	0.216	0.212	0.800682	0.864585	51.361	6.88
AENGRDAPANGNAENEE	decoy	FALSE	14.7	0.088	0.122	0.04017	0.132674	27.394	70.26						DDHDAVLRFNGAPTANFQQD	decoy	FALSE	19.5	0.336	0.401	0.152651	0.840284	94.358	18.41
AERAKKVEDMMKKLW	decoy	FALSE	81.8	0.222	0.145	0.020477	0.14104	31.398	88.08						DDHKLSLDELHRKY	decoy	TRUE	25.9	0.242	0.13	0.002061	0.210834	72.734	39.87
AESESDLVAEIANVVQ	decoy	FALSE	50.4	0.376	0.282	0.098545	0.406086	40.633	12.61						DDKLVFVKVHAPWE	decoy	FALSE	0.733	0.44	0.321	0.908785	0.749106	97.398	2.63
AETGRCVCPSECVAL	decoy	FALSE	98.1	0.203	0.16	0.320481	0.179126	6.097	95						DDLTVVDAASLRRQIIKLNRRLQLLEEENKERAKREMV	decoy	FALSE	21	0.479	0.405	0.988889	0.845722	93.833	18.33
AETVAEAWVSQNPNSNY	decoy	FALSE	77.3	0.389	0.426	0.469154	0.379583	52.186	9.98						DDLVPAILDTAHQYSI	decoy	FALSE	53.2	0.256	0.336	0.210268	0.32636	43.737	22.41
AFFSTNCVEGTARGIVVYT	decoy	FALSE	63	0.324	0.431	0.890768	0.597171	7.541	79.97						DDPEDAGAGENRRV	decoy	FALSE	38.6	0.058	0.094	0.001192	0.207722	34.701	90.2
AFITVLIFKVYMFKCVW	decoy	FALSE	97.7	0.206	0.3	0.09407	0.065557	2.541	95						DEAGILPPDVGAG	decoy	FALSE	6.92	0.087	0.133	0.056592	0.235862	53.272	77.1
AFLLLLLVPLLLLMCHC	decoy	FALSE	86	0.191	0.232	0.470686	0.113495	11.236	95						DEDAPMITGFSD	decoy	FALSE	21.7	0.081	0.059	0.0015	0.593405	18.386	89.47
AFPVLGIDYTHVRT	decoy	FALSE	20.9	0.394	0.37	0.335127	0.129658	19.412	26.07						DEDSFQKVKNWVKELR	decoy	FALSE	13.8	0.319	0.253	0.403883	0.593776	98.518	8.92
AFVKYDKNQDVHSINL	decoy	FALSE	12.5	0.411	0.341	0.566522	0.704337	65.055	4.52						DEEEEDELKDEVQS	decoy	FALSE	18.3	0.041	0.039	0.000197	0.229865	13.378	89.85
AGEGGLSLAIEGPSKAEISCT	decoy	FALSE	15.9	0.34	0.332	0.129184	0.211999	31.85	28.87						DEEEGAGGGGGGGELRGEGATDS	decoy	FALSE	8.69	0.091	0.307	0.104089	0.213806	97.599	95
AGEKVVNSDISCHYK	decoy	FALSE	26	0.366	0.238	0.815671	0.364934	65.629	21.07						DEKDCGDSHILPFSTP	decoy	FALSE	52	0.109	0.227	0.026653	0.826579	21.268	95
AGGLGGFGLELAQWLI	decoy	FALSE	41.9	0.369	0.3	0.139629	0.201064	18.464	68.17						DEQLELVSGSIGVLKNMS	decoy	FALSE	31.4	0.271	0.406	0.366724	0.853855	63.905	71.14
AGKITFAEKVANA	decoy	FALSE	56.1	0.366	0.394	0.206566	0.318579	82.75	21.3						DEYNCSSGMCIRSSWVCDGD	decoy	FALSE	17.5	0.219	0.401	0.916311	0.754687	0.93	94.26
AGLTLRSGKLADKK	decoy	FALSE	32.9	0.281	0.202	0.021655	0.094264	91.865	58.31						DFFNGKELNKSINPDEAVAYGAA	decoy	FALSE	46.9	0.239	0.334	0.120514	0.52855	28.208	32.06
AGLVFLLAHTRHPS	decoy	FALSE	9.37	0.617	0.639	0.573539	0.09558	91.285	7.45						DFGFKMSEDLSLEVC	decoy	FALSE	56.4	0.317	0.334	0.087884	0.478131	52.413	45.27
AGNIIPRLYLLITVGVVYVKS	decoy	FALSE	22.2	0.284	0.266	0.520103	0.118054	52.44	72.29						DFLALALLDGRVQLRFDTGS	decoy	FALSE	26.3	0.354	0.512	0.715107	0.356147	38.615	83.66
AGPCETCGDAVCAFGA	decoy	FALSE	88.5	0.141	0.13	0.196855	0.210438	1.442	95						DFLNIPLTIPEMRL	decoy	FALSE	49.7	0.324	0.217	0.093374	0.326262	36.422	75.33
AGPKCGQCPDGRA	decoy	FALSE	47.2	0.069	0.087	0.009726	0.159201	9.796	95						DFPFNTSEWEGYL	decoy	FALSE	76.7	0.118	0.182	0.04148	0.249463	9.896	95
AGSATEFQFRGGFG	decoy	FALSE	74.9	0.165	0.106	0.007916	0.095538	24.235	95						DFQLRDKYMFATKVVH	decoy	FALSE	89.7	0.375	0.368	0.56838	0.340351	40.443	55.32
AHARYVKLEDRDN	decoy	FALSE	19.6	0.208	0.167	0.08842	0.199529	93.756	24.23						DFQYLKQVLGQ	decoy	FALSE	10.6	0.266	0.133	0.067147	0.182784	57.163	76.24
AHELAHQWFGNLVTMEW	decoy	FALSE	94.1	0.35	0.263	0.541121	0.177385	4.252	56.75						DGADYPGECQLLRR	decoy	FALSE	31.8	0.104	0.106	0.050668	0.397549	12.407	93.87
AHKLRVDPVNFKLLS	decoy	FALSE	3.69	0.53	0.673	0.990404	0.597189	65.939	6.09						DGDCEQELCRQRGGIWDEDS	decoy	FALSE	25	0.124	0.341	0.212275	0.466919	12.085	95
AHLNIKSPAFTDLH	decoy	FALSE	68.4	0.314	0.238	0.038402	0.124135	70.422	74.24						DGLNLDTDLFVG	decoy	FALSE	33.1	0.15	0.12	0.076997	0.222989	37.281	62.81
AHPSQLVLTLEGEDL	decoy	FALSE	29.2	0.257	0.159	0.073564	0.146206	28.214	62.6						DGPTVDLGNVPNGSA	decoy	FALSE	12.7	0.134	0.181	0.215429	0.815763	43.352	30.87
AHQYKLKETIQKL	decoy	FALSE	37.4	0.381	0.394	0.445433	0.309939	90.574	20.8						DGSAQVTSHDASTNGLINF	decoy	FALSE	39.4	0.136	0.279	0.336467	0.291105	76.188	65.63
AHVALKAGKLKFII	decoy	FALSE	66.9	0.325	0.25	0.001352	0.078785	53.452	87.94						DGSDEQHCEPLCTHFMDF	decoy	FALSE	21.7	0.122	0.261	0.594204	0.493493	4.163	95
AIANIIDEIIEKLK	decoy	FALSE	46.2	0.325	0.304	0.124649	0.156729	63.148	30.35						DGSVVINARNQNNYHC	decoy	FALSE	0.997	0.259	0.242	0.927107	0.947685	92.961	2.8
AIAYGLDKKVGA	decoy	FALSE	41.7	0.258	0.301	0.464025	0.198655	75.423	34.55						DGTHIAKTLAQLNPE	decoy	FALSE	11.7	0.349	0.246	0.235662	0.556992	96.836	12.79
AIQAGIDGGSWP	decoy	FALSE	27.8	0.135	0.229	0.043953	0.100514	22.227	83.88						DGVAVLKVGGTSDVEVNEKKDRV	decoy	FALSE	15.4	0.208	0.44	0.361704	0.744665	34.1	70.45
AIQKNYSPYYNTIDDLKDQIVDLTVGN	decoy	FALSE	19.3	0.379	0.575	0.693302	0.393488	89.898	6.52						DGVSYRKAIFI	decoy	FALSE	31.3	0.208	0.193	0.281827	0.182726	19.178	94.47
AKAVNEKSCNCLL	decoy	FALSE	82.1	0.19	0.071	0.552583	0.483099	17.12	95						DGVTVAKSIDLKDKYKNI	decoy	FALSE	82.3	0.221	0.334	0.122346	0.34112	70.91	16.85
AKHVLEVKVVPKPVVAP	decoy	FALSE	72.9	0.279	0.274	0.262968	0.200649	68.614	41.84						DGWDSLTGLLKGTH	decoy	FALSE	62.7	0.265	0.237	0.014138	0.302675	36.712	52.79
AKIEGNLIFDPNNYLPKESMLKTTLTA	decoy	FALSE	3.9	0.491	0.572	0.837419	0.749157	97.617	2.8						DHFTRTTTWQRPT	decoy	FALSE	35.1	0.231	0.172	0.110063	0.271244	84.931	16.14
AKKGLDPYNVLAPK	decoy	FALSE	22.3	0.265	0.248	0.18924	0.178614	56.584	44.75						DHKPLKKGSRTPSDR	decoy	TRUE	18.9	0.174	0.173	0.010843	0.309107	90.479	33.32
AKLTPGCEAEAET	decoy	FALSE	50.8	0.118	0.083	0.102673	0.125495	10.887	89.4						DHNTRTTTFKDPRPG	decoy	FALSE	35.9	0.12	0.167	0.011437	0.495053	85.473	51.97
AKMCLNRTSQENISFE	decoy	FALSE	36.7	0.308	0.272	0.741615	0.23073	44.898	70.47						DHPVELLARDFEKNYNMYI	decoy	FALSE	48.2	0.228	0.342	0.040445	0.273411	14.081	66.7
AKRALSSQHQARIEIESFYEGE	decoy	FALSE	45.2	0.255	0.277	0.04339	0.15951	36.037	89.35						DIAFAYQRRTKKELASA	decoy	FALSE	76.8	0.298	0.343	0.134021	0.303696	90.025	57.42
AKRLIGRTWNDP	decoy	FALSE	80.9	0.22	0.174	0.127852	0.087364	46.204	92.53						DIDFHLASPEGKTLVFEQRKSDGVHTVETEVGDYMFCF	decoy	FALSE	71.3	0.26	0.413	0.712373	0.555697	95.915	16.69
AKSSKIMESFKNMVP	decoy	FALSE	80	0.417	0.33	0.127003	0.224836	24.079	49.99						DIQRAECMLQQAERLG	decoy	FALSE	47.1	0.264	0.217	0.590797	0.936736	55.742	75.05
ALAIVDGHLQLSYNLGSQPVVLRSTVP	decoy	FALSE	22	0.464	0.575	0.420128	0.299418	91.93	17.88						DITNTDTFAR	decoy	FALSE	35.8	0.087	0.081	0.130431	0.473375	76.235	92.61
ALDIRMPGVTPKQS	decoy	FALSE	57.8	0.294	0.379	0.346347	0.182423	66.62	73.76						DIYETLKSNNMKL	decoy	FALSE	38	0.331	0.165	0.08845	0.27147	81.019	25
ALGGGFTCSCPAGRG	decoy	FALSE	40.2	0.251	0.409	0.352179	0.342614	31.438	54.8						DIYVLHENGTLEIPVAQK	decoy	FALSE	28	0.247	0.374	0.297413	0.283988	67.747	58.14
ALKESQLPTVMDFR	decoy	FALSE	76.7	0.271	0.18	0.018239	0.149044	39.274	68.64						DKFGFSLPYVQYF	decoy	FALSE	29.2	0.298	0.285	0.141852	0.256405	43.996	64.02
ALKGTNESLERQMREME	decoy	FALSE	58.5	0.169	0.181	0.026672	0.147802	6.483	83.43						DKIGVELTGRTLADLTLL	decoy	FALSE	78.4	0.216	0.382	0.09932	0.271957	49.295	66.26
ALLALQHKAEQAIAV	decoy	FALSE	52.8	0.348	0.284	0.101813	0.15774	51.402	46.48						DKIHSSFRSLSSAINASTGNYLL	decoy	FALSE	25.1	0.473	0.425	0.45858	0.57744	63.239	36.34
ALLAPEPLLVGLPYTVVIHYA	decoy	FALSE	33.3	0.288	0.335	0.137798	0.327499	33.36	94.06						DKMCSKLPKSLSEECQEVVDTYG	decoy	FALSE	55.4	0.176	0.294	0.36288	0.434924	17.005	95
ALLAYTLGVKQLIVGVN	decoy	FALSE	69.6	0.325	0.364	0.133505	0.131134	69.685	91.34						DKNVLDSEDVWMVEFYA	decoy	FALSE	18.9	0.189	0.27	0.457345	0.301448	7.894	77.43
ALMIGACWTEEKNKEK	decoy	FALSE	64.5	0.213	0.268	0.526966	0.174268	47.752	66.46						DKPVKQAQVQIRILDVNDNIPVVENKVLEGMVEENQ	decoy	FALSE	13.7	0.346	0.388	0.88926	0.85845	94.043	8.18
ALREGEDLSKKNPIAKIHS	decoy	FALSE	41.2	0.2	0.212	0.014318	0.166144	38.144	76.47						DLEQGFQEGVPNASVIMQVPERIVV	decoy	FALSE	45.6	0.348	0.376	0.571769	0.570604	33.66	67.4
ALSDHHIYLEGTLL	decoy	FALSE	81.9	0.329	0.248	0.263834	0.243942	10.536	90.11						DLFTSFISLYNTSMKVI	decoy	FALSE	47.6	0.484	0.455	0.889298	0.741327	26.393	18.49
ALTELSLGSAYQAM	decoy	FALSE	44.7	0.418	0.436	0.058916	0.170743	35.962	58.74						DLGPGKSVRAIVDVH	decoy	TRUE	38.6	0.256	0.253	0.207936	0.837126	52.213	64.85
ALVLVPQEGVMFWTDW	decoy	FALSE	80.5	0.361	0.3	0.133176	0.143019	0.911	61.78						DLGSDYKPPMS	decoy	FALSE	33.7	0.087	0.108	0.00198	0.155953	8.403	95
AMNITAYLGNTT	decoy	FALSE	57.2	0.276	0.212	0.068952	0.106779	11.433	71.67						DLIRKTDRSYKVKSRNSTVE	decoy	FALSE	25.8	0.284	0.297	0.742933	0.86914	44.998	59.14
AMVSWGGVSIPNSPFRVNVGA	decoy	FALSE	62.4	0.275	0.293	0.308279	0.33779	62.55	69.69						DLKIAIANIIDEIIEKLKSL	decoy	FALSE	51.2	0.318	0.313	0.499233	0.893464	55.802	49.8
ANCKLKTNHIGHT	decoy	FALSE	26.7	0.281	0.348	0.112053	0.138594	45.938	74.52						DLKPGIYRSNMDGSAAYHLV	decoy	FALSE	30.3	0.254	0.346	0.272996	0.406113	87.035	21.26
ANCTAIYHTCEASN	decoy	FALSE	62.9	0.267	0.219	0.134801	0.276089	6.784	86.78						DLKRCQYVTEKVLA	decoy	FALSE	45.6	0.255	0.177	0.222213	0.325333	32.56	81.02
ANEPFADFHRVEGLQGVYIATLINGSM	decoy	FALSE	10.8	0.478	0.526	0.731591	0.663617	76.071	29.17						DLKRKLSEKL	decoy	FALSE	6.71	0.133	0.053	0.037791	0.708582	73.355	94.38
ANLDFLNIPLTIPE	decoy	FALSE	31.6	0.444	0.48	0.367883	0.196101	86.712	35.74						DLLFKLLLIGDSGVG	decoy	FALSE	32.4	0.398	0.35	0.546078	0.23051	65.889	34.43
ANPNGRYYWGGQYTW	decoy	FALSE	74.2	0.179	0.168	0.009545	0.101739	17.952	91.18						DLLKANVKIFKSQGAALD	decoy	FALSE	0.0383	0.431	0.35	0.952538	0.93867	40.348	0.03
ANREKMTQIMFETFN	decoy	FALSE	75.4	0.292	0.174	0.000824	0.200303	35.332	73.53						DLNQYRADIKEMGLSLQ	decoy	FALSE	63.4	0.255	0.208	0.1887	0.633205	91.146	56.82
APADGFSDLAMQ	decoy	FALSE	47.5	0.137	0.099	0.012397	0.185636	5.782	93.76						DLPMVAPGNVRVNVVNSTLA	decoy	FALSE	29.8	0.267	0.326	0.642049	0.857962	48.389	43.8
APDVARALLRQIQV	decoy	FALSE	64.3	0.3	0.227	0.022655	0.122419	33.79	72.11						DLQQLRKELGDSPKD	decoy	FALSE	24.3	0.188	0.154	0.13076	0.230499	72.877	40.94
APFTMTIDAHTNGNGKLALWGE	decoy	FALSE	29.5	0.337	0.367	0.742062	0.337662	45.639	35.29						DLRHISPQAKALLQDKDVIA	decoy	FALSE	92.1	0.312	0.277	0.363437	0.625587	58.784	56.61
APICVTVWYPLWGGI	decoy	FALSE	89.2	0.255	0.234	0.011863	0.109208	5.056	85.35						DLTECSAVQFDYSQERVNCF	decoy	FALSE	70.3	0.169	0.349	0.062247	0.552892	3.661	80.21
APLAFCGKHGTCEDCVL	decoy	FALSE	93.6	0.124	0.083	0.148141	0.13949	29.395	95						DLVNMGISVVSYTLKDIHDDQDYLHSLGK	decoy	FALSE	33.3	0.29	0.452	0.533049	0.620548	83.01	23.95
APPEDKVVPSFLPVD	decoy	FALSE	27.4	0.279	0.248	0.100535	0.177244	48.508	56.51						DLWAPAADTHEGHITSDL	decoy	FALSE	86.9	0.098	0.351	0.057989	0.296916	18.803	83.26
APSSGVQPTLAMPNI	decoy	FALSE	58.8	0.354	0.286	0.181116	0.204994	12.615	45.63						DMALTSPLQDDSINQAPL	decoy	FALSE	75.6	0.149	0.215	0.04328	0.585247	50.265	44.89
AQEVFKAIQSLKTTEV	decoy	FALSE	1.48	0.688	0.81	0.852949	0.414748	79.463	0.36						DMERSLPLCLQLYA	decoy	FALSE	70.1	0.323	0.19	0.116862	0.51089	4.343	92.16
AQGQWDPADPAPSAL	decoy	FALSE	30.8	0.267	0.278	0.42433	0.283143	54.385	4.47						DMLIKKLKSFDYHQFVD	decoy	FALSE	17.5	0.357	0.407	0.356673	0.756786	31.846	17.79
ARAEEEDKKEDVGTVV	decoy	FALSE	93.8	0.118	0.085	0.007892	0.104893	16.501	88.01						DMSGEAAMLFSSGVFWMG	decoy	FALSE	70.2	0.228	0.486	0.361815	0.243449	17.642	95
ARDAATGFLLDGK	decoy	FALSE	34.1	0.196	0.165	0.008573	0.104372	43.406	82.04						DMSTNYNSDSLHFSN	decoy	FALSE	77.1	0.205	0.177	0.051817	0.191552	79.215	48.17
ARFASEYGYQSWPS	decoy	FALSE	26.8	0.459	0.543	0.093683	0.188819	45.547	7.63						DMTLQQVLMAMSQ	decoy	FALSE	12.8	0.437	0.135	0.899045	0.897062	22.433	45.52
ARGPSGAAAMRSMASG	decoy	FALSE	19.4	0.297	0.284	0.413247	0.18058	36.397	41.57						DNEKRIRLLQFVTGT	decoy	FALSE	46	0.392	0.171	0.080586	0.407473	34.962	46.01
ARLLLAGLLCGGGVW	decoy	FALSE	47.6	0.222	0.267	0.611474	0.094384	1.241	92.77						DNEVDEEEEEGG	decoy	FALSE	14.8	0.023	0.024	0.000461	0.202667	2.761	95
ARPAVDFEGTNGVPL	decoy	FALSE	18.9	0.365	0.347	0.417094	0.314403	48.638	6.97						DNFFKISNLKMGHNY	decoy	FALSE	29.9	0.467	0.361	0.391672	0.824323	93.092	7.18
ARYHMKADSVVDL	decoy	FALSE	24.9	0.388	0.332	0.57997	0.231208	89.554	11.63						DNHHGHSPEER	decoy	FALSE	22.9	0.036	0.062	0.000114	0.143981	74.93	94.7
ASAIDMSTNYNSD	decoy	FALSE	31.4	0.41	0.425	0.091673	0.437125	63.338	6.3						DNLPNYENTVVFSL	decoy	FALSE	58.1	0.198	0.177	0.168297	0.296209	47.388	73.51
ASAYKALFAGPPVTA	decoy	FALSE	37	0.496	0.438	0.04279	0.193341	69.173	14.66						DNMPVTWCYDVEDG	decoy	FALSE	34	0.109	0.208	0.204999	0.526409	9.356	58.1
ASEFESSEGVFLFPE	decoy	FALSE	57.2	0.417	0.404	0.192072	0.159848	62.956	23.27						DNNLLGKFELTGIPPAPR	decoy	TRUE	46	0.276	0.43	0.15605	0.385227	92.555	32.24
ASFSIKIRREPRHL	decoy	FALSE	56.6	0.288	0.223	0.050261	0.165396	72.734	60.04						DNPCSCSQSHCCTRWSA	decoy	FALSE	84.4	0.101	0.276	0.527247	0.465309	1.051	95
ASGTREDPNLVPSI	decoy	FALSE	77.1	0.165	0.215	0.156309	0.261041	14.199	64.93						DNPDKNPEAPLN	decoy	TRUE	21.9	0.038	0.027	8e-06	0.237161	52.056	95
ASICQQNGIVPIVE	decoy	FALSE	64.9	0.359	0.241	0.246033	0.156598	42.055	83.96						DNQPGVLIQVYEGERAM	decoy	FALSE	46.3	0.256	0.249	0.372078	0.373807	55.098	9.37
ASKPEDWDERAKID	decoy	FALSE	80.3	0.085	0.068	0.016058	0.102215	20.542	77.37						DNRIQGGYENVPTI	decoy	FALSE	48.1	0.129	0.226	0.147655	0.205422	17.21	66.52
ASKVEKLTLDNAAF	decoy	FALSE	67.8	0.362	0.306	0.387853	0.393969	48.989	13.39						DPCSNVTCSFGST	decoy	FALSE	26.9	0.098	0.144	0.259604	0.457948	2.512	95
ASLHTEKNTLELSN	decoy	FALSE	17.9	0.373	0.444	0.703022	0.220131	43.076	10.95						DPDMAFCANIR	decoy	FALSE	59.3	0.129	0.124	0.139191	0.704213	14.776	95
ASQPTSTIILHSHHLQ	decoy	FALSE	43.1	0.298	0.236	0.211537	0.117808	57.705	43.58						DPEAAYTTRGGKI	decoy	FALSE	29.3	0.13	0.138	0.128817	0.216668	63.588	34.99
ASQRAASNFTEIKNLL	decoy	FALSE	83.2	0.308	0.299	0.24692	0.186514	25.733	64.43						DPEIQPMKEDDGTFG	decoy	FALSE	2.59	0.1	0.132	0.246382	0.698003	78.925	4.77
ASRAFEVSENGNLV	decoy	FALSE	28.3	0.441	0.449	0.341446	0.298228	81.249	10.93						DPKISASYPRGRHSPP	decoy	FALSE	36.2	0.214	0.266	0.294725	0.243823	85.491	26.57
ASSLSKELCALVFGVN	decoy	FALSE	58.9	0.295	0.27	0.598777	0.26196	41.544	92.23						DPLPECREIYCPAPPQ	decoy	FALSE	25.2	0.11	0.213	0.14575	0.514371	15.851	95
ASTLVDQPYANEG	decoy	FALSE	62.6	0.202	0.264	0.061253	0.132692	52.762	48.43						DPQEAINCLMRAIEIYT	decoy	FALSE	71	0.274	0.321	0.391095	0.550753	87.484	64.53
ATGVLYDYVNKYHW	decoy	FALSE	37.3	0.436	0.469	0.094694	0.276088	19.952	6.4						DPSCPNERYLLYREWAH	decoy	FALSE	76.9	0.209	0.305	0.051222	0.301648	15.898	75.94
ATIVKTIITFIVSDVR	decoy	FALSE	52	0.348	0.39	0.169759	0.15216	64.003	56.26						DPTEPVGGARMRL	decoy	FALSE	32.5	0.13	0.139	0.004603	0.286735	54.913	95
ATLASGLEGGQTPI	decoy	FALSE	71	0.139	0.129	0.050523	0.086233	26.716	86.39						DPVDSEWFGFYRSGQAK	decoy	FALSE	19.7	0.237	0.478	0.258769	0.365685	88.924	16.36
ATLINGSMNEENMR	decoy	FALSE	67.2	0.307	0.22	0.396866	0.216645	71.843	19.95						DPVQEAWAEDVDLRVNFA	decoy	FALSE	60.1	0.154	0.244	0.094272	0.342179	86.801	52.33
ATSSGAITLPPKPAPTG	decoy	FALSE	57.7	0.162	0.162	0.002693	0.13224	59.85	49.09						DPYCGWDQGRCISIY	decoy	FALSE	82.2	0.143	0.28	0.066773	0.403633	4.816	91.7
ATVHVRVNDVNEFAP	decoy	FALSE	70	0.347	0.353	0.392269	0.245712	78.284	13.89						DQDARDLYDAGVKR	decoy	TRUE	48.8	0.13	0.16	0.01867	0.252666	53.142	59.24
ATYRTLLEGEESR	decoy	FALSE	35.2	0.221	0.192	0.10768	0.139889	78.407	27.7						DQEKAHLDIAGSL	decoy	TRUE	67.1	0.151	0.15	0.003809	0.408653	30.889	51.41
AVEHINKTIAPALVSK	decoy	FALSE	23.7	0.377	0.295	0.242939	0.174909	90.858	25.59						DQEVIRSVLEAQRG	decoy	FALSE	27	0.307	0.184	0.241859	0.275363	92.866	12.05
AVFPSIVGRPRHQGV	decoy	FALSE	80.2	0.29	0.274	0.036721	0.134615	49.449	62.47						DQGGSLVGRNGVGG	decoy	FALSE	8.74	0.141	0.267	0.120186	0.716251	49.23	56.83
AVKKKQETKRSINEEI	decoy	FALSE	65.5	0.176	0.24	0.001263	0.128807	36.918	75.03						DQIQYTELSNAK	decoy	FALSE	13.7	0.188	0.103	0.002113	0.198548	88.827	36.32
AVLGIVMLKRIHSLYRRTGASFQKAQQEFAAGVFSNP	decoy	FALSE	14.5	0.514	0.686	0.901831	0.367047	94.884	8.18						DREDMIIMFVDSYDVILAGS	decoy	FALSE	13.1	0.318	0.447	0.870886	0.875542	56.343	50.84
AVLKGAKPKLMSAI	decoy	FALSE	68.8	0.339	0.333	0.001022	0.151247	41.765	59.1						DRLVSQLKWF	decoy	FALSE	21.2	0.152	0.106	0.005199	0.20224	80.086	95
AVQIMNGLFHIA	decoy	FALSE	16.1	0.373	0.237	0.044026	0.124056	29.059	84.75						DSDCWRQQAECRQQRAI	decoy	FALSE	91.1	0.141	0.204	0.445678	0.447752	41.781	62.71
AVTEGKLYDRIL	decoy	FALSE	48.8	0.136	0.043	0.007248	0.0806	43.943	95						DSGVGKTCVLFRFSDD	decoy	FALSE	32.9	0.178	0.268	0.06196	0.367425	14.749	86.61
AVWCQNVKT	decoy	FALSE	38.3	0.073	0.055	0.085787	0.103099	45.964	95						DSINQAPLEIVSKLLS	decoy	FALSE	66.4	0.276	0.179	0.108533	0.33221	32.282	47.61
AYCDAKEIKDAISG	decoy	FALSE	84.7	0.192	0.184	0.114668	0.193107	44.177	68.45						DSLYPIAVLIDELRNE	decoy	FALSE	57.8	0.265	0.228	0.615307	0.438311	58.796	13.11
AYKTSIDFPDETLSF	decoy	FALSE	97.6	0.385	0.414	0.023067	0.211663	27.513	27.81						DSVICLKGSQ	decoy	FALSE	23.3	0.068	0.071	0.022159	0.89014	20.044	95
AYMNTLRFA	decoy	FALSE	17.9	0.196	0.083	1e-05	0.029532	51.856	95						DTAQLHKSEEAVSVG	decoy	FALSE	12.2	0.194	0.176	0.348403	0.281974	85.593	33.74
AYNTKDKIGVELT	decoy	FALSE	73.8	0.172	0.163	0.057254	0.176783	36.522	82.39						DTCSFAQMDVRQHGH	decoy	FALSE	25.7	0.33	0.262	0.377245	0.781513	80.587	17.34
CCDNCHSHVALALN	decoy	FALSE	86.6	0.297	0.233	0.005477	0.164944	19.872	93.71						DTDGALWLGGLPE	decoy	FALSE	24.2	0.129	0.211	0.014122	0.286115	16.54	95
CDDKGDGSCDVRYWPQEAGEYA	decoy	FALSE	63.8	0.203	0.212	0.108487	0.248215	27.806	64.2						DTHLGGEDFDNRMVNHFIAEFKR	decoy	FALSE	46.1	0.312	0.384	0.46718	0.38607	52.806	68.12
CDGFLDCSDESDEK	decoy	FALSE	42.5	0.184	0.353	0.321849	0.440871	67.04	21.53						DTLPIVVHGNGPTKLQL	decoy	FALSE	15.8	0.259	0.336	0.439302	0.71091	63.892	0.84
CDRVTCDGAYRPVC	decoy	FALSE	50.5	0.196	0.208	0.244242	0.173716	6.594	81.41						DTQNCDDIAMNFIIAKH	decoy	FALSE	81.9	0.294	0.24	0.027515	0.381959	19.42	65.48
CEDTDYPYLGTTMDTYK	decoy	FALSE	89.8	0.278	0.244	0.139522	0.142831	16.198	35.14						DVDVKYFAQEALT	decoy	FALSE	47.5	0.213	0.187	0.244789	0.257937	35.791	23.63
CELKKARCE	decoy	FALSE	40	0.04	0.004	0.00158	0.05119	36.411	95						DVGKRMYEQLCDRQRELK	decoy	FALSE	32.7	0.185	0.221	0.13953	0.383835	90.914	41.25
CFPYTGTDSPCKMKE	decoy	FALSE	24	0.278	0.271	0.827721	0.241683	21.245	57.04						DVGTGAAMLTLGPEVH	decoy	FALSE	52	0.202	0.323	0.134359	0.339994	34.665	86.68
CGDYSDEANCENPT	decoy	FALSE	21.4	0.115	0.204	0.767355	0.632843	62.758	23.51						DVLKKAHELGGFTYETQ	decoy	FALSE	27	0.178	0.401	0.071946	0.481145	22.661	66.45
CHCGKGAKGFTPIPGT	decoy	FALSE	53.2	0.173	0.184	0.005212	0.143492	16.602	53.82						DVMNLLNVIYNTIDV	decoy	FALSE	39.9	0.329	0.302	0.665404	0.348875	16.169	45.87
CIERITFSGQQRSV	decoy	FALSE	71.5	0.349	0.323	0.169167	0.169511	14.459	32.58						DVMRMLVDLAKSRG	decoy	FALSE	9.49	0.484	0.235	0.886885	0.839878	87.052	6.64
CISLIWKCDGMDDC	decoy	FALSE	96.8	0.242	0.161	0.348828	0.239781	4.413	81.33						DVNEEGTEAAAGTG	decoy	FALSE	7.08	0.061	0.117	0.047988	0.577269	23.404	64.78
CIVLSERCDGFLDCS	decoy	FALSE	83	0.222	0.144	0.207964	0.141609	7.829	95						DVPDGLNLGAVVSD	decoy	FALSE	27.4	0.157	0.202	0.043228	0.43681	21.073	87.91
CIYATREGDYVLFHHEGGVDVGDVDAKAQKLLVGVDEKLNP	decoy	FALSE	24.8	0.358	0.432	0.707387	0.404911	96.105	12.66						DVPKLQPHPGLEK	decoy	FALSE	5.3	0.172	0.126	0.441176	0.678824	64.429	38.34
CKAGAVEKGVPLYR	decoy	FALSE	59.9	0.259	0.287	0.027869	0.117638	33.77	80.08						DVPNPPFDLELTDQ	decoy	FALSE	33.3	0.066	0.073	0.000205	0.206919	7.144	95
CKKLVGYLDRNLEKN	decoy	FALSE	27.6	0.348	0.365	0.291722	0.199368	62.865	34.46						DVSMFLLLPDEIADVSTGLELLESEITYD	decoy	FALSE	38.8	0.324	0.425	0.781656	0.762486	83.881	35.26
CKLAQANGWGVMVSHR	decoy	FALSE	67.2	0.317	0.227	0.07401	0.171122	25.623	78.12						DVTVVSKEGKPKTIIVNW	decoy	FALSE	82.1	0.168	0.224	0.062773	0.414298	52.617	59.62
CKYTVQDESHSEWV	decoy	FALSE	68.1	0.338	0.285	0.586077	0.268229	50.941	8.66						DWVGIFKVGWSTARDYYTFL	decoy	FALSE	49	0.334	0.531	0.453384	0.302941	37.695	62.59
CLRDVVVGRHPL	decoy	FALSE	20.3	0.261	0.235	0.070382	0.126448	43.543	95						DWVIEPVVGNRLTH	decoy	FALSE	48.9	0.36	0.172	0.184371	0.869397	55.463	14.75
CLSILTLCSSYMEV	decoy	FALSE	67.2	0.542	0.53	0.508146	0.110262	5.183	74.4						DWVSCGAMLSPLLARSN	decoy	TRUE	60.1	0.326	0.348	0.345595	0.571809	24.302	78.21
CMAALLSSSSPKCTA	decoy	FALSE	55.5	0.503	0.569	0.708887	0.635615	3.815	14.05						DWYLNLNYGGASNFGLN	decoy	FALSE	51	0.274	0.428	0.092848	0.224026	58.919	62.12
CNGGFMTTAFQYII	decoy	FALSE	53.7	0.388	0.43	0.028688	0.086592	4.853	81.25						DYSDEANCENPTEA	decoy	FALSE	43.2	0.057	0.088	0.00049	0.3401	9.546	93.28
CPHKCSVQTLLRSEL	decoy	FALSE	78.2	0.304	0.221	0.103236	0.142545	33.831	83.82						EAAIYHLQLFEELRR	decoy	FALSE	54.6	0.331	0.268	0.213827	0.244105	48.398	26.91
CPLPEMHVRIYL	decoy	FALSE	38.7	0.195	0.086	0.018119	0.096346	15.475	95						EAALCAGWLSQPTP	decoy	FALSE	26.6	0.221	0.368	0.771887	0.599853	18.351	74.78
CPTGCQLQEALLQQ	decoy	FALSE	57.2	0.33	0.354	0.017968	0.146198	15.339	69.33						EAAYVCLCPGGFSGPH	decoy	FALSE	16.1	0.198	0.377	0.32894	0.37891	56.984	70.23
CPVFVAQTVLENGTY	decoy	FALSE	1.73	0.534	0.514	0.882983	0.598711	94.884	2.7						EAIDGRPIASGPVVH	decoy	FALSE	46.2	0.179	0.2	0.248701	0.882635	49.189	24.09
CPVSINLSKAETQA	decoy	FALSE	32.9	0.352	0.267	0.727507	0.156484	61.687	8.67						EAPFLHYLSMFSSK	decoy	FALSE	23.2	0.46	0.275	0.413695	0.295089	49.27	14.53
CQGEMLDYRRML	decoy	FALSE	58.1	0.187	0.106	0.001572	0.077338	10.663	95						EARRSKTKEARKRREERL	decoy	FALSE	39.4	0.172	0.119	0.090498	0.380575	58.201	78.21
CQRGHHPRQPPAQGLR	decoy	FALSE	49.1	0.091	0.121	0.008768	0.107129	53.109	92.53						EASAAFERLVKE	decoy	FALSE	62.4	0.18	0.139	0.000103	0.210037	33.07	95
CRGIKEGRLTKPIVC	decoy	FALSE	85.7	0.216	0.163	0.057745	0.128805	25.491	89.28						EASYSDSPPGEEDLLVHVAEGSKSPWHHIENLDLFFSR	decoy	FALSE	15.2	0.319	0.504	0.907619	0.552302	82.539	6.33
CRMKDKSTRDVRPNVILGRWAI	decoy	FALSE	54.9	0.263	0.286	0.25487	0.149852	17.403	89.4						EATDTEDPNLNYGL	decoy	FALSE	59.8	0.068	0.083	0.001286	0.250656	24.315	85.1
CRMYSPIPPSLPPP	decoy	FALSE	23.1	0.407	0.347	0.364552	0.168516	56.644	16.3						ECELKKARCESQRG	decoy	FALSE	11.1	0.174	0.173	0.964934	0.892904	53.282	35.83
CRSMKLMYKESGVF	decoy	FALSE	61	0.369	0.353	0.219784	0.153485	14.659	68.64						ECIERITFSGQQRSV	decoy	FALSE	83.7	0.316	0.25	0.183849	0.663537	14.828	15.33
CSDESDEKACSDEL	decoy	FALSE	96.8	0.078	0.115	0.062201	0.341711	3.442	95						ECLQACSSLYDPVCGSDG	decoy	FALSE	64	0.175	0.395	0.471517	0.598175	4.333	95
CSHLKLTQVPDDLP	decoy	FALSE	29.1	0.306	0.189	0.242329	0.183712	39.964	37.96						EDCTVMVWEIPDGGLML	decoy	FALSE	33.8	0.208	0.343	0.367534	0.766235	12.496	33.31
CSLLCLPKANNSRSCRCPEDVS	decoy	FALSE	61.9	0.229	0.263	0.313435	0.294254	3.601	95						EDDDDGDIVLENLG	decoy	FALSE	24.7	0.062	0.058	0.000527	0.297135	7.404	95
CSQDPEFHKVCDEFGF	decoy	FALSE	89.1	0.23	0.249	0.828309	0.769633	2.744	13.94						EDDGTFGEYSDAEDHK	decoy	FALSE	17.6	0.077	0.211	0.052744	0.203922	86.853	20.32
CSQKSNLARVFWKFQNG	decoy	FALSE	72.7	0.26	0.281	0.000968	0.123072	38.069	95						EDEKQRDKVSSKN	decoy	FALSE	17.6	0.077	0.034	0.014456	0.237586	50.39	83.62
CSYQPTMEGVHTVH	decoy	FALSE	48.1	0.23	0.178	0.223947	0.46062	28.527	76.27						EDEVEVYIPQFKLEEH	decoy	FALSE	20.7	0.247	0.246	0.713778	0.331391	44.227	21.06
CTMFIREVGTVLSQV	decoy	FALSE	22.4	0.559	0.493	0.969932	0.772369	36.424	6.63						EDFPAARRLYWDDLKRK	decoy	FALSE	63.7	0.223	0.396	0.005191	0.316217	45.973	68.48
CVFAAFVLGAFIAGVAVYCYRDMFVRKN	decoy	FALSE	59.9	0.363	0.516	0.581147	0.291619	82.078	59.43						EDFQRERSDRERMNEEKE	decoy	TRUE	14	0.118	0.161	0.044946	0.170065	60.482	54.04
CVQSTKPSLMIQK	decoy	FALSE	49.7	0.332	0.305	0.008583	0.118988	35.711	88.75						EDHEEAGPLPTKVN	decoy	FALSE	36.2	0.065	0.119	0.080205	0.273418	40.234	95
CYVALDFEQEMATAAS	decoy	FALSE	46.2	0.422	0.384	0.630102	0.644056	10.744	7.4						EDQTQLLTLVCQLYQGKKP	decoy	FALSE	14.6	0.217	0.326	0.769084	0.511035	65.437	79.04
DAAIVDMVPGKPMCVE	decoy	FALSE	76	0.288	0.3	0.210395	0.190734	57.375	55.76						EDWNVEKGTSAGG	decoy	FALSE	7.95	0.12	0.202	0.120067	0.775598	61.927	47.61
DACRGMLCGFGAVC	decoy	FALSE	62.2	0.21	0.21	0.061042	0.138926	0.48	95						EEALSPGEARDMAMD	decoy	FALSE	51.8	0.14	0.192	0.171049	0.221041	27.323	68.09
DAEETCPSFTRLSF	decoy	FALSE	90.9	0.214	0.232	0.003832	0.108076	14.869	95						EEARKKINSWVKT	decoy	FALSE	53.7	0.235	0.114	0.05509	0.310811	45.477	69.5
DAPLRYAGEICGFR	decoy	FALSE	49.2	0.332	0.384	0.821568	0.216956	44.257	35.8						EEEDSDAYALNHTLSV	decoy	FALSE	88.4	0.282	0.298	0.021288	0.287411	8.081	56.25
DASDPTTKEFETLIK	decoy	FALSE	70.6	0.166	0.118	0.00457	0.169662	28.584	86.13						EEEEYDEGSNLKKQ	decoy	TRUE	35.3	0.082	0.11	0.001146	0.23762	86.562	58.95
DASKVKAEGPGLSR	decoy	FALSE	20.8	0.258	0.307	0.200256	0.166719	65.569	13.28						EEFCNRSCEVPTR	decoy	FALSE	22.2	0.12	0.212	0.762425	0.377724	38.143	95
DAVVQSDMKHWPFM	decoy	FALSE	35.1	0.287	0.307	0.162532	0.210628	42.606	68						EEINNLREKVMKQ	decoy	FALSE	38.2	0.218	0.102	0.373936	0.453425	55.253	33.88
DCADGSDEEACPLLAN	decoy	FALSE	89.4	0.131	0.119	0.023171	0.178546	8.04	95						EEITEDDLRLIHERES	decoy	FALSE	11.4	0.166	0.175	0.620799	0.439397	31.461	58.41
DCILPPTRPTDKPLR	decoy	FALSE	74.3	0.163	0.102	0.010294	0.116099	50.621	90.89						EELFLDLCKR	decoy	FALSE	26.9	0.128	0.062	0.001138	0.389418	32.176	95
DCPPLVQKGECHVN	decoy	FALSE	59.6	0.147	0.086	0.13605	0.133863	29.968	88.26						EELNADLFRGTLDPVEK	decoy	FALSE	65.1	0.178	0.35	0.028845	0.258501	46.603	40.53
DDMPNALSALSDLH	decoy	FALSE	39.8	0.275	0.235	0.287417	0.167702	23.174	63.26						EELSKLVPPECHCVREGK	decoy	FALSE	18.8	0.159	0.289	0.392947	0.633214	18.473	91.71
DECHNFIKVFVPRNDEMVFVCG	decoy	FALSE	19.7	0.472	0.655	0.426968	0.400539	54.191	42.59						EENEGAGFKALPDSMVSVKRKAE	decoy	FALSE	30.6	0.349	0.442	0.201017	0.45978	71.631	21.33
DEEEEEGGEEEEEE	decoy	FALSE	34.5	0.021	0.013	0.001579	0.070418	1.721	92.74						EENTTLREQVEPTPE	decoy	FALSE	31.4	0.105	0.103	0.03834	0.230471	46.185	72.66
DEMVFVCGTNAFNPMC	decoy	FALSE	7.11	0.46	0.523	0.516639	0.397451	16.091	19.68						EFAQLFQYKAVFILEEL	decoy	FALSE	6.33	0.311	0.427	0.763206	0.474282	30.865	64.02
DEPLNTVDYHYSRQ	decoy	FALSE	63.9	0.238	0.251	0.015666	0.086969	35.201	44.31						EFGARCVEESGSAHC	decoy	FALSE	60.1	0.123	0.267	0.007096	0.71066	6.688	86.85
DERGQELIYAGMPIT	decoy	FALSE	38.3	0.336	0.248	0.056313	0.161925	29.375	72.92						EFIKIFHGLKST	decoy	FALSE	0.865	0.43	0.261	0.485687	0.651775	43.093	1.96
DETCNNYQAKDQE	decoy	FALSE	82.8	0.09	0.106	0.001389	0.178379	23.734	94.14						EFLAQHGSEYQSVKLVGPEV	decoy	FALSE	19.8	0.246	0.473	0.602211	0.701335	14.716	55.88
DEYEDGDKLRILPC	decoy	FALSE	78.6	0.171	0.176	0.105307	0.189848	43.466	81.39						EFPFGCPPTVCQD	decoy	FALSE	77.7	0.078	0.192	0.077842	0.366574	10.857	94.5
DFESVSKITKSGVKVSVYAVPDKINQ	decoy	FALSE	55.8	0.311	0.406	0.334813	0.239771	84.191	51.24						EFRALEPQGLLLYNGN	decoy	FALSE	57.6	0.36	0.273	0.082968	0.548792	47.492	36.83
DFGSVGATE	decoy	FALSE	16.2	0.045	0.023	0.004825	0.062155	41.282	95						EFYFSLDADAVLTNLQ	decoy	FALSE	92.6	0.326	0.351	0.00521	0.307731	52.318	63.62
DFKELCTISHIFIPA	decoy	FALSE	46.8	0.486	0.596	0.616248	0.379109	72.087	73.84						EGASGRPGSPKM	decoy	FALSE	15	0.052	0.118	0.001306	0.171817	61.318	95
DFSSQADLRNEIKT	decoy	FALSE	36.4	0.384	0.48	0.587249	0.595644	23.174	8.86						EGEEPSTSGTQQLPAA	decoy	FALSE	33.8	0.075	0.213	0.017227	0.228989	8.321	91.26
DGAGFLINLIDSPGHVDFSSE	decoy	FALSE	7.32	0.45	0.477	0.552335	0.427214	80.73	21.88						EGGKAFFKGAWSNVLRG	decoy	FALSE	56.2	0.424	0.491	0.279124	0.324065	82.391	47.37
DGGFCEVCKKLVGYL	decoy	FALSE	80.4	0.25	0.218	0.394177	0.158527	56.548	89.98						EGIARERVENTSHP	decoy	FALSE	72.2	0.18	0.143	0.22744	0.27418	45.287	9
DGGNKVVISGFGDP	decoy	FALSE	55.5	0.192	0.166	0.00744	0.087505	26.376	51.81						EGKAETYEGV	decoy	FALSE	33.3	0.033	0.042	3e-06	0.160024	23.245	95
DGPRVLGESPKSRKV	decoy	FALSE	33.8	0.256	0.349	0.153083	0.142784	67.281	44.08						EGKQVFLYPEKDEPT	decoy	FALSE	7.94	0.17	0.242	0.487735	0.346514	63.606	13.57
DGQRREQQEIKVVLSA	decoy	FALSE	80.2	0.251	0.194	0.049458	0.205454	35.406	61.57						EGKTSYRLTLDIQNKKITEVAL	decoy	FALSE	87.8	0.291	0.318	0.673763	0.788219	59.782	34.2
DGRGILNATISVAEINHPVTTY	decoy	FALSE	3.89	0.369	0.376	0.529629	0.391915	63.523	40.64						EGLPTTWGTRYIMVSFV	decoy	FALSE	64.5	0.251	0.347	0.518393	0.609366	9.805	85.34
DGSDEDAAFAGCSQ	decoy	FALSE	74.2	0.107	0.101	0.016127	0.158024	2.431	92.37						EGLRSLKGIGDEALP	decoy	FALSE	33.4	0.348	0.358	0.326418	0.264129	43.532	14.57
DGSLCASGGKDGQAMLW	decoy	FALSE	79	0.123	0.1	0.103325	0.100167	22.341	93.28						EGMVEENQVNVEVT	decoy	FALSE	43.6	0.134	0.137	0.047043	0.392706	47.448	45.54
DGTGPNILTDITKGV	decoy	FALSE	50.4	0.305	0.248	0.550622	0.208944	15.989	25.4						EGPEHVNFYVEYGVAG	decoy	FALSE	37	0.198	0.286	0.451333	0.227302	42.445	17.32
DGTVTVRYAPSEAGLHEMDIRY	decoy	FALSE	5.07	0.39	0.449	0.708459	0.861115	39.198	5.97						EGPGRASCVCKK	decoy	FALSE	68.3	0.086	0.093	0.013472	0.39048	24.027	95
DGWLGRITGLDPAGPL	decoy	FALSE	62.7	0.314	0.3	0.253007	0.135966	89.576	43.39						EGTKMGAVPCRRAL	decoy	FALSE	29.9	0.31	0.227	0.260734	0.922351	27.256	46.1
DGWLTSDPRKQCSKED	decoy	FALSE	61.6	0.236	0.286	0.547531	0.137548	46.731	24.59						EGVMFWTDWGDLKPGIYR	decoy	TRUE	44.6	0.188	0.356	0.783514	0.665724	31.592	38.11
DHDDPAIDVCKKLLGKY	decoy	FALSE	88.2	0.149	0.114	0.032967	0.1525	55.258	37.63						EGYERLLKMQNQRGGRALFQDIKKPAE	decoy	FALSE	0.237	0.469	0.442	0.974819	0.974873	91.93	0.68
DHGSWSLSPPPERCG	decoy	FALSE	16	0.284	0.254	0.275932	0.23983	85.703	33.15						EGYFRKWKESNGNLSLPV	decoy	FALSE	57.1	0.259	0.287	0.396194	0.776384	71.6	14.58
DHHDNTYTVKYTPV	decoy	FALSE	92.7	0.202	0.176	0.00754	0.214846	34.461	87.73						EGYLSSLHLKAFTYIN	decoy	FALSE	66.4	0.386	0.438	0.048748	0.281528	36.738	70.96
DHPKHFSIHPDTGVITTTTPFLDREKC	decoy	FALSE	0.442	0.394	0.562	0.772164	0.213489	97.968	17.91						EHEVTSQTSHLNLLLGFM	decoy	FALSE	30.9	0.254	0.28	0.968436	0.918367	58.861	48.58
DHVWDGNSFDSKFVYQ	decoy	FALSE	94.3	0.218	0.207	0.063201	0.159724	49.845	75.2						EHLLPLFLAQLKDEC	decoy	FALSE	55.4	0.352	0.38	0.338083	0.537929	9.882	60.14
DIKFLPFKVVEKK	decoy	FALSE	14.1	0.432	0.395	0.163389	0.174237	88.023	12.28						EHLNPSIYVGLRLSSLQAGTKE	decoy	FALSE	25.7	0.369	0.451	0.642593	0.737849	67.684	38.18
DILKYHTEIVFART	decoy	FALSE	1.65	0.489	0.5	0.361676	0.17327	55.263	16.81						EHQAPLTYFPWPQP	decoy	FALSE	60.9	0.171	0.2	0.008243	0.243217	18.751	77.55
DIRCKDDEFTHLYTLI	decoy	FALSE	94.9	0.257	0.246	0.060109	0.175568	3.104	91.83						EHTGLTLREVSSKLR	decoy	FALSE	47.9	0.354	0.253	0.359692	0.412098	62.695	44.88
DISENKRAVRRLRT	decoy	FALSE	53.3	0.238	0.141	0.102146	0.088963	45.687	91.72						EHVLRQVDVTSF	decoy	FALSE	21	0.273	0.147	0.359403	0.917937	69.621	21.74
DKANILYAWARNAP	decoy	FALSE	19.6	0.49	0.381	0.216538	0.141154	84.441	14.28						EIDLNDWQRHAIY	decoy	TRUE	69.4	0.216	0.177	0.347009	0.473783	28.107	47.5
DKAVQGFHTGVHQAG	decoy	FALSE	43.8	0.257	0.251	0.057071	0.145687	65.589	13.43						EIGLCSNRMFCYAVLGSIM	decoy	FALSE	55.8	0.306	0.507	0.839369	0.912584	8.301	82.81
DKKEGEQAKALF	decoy	FALSE	42.5	0.098	0.085	0.046196	0.086859	58.408	95						EIPSIKFSVPAGIVIP	decoy	FALSE	83.4	0.393	0.38	0.096392	0.423784	84.089	31.15
DKKEILASFISGLFNFYEDLYF	decoy	FALSE	33.7	0.367	0.42	0.060384	0.205413	15.333	90.27						EISESDFQEWRAVYQRASTS	decoy	TRUE	3.05	0.263	0.392	0.687254	0.770298	38.115	7.57
DKLKAERERGITIDISL	decoy	FALSE	92.8	0.226	0.213	0.01877	0.225036	46.373	47.38						EKAEDKQKLEFLKKSMLL	decoy	FALSE	59.9	0.326	0.31	0.081538	0.318849	30.391	72.76
DKQDEEQRLKEEEEDK	decoy	FALSE	55.8	0.065	0.057	0.018063	0.103753	67.097	75.09						EKALQSNHFELSLRTE	decoy	FALSE	78.5	0.293	0.291	0.160837	0.287072	44.147	57.9
DKRLAAYLMLMRSPSQADINKIVQILPWEQNEQVKNFVASH	decoy	FALSE	1.5	0.548	0.805	0.982793	0.370321	95.495	14.28						EKAVWVLNPEAGMWQ	decoy	TRUE	47.2	0.318	0.301	0.433884	0.38226	73.578	10.36
DLDFKSPDDPSR	decoy	FALSE	70.1	0.111	0.187	0.07016	0.231974	84.895	72.49						EKCIWGPSYWCQNTE	decoy	FALSE	88.4	0.157	0.306	0.752106	0.522449	4.355	95
DLDTQFRCQ	decoy	FALSE	28.6	0.034	0.007	0.00039	0.071413	18.646	95						EKCNNTNSPKWKQPL	decoy	FALSE	88.1	0.118	0.153	0.01947	0.29996	43.763	85.53
DLFRKTGQDVDGKLTYQEIWTS	decoy	FALSE	73	0.223	0.292	0.036175	0.210554	4.231	88.12						EKEASCVFLSFTRDD	decoy	FALSE	60.7	0.226	0.219	0.198667	0.396101	8.961	86.99
DLGPGKSVRAIVDVH	decoy	FALSE	35	0.265	0.256	0.152972	0.382462	51.772	65.4						EKEEFEHQQKELEK	decoy	FALSE	28.2	0.122	0.109	0.001506	0.163915	90.514	39.82
DLKMLETVRTPALH	decoy	FALSE	4.41	0.578	0.615	0.979451	0.153601	83.29	18.12						EKEPAEGNESSEAPSPVNAM	decoy	FALSE	8.92	0.075	0.149	0.006033	0.304304	33.363	92.7
DLLNIRREFIEK	decoy	FALSE	12.8	0.247	0.173	0.095828	0.221036	63.229	95						EKFDKSKLKKTETQ	decoy	FALSE	46.9	0.158	0.101	0.023516	0.308053	63.278	51.96
DLLVCNCAVAALGDP	decoy	FALSE	17.2	0.374	0.351	0.46852	0.250467	37.395	54.86						EKGTSAGGGQKVRL	decoy	TRUE	72.6	0.102	0.184	0.000808	0.153544	62.267	95
DLSEFLRGLVMNYP	decoy	FALSE	69.6	0.486	0.503	0.233004	0.165852	48.389	71.85						EKINCELSQGCSLH	decoy	TRUE	16	0.197	0.183	0.158691	0.879103	26.616	60.4
DLTTGTTTRRFVGHTKD	decoy	FALSE	85.1	0.19	0.156	0.011712	0.112024	45.123	91.83						EKLCYVALDFEQEMAT	decoy	FALSE	70.4	0.228	0.376	0.677918	0.326816	18.544	76.08
DMLAPFMAQCQIFMEK	decoy	FALSE	73.4	0.408	0.348	0.269463	0.17765	29.048	80.31						EKLFGQHLATEVIFK	decoy	FALSE	83.2	0.336	0.335	0.267681	0.252945	62.835	55.57
DNCCKREILALQIYC	decoy	FALSE	92	0.304	0.355	0.046608	0.183014	2.483	95						EKNSVASISTCD	decoy	FALSE	38	0.097	0.103	0.004302	0.846564	24.247	95
DNDCGDMSDERNCPT	decoy	FALSE	55.5	0.09	0.128	0.566946	0.272228	5.376	92.26						EKQRLRAEKKQRKAEVKE	decoy	FALSE	33.5	0.257	0.165	0.007491	0.192411	91.864	27.58
DNGDGTCSVSYVPT	decoy	FALSE	68.5	0.123	0.187	0.035823	0.125317	6.454	92.77						EKRLEAGDHPVELLA	decoy	FALSE	60.5	0.152	0.281	0.024906	0.226603	57.98	67.52
DNYSERALRKLCGA	decoy	FALSE	84.4	0.254	0.213	0.023437	0.164293	33.11	94.57						EKSKPIPIMPASPQKGHA	decoy	FALSE	10.3	0.265	0.219	0.631872	0.897472	74.002	5.87
DPANHTCGVKSTDGKQ	decoy	FALSE	68.4	0.112	0.108	0.032709	0.102152	88.906	82.08						EKTMQNVKHPVTG	decoy	FALSE	65.8	0.214	0.188	0.123604	0.329026	75.315	38.95
DPDAKKPEDWDEEMDG	decoy	FALSE	59.9	0.057	0.042	0.143503	0.15723	10.544	94.44						ELAGHQTSAESWGTGR	decoy	FALSE	53.1	0.125	0.278	0.538464	0.507647	46.1	74.29
DPNQDAEALYTAMKGFGSDKEAILDI	decoy	FALSE	4.51	0.43	0.538	0.556095	0.206984	91.59	8.05						ELAKMELKWKEQVKIAEN	decoy	FALSE	33.4	0.253	0.284	0.049769	0.603415	57.19	66.46
DPRLFDHPESPTPN	decoy	FALSE	11.3	0.159	0.185	0.305163	0.153649	82.399	59.26						ELAYINTKHPDFADAC	decoy	FALSE	7.77	0.281	0.317	0.911203	0.414899	84.009	19.69
DPVLAEAVTGLHPN	decoy	FALSE	5.87	0.312	0.337	0.60146	0.185971	76.776	12.13						ELCTMFIREVGTVL	decoy	FALSE	67.9	0.382	0.294	0.766217	0.602129	12.548	91.05
DQGNRITPSYVAFTP	decoy	FALSE	71.7	0.393	0.458	0.12893	0.153785	32.389	23.73						ELDENNTPMCVCQD	decoy	FALSE	52.9	0.091	0.098	0.094056	0.651509	2.071	90.94
DQSRLDSELKNMQ	decoy	FALSE	32.2	0.2	0.216	0.114172	0.155841	33.53	66.34						ELFKLKQMFGNADM	decoy	FALSE	10.6	0.416	0.301	0.409877	0.299138	25.165	44.09
DQVFVCVSHSNNR	decoy	FALSE	10.7	0.445	0.542	0.297994	0.202354	96.178	12.64						ELGTACLKARVALLAS	decoy	FALSE	41.1	0.389	0.318	0.597192	0.684437	41.294	54.37
DRDSQRDLVEAVA	decoy	FALSE	51.2	0.157	0.144	0.05912	0.136367	19.091	63.04						ELHRKYGTDLSRGL	decoy	FALSE	61.9	0.232	0.181	0.02763	0.228158	42.786	30.98
DREETPFFLLTG	decoy	FALSE	54.9	0.158	0.066	2.8e-05	0.140866	13.664	95						ELLTMEDEGNSDMLVVTTKA	decoy	FALSE	34.4	0.155	0.265	0.431576	0.720244	9.854	95
DRTLPFHSVIYH	decoy	FALSE	19.6	0.238	0.169	0.060059	0.090815	34.9	95						ELMFPPNYDQSKFE	decoy	TRUE	86.4	0.148	0.184	0.241118	0.281571	33.65	85.42
DSEDGPCVCDFSCQSVP	decoy	FALSE	67.9	0.186	0.148	0.278128	0.680025	1.841	88.4						ELNADILGTDKIN	decoy	FALSE	73.2	0.13	0.103	0.002211	0.241962	41.065	85.11
DSKWIKEPHFLHAIEYGNYVY	decoy	FALSE	33.3	0.324	0.407	0.146314	0.17573	31.88	73.49						ELPYAGDVSMFLLL	decoy	FALSE	68.8	0.266	0.2	0.025945	0.220287	23.614	95
DSLKNILTSNNIDVK	decoy	FALSE	11.4	0.535	0.489	0.334168	0.290836	98.068	15.96						ELRLWARGDARGAS	decoy	FALSE	30.5	0.359	0.347	0.464197	0.75331	86.092	1.78
DTAGNGYCRSEGVV	decoy	FALSE	72.1	0.154	0.121	0.142505	0.167673	4.313	95						ELSIRKAFITSTRQV	decoy	FALSE	75	0.465	0.275	0.822727	0.658315	47.227	23.31
DTIYLTQVMQAQCVKTETEFYRRSRSEIVDQQGHTMGALYW	decoy	FALSE	66.9	0.509	0.607	0.959375	0.674947	97.907	6.48						ELYKVHLKNTEIENTKL	decoy	FALSE	6.35	0.238	0.233	0.807114	0.752906	40.08	7.9
DTSFRWVESLKGIL	decoy	FALSE	0.472	0.626	0.683	0.986228	0.77564	93.366	0.58						EMKVKIIRTIDQM	decoy	FALSE	3.24	0.432	0.161	0.82574	0.959063	53.602	0.4
DVEDSYGQQWTYEQ	decoy	FALSE	74.4	0.182	0.342	0.198297	0.286319	19.502	36.91						EMSLHALYMHQLHKQQAQAE	decoy	FALSE	28.7	0.377	0.371	0.99081	0.785681	43.758	23.73
DVEKNNSRIKLGLKS	decoy	FALSE	70.8	0.201	0.133	0.028188	0.129469	51.862	84.1						ENDFALIIDGKTL	decoy	FALSE	51.1	0.324	0.222	0.076118	0.650575	85.972	12.47
DVELNLDYERYN	decoy	FALSE	28.7	0.209	0.158	0.057998	0.104398	47.444	76.09						ENETMIPVLTSKKASELPVSEV	decoy	FALSE	18.4	0.325	0.378	0.766252	0.671807	38.558	49.06
DVIQRLCLNGSTG	decoy	FALSE	58.3	0.346	0.574	0.58083	0.182133	45.777	66.63						ENGHCIPNRWKCDRENDCGD	decoy	FALSE	86	0.101	0.257	0.164622	0.518155	11.164	94.83
DVKANKHQIKQAVK	decoy	FALSE	52.8	0.201	0.181	0.034991	0.102482	62.437	75.29						ENKFYINPGSATGA	decoy	FALSE	32.3	0.31	0.227	0.220621	0.410743	93.966	20.28
DVLDMLIPTGEPCPEPL	decoy	FALSE	71.6	0.194	0.231	0.374409	0.383356	45.723	83.96						ENKLGPCMLLALRGNQ	decoy	FALSE	58.9	0.332	0.328	0.38587	0.544825	51.998	67.16
DVLDQAGGLIAFAQYIA	decoy	FALSE	74.9	0.252	0.183	0.017601	0.316768	10.965	82.2						ENLPDGTHLQPGTKF	decoy	FALSE	76.3	0.13	0.165	0.00579	0.251428	46.055	87.04
DVNCSVMGPQEKKVV	decoy	FALSE	82	0.2	0.103	0.055696	0.163142	29.796	86.5						ENTVVFSLSSFQY	decoy	FALSE	14.5	0.384	0.332	0.566912	0.473827	44.607	38.45
DVNFPIDNLCFVGLISMIDPP	decoy	FALSE	52.8	0.364	0.395	0.617094	0.296804	72.98	65.29						ENVADLVRPSPLTLH	decoy	FALSE	61.6	0.263	0.245	0.065761	0.42917	48.929	73.27
DVNKYLGRWYEIEKIPT	decoy	FALSE	32	0.283	0.227	0.310259	0.308663	68.584	86.37						EPCSPNVRFLPRQFGLTNTTVTVTDLLAHTNYTFEIDA	decoy	FALSE	7.42	0.361	0.605	0.975496	0.888296	92.922	14.88
DVRVPSYTLILPSL	decoy	FALSE	73.5	0.402	0.34	0.160737	0.182538	25.775	73.98						EPDHGQLFTHLGRM	decoy	FALSE	9.33	0.243	0.182	0.285267	0.303224	35.962	69.67
DVTGRYTILIKYGGDEIPFSPYRVRAVPTGDASKCTVTVSI	decoy	FALSE	42.5	0.436	0.592	0.939612	0.585441	96.936	6.86						EPFADFHRVEGLQGVY	decoy	FALSE	35.8	0.315	0.33	0.020011	0.576834	76.069	24.76
DVTPLSLGIETAGGV	decoy	FALSE	65.4	0.251	0.232	0.086265	0.153106	9.311	52						EPIRILDLTECSAV	decoy	FALSE	27.6	0.289	0.27	0.583389	0.436622	51.221	27.86
DWSQLSIFRASKYS	decoy	FALSE	25.9	0.471	0.466	0.494011	0.155174	50.17	46.91						EPKTECERLAGTESPV	decoy	FALSE	51.3	0.114	0.271	0.084892	0.348136	47.131	90.87
DYNLSQVCDGKVSVHVI	decoy	FALSE	82.5	0.268	0.164	0.633437	0.532459	28.954	78.85						EPSLSPKLTCLQNLK	decoy	FALSE	10.1	0.247	0.168	0.706098	0.931195	36.103	10.32
DYRLICGFMDDCKN	decoy	FALSE	66.1	0.416	0.33	0.329875	0.200218	39.514	52.41						EPSPAASAEADGK	decoy	FALSE	40.2	0.055	0.076	0.004645	0.22285	53.782	89.83
DYTETLYSPRGEEI	decoy	FALSE	82.9	0.225	0.182	0.029033	0.110407	38.673	57.67						EPSTCVYALTFETPLVCH	decoy	FALSE	63.2	0.231	0.442	0.613146	0.773214	21.665	90.59
DYVRQHFPATPLLDY	decoy	FALSE	48.4	0.435	0.383	0.059428	0.168554	30.777	42.64						EPTVIDEVRTGTYRQLFHPEQLITGKEDA	decoy	FALSE	13.7	0.267	0.418	0.270157	0.66967	91.9	36.85
EAEGVIVGHWAPPIH	decoy	FALSE	39.5	0.364	0.3	0.09154	0.117704	52.984	27.55						EPVVTLEGHTKRVGIV	decoy	FALSE	62.1	0.281	0.268	0.470142	0.315275	57.284	27.79
EAKNLLTKTKILAPAY	decoy	FALSE	31.2	0.33	0.273	0.210769	0.155321	73.075	44.83						EQEFFTAPFEKNRMND	decoy	FALSE	51.5	0.22	0.305	0.017598	0.221633	47.712	45.32
EAKRILEDHGSPAG	decoy	FALSE	3.61	0.344	0.34	0.798279	0.390494	91.635	3.16						EQKITELRQKLADLQKQV	decoy	FALSE	35.1	0.237	0.22	0.420693	0.631949	63.655	11.27
EANIRLPMQTSNICDTS	decoy	FALSE	77.2	0.294	0.317	0.400181	0.228707	77.309	64.89						EQNDNSLVYFAYYHGL	decoy	FALSE	56.5	0.215	0.319	0.401283	0.304854	11.645	52.92
EANVVLTGTVEE	decoy	FALSE	11.4	0.246	0.172	0.597942	0.121453	52.026	51.95						EQVLQQKEHTINME	decoy	FALSE	19	0.227	0.176	0.288494	0.296472	60.446	29.95
EAPVTGSSPLGATQ	decoy	FALSE	38.2	0.221	0.3	0.122942	0.259042	35.531	21.27						ERAKREMVMYSITVAF	decoy	FALSE	97.4	0.395	0.332	0.95067	0.621122	24.141	18.5
EAQKEHTFTIQAYDC	decoy	FALSE	66.5	0.262	0.213	0.008924	0.146408	6.908	72.91						ERAKRTLSSSTQASIE	decoy	FALSE	14.3	0.246	0.28	0.013737	0.418315	74.287	54.48
EASGGGSGGLEPLEG	decoy	FALSE	41.5	0.06	0.062	0.00556	0.108718	25	95						EREPWDGRDGELPVE	decoy	FALSE	35.6	0.067	0.127	0.014492	0.219598	44.994	89.08
ECMLHVHACTHQISLHVASAGPCETCG	decoy	FALSE	60.4	0.353	0.408	0.86879	0.190275	75.28	55.43						ERGQPASLEFLPMES	decoy	FALSE	49	0.195	0.149	0.025747	0.669454	8.15	74.04
ECQLKTIACRQGLQISI	decoy	FALSE	93.5	0.239	0.204	0.273837	0.232376	6.563	88.12						ERLREENLELKKLLM	decoy	FALSE	43.2	0.251	0.144	0.024643	0.298721	46.235	80.18
EDDNDNAPYFEHRVTIF	decoy	FALSE	88.3	0.229	0.205	0.223103	0.124599	8.524	92.18						ESDEKACSDELTVYKV	decoy	FALSE	72.8	0.119	0.144	0.001519	0.673527	5.707	93.41
EDFPAARRLYWDDL	decoy	FALSE	56.9	0.224	0.212	0.062117	0.099631	26.726	59.36						ESHIYREGCAQGLQKWLHNN	decoy	FALSE	74.9	0.214	0.387	0.247962	0.833126	52.921	72.77
EDFSLSPEIILSCRG	decoy	FALSE	31.4	0.402	0.468	0.614519	0.484889	9.682	43.06						ESIDPEFYNSIVWIKENNLEECGLE	decoy	FALSE	48.1	0.279	0.397	0.713426	0.724812	44.6	20.59
EDMMKKLWGDRYFD	decoy	FALSE	69.3	0.258	0.145	0.022977	0.116885	39.033	43.1						ESLPENYKQLTWFYTF	decoy	FALSE	49	0.245	0.239	0.230608	0.287842	9.532	91.41
EDSSDSEVADSP	decoy	FALSE	81.5	0.05	0.046	0.037981	0.27234	3.361	88.47						ESNFDRVNFWSMVNLVVM	decoy	FALSE	93.7	0.302	0.444	0.363672	0.416069	33.253	73.8
EDVLKEAVANKGPVSV	decoy	FALSE	36.9	0.327	0.394	0.537231	0.374703	59.618	3.22						ESVERLTGVSISQVN	decoy	FALSE	55.8	0.341	0.284	0.040824	0.306545	61.724	44.17
EDVVLHQATILPKTGTV	decoy	FALSE	37.9	0.331	0.339	0.665667	0.177305	53.137	25.21						ESVKFSSKYLRT	decoy	FALSE	67.8	0.298	0.154	0.114566	0.234623	70.531	64.06
EEALMMNWYHISF	decoy	FALSE	73.4	0.394	0.33	0.009951	0.114616	12.988	89.07						ESVLDQCLPACLRR	decoy	FALSE	65.1	0.264	0.232	0.170416	0.494998	9.806	75.66
EEASINLNAINKCPL	decoy	FALSE	72.4	0.399	0.263	0.535473	0.473329	71.596	15.61						ESVNYTWYGDKRPFPKELQNSVLETTLMPHNYSRCYTC	decoy	FALSE	54	0.265	0.458	0.504863	0.572668	94.724	40.63
EEDHACIPIKKSD	decoy	FALSE	78.2	0.153	0.118	0.00719	0.127002	29.738	47.17						ETGGTNYLAPGG	decoy	FALSE	17	0.061	0.122	0.000768	0.205279	9.933	95
EEEDELKDEVQSQSS	decoy	FALSE	55	0.167	0.255	0.005686	0.247247	21.706	34.96						ETHRLFPNTMLFASEA	decoy	FALSE	60.3	0.352	0.338	0.398963	0.432986	64.113	35.4
EEEDKKRKEEEEAEDKEDDEDK	decoy	FALSE	29.5	0.061	0.047	0.003381	0.123176	95.719	83.27						ETIGDLSICLDGLQL	decoy	FALSE	76.9	0.233	0.25	0.354262	0.58408	9.972	53.87
EEEEEQPPPTPVSGEE	decoy	FALSE	53.3	0.046	0.052	0.000816	0.162073	20.276	82.47						ETLDSGALHSEKALQSNH	decoy	FALSE	35.7	0.235	0.313	0.349796	0.677234	25.858	9.93
EEEEGDGEEEDGDEDE	decoy	FALSE	54.8	0.027	0.018	0.028736	0.088985	3.224	73.88						ETSPDSFSISGESSQV	decoy	FALSE	93	0.129	0.282	0.038581	0.238602	24.041	72.28
EEEETETNFPEPP	decoy	FALSE	47.5	0.072	0.081	0.000341	0.132238	17.791	48.39						ETTFNSIMKCDVDIRK	decoy	FALSE	81.5	0.273	0.331	0.043858	0.783414	86.713	43.12
EEIILSLQKTKHLLGPD	decoy	FALSE	4.95	0.339	0.343	0.640509	0.190996	86.123	35.32						ETVIRSLTLDAAPDHN	decoy	FALSE	34.6	0.313	0.278	0.426887	0.914118	94.112	2.34
EEKNKEKEKGDNSTDT	decoy	FALSE	48.3	0.082	0.063	0.006625	0.110969	43.306	74.16						ETWYDLEEVLLEEMTVF	decoy	FALSE	67	0.159	0.239	0.022819	0.534959	7.024	89.43
EELQITAGRHGDSVRNS	decoy	FALSE	60.6	0.189	0.159	0.001789	0.113384	66.973	38.57						ETYANISWEYEGPEH	decoy	FALSE	63.6	0.159	0.23	0.047812	0.223395	30.837	74.81
EEMSQLTGQNSG	decoy	FALSE	10.5	0.27	0.159	0.169023	0.108224	32.28	50.49						ETYEGVYQCTARNERGAA	decoy	TRUE	7.2	0.19	0.368	0.568262	0.454717	56.75	28.94
EENGEQEADNEVDE	decoy	FALSE	36.8	0.056	0.057	0.037914	0.137628	12.718	43.63						EVASALRSFSPLQPG	decoy	FALSE	16.4	0.377	0.307	0.802862	0.688612	56.318	16.98
EEQDRKEPHSSDTELP	decoy	FALSE	83.1	0.087	0.086	0.001002	0.120553	17.403	84.61						EVFSNPEDWKEKYI	decoy	FALSE	36.4	0.11	0.149	0.001077	0.286577	18.781	76.86
EERDFEAGVFELEAI	decoy	FALSE	53	0.264	0.27	0.010928	0.156783	23.829	50.75						EVKEQTKGKVKLAA	decoy	FALSE	58.8	0.217	0.165	0.002185	0.292001	53.722	63.27
EESCREDVTRVCPKH	decoy	FALSE	45.3	0.189	0.229	0.064563	0.298715	15.378	61.38						EVKRLCCCESYGKIN	decoy	FALSE	84	0.199	0.261	0.471985	0.519242	22.127	84.05
EFALCRTQNKEKLQW	decoy	FALSE	22.1	0.382	0.354	0.661081	0.174298	19.944	72.44						EVMDPSFVCLKIGACPSA	decoy	FALSE	54.8	0.247	0.439	0.346035	0.872719	12.259	36.92
EFEAGISKNGQTRE	decoy	FALSE	40.5	0.247	0.247	0.299628	0.193891	49.149	22.1						EVPTSTSVLPAKQEEAAKIL	decoy	FALSE	44.6	0.162	0.328	0.251567	0.441429	53.091	47.76
EFISQSIKSFDRHFEKNRNNAL	decoy	FALSE	55.2	0.368	0.503	0.476437	0.580219	14.383	48.44						EVQRRPWLVKYGDS	decoy	FALSE	23.9	0.229	0.144	0.448154	0.450433	33.62	60.85
EFLSFLHPEHSRGML	decoy	FALSE	38.7	0.477	0.526	0.516524	0.179761	50.32	22.46						EVTEQTEGTAACIPQKAKNVASERELYIPSVDLLTA	decoy	FALSE	58	0.301	0.447	0.499907	0.767664	87.735	49.78
EGAEHERGNAILVR	decoy	FALSE	55.3	0.247	0.208	0.017283	0.110675	53.722	61.46						EVTLSGHPFKGFLLEARN	decoy	FALSE	51.3	0.263	0.384	0.129073	0.773178	54.318	57.96
EGASLDDIYMIG	decoy	FALSE	63.8	0.2	0.185	0.003979	0.102579	5.252	95						EVTRVLMVETHNEI	decoy	FALSE	35.7	0.386	0.205	0.439821	0.651358	35.962	7.6
EGDSGRLLWKDNW	decoy	FALSE	90.6	0.118	0.107	0.002303	0.11045	10.987	95						EWDLEDLDETISIVEA	decoy	FALSE	55	0.122	0.152	0.044422	0.437792	11.134	88.99
EGKHLYTLDGGDI	decoy	FALSE	18	0.249	0.171	0.221847	0.127694	42.315	66.13						EYAVVQRGSMVSFECK	decoy	FALSE	16.9	0.326	0.327	0.663369	0.940287	31.1	35.4
EGKLGIMELAVGL	decoy	FALSE	54.8	0.317	0.233	0.171113	0.182247	17.651	39.36						EYKNNKLFLTGE	decoy	FALSE	71.3	0.186	0.085	0.00329	0.245753	25.328	83.59
EGKPLLKAVMRRW	decoy	FALSE	69.6	0.335	0.161	0.04688	0.104845	12.377	93.66						EYTLKYQPINSTHELG	decoy	FALSE	28.5	0.386	0.189	0.827621	0.856762	60.348	4.58
EGLIRAKEPVDCEA	decoy	FALSE	60.2	0.29	0.198	0.132205	0.196288	63.218	36.87						EYVKRALANSLAC	decoy	FALSE	59.4	0.431	0.185	0.122658	0.417999	22.884	54.15
EGPDGANTKKSHKA	decoy	FALSE	63.9	0.084	0.09	0.035219	0.081803	54.062	65.5						EYWLVKNSWGHNFGEEG	decoy	FALSE	16.2	0.255	0.433	0.207578	0.365691	54.807	56.72
EGYALPHAILRL	decoy	FALSE	16.6	0.348	0.305	0.085533	0.109996	53.506	70.64						FADSYDVLFASGPRELL	decoy	FALSE	86.9	0.272	0.394	0.315897	0.24802	54.597	54
EGYVVVLQPDAPQI	decoy	FALSE	6.04	0.519	0.501	0.952644	0.499743	79.878	1.52						FCEDTDYPYL	decoy	FALSE	41.8	0.056	0.096	7e-06	0.17871	32.466	95
EHAVHIIEETQLFQD	decoy	FALSE	30.5	0.303	0.249	0.101796	0.186871	42.571	27.57						FCPEQLLRVILAHI	decoy	FALSE	86.9	0.415	0.225	0.360101	0.486707	9.856	84.97
EHLKCVSKRIANLQTDLSDGLRLIALLEVLSQKKMHR	decoy	FALSE	23.4	0.479	0.547	0.914392	0.468105	95.965	1.89						FCTRRTTSHQKKKRAACKSVNGSHK	decoy	FALSE	42.5	0.246	0.334	0.22895	0.576141	38.68	67.31
EHNRVLEALLPLKG	decoy	FALSE	22.6	0.424	0.335	0.238008	0.257258	53.362	42.81						FCVEDKPGTHFTPVPPTP	decoy	TRUE	59	0.111	0.263	0.00887	0.2388	29.641	94.11
EHSVEVAHGKASCK	decoy	FALSE	50.5	0.186	0.148	0.089106	0.149294	59.826	31.09						FDHPNIIRLEGVVTKSK	decoy	FALSE	83.5	0.371	0.222	0.468443	0.71073	89.545	12.37
EHVYPDHRLVDPH	decoy	FALSE	42.8	0.174	0.143	0.12995	0.154832	76.776	28.47						FDLAFVVRYKPDEQ	decoy	FALSE	62.2	0.318	0.245	0.461451	0.960196	94.387	17.57
EIAIPEFIIPTLNL	decoy	FALSE	71.3	0.378	0.232	0.077999	0.427978	17.781	80.49						FDLELTDQLDKSV	decoy	TRUE	72.5	0.186	0.153	0.246936	0.271193	49.38	81.44
EIERMVNDAEKFAEED	decoy	FALSE	11.8	0.296	0.334	0.443436	0.362622	58.116	10.24						FDNFEQLLSGAHW	decoy	FALSE	65.2	0.277	0.154	0.003888	0.308491	43.636	53.31
EIFNKLNLEHIAT	decoy	FALSE	37.5	0.411	0.443	0.575666	0.192924	45.487	38.57						FDQYIKDSYDLH	decoy	FALSE	53.9	0.135	0.184	0.099984	0.177196	94.988	93.36
EIHKPGYLANDRLL	decoy	FALSE	68.1	0.265	0.18	0.116247	0.167161	32.329	70.92						FDRSHPNKQLWKSD	decoy	FALSE	53.2	0.158	0.098	0.128503	0.465653	29.047	88.86
EIIQSVYEDLVANGV	decoy	FALSE	77.5	0.387	0.367	0.631305	0.596333	8.15	14.32						FDSVLGDTASCHRACQLTYP	decoy	FALSE	48.6	0.174	0.396	0.285752	0.622019	5.462	95
EIKVVLSARENKSPKK	decoy	FALSE	37.3	0.393	0.363	0.476767	0.205447	77.931	7.95						FDSYDCSKFVLRTF	decoy	FALSE	78.9	0.225	0.211	0.064586	0.377726	40.504	86.4
EILASRTNEQMHQLV	decoy	FALSE	26.8	0.42	0.489	0.677297	0.529166	19.293	11.54						FDTVRRRMMMQSGRKGT	decoy	TRUE	80.9	0.454	0.296	0.399255	0.829073	87.974	19.09
EILPTSTTPDYKIF	decoy	FALSE	21.4	0.365	0.361	0.486052	0.186163	14.179	24.45						FDVHKKCPLCELMFPPNY	decoy	FALSE	65.1	0.162	0.349	0.142704	0.439834	18.083	95
EINRVYKEMYKTDLEKDIISDTSGDFRK	decoy	FALSE	25.3	0.337	0.36	0.346977	0.23289	97.407	19.43						FELILFWGPGSLFLNEWS	decoy	FALSE	36.6	0.285	0.493	0.440163	0.57921	15.261	68.82
EIQKVKSREREQIKSL	decoy	FALSE	56.4	0.193	0.2	0.02379	0.134878	62.121	71.47						FENISKWLRNIDEHA	decoy	FALSE	67.8	0.291	0.267	0.091068	0.480732	80.677	19.64
EISDNPGVHEPGEPE	decoy	FALSE	55.9	0.11	0.114	0.081298	0.10406	29.525	58.52						FETGPAMASRQVDI	decoy	FALSE	64.7	0.181	0.249	0.062119	0.330039	22.423	90.79
EKAAQALSVQDKGLGGLQPAQS	decoy	FALSE	25.7	0.223	0.207	0.115532	0.137627	73.575	74.86						FFGKCFDAMEVDALN	decoy	FALSE	87.1	0.236	0.347	0.005391	0.395424	36.934	55.06
EKEKDEDGFLYVAYS	decoy	FALSE	72.8	0.19	0.162	0.001111	0.099249	9.311	89.21						FFKYKEEGSKVTTYC	decoy	FALSE	90.6	0.209	0.185	0.012545	0.297547	40.358	64.36
EKKCNGFRCPNGTC	decoy	FALSE	82.8	0.122	0.095	0.065	0.315205	2.542	95						FFQHRIHWFSIFN	decoy	FALSE	50.5	0.366	0.229	0.212475	0.442147	41.705	95
EKKKREIAEKEKER	decoy	FALSE	22.4	0.133	0.122	0.029116	0.113052	63.888	58.91						FGDNRKNQLKDMAI	decoy	FALSE	65.2	0.156	0.097	0.043684	0.321477	15.87	82.93
EKLDSTDFTGTIKLLNE	decoy	FALSE	94.7	0.257	0.274	0.029445	0.161355	25.113	49.64						FGHAHLGTGDPYTP	decoy	FALSE	50.5	0.102	0.234	0.029757	0.189441	40.885	87.89
EKLFGNMEGDCP	decoy	FALSE	32.8	0.158	0.201	0.305158	0.281711	13.774	89.05						FGIAAKYQLDPTASIS	decoy	FALSE	86.1	0.283	0.312	0.035608	0.295011	55.712	25.02
EKSCNCLLLKVNQIGS	decoy	FALSE	74.5	0.334	0.41	0.104704	0.187134	29.178	90.78						FGNAEKTDRFVMKK	decoy	TRUE	66.4	0.187	0.134	0.003408	0.270388	48.849	92.79
EKSLEDTKNRYCGQLQM	decoy	FALSE	85.4	0.165	0.176	0.092456	0.338056	21.951	52.91						FGTLVFAVFMGVW	decoy	FALSE	44.4	0.185	0.324	0.671778	0.043494	5.133	95
EKWKIARQESTSVLLQ	decoy	FALSE	15.3	0.522	0.516	0.524421	0.225463	59.858	12.77						FGTQVLAVMRPPLW	decoy	FALSE	76.6	0.521	0.344	0.150899	0.571405	28.157	45.17
EKYKAEDEKQRD	decoy	FALSE	24.8	0.106	0.197	0.154046	0.207908	86.006	24.23						FHEGLSRHQAEN	decoy	FALSE	5.8	0.161	0.197	0.156317	0.573757	53.016	95
ELFHLSGIMALIAS	decoy	FALSE	16	0.563	0.468	0.84724	0.216524	35.331	52.41						FHLPSREFQVPTFTIPKL	decoy	FALSE	86.8	0.212	0.338	0.006151	0.268922	33.273	74.21
ELIERIPELNKVARAA	decoy	FALSE	71.9	0.299	0.318	0.172833	0.218184	43.847	46.48						FHSLQWKKKIYKYKKVLSNP	decoy	FALSE	78.2	0.343	0.316	0.311005	0.403748	55.232	10.76
ELNKSINPDEAVAY	decoy	FALSE	42.7	0.324	0.275	0.31409	0.259229	37.803	12.08						FHSSSLASPARSHLYH	decoy	FALSE	90.5	0.255	0.282	0.101832	0.305406	31.11	85.61
ELRQRRKQLEALMA	decoy	FALSE	52.7	0.338	0.284	0.009836	0.154284	35.191	72.94						FIAESKRLIDLSIQ	decoy	FALSE	89.8	0.321	0.225	0.003778	0.335111	50.65	81.5
ELSEEINNLREKVMKQSEE	decoy	FALSE	59.5	0.219	0.293	0.209035	0.239835	42.274	61.8						FIDTGFSLPFYKRILNKPVG	decoy	FALSE	53.5	0.384	0.421	0.051302	0.860071	61.725	53.93
ELYMRRRKPDTIEV	decoy	FALSE	88.3	0.242	0.122	0.068684	0.115837	50.46	85.97						FIGTDVGTVLKVVSIPKE	decoy	FALSE	89.5	0.29	0.325	0.104187	0.38503	55.749	47.78
EMKGLKTDLDLQQYSF	decoy	FALSE	2.44	0.339	0.496	0.734648	0.425438	35.837	2.57						FIILVITCSEATILLCYF	decoy	FALSE	60	0.264	0.356	0.580676	0.687284	6.424	95
EMPATEKDLAEDAPW	decoy	FALSE	78.2	0.135	0.109	0.186577	0.127218	3.885	47.77						FIMNLILWGEGSSAA	decoy	FALSE	39.6	0.331	0.384	0.610908	0.440603	16.27	14.41
EMRLPYTIITTPPLKD	decoy	FALSE	0.45	0.649	0.655	0.74726	0.339934	31.871	0.32						FIQLFFILNSIWS	decoy	FALSE	34.6	0.353	0.314	0.680819	0.146605	37.663	73.29
EMSEMDGRWEEHRS	decoy	FALSE	79.8	0.143	0.096	0.066427	0.09367	18.151	88.54						FIQTLLKVTLEVIDTEHL	decoy	FALSE	85.7	0.24	0.335	0.310836	0.332517	35.245	74.5
EMSGDASVCPDKSK	decoy	FALSE	31	0.149	0.269	0.730342	0.213632	38.293	73.77						FISCLLLLMLIIDFRHWSA	decoy	FALSE	44	0.29	0.451	0.663356	0.578312	59.356	80.18
ENALKDAKNKLNDL	decoy	FALSE	36.7	0.277	0.365	0.166868	0.166798	76.886	19.86						FITSSWTFYLQADD	decoy	TRUE	77	0.328	0.274	0.187848	0.217646	6.304	80.46
ENATISVAGINHNI	decoy	FALSE	32	0.386	0.397	0.42198	0.212526	49.079	15.48						FITSTRQVVRDM	decoy	FALSE	63.2	0.279	0.205	0.001561	0.232976	60.428	90.47
ENCRSGTSVGKVTA	decoy	FALSE	51.7	0.238	0.372	0.039964	0.123197	24.054	90.24						FIVFSAKLPKNINGT	decoy	FALSE	60.7	0.407	0.311	0.08419	0.302803	67.982	47.5
ENDNPPSFTETSYV	decoy	FALSE	74.2	0.112	0.08	0.032398	0.115932	4.873	90.13						FKDLGMMIHEQGD	decoy	FALSE	33.4	0.276	0.156	0.253828	0.294294	18.091	24.95
ENDSYSRNVRGSLK	decoy	FALSE	73.1	0.265	0.262	0.09898	0.268102	94.827	48.24						FKPHLPTKEFLLS	decoy	FALSE	34	0.229	0.135	0.001031	0.268432	36.712	95
ENDYKLWSPSDERG	decoy	FALSE	37.7	0.278	0.27	0.091375	0.215301	97.869	11.62						FLADFNGFSHLELRGLHT	decoy	FALSE	57.3	0.271	0.478	0.07739	0.855045	54.968	68.31
ENEDEEMEEFEE	decoy	FALSE	44	0.035	0.033	0.012898	0.09418	4.191	95						FLDSNIKFSHVEKLG	decoy	FALSE	74.3	0.328	0.234	0.339991	0.573142	33.14	11.33
ENEEVSINSQGEYEE	decoy	FALSE	39.5	0.179	0.136	0.030362	0.335835	58.27	31.66						FLEETKATVAVYL	decoy	FALSE	63.2	0.244	0.213	0.108816	0.33212	43.086	89.02
ENEGAGFKALPDSM	decoy	FALSE	37.4	0.242	0.194	0.203266	0.19994	25.615	65.03						FLKNIILPVYDKSLW	decoy	FALSE	69.3	0.448	0.354	0.225059	0.498036	29.545	16.31
ENENTFYIYGVSDLHS	decoy	FALSE	44.2	0.46	0.386	0.524576	0.615194	72.324	15.16						FLLMAYFDPDFYASAPGHKHVPDWVWI	decoy	FALSE	85.9	0.334	0.561	0.357058	0.35392	90.338	42.02
ENMEHCYYKGNIL	decoy	FALSE	83.7	0.189	0.141	0.001786	0.109935	14.999	95						FLPMESPTAV	decoy	FALSE	4.22	0.252	0.171	0.002917	0.812572	25.605	95
ENRRFYRQLLLTA	decoy	FALSE	43.1	0.47	0.458	0.454419	0.144245	35.992	49.75						FLQKKYPSLANRNG	decoy	FALSE	25.1	0.378	0.177	0.382306	0.868792	52.632	34.92
EPAILLYDELGSGAD	decoy	FALSE	7.32	0.343	0.366	0.373464	0.237386	60.793	12.5						FLRCLSLNSGWI	decoy	FALSE	41.4	0.378	0.263	0.030768	0.798505	1.781	93.03
EPCKSRNRHSAQT	decoy	FALSE	59.4	0.154	0.162	0.084309	0.128453	30.999	95						FLSEVFHQAMVDVNE	decoy	FALSE	53.2	0.294	0.286	0.056972	0.470762	33.74	40.24
EPDAHAAVQELLAVL	decoy	FALSE	59.8	0.248	0.167	0.012364	0.13053	21.716	67.5						FLTIKGAGHMVPTDKP	decoy	FALSE	96.7	0.327	0.399	0.13701	0.43494	45.359	58.37
EPIEDVPCGNIVGL	decoy	FALSE	67.4	0.176	0.117	0.162307	0.313495	7.855	64.98						FLTINGFPNNYWGWGGEDD	decoy	FALSE	6.77	0.258	0.475	0.776318	0.936257	37.484	47.81
EPKRRSARLSAKPPAKV	decoy	FALSE	43.6	0.263	0.235	0.002803	0.138092	88.804	72.09						FLVTVVEKYKIYWVKIPGPIIS	decoy	FALSE	23.8	0.406	0.421	0.724913	0.402531	44.479	60.78
EPKTECERLAGTESPV	decoy	FALSE	75.2	0.209	0.14	0.08459	0.185783	47.452	78.01						FLYGYLNQDNCTW	decoy	FALSE	16	0.251	0.226	0.444164	0.585173	8.725	67.89
EPLRTYGLPCHCPFK	decoy	FALSE	53.8	0.253	0.189	0.133302	0.189985	23.648	74.69						FLYMVYASQETFGMKL	decoy	FALSE	66.9	0.366	0.415	0.2686	0.20785	29.148	52.29
EPMKGPIAMQSGPKP	decoy	FALSE	20.6	0.323	0.284	0.183472	0.16822	54.455	41.74						FLYSGEPTYLGNET	decoy	FALSE	52.8	0.215	0.25	0.205341	0.53218	18.601	21.91
EPSFVFADVIRKSPDSPDG	decoy	FALSE	42.4	0.432	0.472	0.811388	0.561887	99.49	9.7						FMAQCQIFMEKSTRDF	decoy	FALSE	56	0.345	0.344	0.694109	0.8301	5.647	31.18
EPWEELFSIGLRTVIQ	decoy	FALSE	71.3	0.36	0.347	0.232172	0.156842	33.944	72.94						FMLFIFTYGLHMIL	decoy	FALSE	70.8	0.383	0.457	0.770235	0.061273	38.553	94.33
EQAGKEADKAVQGFH	decoy	FALSE	21.5	0.17	0.158	0.127804	0.161334	33.851	36.89						FNVMGEQFSYASDCASF	decoy	FALSE	84	0.221	0.41	0.411311	0.67119	9.965	51.99
EQEETEKEENKRQE	decoy	FALSE	45.6	0.058	0.141	0.018809	0.091282	45.487	55.21						FPEYKNNKLF	decoy	FALSE	10.4	0.081	0.065	0.00205	0.267736	90.768	95
EQFLDGDGWTSRWI	decoy	FALSE	72.4	0.32	0.321	0.046323	0.094792	6.404	38.32						FPKWFHEGLSRH	decoy	FALSE	21.9	0.211	0.174	0.003259	0.297327	83.445	87.51
EQHVQIDVDVSKPDLT	decoy	FALSE	10.9	0.284	0.384	0.578692	0.226632	82.728	5.67						FPLAPLLALVNNIL	decoy	FALSE	58	0.483	0.262	0.39241	0.782388	28.377	59.18
EQISNLEAQITDVRQ	decoy	FALSE	39.6	0.372	0.286	0.275632	0.197665	35.713	12.19						FPLATYAPVISAEK	decoy	FALSE	41.8	0.368	0.215	0.672981	0.515905	85.591	10.88
EQNIDCGGGYVK	decoy	FALSE	37.6	0.084	0.069	0.048265	0.107583	45.374	95						FPSLNKLVDYYRTNSIS	decoy	FALSE	38	0.274	0.263	0.629285	0.775341	44.302	10.2
EQNRRSLIQFMKQVH	decoy	FALSE	47.1	0.369	0.3	0.020781	0.130226	41.119	89.86						FQCQNGVCISLIWKCD	decoy	FALSE	95.6	0.234	0.314	0.354826	0.439096	2.283	87
EQTGQVEECLKVNL	decoy	FALSE	78	0.177	0.119	0.036864	0.150192	9.236	92.18						FQDVGACVALVSVRVYFKKC	decoy	FALSE	15.3	0.342	0.465	0.86366	0.495267	53.541	76.42
ERAFMNRTVGEIMWGYK	decoy	FALSE	84.6	0.317	0.244	0.252708	0.166555	70.475	77.84						FQFPGKPGIYTRE	decoy	FALSE	44.4	0.111	0.165	0.023791	0.222424	41.595	95
EREIVRDIKEKLCYVA	decoy	FALSE	83.9	0.251	0.185	0.347321	0.174425	67.468	42.21						FQLGNCTFPHLRPEMDAPFWCNQ	decoy	FALSE	71	0.197	0.447	0.283461	0.533919	25.328	79.71
ERFSINGGYLGIL	decoy	FALSE	13	0.449	0.328	0.441905	0.122943	51.671	13.93						FQNVAKSYLPNAHLECHY	decoy	FALSE	82.6	0.246	0.425	0.019455	0.446508	8.616	60.33
ERHEPSGYSTVFRS	decoy	FALSE	49.8	0.212	0.152	0.017011	0.216912	24.925	83.78						FQRRYGGITDPGTV	decoy	FALSE	71.3	0.16	0.203	0.02007	0.188885	82.87	27.04
ERLIGDAAKNQVAMNP	decoy	FALSE	58.1	0.334	0.286	0.322345	0.214675	50.576	17.32						FRAPDVARALLRQIQ	decoy	FALSE	76.3	0.318	0.215	0.069475	0.302452	31.328	41.97
ESAPGLIIATGSVGK	decoy	FALSE	16.5	0.387	0.355	0.491888	0.121277	69.263	7.39						FRYYSSEYHYVGGF	decoy	FALSE	60.3	0.277	0.196	0.129476	0.318754	42.656	62.95
ESDVVAMSKVEKKA	decoy	FALSE	23.3	0.337	0.254	0.63493	0.143095	91.365	21.42						FSDSRECKLMKKLLEAH	decoy	FALSE	52	0.255	0.273	0.460244	0.374134	36.538	76.55
ESHCEMHQCRSDEYNC	decoy	FALSE	87.6	0.135	0.133	0.061144	0.198058	4.796	90.56						FSGPHCEKGLVEKS	decoy	FALSE	77.8	0.098	0.141	0.02233	0.323719	21.843	95
ESKGTGRIPDQLVI	decoy	FALSE	63.8	0.179	0.084	0.005454	0.137609	23.014	74.78						FSGQQRSVILDNLPHP	decoy	FALSE	79.7	0.248	0.208	0.037367	0.332882	48.022	41.38
ESKKGKGASSSTND	decoy	FALSE	47.1	0.113	0.139	0.031184	0.080004	62.718	71.7						FSHEEIAMATVTAL	decoy	FALSE	78.9	0.326	0.228	0.604061	0.842799	45.767	53.46
ESPFRHVFWGSGSHTLP	decoy	FALSE	74	0.314	0.331	0.195328	0.148324	64.432	29.18						FSHGLALFERCQRPV	decoy	FALSE	66.4	0.278	0.373	0.112885	0.373092	19.343	60.1
ESPKSRKVPHTVLN	decoy	FALSE	66.6	0.177	0.111	0.014573	0.101398	42.946	87.15						FSLPEEDTKLKIPLIHR	decoy	FALSE	69.7	0.209	0.181	0.018377	0.343655	37.699	71.98
ESRLPFLFTLVAL	decoy	FALSE	47.9	0.369	0.31	0.198682	0.120287	29.498	90.16						FSLSLENVLYYSPGG	decoy	FALSE	35.2	0.329	0.245	0.609784	0.309818	32.279	53.32
ESSPGVGRRRTKTPHT	decoy	FALSE	64.4	0.141	0.138	0.062261	0.111278	60.499	93.52						FSQRFLYQSSSASTD	decoy	FALSE	6.62	0.477	0.312	0.505744	0.614708	81.938	2.85
ETALAAFLSYCPGMGVA	decoy	FALSE	66.6	0.393	0.371	0.211458	0.182286	11.446	79.14						FSVAYKDQWEDLTPLTFGVQELN	decoy	FALSE	70.6	0.174	0.39	0.026123	0.289632	40.982	90.62
ETDLSLLTATVVPP	decoy	FALSE	28.9	0.436	0.329	0.279205	0.131971	54.213	28.78						FSVIDKPPGMAEKWK	decoy	FALSE	78.3	0.224	0.161	0.458284	0.790058	56.928	44.58
ETDPGADYRIDR	decoy	FALSE	25.8	0.06	0.039	0.002308	0.071413	54.806	95						FSVWQQFPDQIVGFVP	decoy	FALSE	72.6	0.259	0.234	0.276828	0.599331	58.486	23.89
ETGVLKPGMVVTFAP	decoy	FALSE	80.4	0.314	0.203	0.192488	0.138459	34.581	68.19						FSYDYSGYGASSGKPT	decoy	TRUE	58.2	0.148	0.361	0.087502	0.189986	81.736	11.36
ETKMENKPTSSELQK	decoy	FALSE	45.8	0.21	0.202	0.104466	0.202201	63.847	26.24						FSYKNKYGMVAQVTQT	decoy	FALSE	75.2	0.309	0.289	0.055722	0.387472	26.645	45.91
ETLFRNQLALATW	decoy	FALSE	51.7	0.6	0.612	0.900892	0.447742	36.712	9.93						FTIQNQYPRLSIP	decoy	FALSE	22.7	0.412	0.165	0.822544	0.904578	39.354	16.48
ETLSFIKSHPLMDSAV	decoy	FALSE	43.6	0.553	0.495	0.422231	0.262093	79.694	12.54						FTMERLEVHSNGSVAYFN	decoy	FALSE	34.4	0.287	0.388	0.640153	0.822747	47.013	15.82
ETQALTNYGSGEDENEDEEME	decoy	FALSE	47.7	0.131	0.13	0.072679	0.266607	15.2	60.31						FTSNQEEQDP	decoy	FALSE	21.9	0.028	0.024	1e-06	0.124385	25.625	95
ETSSQPKNEEDIEI	decoy	FALSE	75.2	0.071	0.06	0.0806	0.098223	1.711	88.77						FVGAFMLESVLDQ	decoy	FALSE	72.1	0.337	0.3	0.065062	0.214533	77.116	84.36
ETTLVANQLREAASR	decoy	FALSE	51.7	0.365	0.308	0.101449	0.147402	90.188	20.27						FVGAGLRGCIRLL	decoy	FALSE	81.2	0.308	0.299	0.012839	0.593793	19.602	95
ETVAYEFMSQAFSLYE	decoy	FALSE	38.2	0.475	0.524	0.32373	0.295404	45.86	20.83						FVKEFSHIAFLTIKGAG	decoy	FALSE	53.2	0.38	0.462	0.532599	0.857561	67.264	17.74
EVATLISQNESRPHF	decoy	FALSE	42.5	0.383	0.37	0.122309	0.156251	62.926	34.24						FVKHFANQPLIGSETG	decoy	FALSE	49.7	0.411	0.274	0.445581	0.868502	80.344	11.1
EVCSSQLLTSVRR	decoy	FALSE	86.2	0.345	0.264	0.075833	0.126497	13.438	92.53						FVNWINKALENDPDC	decoy	FALSE	45.5	0.259	0.273	0.080122	0.846261	79.886	45.78
EVDYEEMKNLDFSVIV	decoy	FALSE	18.7	0.368	0.431	0.379463	0.370103	71.673	17.35						FVYDEVRKLIIR	decoy	FALSE	26.9	0.27	0.109	0.084604	0.361464	83.875	93.19
EVGHNFGSPHDSGTE	decoy	FALSE	44.3	0.135	0.125	0.011599	0.128951	65.439	72.36						FWEQSVRLGSWDRGMQ	decoy	FALSE	96.6	0.221	0.279	0.054789	0.873928	49.364	57.92
EVKYQGSCGACWAFSA	decoy	FALSE	61.5	0.36	0.373	0.648426	0.756112	14.619	92.93						FWQFVKEIDNEKR	decoy	FALSE	68.1	0.239	0.189	0.053486	0.207993	92.696	24.03
EVNVLHSMNRVAHPSHVLSSQQFLHRG	decoy	FALSE	28.4	0.365	0.362	0.240013	0.202625	92.121	58.39						FWRGNLANVIRYF	decoy	FALSE	72.5	0.417	0.187	0.015223	0.292561	42.115	73.03
EVPPPTVPMDYSWARELGLIRKPASFM	decoy	FALSE	43.1	0.369	0.464	0.583461	0.201496	90.439	58.02						FYFYAQTSAGSGSQI	decoy	FALSE	75.6	0.412	0.331	0.359501	0.330354	55.126	10.45
EVRMPSGKVAQP	decoy	FALSE	30.7	0.172	0.106	0.124659	0.122576	52.646	94.97						FYRSGQAKET	decoy	FALSE	42.2	0.089	0.085	0.000881	0.11346	68.894	95
EVRQLTLRK	decoy	FALSE	15.1	0.107	0.069	0.00367	0.16357	56.487	95						FYTKIFLDPEKREQINIT	decoy	FALSE	74.1	0.218	0.235	0.01879	0.275598	49.084	37.56
EVVRDLVRQGRLEFANG	decoy	FALSE	39.8	0.271	0.275	0.407	0.604525	65.703	48.76						GAAVSNNIVVRPSR	decoy	FALSE	31.4	0.282	0.157	0.144404	0.936169	61.417	38.82
EVYDGPKNVRSDISDQE	decoy	FALSE	77.7	0.206	0.287	0.398335	0.428484	29.425	28.35						GACPSAHKPLLGT	decoy	FALSE	73.2	0.15	0.174	0.02076	0.721357	24.485	84.37
EVYHNLKNVIKEKY	decoy	FALSE	16.9	0.463	0.414	0.776274	0.290657	67.41	6.85						GADLCRQDRSCTYYFSVD	decoy	FALSE	50.6	0.173	0.289	0.064152	0.40598	18.673	95
EYKGRVTLKQYPRK	decoy	FALSE	56.4	0.325	0.427	0.208995	0.205205	57.324	25.97						GAEFKNIETNYTRIF	decoy	FALSE	13	0.424	0.161	0.291442	0.759132	87.265	1.42
EYQDLLNVKMAL	decoy	FALSE	66.1	0.372	0.492	0.309831	0.414897	32.01	65.52						GAKSSRERPPTFLTPEGNASNKEELRGNVLSLECIA	decoy	FALSE	36.8	0.238	0.417	0.191759	0.480804	96.756	26.46
FAAGFVKIRWARWSKL	decoy	FALSE	38.8	0.467	0.422	0.004075	0.121774	63.292	68.52						GALLRKQELVTQNELLKQ	decoy	FALSE	70.8	0.234	0.267	0.505972	0.653614	47.944	42.08
FADAYAQYLWITFDFC	decoy	FALSE	75.9	0.278	0.29	0.125666	0.088113	2.103	95						GAMGIMLVYDITNGK	decoy	FALSE	54	0.332	0.318	0.652518	0.226991	53.404	8.1
FAKWRCVLKIGEHT	decoy	FALSE	50.1	0.295	0.265	0.256008	0.102004	75.836	44.44						GAMQQFNQRFIYG	decoy	FALSE	21.7	0.311	0.163	0.445143	0.28929	52.542	57.59
FALYGYATTADGYA	decoy	FALSE	1.43	0.5	0.498	0.739662	0.397413	89.954	1.67						GARGGKAEDKEW	decoy	FALSE	43.5	0.051	0.099	0.000509	0.123931	42.273	95
FCFTPHTEEGCLSERA	decoy	FALSE	64.9	0.163	0.137	0.347368	0.415543	5.057	86.48						GASNFGLNFLTFIILF	decoy	FALSE	90.9	0.249	0.388	0.023908	0.258367	44.678	95
FCTNLTELHLMSNSIQKIKNNPFVKQKN	decoy	FALSE	3.4	0.525	0.696	0.943791	0.613559	92.891	7.84						GATISFSCNTGYKLFG	decoy	FALSE	78.7	0.335	0.349	0.359544	0.680332	75.839	47.43
FDADEIGSDNWLANF	decoy	FALSE	85.2	0.266	0.262	0.053856	0.266288	36.554	37.04						GAWQPIMQGIAIL	decoy	FALSE	72.9	0.3	0.163	0.10387	0.35796	41.525	86.45
FDGPCDPCQGALPDPS	decoy	FALSE	69.6	0.092	0.122	0.033933	0.202751	11.755	95						GCALLRCIPALDS	decoy	FALSE	25.1	0.452	0.307	0.6566	0.917301	22.794	62.04
FDNDCGDMS	decoy	FALSE	36.3	0.054	0.051	0.291097	0.433312	5.822	95						GCFGIKQKDIDKD	decoy	FALSE	29.5	0.132	0.215	0.004983	0.396716	81.679	46.13
FDVLQSITDIIQIN	decoy	FALSE	10.6	0.448	0.48	0.223681	0.29435	67.581	8.31						GCGMVAPQEHLIIV	decoy	FALSE	67.6	0.266	0.216	0.154417	0.254754	36.482	85.53
FEHFCDVLDMLIP	decoy	FALSE	75.3	0.344	0.399	0.745876	0.301427	52.802	80.16						GCLKLCQGCYDRV	decoy	FALSE	39	0.232	0.328	0.15585	0.328797	3.322	92.54
FENGRCIQANYSLME	decoy	FALSE	51.6	0.427	0.439	0.471677	0.655402	12.835	47.63						GDCGLPPDVPNAQP	decoy	FALSE	37.5	0.08	0.158	0.013797	0.279861	16.81	95
FEVELQAARTLERLE	decoy	FALSE	4.17	0.439	0.466	0.553209	0.181753	62.725	15.1						GDEEGVPAVVIDMS	decoy	FALSE	34.3	0.124	0.165	0.004351	0.299321	5.914	88.43
FFRATSRLTTDFGNA	decoy	FALSE	67.5	0.466	0.414	0.379566	0.140408	44.273	35.36						GDFRKLMVALAKG	decoy	FALSE	14.8	0.529	0.176	0.674405	0.562521	94.046	9.63
FGTKKDFEDLYTPVN	decoy	FALSE	41.2	0.303	0.308	0.138537	0.42591	20.855	17.73						GDGANDCGALKAADVGI	decoy	FALSE	33.2	0.151	0.323	0.063026	0.592708	3.172	89.21
FGVIKGFVEPDHY	decoy	FALSE	38.2	0.334	0.275	0.030464	0.154035	50.76	34.1						GDGPRVLGESPKSRKVP	decoy	FALSE	41.8	0.196	0.177	0.032272	0.247357	74.527	27.98
FHLPSREFQVPT	decoy	FALSE	21.5	0.192	0.094	0.0643	0.133658	48.204	95						GDGVTHTVPIYEG	decoy	FALSE	43.8	0.164	0.176	0.190415	0.24982	24.124	55.44
FICSGMGTQWRGMG	decoy	FALSE	38.7	0.281	0.235	0.107027	0.125585	7.855	95						GDPLICDNQVSTGDTR	decoy	FALSE	9.97	0.137	0.203	0.188513	0.640673	61.86	38.84
FIIPTLNLNDFQVPDLHIPEFQLPHISHTIEVPTFGK	decoy	FALSE	50.7	0.371	0.401	0.331951	0.268583	83.761	55.52						GDVCQDCIQMVTDIQ	decoy	FALSE	72.9	0.171	0.174	0.18543	0.735342	4.425	95
FISRDWKLDPVLYRKCQ	decoy	FALSE	2.34	0.436	0.448	0.959586	0.648477	40.28	7.3						GECQLLRRACARQ	decoy	FALSE	26.1	0.411	0.23	0.599519	0.877846	20.712	84.04
FIYVEIAFFSRWWHQQTNATQEVVRD	decoy	FALSE	61.3	0.446	0.596	0.994805	0.740592	88.436	2.66						GEDDDIFNRLVFRGMSI	decoy	TRUE	13.4	0.309	0.333	0.864067	0.855309	24.112	12.02
FLNLVQCIQNKPLYF	decoy	FALSE	46.5	0.414	0.334	0.559562	0.168166	25.811	45.53						GEHTSKATLELSPWQMSA	decoy	FALSE	53.6	0.214	0.281	0.075377	0.623295	25.148	82.79
FLPENQFSWHIACN	decoy	FALSE	46.2	0.305	0.251	0.261676	0.139226	6.194	95						GELEEQAVMLEDFS	decoy	FALSE	20.6	0.153	0.104	0.74475	0.537442	27.256	64.71
FLRHFTVVGDDYHA	decoy	FALSE	13	0.461	0.472	0.723022	0.313692	61.457	5.69						GESAEPEPEPEADYYAK	decoy	FALSE	78.9	0.046	0.097	0.003068	0.324644	14.327	85.81
FLRVTSAHLFEVELQAA	decoy	FALSE	73.5	0.445	0.354	0.584098	0.290728	16.868	85.28						GESLEDLMKLSPE	decoy	FALSE	33.9	0.152	0.119	0.036915	0.338558	38.333	79.77
FLSALWDPTISWRTG	decoy	FALSE	38.2	0.431	0.465	0.281434	0.152621	21.346	39.43						GFADLMGSNGPQKF	decoy	FALSE	28.2	0.233	0.258	0.04452	0.190565	54.783	64.1
FLWDVPSNWTLE	decoy	FALSE	13.7	0.372	0.403	0.143852	0.171463	44.003	94.35						GFCHLFLPDEQFP	decoy	FALSE	55.6	0.21	0.204	0.134137	0.312403	27.096	83.7
FMINTSILLIFIFIV	decoy	FALSE	75.1	0.343	0.414	0.437719	0.095065	6.838	95						GFESGTKQGSPGAYDRS	decoy	FALSE	32.1	0.097	0.262	0.00308	0.324026	56.458	73.66
FMVVNDAGRPKVQVEY	decoy	FALSE	90.8	0.336	0.354	0.327832	0.122412	41.534	71.48						GFETLENCRKAHK	decoy	TRUE	81.7	0.249	0.188	0.050352	0.389638	57.525	61.08
FNLSEGDSGVYQCLSE	decoy	FALSE	90.6	0.219	0.156	0.154739	0.147193	3.595	95						GFHSGEVVEVLDSSNPS	decoy	FALSE	43.7	0.169	0.303	0.048269	0.305055	54.417	49.51
FNTPAMYVAIQA	decoy	FALSE	74	0.261	0.158	0.053809	0.139285	10.783	93.12						GFLLEARNAEDLNGPPIGSFTLIDSEVSQLLTCEDIQG	decoy	FALSE	30.2	0.353	0.511	0.745022	0.820427	90.248	29.46
FPFLAYSGIPAV	decoy	FALSE	6.47	0.513	0.39	0.678046	0.201436	57.267	29.46						GFSMLLWIGAILCF	decoy	FALSE	54	0.285	0.367	0.760439	0.053137	1.121	93
FPTVTLYTDGISFDPALIH	decoy	FALSE	39.4	0.368	0.558	0.638343	0.368756	52.025	37.37						GFTAVYFLIYAVHYF	decoy	FALSE	59.7	0.277	0.421	0.564602	0.033888	7.609	73.56
FQGILEASLEGDSGRLL	decoy	FALSE	47	0.231	0.206	0.147123	0.348249	57.749	52.7						GFYFDRDDVALEGVS	decoy	FALSE	82	0.226	0.272	0.070724	0.254437	58.891	33.6
FQGRPCKNMYPNEY	decoy	FALSE	65.3	0.218	0.219	0.04462	0.207807	13.398	93.58						GFYQCIAENDVGNAQAGAQLIIL	decoy	FALSE	52.6	0.19	0.365	0.158021	0.681211	31.309	75.31
FQQGMKNKILIFGL	decoy	FALSE	72.1	0.311	0.271	0.012325	0.104054	49.009	92.74						GGEKWKTNVLLTSF	decoy	FALSE	66.5	0.309	0.153	0.30563	0.770054	58.785	59.59
FQVPTFTIPKLY	decoy	FALSE	52.7	0.285	0.219	0.021598	0.126058	24.897	95						GGFFTYFVILAENGFLPIHL	decoy	FALSE	27.6	0.332	0.527	0.635004	0.286896	67.597	76.24
FRSTDFFQSRENQE	decoy	FALSE	77.5	0.321	0.395	0.084597	0.221562	46.288	46.43						GGFPYLIAGKYAQDFGLVE	decoy	TRUE	43	0.278	0.514	0.287608	0.529052	50.465	44.72
FSAVGALEAQLKLK	decoy	FALSE	35.5	0.423	0.409	0.542091	0.527749	48.109	49.38						GGFTYETQASLSGPYLT	decoy	FALSE	29	0.221	0.323	0.178691	0.329824	55.048	21.83
FSIFLSDGQRREQQ	decoy	FALSE	17.1	0.444	0.455	0.572117	0.222633	85.912	15.52						GGGAAAAGRAYSFK	decoy	FALSE	38.6	0.18	0.276	0.012559	0.158946	52.962	67.45
FSKAASSQTPTMCT	decoy	FALSE	82.3	0.356	0.4	0.544344	0.237014	3.312	76.35						GGPEAGLGEYLFERLT	decoy	FALSE	25.8	0.135	0.255	0.000969	0.25881	3.725	95
FSNLFGGEPLSYTRFS	decoy	FALSE	50.2	0.362	0.543	0.020144	0.143701	51.217	38.89						GGVSALSKQQFLTINGFP	decoy	FALSE	37.8	0.243	0.394	0.016053	0.301749	49.995	82.22
FSNVFRSVMAPFTM	decoy	FALSE	58	0.728	0.839	0.551573	0.227863	56.604	12.09						GGYFHIETDAQTNEG	decoy	FALSE	52	0.241	0.219	0.048425	0.245357	97.247	1.76
FSWGIDPYD	decoy	FALSE	7.07	0.088	0.096	0.068371	0.132637	35.801	95						GIAQVKIQGQNKE	decoy	TRUE	21	0.269	0.113	0.349444	0.870863	67.3	5.25
FTFASGNEGGYFHIE	decoy	FALSE	50.2	0.349	0.357	0.535037	0.339726	36.484	79.6						GIDLNRTKLECESA	decoy	FALSE	72.2	0.191	0.181	0.45893	0.41569	26.456	59.08
FTGVLPNGYNPPRNL	decoy	FALSE	72.9	0.265	0.222	0.045169	0.127705	39.628	84.14						GIDPQNMFEFWDWV	decoy	FALSE	53.9	0.127	0.215	0.128187	0.268251	1.011	95
FTNNASQPETKAII	decoy	FALSE	82.6	0.241	0.17	0.262438	0.256499	18.871	82.24						GIFLHLSNQHEFGRL	decoy	FALSE	39.3	0.534	0.325	0.58332	0.773816	58.33	6.13
FVFLYSYMAYLSAEL	decoy	FALSE	49.5	0.519	0.666	0.801793	0.305458	20.074	65.05						GIIIYRAAYFGIYDTAKGM	decoy	FALSE	47.2	0.32	0.493	0.985404	0.530624	22.292	13.65
FVGGIKEDTEEHHLRD	decoy	FALSE	32	0.172	0.229	0.308635	0.223429	46.761	11.42						GIKFSAEALRCHLRDH	decoy	FALSE	84	0.327	0.27	0.135149	0.418525	52.548	69.4
FVLGRSMGFIGHYLDQK	decoy	FALSE	50.9	0.313	0.492	0.257073	0.134893	36.938	77.02						GILFLPWGYDISQV	decoy	FALSE	87	0.299	0.355	0.091854	0.293105	25.065	35.76
FVQITDPTQPETIA	decoy	FALSE	30.1	0.359	0.452	0.709576	0.708411	64.058	43.26						GILGYTEHQVVSSDFNSD	decoy	FALSE	50.9	0.213	0.418	0.186194	0.319373	61.613	27.94
FVRKYRAALGKLPQQ	decoy	FALSE	12.1	0.541	0.52	0.460963	0.137621	90.679	10.98						GILTEYTLKYQP	decoy	FALSE	24.6	0.271	0.143	0.392866	0.264186	20.886	34.98
FWAFDTHKQERRTLNFR	decoy	FALSE	83.8	0.272	0.232	0.105134	0.322829	65.393	81.39						GIPYTRPTETSNL	decoy	FALSE	74.4	0.125	0.166	0.272776	0.290291	50.27	89.64
FYDEVSRLESFWALR	decoy	FALSE	22.5	0.482	0.512	0.179733	0.285309	30.797	40						GIREVILCKDQDGKIGLRLKSID	decoy	FALSE	12.1	0.22	0.319	0.69537	0.900875	5.152	12.76
FYDYISDCWNWKVFP	decoy	FALSE	81.9	0.41	0.48	0.142528	0.43308	37.725	54.1						GIVTRRPLILQLVHVSQ	decoy	FALSE	32.6	0.375	0.283	0.846042	0.930833	45.813	15.39
FYGFMAQIRPGESFITP	decoy	FALSE	75.5	0.417	0.538	0.250314	0.187488	40.99	39.02						GKKDRDMDELKKEV	decoy	FALSE	80	0.087	0.085	2.2e-05	0.178731	29.858	85.95
FYIEKDTGDIFCTRSID	decoy	FALSE	65.6	0.271	0.243	0.427991	0.276201	8.524	68.05						GKLALWGEHTGQLY	decoy	FALSE	1.65	0.314	0.325	0.902996	0.860131	51.811	7.28
FYSVTMAARIAYSSYIFSLVRPARYQR	decoy	FALSE	78.5	0.585	0.598	0.46323	0.156339	96.276	11.24						GKNVTLPAVFKAPIR	decoy	FALSE	55.3	0.356	0.291	0.372087	0.520132	65.358	34.11
GADYRIDRALNEACESV	decoy	FALSE	13.5	0.425	0.471	0.950837	0.718716	85.403	0.73						GKQYKEKNEEAVRRL	decoy	FALSE	62.9	0.161	0.108	0.003614	0.2377	91.65	23.81
GAHAGEYGAEALERMFL	decoy	FALSE	76.6	0.295	0.223	0.130452	0.175541	21.121	46.63						GKTLKYALTFGVRQ	decoy	FALSE	26.5	0.505	0.264	0.836993	0.7066	72.884	3.26
GAPCQNLEAGRFHCQCPPGRVGPTCADEKSPCQPNPC	decoy	FALSE	51.8	0.25	0.384	0.517022	0.56678	64.457	60.5						GKTSVVIKWESPY	decoy	TRUE	42.7	0.207	0.167	0.125071	0.690529	34.581	55.44
GAPGPGPADASKVVAKGLGLSKAYVGQ	decoy	FALSE	16	0.272	0.287	0.073777	0.141651	85.993	77.11						GKVEDKWYSLSGRQGD	decoy	FALSE	17.9	0.217	0.246	0.085536	0.507769	49.995	23.86
GAPPSGGASSGPTIE	decoy	FALSE	31	0.064	0.07	0.027461	0.068762	53.064	91.48						GKVIGTLKNSLFF	decoy	FALSE	25.8	0.454	0.272	0.479997	0.704543	61.477	24.31
GAVCEPNAEGPG	decoy	FALSE	17	0.075	0.1	0.168429	0.470554	53.926	45.2						GLFALILSGKCSYS	decoy	FALSE	6.89	0.498	0.408	0.288566	0.638424	41.165	43.63
GCEISLVGDDLDPE	decoy	FALSE	42.7	0.221	0.158	0.529435	0.129467	61.627	17.11						GLFGGSSKIEEACE	decoy	TRUE	41.1	0.144	0.294	0.475516	0.273881	27.046	94.32
GCLSQEEAVLAAYW	decoy	FALSE	18.1	0.435	0.471	0.681202	0.668879	2.081	33.08						GLGVAGVAGAAGA	decoy	FALSE	9.24	0.19	0.277	0.132457	0.33605	49.24	24.75
GCNEALMKLELVHH	decoy	FALSE	61.4	0.31	0.284	0.037915	0.159121	8.935	85.35						GLKLATALSLSNKFVEG	decoy	FALSE	24.5	0.424	0.405	0.66955	0.519274	52.496	60.1
GCPVEALVKDNGNGTY	decoy	FALSE	25.5	0.294	0.235	0.58113	0.283524	25.934	13.61						GLLATVTVCLTLTAKR	decoy	FALSE	25.9	0.314	0.344	0.650275	0.76591	33.504	22.21
GCVKYPLEKELPNFW	decoy	FALSE	71.7	0.285	0.227	0.065371	0.234371	16.059	79.07						GLQISIQSLGPCQE	decoy	TRUE	73.9	0.319	0.221	0.48399	0.40939	48.429	14.93
GDDLDLWTVRCSGQHWE	decoy	FALSE	65.7	0.211	0.232	0.258173	0.163099	56.018	64.43						GLRLKSIDNGIFVQLV	decoy	FALSE	54.4	0.367	0.261	0.406636	0.64567	51.587	23.02
GDETVSRQVLIYLA	decoy	FALSE	86.2	0.268	0.234	0.010423	0.128466	42.335	81.04						GLRTLCFAVAEISESDFQ	decoy	FALSE	31	0.254	0.463	0.777903	0.313641	41.059	75.15
GDILYAMYVRQTVLKVIKFLIIIAYNSALVSKVQFTV	decoy	FALSE	9	0.591	0.675	0.962582	0.553307	87.515	18.7						GLSPDTIMECAMGDRG	decoy	FALSE	57.6	0.144	0.184	0.043577	0.570313	7.049	56.9
GDNSDESHCEMHQ	decoy	FALSE	70.8	0.062	0.091	0.0576	0.095836	3.892	95						GLSRVLEDDPEAAYTT	decoy	FALSE	48.3	0.14	0.176	0.000293	0.245757	34.094	43.75
GDPFDNSSRPSQV	decoy	FALSE	78.4	0.159	0.226	0.092935	0.153046	56.844	27.65						GLTLNLEDVQPHDLGK	decoy	FALSE	38.3	0.202	0.219	0.324505	0.32223	60.449	30.15
GDPQELNGITRALC	decoy	FALSE	88.2	0.26	0.186	0.101961	0.130789	13.948	73.65						GLVEEACFPYTGTDSPCK	decoy	TRUE	41.8	0.118	0.355	0.164585	0.470175	4.283	95
GDPYTPGFPSFNH	decoy	FALSE	36.2	0.194	0.307	0.012446	0.120317	31.969	31.51						GLVSCTFFLAVN	decoy	FALSE	16.7	0.209	0.213	0.045813	0.270269	11.423	95
GDYGSLSGREKMMA	decoy	FALSE	60.3	0.246	0.202	0.014721	0.09971	57.965	48.94						GMEVVKKFIQSMHGPTGHCP	decoy	FALSE	21.8	0.352	0.472	0.514626	0.923261	42.237	18.64
GEGLRYQKLGDEDNW	decoy	FALSE	54.7	0.211	0.178	0.399265	0.303156	61.504	16.73						GMGSVIDYSNAFQMIA	decoy	FALSE	33	0.344	0.306	0.872737	0.638677	24.672	7.55
GEHPKPALDTGYETEQ	decoy	FALSE	54.3	0.123	0.107	0.038175	0.106035	15.72	65.35						GMLCGFGAVCEPNAEG	decoy	TRUE	43.9	0.171	0.433	0.774317	0.416102	29.178	88.96
GEHTGQLYSKFL	decoy	FALSE	44.4	0.145	0.071	4e-05	0.078638	39.452	95						GMLEARIRILTNNS	decoy	FALSE	55.9	0.415	0.186	0.461576	0.953229	25.395	56.82
GEQEIHVAQGEDDEEEEEEAEEEGVSGASLSSHRSSLVDEH	decoy	FALSE	28.5	0.313	0.382	0.321536	0.20158	87.245	29.76						GMLPDPKNTHIVISWM	decoy	TRUE	95.8	0.195	0.204	0.055416	0.443646	7.019	89.46
GEQYGSPIRGQH	decoy	FALSE	52	0.129	0.14	0.006392	0.111021	78.344	82.78						GMSISRPNAVVGR	decoy	FALSE	54.3	0.341	0.245	0.062834	0.387519	75.375	51.41
GERLPGGENQPQEHSI	decoy	FALSE	52.7	0.089	0.105	0.011458	0.126158	16.021	59.86						GNKADLASKRAVEFQEAQAYAD	decoy	FALSE	17	0.235	0.407	0.629038	0.745301	47.67	33.71
GFIYEAGLAPYKLR	decoy	FALSE	28	0.547	0.681	0.664614	0.269156	60.326	30.31						GNKVVISGFGDPL	decoy	FALSE	14.9	0.216	0.238	0.070036	0.36943	52.381	75.12
GFKDHFTFCQQLN	decoy	FALSE	18	0.339	0.556	0.277993	0.284808	7.344	85.37						GNLASGGAAGATSLCF	decoy	FALSE	76.8	0.154	0.386	0.065984	0.390744	14.078	73.9
GFLMTEKTRTILFYP	decoy	FALSE	59.5	0.494	0.63	0.621783	0.11317	50.05	63.2						GNVPNGSALTDGSQLPS	decoy	FALSE	33.4	0.107	0.29	0.006225	0.25149	43.262	82.45
GFLYVAYSGENTF	decoy	FALSE	42.2	0.462	0.519	0.275618	0.148732	47.088	24.47						GNYVPNGWTPEGGCG	decoy	FALSE	18.4	0.097	0.229	0.078793	0.490846	12.355	84.38
GFMDDCKNDINILK	decoy	FALSE	78.7	0.306	0.39	0.314362	0.192081	55.383	67.95						GPCVCDFSCQSVPGSPV	decoy	FALSE	42.9	0.166	0.322	0.631032	0.6304	48.284	55.93
GFSASSLGGGFGGG	decoy	FALSE	37.9	0.203	0.209	0.213801	0.17819	52.582	71.4						GPEYVHCLLPPL	decoy	FALSE	36.5	0.218	0.151	0.019057	0.432501	62.459	92.67
GFSGPHCEKGLVEKSAGDVDTLAFDG	decoy	FALSE	33.6	0.184	0.216	0.292464	0.175289	78.164	65.88						GPHSIRNTPYDGVFIA	decoy	FALSE	56.2	0.184	0.192	0.00439	0.439307	88.315	40.83
GFSHLELRGLHT	decoy	FALSE	22.6	0.327	0.344	0.009554	0.126463	20.326	90.54						GPIRISRSLKSPEKE	decoy	FALSE	1.64	0.556	0.244	0.829206	0.865932	96.606	0.06
GGDRIPADLRII	decoy	FALSE	27.1	0.151	0.084	0.0107	0.12786	29.639	95						GPLKTPLFHSKYHY	decoy	FALSE	45.7	0.247	0.164	0.164935	0.270203	36.482	86.95
GGEDFDQRVMEHFIK	decoy	FALSE	63.3	0.218	0.166	0.01176	0.156381	61.894	79.82						GPLPDFGLEESGHSNSTIT	decoy	FALSE	34	0.137	0.328	0.021261	0.247294	67.147	52.5
GGETSEMYLIQPDS	decoy	FALSE	55.8	0.208	0.125	0.036526	0.316526	6.074	69.3						GPLPREDGNLMLHLQR	decoy	FALSE	64.1	0.195	0.136	0.00858	0.317512	27.285	82.3
GGGGFGGFGSGGGG	decoy	FALSE	4	0.111	0.188	0.232837	0.170963	79.047	18.15						GPNVISIPVKSYPQLLVDE	decoy	FALSE	23.7	0.287	0.268	0.422994	0.712439	71.337	19.22
GGGGGGGRFSSSSG	decoy	FALSE	25.1	0.072	0.153	0.001671	0.110362	85.051	95						GPPAQSLGVEPVD	decoy	FALSE	34.7	0.084	0.125	0.028974	0.260406	30.929	86.43
GGGHSGGSGGNY	decoy	FALSE	34.5	0.033	0.041	0.020642	0.051171	95.129	95						GPQEKKVVVYLQKL	decoy	FALSE	36	0.266	0.094	0.016045	0.283375	58.215	48.84
GGGRFSSCGGGGGSFG	decoy	FALSE	12.3	0.149	0.162	0.358926	0.171105	60.899	27.71						GPQKFCIDKVGK	decoy	FALSE	45	0.153	0.132	0.013505	0.395566	92.648	68.32
GGGRGSYGSGGSSY	decoy	FALSE	34.6	0.1	0.138	0.056235	0.105282	98.259	93.63						GPQKFCIEKVGKEN	decoy	FALSE	27.8	0.238	0.202	0.101343	0.384017	97.629	27.97
GGIIEPSLRQLAQKY	decoy	FALSE	57.5	0.35	0.346	0.171343	0.437317	59.391	31.96						GPTFAKAAQD	decoy	FALSE	45.7	0.044	0.069	0.000124	0.172404	66.853	95
GGKWKMLHYFAQNFF	decoy	FALSE	49.1	0.438	0.424	0.111231	0.108296	59.672	35.57						GQCIHIERRLARAAAAR	decoy	FALSE	32.1	0.418	0.355	0.711281	0.915631	76.078	21.87
GGMSNELNNIISRT	decoy	FALSE	21.9	0.353	0.346	0.446587	0.438486	26.726	20.65						GQCPDGRALGPAGCE	decoy	FALSE	45.6	0.072	0.233	0.021779	0.326542	2.233	95
GGNAVVELVTVKSFDTSLIRKT	decoy	FALSE	29.1	0.42	0.452	0.56388	0.493822	45.849	42.51						GQCQGRDQCPEPCR	decoy	FALSE	38.5	0.055	0.169	0.017557	0.280795	2.421	95
GGNDNFGRGGNFSGRG	decoy	FALSE	27.1	0.212	0.424	0.23785	0.392405	76.329	11.36						GQCVCPRCEHPPPGP	decoy	FALSE	29	0.059	0.215	0.299821	0.263055	10.583	95
GGSIGGRGSSSGGVK	decoy	FALSE	40	0.114	0.199	0.061834	0.091848	95.725	47.8						GQDGISTSATTNLKCSLLVLENELNAELGLSGASMKLT	decoy	FALSE	70.4	0.334	0.481	0.950373	0.550125	81.398	54.61
GGSYGGGSGSGGGS	decoy	FALSE	15.5	0.057	0.101	0.114198	0.077113	96.618	43.85						GQFVIKLTHDVE	decoy	FALSE	6.07	0.338	0.281	0.321971	0.801382	96.619	15.97
GGTCPERALERREE	decoy	FALSE	71.6	0.111	0.083	0.171961	0.127516	20.582	95						GQIDVPGGILFGATI	decoy	FALSE	73.5	0.152	0.242	0.018848	0.702872	9.882	88.79
GGTCQDWALGGGFTC	decoy	FALSE	93.3	0.186	0.172	0.43575	0.150659	0.471	95						GQLVFLATEGDHLQL	decoy	FALSE	28.8	0.393	0.349	0.889036	0.578194	60.222	15.04
GGYGGASGMGGITA	decoy	FALSE	16	0.201	0.238	0.439855	0.291048	58.165	25.31						GQQFGPRVWCSIIV	decoy	FALSE	64.6	0.284	0.285	0.131623	0.507777	20.062	95
GGYGGGSGGGHSGG	decoy	FALSE	18.6	0.049	0.079	0.059842	0.076236	85.952	87.94						GRCSLDTSFSVFKYMA	decoy	FALSE	65.2	0.277	0.343	0.103747	0.314053	12.096	92.64
GGYVAYSKAATVTG	decoy	FALSE	6.52	0.494	0.56	0.868148	0.761609	95.547	4.52						GRCYLRHFNELEHEL	decoy	FALSE	55	0.332	0.315	0.591746	0.351213	21.456	19.02
GHRPIPNQPPTAAHT	decoy	FALSE	29.6	0.198	0.176	0.040922	0.143413	53.674	34.9						GRDLSRLPQLVGVSTP	decoy	FALSE	33.1	0.281	0.228	0.306603	0.672106	45.239	21.06
GHSSAYSQHGSGSGHF	decoy	FALSE	8.85	0.216	0.291	0.5855	0.218864	88.315	19.32						GRIYKHSQQPLITYE	decoy	FALSE	81.7	0.354	0.25	0.242333	0.359851	75.25	24.86
GHSSSYEQHGSRSGQ	decoy	FALSE	40.6	0.195	0.328	0.259351	0.277561	82.409	16.46						GRNSRALLSYDGLNQR	decoy	FALSE	31.6	0.299	0.346	0.123245	0.434173	64.534	6.33
GHVDFSSEVTAALRVT	decoy	FALSE	4.35	0.518	0.581	0.89042	0.690787	88.665	2.25						GRPESLLQSN	decoy	FALSE	29.7	0.048	0.032	7e-06	0.205989	16.613	95
GHVLGMPDVPFNTK	decoy	FALSE	9.55	0.352	0.383	0.207561	0.238731	64.549	15.78						GRRAPGAAAARSGSA	decoy	FALSE	21.6	0.134	0.253	0.011629	0.265657	58	72.6
GHWAPPIHTHGLIR	decoy	FALSE	51.8	0.202	0.146	0.047354	0.097168	56.254	82.49						GRSCDDVHRSRHGL	decoy	FALSE	65.4	0.136	0.132	0.023809	0.329855	33.12	79.87
GILTANEKSTMQEL	decoy	FALSE	87.2	0.304	0.341	0.135838	0.23392	35.681	70.95						GRSDSSSKKDVIELT	decoy	FALSE	63.2	0.112	0.109	0.003208	0.187468	33.09	90.98
GIMATERLANYTGGIYAEYQD	decoy	FALSE	76	0.25	0.24	0.007543	0.187036	4.29	89.56						GRSGGYSSGKQGRSDSSSK	decoy	FALSE	69.3	0.096	0.274	0.009674	0.152593	97.37	71.48
GITMTVAHELAHQW	decoy	FALSE	81.5	0.407	0.348	0.162242	0.117741	29.848	39.44						GRVRLDPQSGALY	decoy	FALSE	37.7	0.251	0.11	0.080891	0.263641	54.403	31.26
GIVIPSFQALTARF	decoy	FALSE	51.8	0.491	0.39	0.101674	0.171894	25.185	48.19						GRVYFVNHNTRIT	decoy	FALSE	18.3	0.447	0.233	0.833876	0.878846	99.34	9.59
GKAGYTDKVVIGMDV	decoy	FALSE	83.1	0.268	0.372	0.245356	0.256085	69.954	25.23						GRYTTLVPLLFILAVAA	decoy	FALSE	80.3	0.284	0.336	0.1059	0.22829	55.398	93.08
GKFVLSSGKFYGDEEK	decoy	FALSE	33	0.355	0.304	0.057881	0.125907	86.502	37.23						GSAAYHLVSEDVKWPNGISV	decoy	FALSE	41.4	0.2	0.36	0.200644	0.637563	63.215	79.26
GKIMQVVDEKLPGLLG	decoy	FALSE	49.4	0.268	0.337	0.307018	0.179514	69.07	36.04						GSALHEDIYVLHEN	decoy	TRUE	47.2	0.203	0.139	0.009631	0.240446	19.502	71.3
GKKEEETIVCNTVQN	decoy	FALSE	71.3	0.235	0.196	0.046295	0.340141	35.973	59.88						GSAVCMYSMSDVR	decoy	FALSE	45.4	0.264	0.288	0.399389	0.370465	9.896	77.28
GKKLEDGPKFLKSGDAA	decoy	FALSE	43.1	0.187	0.177	0.144441	0.226179	48.894	74.86						GSDEDPVNCEKKCNGFRCP	decoy	FALSE	52.8	0.083	0.198	0.055076	0.443885	6.221	90.97
GKLYDRILRVEAIDGDCSPQYS	decoy	FALSE	48.3	0.368	0.502	0.703894	0.504012	54.131	28.11						GSDGVTYSTECEL	decoy	FALSE	52.7	0.081	0.161	0.533165	0.328946	3.712	94.37
GKRYGEDSEQFRDA	decoy	FALSE	23.1	0.165	0.296	0.340335	0.173898	82.339	18.41						GSDMKTPEDPAVQSFPLV	decoy	FALSE	50.3	0.105	0.235	0.001161	0.298306	29.801	91.21
GKSFKKISDKLNFG	decoy	FALSE	0.945	0.426	0.338	0.306774	0.37486	98.359	2.2						GSGADASATQAARST	decoy	FALSE	22.7	0.132	0.155	0.04464	0.248242	33.2	46.88
GKTVTNAVVTVPAYFN	decoy	FALSE	64.9	0.343	0.299	0.081232	0.162173	73.656	32.61						GSGCREAQHDSYVGL	decoy	FALSE	64.5	0.118	0.169	0.013766	0.305918	17.241	82.38
GKVSVHVIEGDHRT	decoy	FALSE	60.9	0.231	0.184	0.159103	0.11608	52.351	22.99						GSGESSAPLRVETQPEVQLP	decoy	FALSE	61.7	0.15	0.23	0.031185	0.290014	30.902	68.18
GLARPLVLALLLV	decoy	FALSE	44.7	0.299	0.203	0.002501	0.103405	25.966	95						GSGIQKQREPRKGRLI	decoy	FALSE	29.2	0.225	0.117	0.041329	0.377368	64.043	30.6
GLDGLSERCAQYKK	decoy	FALSE	57.2	0.183	0.159	0.101414	0.151233	42.105	91.08						GSGNLTLALEAKTGKLH	decoy	FALSE	65.9	0.262	0.285	0.117068	0.34632	73.487	50.97
GLELTNTSAYLTIAGVE	decoy	FALSE	48.7	0.355	0.326	0.138767	0.182884	46.883	61.24						GSGTAEVELKKGATLKI	decoy	FALSE	79.7	0.277	0.277	0.107968	0.813787	40.58	41.48
GLGESSGFGHHE	decoy	FALSE	34.6	0.102	0.125	0.001019	0.087464	32.32	95						GSICYGTIAVIVFFLIG	decoy	FALSE	89.6	0.232	0.409	0.399044	0.335599	21.271	95
GLKEFLKTTKQSFDLS	decoy	FALSE	22.4	0.328	0.326	0.131569	0.146098	92.731	51.73						GSIVIVRAGKITFA	decoy	FALSE	19.8	0.532	0.35	0.521532	0.477078	91.075	9.34
GLLLQKVRSGQCQG	decoy	FALSE	29.7	0.432	0.506	0.799897	0.245694	58.935	35.77						GSKLIVAMSSWLQKAS	decoy	FALSE	0.184	0.53	0.401	0.960695	0.738811	93.802	0.65
GLSCQRDPNTGRLNG	decoy	FALSE	13.6	0.228	0.34	0.184602	0.200792	40.809	71.24						GSLKSSQLGREIDD	decoy	FALSE	19.6	0.194	0.183	0.044458	0.669259	67.23	46.69
GLSNAEREV	decoy	FALSE	9.73	0.042	0.01	0.000147	0.073713	45.994	95						GSLNSHGLELNADILG	decoy	FALSE	78.8	0.191	0.239	0.155222	0.5099	30.61	49.05
GNAQIIECLKEN	decoy	FALSE	38.8	0.162	0.089	0.057139	0.185503	33.59	95						GSNVTLNISESLP	decoy	FALSE	65.5	0.231	0.169	0.025128	0.32222	44.096	42.36
GNIENTEKLQYSG	decoy	FALSE	44.3	0.174	0.197	0.100502	0.13755	58.255	47.37						GSPWRVIGYHVVVWMMA	decoy	FALSE	19.5	0.31	0.465	0.715713	0.527275	44.262	63.46
GNPTDRNVCFKVKT	decoy	FALSE	84.3	0.163	0.164	0.055281	0.128793	21.893	94.7						GSQPVVLRSTVPVN	decoy	FALSE	17	0.355	0.219	0.652528	0.782956	57.184	5.77
GNRSRFAKGDYLRC	decoy	FALSE	56	0.269	0.186	0.031811	0.151291	39.614	76.96						GSRGSTEDQMAKVLQFN	decoy	FALSE	62	0.152	0.185	0.010901	0.251847	35.858	87.26
GNSEVILPVPAFNVIN	decoy	FALSE	33.2	0.451	0.305	0.103996	0.177345	67.348	22.09						GSRLRTQEKAHPEVAEA	decoy	FALSE	60.5	0.215	0.207	0.080764	0.24243	82.871	38.32
GNTLHLVSTTKTE	decoy	FALSE	4.86	0.49	0.459	0.93142	0.09508	79.017	5.6						GSSILSILLEEVSPELVC	decoy	FALSE	62	0.232	0.306	0.156243	0.438528	5.234	81.54
GPDLSDSLSSGGVVT	decoy	FALSE	31.7	0.234	0.219	0.212073	0.222856	35.292	31.13						GSSPSVQCRSPRGKN	decoy	FALSE	35.6	0.158	0.101	0.301037	0.446379	59.972	62.48
GPLPDFGLEESG	decoy	FALSE	7.73	0.078	0.058	0.41836	0.203343	11.684	95						GSSVATPGPPVERAS	decoy	FALSE	59	0.122	0.184	0.001366	0.190971	55.196	81.72
GPLTSFGLSNKINSKHLRVNQNLVYESGSLNFSKLEI	decoy	FALSE	43.3	0.514	0.646	0.545498	0.269186	95.805	16.52						GSSVQWSDPLPECRE	decoy	FALSE	65.3	0.168	0.208	0.171839	0.327478	24.389	51.19
GPRAFSSRSYTSG	decoy	FALSE	51.5	0.329	0.347	0.012308	0.11096	94.317	46.19						GSWDRGMQYSHSIIT	decoy	FALSE	84.6	0.283	0.286	0.247686	0.385406	27.143	62.78
GPSQPQSLIVTERVY	decoy	FALSE	47.7	0.271	0.152	0.073173	0.14304	44.403	61.23						GTCIPSSKHCDGLRDCSDGS	decoy	FALSE	44.9	0.096	0.35	0.114532	0.417504	5.502	95
GPTFAPLPPVAPLHC	decoy	FALSE	17.6	0.47	0.431	0.285714	0.191346	61.304	12.07						GTEIAIEDQICQGLKLTF	decoy	FALSE	96.7	0.207	0.281	0.489775	0.577222	19.304	59.67
GPTQSFFMRESKTL	decoy	FALSE	66.7	0.374	0.218	0.287767	0.191716	85.671	84.88						GTGFCFDSSFDVHKKCP	decoy	TRUE	94.6	0.228	0.392	0.02265	0.385929	29.675	57.19
GQCPAAIVGGINVL	decoy	FALSE	57.7	0.226	0.156	0.077672	0.117966	20.742	95						GTGRAVARIPRVRGGGTH	decoy	FALSE	38.7	0.268	0.322	0.170147	0.770299	89.563	12.13
GQHGATSGQSSSHGQHG	decoy	FALSE	28.2	0.109	0.132	0.004399	0.108437	75.678	53.85						GTGWGENGYFRIRRG	decoy	FALSE	62.8	0.225	0.27	0.038416	0.385167	44.814	76.06
GQHGSGSGRSSSRGP	decoy	FALSE	46.1	0.081	0.106	0.002562	0.074028	99.269	94.38						GTILGRNLSGQPNF	decoy	TRUE	21.9	0.276	0.232	0.215042	0.785535	59.536	33.18
GQLYSKFLLKAEPLAFT	decoy	FALSE	64.4	0.515	0.69	0.181809	0.246242	47.554	40.62						GTLAAQALRARGPSGA	decoy	FALSE	43.4	0.3	0.34	0.3219	0.63291	59.207	26.89
GQRGSGSRQSPSYGR	decoy	FALSE	53.4	0.144	0.173	0.009386	0.101154	90.999	83.08						GTLDPVEKALRDAKL	decoy	FALSE	72.5	0.211	0.162	0.000503	0.253049	37.966	39.48
GQSLSHGRHGSGSG	decoy	FALSE	31.7	0.118	0.083	0.031476	0.078437	83.2	87.62						GTLSVDGETPVLGE	decoy	FALSE	57.6	0.149	0.193	0.013749	0.502953	17.05	65.21
GQSSGYSQHGSG	decoy	FALSE	23.6	0.071	0.058	0.095419	0.073444	56.947	95						GTRLPALTVHVTQPKD	decoy	FALSE	34.7	0.299	0.274	0.869871	0.764118	41.925	6.86
GQTLVVQFTVKHEQNID	decoy	FALSE	13	0.36	0.468	0.31139	0.270402	89.635	3.69						GTTKVEITASQPTST	decoy	FALSE	6.02	0.239	0.21	0.494174	0.498459	70.234	5.42
GQVITIGNERFRCP	decoy	FALSE	52.5	0.411	0.372	0.394717	0.148272	60.376	21.38						GTVLINVEDINDNCPT	decoy	FALSE	13.3	0.163	0.206	0.190404	0.507758	93.121	19.24
GRALGVLSVVCLLH	decoy	FALSE	40.4	0.299	0.269	0.615515	0.110776	46.578	95						GTVVPLGEMRGYA	decoy	FALSE	43.9	0.275	0.218	0.244843	0.335003	11.427	16.63
GRFSSSSGYGGGSSRV	decoy	FALSE	66.6	0.277	0.361	0.07701	0.109978	81.456	22.26						GTYTVKIVAISEDYPR	decoy	FALSE	17.7	0.282	0.3	0.153553	0.320279	97.397	12.75
GRKGALRVGDGPRVLG	decoy	FALSE	22	0.278	0.203	0.068114	0.118549	90.287	29.39						GVAGAAGAGLPESVIW	decoy	FALSE	89.2	0.109	0.364	0.001144	0.207891	5.297	84.6
GRKPMRAAQFVTRH	decoy	FALSE	10.8	0.352	0.296	0.045193	0.126913	41.175	66.44						GVDEVTIVNILTNRS	decoy	FALSE	5.07	0.425	0.16	0.632891	0.992523	53.354	1.85
GRLEFANGGWVMND	decoy	FALSE	64.9	0.34	0.412	0.047351	0.16183	50.46	53.5						GVEAEEWGKFLHTKNKLY	decoy	TRUE	81.9	0.261	0.381	0.040402	0.322493	44.601	76.57
GRLESREVIECLYACR	decoy	FALSE	95.7	0.238	0.202	0.079621	0.217297	4.736	78.99						GVEFSTSGSSNTDT	decoy	FALSE	31.4	0.166	0.221	0.065505	0.309234	62.397	57.88
GRPRHQGVMVGMGQKDSYVGD	decoy	FALSE	23.7	0.194	0.204	0.183269	0.190903	72.2	77.55						GVKKQKKPLVGKKAAATKKPAPEKKPAEKKPTTEEKKP	decoy	FALSE	23.9	0.315	0.408	0.788478	0.652044	90.529	8.49
GRQLLTPEHVLRQVD	decoy	FALSE	0.318	0.374	0.466	0.945763	0.500164	58.6	3.22						GVLSFWRGNLAN	decoy	FALSE	0.236	0.419	0.327	0.908957	0.844757	67.32	4.67
GRRPPAPQQPPKPCD	decoy	FALSE	39.3	0.061	0.068	0.010215	0.108297	15.248	90.62						GVMVGMGQKDSYV	decoy	TRUE	43	0.261	0.257	0.180479	0.336203	40.224	51.33
GRSSSRGPYESRSG	decoy	FALSE	60.6	0.11	0.128	0.000888	0.092828	58.775	92.5						GVNGQFNEDGSFIGQ	decoy	FALSE	39.8	0.145	0.168	0.053017	0.566456	47.777	37.13
GRSTYPRPHEYLSPADL	decoy	FALSE	67.7	0.149	0.095	0.000639	0.179528	45.793	94.33						GVPEDQAAVALERTFVGAGL	decoy	FALSE	3.51	0.267	0.373	0.823503	0.700998	63.946	25.3
GRTITLQPGSPCNDF	decoy	FALSE	80.1	0.369	0.257	0.672089	0.16664	55.487	9.76						GVPIEIAPDDPSRK	decoy	FALSE	3.5	0.178	0.14	0.730173	0.775151	84.851	0.14
GSALRTIKYDSKWIKEP	decoy	FALSE	48.3	0.248	0.31	0.028351	0.135818	63.062	41.01						GVRVVKQLSSHFQI	decoy	FALSE	3.65	0.531	0.241	0.974391	0.847769	49.159	3.63
GSDCPDKFCLFQSETKNLLFN	decoy	FALSE	57.4	0.389	0.613	0.781905	0.312824	68.33	92.9						GVSHFFRELAEEKREGYE	decoy	FALSE	38.8	0.215	0.324	0.021182	0.203466	79.336	53.27
GSDGAPDTGYLWHV	decoy	FALSE	65.9	0.136	0.179	0.049305	0.086316	2.602	91.99						GVTGLCLLLNIWE	decoy	FALSE	57.1	0.232	0.209	0.436064	0.349107	3.732	95
GSFTREEADEYIDI	decoy	FALSE	18	0.244	0.214	0.719351	0.230518	38.073	11.5						GVVPLAGTNGETTTQ	decoy	FALSE	45.7	0.194	0.222	0.182196	0.276711	11.704	53.86
GSGGGGGGGRGSYG	decoy	FALSE	19.8	0.026	0.035	0.00495	0.04817	95.067	95						GWFQLYSPGGVACDDD	decoy	FALSE	38.4	0.242	0.375	0.112077	0.508052	17.313	73.64
GSGGPGGLTSAAPAGG	decoy	FALSE	12.9	0.157	0.238	0.029375	0.119979	36.658	47.88						GYEIHMFDSAMNITA	decoy	FALSE	21	0.481	0.28	0.889957	0.905466	68.102	1.12
GSGGSHGGGSGFGGESGGSYGG	decoy	FALSE	23.7	0.116	0.156	0.015927	0.121988	99.96	92.42						GYGTDSASGMDYW	decoy	FALSE	30.5	0.087	0.14	0.004569	0.203337	6.384	95
GSGQSSGFGHHES	decoy	FALSE	42	0.081	0.081	0.016222	0.069299	59.716	95						HAKVKLQGKEVGVY	decoy	FALSE	68.3	0.28	0.163	0.211472	0.449562	63.818	11.61
GSGSGQSSSNDTHG	decoy	FALSE	54.2	0.078	0.149	0.037054	0.091168	50.41	72.34						HCAQTPYGCCQDNITAARGVGLAGCPSACQCNPHGSYG	decoy	FALSE	95.6	0.262	0.55	0.919959	0.833395	49.299	43.2
GSMKDYSVTYGHCPE	decoy	FALSE	34.1	0.267	0.321	0.120646	0.149655	47.267	53.78						HCEMHQCRSDEYNC	decoy	FALSE	46.9	0.101	0.14	0.61651	0.811077	9.746	83.09
GSPPVWMDDLVKGL	decoy	FALSE	35.7	0.329	0.303	0.717759	0.246788	10.806	20.46						HCQRLTPEWKKAATALKDVVKVGAVDADKHHSLGGQ	decoy	FALSE	74.3	0.373	0.464	0.455241	0.777125	96.476	13.2
GSSASHPPSPSLFCPF	decoy	FALSE	91.2	0.122	0.122	0.007495	0.1177	23.16	95						HDFRTPEFEEFNGK	decoy	FALSE	42.8	0.08	0.163	0.000828	0.22253	52.942	81.7
GSTCARSADGLTAS	decoy	FALSE	78.2	0.25	0.251	0.071812	0.116495	30.798	85.83						HDGNLYPRLYPELSQYMG	decoy	FALSE	18.6	0.26	0.268	0.32367	0.410603	40.308	67.75
GSYGSGGGGGGHGSY	decoy	FALSE	51.6	0.043	0.059	0.082224	0.060129	98.538	69.92						HEENLPADLEALQRE	decoy	FALSE	47.8	0.127	0.15	0.000862	0.234189	19.594	73.99
GTCVMDTWVCDGYR	decoy	FALSE	87.2	0.255	0.243	0.285605	0.190186	5.283	94.22						HEEQNVDSYTESVKEYDSIS	decoy	FALSE	31.5	0.117	0.204	0.015186	0.249657	42.257	80.61
GTFDIFYTAPQPGK	decoy	FALSE	11	0.504	0.52	0.405336	0.384109	82.85	0.79						HELGPLVDLKIPAN	decoy	FALSE	47.6	0.285	0.272	0.241501	0.4636	41.595	19.99
GTHLSLFFVIMRGEY	decoy	FALSE	58.9	0.328	0.282	0.182153	0.120198	29.596	75.81						HELKEGGESIRVTEE	decoy	TRUE	61.1	0.139	0.206	0.018909	0.220144	24.489	80
GTVVVTERVIQPHGGGS	decoy	FALSE	5.46	0.223	0.314	0.553046	0.21192	69.055	18.53						HEPSGYSTVFRST	decoy	FALSE	72.3	0.169	0.126	0.077597	0.217365	34.02	78.38
GVAPLQVKVQGP	decoy	FALSE	35.3	0.18	0.107	0.028782	0.127838	28.419	76.65						HESQISFTIEGPLTSFGLSNKINSKHLRVNQNLVYE	decoy	FALSE	71.5	0.418	0.492	0.738203	0.867598	90.869	23.36
GVDEKLNPEDIKKHL	decoy	FALSE	67.2	0.175	0.168	0.119984	0.144974	43.572	51.06						HETFGRTLESVDP	decoy	FALSE	67.3	0.116	0.228	0.007217	0.206913	58.765	85.22
GVFKNGRVEIIAND	decoy	FALSE	22.5	0.37	0.379	0.705646	0.236546	76.646	8.06						HFIAEFKRKHKKDI	decoy	FALSE	94.5	0.313	0.227	0.046754	0.177454	47.619	38.97
GVGGMAKEATMKGSSS	decoy	FALSE	1.15	0.334	0.473	0.933169	0.827165	57.505	1.17						HFRTTPLEKNAPVL	decoy	FALSE	96.5	0.209	0.119	0.001658	0.219027	40.484	70.65
GVMFWTDWGDLK	decoy	FALSE	36.7	0.286	0.22	0.33809	0.111195	42.973	68.04						HGKFIDTGFTLPF	decoy	FALSE	62.2	0.229	0.229	0.115486	0.284238	68.811	91.41
GVMTVLIKRNTTIPT	decoy	FALSE	71.1	0.443	0.554	0.624894	0.37687	69.273	39.61						HGKLWSNFWGALSPDEY	decoy	FALSE	47.6	0.274	0.441	0.494714	0.497145	53.557	36.23
GVMVSHRSGETEDTF	decoy	FALSE	82.8	0.206	0.182	0.277743	0.096158	45.775	47.86						HGLPEHRQPPRLQHSQ	decoy	FALSE	58.5	0.124	0.149	0.018775	0.33966	36.097	62.34
GVNPGPIVGTTRKL	decoy	FALSE	63.2	0.156	0.142	0.07541	0.093646	48.679	86.27						HHERLELKPIDKSPDPNPI	decoy	FALSE	36.8	0.176	0.211	0.390726	0.736084	86.729	6.44
GVPVVLITTLLVIPV	decoy	FALSE	11.7	0.326	0.262	0.566095	0.101768	64.207	23.36						HHIYLEGTLLKPNMVTPGHA	decoy	FALSE	78.5	0.326	0.329	0.844251	0.568103	38.836	48.29
GYDYGPHFQGILEAS	decoy	FALSE	76.8	0.237	0.253	0.302986	0.206901	44.904	62.07						HHKAQVEEFLAQHGS	decoy	FALSE	54.3	0.245	0.156	0.30841	0.887877	13.897	4.49
GYEIHMFDSAMNIT	decoy	FALSE	22	0.569	0.388	0.575738	0.300327	82.85	7.43						HIKLPLKPNDLKNRSSA	decoy	FALSE	87.3	0.199	0.141	0.295423	0.963952	47.244	50.81
GYKEPLGNIDFYPN	decoy	FALSE	44.4	0.227	0.17	0.063233	0.162191	55.043	71.28						HILPFSTPGPSTCLP	decoy	FALSE	68.1	0.223	0.274	0.389869	0.536091	20.064	49.05
GYLSSLHLKAFT	decoy	FALSE	18.8	0.475	0.632	0.40419	0.13737	42.753	76.12						HKENVEQSCEPG	decoy	FALSE	44.6	0.043	0.059	0.000337	0.38147	30.109	95
GYTGAFRCLAENAGDVA	decoy	FALSE	16.7	0.352	0.371	0.588767	0.527285	80.25	2.43						HKGEIRGASTPFQFRASSPVEELLTMEDE	decoy	FALSE	15.1	0.412	0.472	0.927986	0.895935	93.612	2.44
HAHLGTGDPYTPGF	decoy	FALSE	82.5	0.127	0.167	0.003029	0.102473	35.962	84.22						HKPENQDIDWGA	decoy	FALSE	73	0.05	0.041	0.003379	0.22663	10.653	85.99
HANHMAAQPQFVHPEH	decoy	FALSE	43.9	0.252	0.232	0.007436	0.128954	46.49	46.05						HKREIKNNQTEKHGKE	decoy	FALSE	32.2	0.192	0.103	0.341036	0.759305	90.858	1
HDPNITWSTRSIVF	decoy	FALSE	65.5	0.322	0.296	0.301792	0.107034	86.682	64.18						HKRELTELDIYHR	decoy	FALSE	66.7	0.206	0.113	0.082784	0.280914	55.753	45.85
HEALSEALPGDNV	decoy	FALSE	42.5	0.188	0.113	0.037213	0.136306	27.136	71.29						HKTYIDLIFPDCLA	decoy	FALSE	85.4	0.284	0.25	0.040647	0.484513	57.114	74.61
HEIHVLEKHTNMNL	decoy	FALSE	58	0.339	0.255	0.314895	0.20106	47.198	51.83						HKVKEFCENLSADCRENVIMSQILPCIKELVSDANQHV	decoy	FALSE	71.2	0.361	0.513	0.735216	0.829014	86.434	32.38
HFFFHLIIFAFCIAVV	decoy	FALSE	64.5	0.225	0.392	0.65232	0.066456	9.252	95						HLEELLHKDDDGDG	decoy	FALSE	8.27	0.078	0.14	0.194947	0.430196	51.171	30.34
HFKLPQSTDPLR	decoy	FALSE	18.8	0.246	0.216	0.143539	0.132059	60.678	84.1						HLEIKDPTWIVKQPEYAVVQ	decoy	FALSE	51.9	0.258	0.393	0.493335	0.554794	27.831	32.35
HGASRKETPQFFPSSP	decoy	FALSE	74	0.19	0.187	0.00259	0.125884	41.965	90.97						HLHNDLWEVFSNPED	decoy	FALSE	84.6	0.164	0.258	0.098276	0.289852	7.339	26.92
HGIVTNWDDMEKIWH	decoy	FALSE	53.9	0.304	0.255	0.3223	0.13978	53.995	19.75						HLLFPLTLVRSFWS	decoy	FALSE	61.2	0.5	0.302	0.679279	0.655461	19.121	54.12
HGRQGSGSGQSPSRG	decoy	FALSE	29.9	0.081	0.128	0.00381	0.097044	91.9	81.53						HLNQGTDEDIYLL	decoy	FALSE	45.3	0.091	0.108	0.002726	0.210251	19.542	93.17
HGSGLGHSSSHGQHGS	decoy	FALSE	10.7	0.152	0.219	0.178608	0.091868	99.109	24.6						HLQLSYNLGSQPVV	decoy	FALSE	85.7	0.403	0.299	0.526838	0.62236	38.773	34.53
HGSGSGHSSSYGQH	decoy	FALSE	44.8	0.079	0.168	0.00649	0.075419	89.424	91.91						HLYDFVGNIRLDGH	decoy	FALSE	84	0.344	0.298	0.098417	0.28025	84.13	32.8
HGSGSSQSSRYGQ	decoy	FALSE	46	0.109	0.144	0.038256	0.081852	90.925	77.63						HMRLFIHNHEQHHKA	decoy	FALSE	80.8	0.421	0.274	0.457663	0.33852	62.956	12.26
HGSSSGSSSSYGQHG	decoy	FALSE	42.3	0.104	0.159	0.001436	0.074311	87.966	69.34						HNRRTTTYIDP	decoy	FALSE	61.2	0.093	0.069	0.00012	0.183412	17.047	95
HGTGFGRSSSSGP	decoy	FALSE	30.6	0.182	0.301	0.470257	0.184647	87.162	61.96						HPCLNGASCVPRE	decoy	FALSE	69.3	0.161	0.224	0.309783	0.46019	20.442	80.86
HHESSSEHSSGYTQH	decoy	FALSE	67.7	0.111	0.111	0.03072	0.165889	24.97	90.46						HPEDNIFKLENSH	decoy	FALSE	63.1	0.13	0.096	0.008612	0.822088	47.438	37.76
HHHFPDMEIFLRRFA	decoy	FALSE	54	0.315	0.413	0.022999	0.175061	21.386	85.88						HPGGGADPWPHGA	decoy	FALSE	37	0.046	0.125	0.004672	0.181484	25.155	95
HILNLTKNKISKIES	decoy	FALSE	9.35	0.427	0.408	0.582341	0.166632	58.29	27.37						HPHPKDWVGIFKV	decoy	FALSE	55	0.154	0.107	0.001495	0.344362	23.694	84.08
HILQWLKRVHAN	decoy	FALSE	28	0.335	0.302	0.218194	0.079827	78.634	70.78						HPIHSLDNPHHHFHSSSLAS	decoy	FALSE	81.6	0.255	0.325	0.183849	0.652278	62.885	29.26
HKISEQNDADNASV	decoy	FALSE	46.6	0.176	0.16	0.307649	0.432301	65.219	17.1						HPYAIAVFKNEIYWDD	decoy	FALSE	7.07	0.352	0.377	0.890169	0.630582	80.114	0.86
HKNTFTLSYDGSLRHKFLDSNIKFSHVE	decoy	FALSE	1.09	0.47	0.59	0.970163	0.660427	92.952	34.1						HQKQLESNKI	decoy	FALSE	36.1	0.086	0.024	1.2e-05	0.224172	40.528	95
HLGDCHEILPTSTT	decoy	FALSE	63.1	0.211	0.208	0.11757	0.158785	4.203	93.55						HQYIMALREEYFDPSIVGWTVKYYELE	decoy	FALSE	63.9	0.304	0.505	0.98336	0.868589	88.957	9.88
HLMPSMNPDGYEKS	decoy	FALSE	13.4	0.312	0.315	0.666199	0.481701	21.273	37.17						HRDFSAEYEEDGKYEGLQEWEGKAH	decoy	FALSE	32.9	0.123	0.306	0.029091	0.36317	27.19	33.1
HMQPKEICALVGFCD	decoy	FALSE	72.7	0.274	0.17	0.148946	0.158017	1.001	80.45						HRDGPNYQWVPY	decoy	FALSE	49.5	0.055	0.094	3e-06	0.215302	16.555	95
HNKTVIVSKDEQYLF	decoy	FALSE	69.2	0.306	0.361	0.102875	0.116984	65.709	17.99						HSGASARTTPATGEQSPGARSRHRQPVKNSGHSGLA	decoy	FALSE	14.9	0.193	0.387	0.182132	0.319168	65.078	65.88
HNTNDFVTLRTP	decoy	FALSE	40.4	0.159	0.196	0.085619	0.224553	17.255	92.28						HSIFLADINQERGINE	decoy	FALSE	84.7	0.305	0.252	0.427128	0.419394	83.989	16.58
HNVGPGDKYTCMFTYASQGGTNEQWQM	decoy	FALSE	0.357	0.397	0.565	0.48692	0.301036	89.898	6.28						HSIYCTVNNDEGEWSGP	decoy	FALSE	59.7	0.119	0.298	0.2519	0.580752	37.719	43.09
HPESPTPNPTEPLFLA	decoy	FALSE	64.9	0.137	0.112	0.043175	0.120927	4.306	68.43						HSMVCDGIIQCRDGSDED	decoy	FALSE	80.2	0.139	0.324	0.151441	0.755859	3.372	46.76
HQDRLDPSDAQFVDVI	decoy	FALSE	67	0.249	0.202	0.066499	0.282028	12.106	29.98						HSRARCRKNTLARRKG	decoy	TRUE	52.4	0.275	0.171	0.227335	0.701794	62.732	29.18
HQLYIDETVNSNIP	decoy	FALSE	0.286	0.551	0.72	0.993624	0.796052	83.04	0.16						HTLFCGTLILQARAYVGPHVLAVVTRT	decoy	FALSE	66.8	0.407	0.531	0.927076	0.891004	93.232	15.79
HRRVSGAGGPPG	decoy	FALSE	20.3	0.107	0.11	0.125599	0.117956	60.318	66.52						HTLPALLENLKLRKQNN	decoy	FALSE	46.8	0.303	0.232	0.099526	0.878822	57.079	15.24
HRSLLSGRATQFTG	decoy	FALSE	43.8	0.386	0.298	0.152275	0.114136	80.718	58.1						HTPSALAIMENANVL	decoy	FALSE	74.3	0.433	0.317	0.397213	0.869566	33.03	5.11
HSGSGGVGQAAIAIALS	decoy	FALSE	69.3	0.226	0.18	0.036355	0.171966	54.937	55.01						HTSYTMEGYINNTLSIFKVADF	decoy	FALSE	59.1	0.326	0.434	0.59124	0.779716	32.557	70.38
HSRHHHGSSIAGGLVK	decoy	FALSE	33.3	0.164	0.134	0.014226	0.110929	92.29	54.06						HTVPCKVTGRCGSVL	decoy	FALSE	66.8	0.175	0.233	0.099907	0.415956	6.237	95
HTKDVLSVAFSSD	decoy	FALSE	47	0.364	0.3	0.024262	0.13942	21.983	57.18						HTVPIYEGYALPHAIL	decoy	FALSE	90.4	0.32	0.394	0.161527	0.265848	10.494	23.34
HVEMKLAVDEEENADNN	decoy	FALSE	34	0.197	0.236	0.339564	0.27089	71.056	7.82						HTYPSECMLHVHACT	decoy	FALSE	81.7	0.216	0.27	0.391332	0.624799	1.302	88.86
HWAGEKSNVIVALA	decoy	FALSE	18.3	0.416	0.403	0.520316	0.430962	40.824	28.85						HVHACTHQISLHVASA	decoy	FALSE	88.2	0.343	0.303	0.360412	0.731388	22.189	62.2
HWYDVEGGMQDYNYV	decoy	FALSE	71.8	0.267	0.192	0.379267	0.164617	10.713	21.53						HVKISVSRQTLFEDSFQ	decoy	FALSE	80.4	0.265	0.294	0.360416	0.406986	58.579	50.9
HYDLLIHANLTTLTFWGTTKVE	decoy	FALSE	15.3	0.418	0.4	0.620808	0.269657	30.416	72.97						HVKSALASVIMGLSPI	decoy	FALSE	90.5	0.333	0.3	0.104931	0.32135	32.382	80.28
IAALDLNAVANKIADF	decoy	FALSE	60.5	0.4	0.313	0.472989	0.367768	54.11	12.85						HVRFWVFQIILVATPS	decoy	FALSE	86.7	0.315	0.376	0.549062	0.737591	66.016	52.37
IADAEQRGELAI	decoy	FALSE	63.6	0.112	0.108	0.032228	0.098145	33.21	95						HVSEADSGNYQCI	decoy	FALSE	78.3	0.078	0.127	0.000773	0.468949	1.541	95
IADRMQKEITALAPST	decoy	FALSE	0.344	0.46	0.633	0.932389	0.858476	58.736	0.86						HWHLWKKTYGKQYKEKN	decoy	FALSE	80.4	0.219	0.284	0.201371	0.2296	60.72	57.93
IAENRADAVTLDGGFIYEAGL	decoy	FALSE	42.9	0.288	0.322	0.061713	0.266469	39.76	67.37						HWQFGQLDQHPIDG	decoy	FALSE	89.2	0.179	0.24	0.057807	0.503392	79.748	49.87
IAFAYQRRTKKELASALKSAL	decoy	FALSE	73.2	0.327	0.273	0.077664	0.158328	50.95	85.09						HYYTWGDHGGIITA	decoy	FALSE	62.5	0.159	0.286	0.696874	0.80702	37.713	19.88
IAGRDQVYTVNLNEM	decoy	FALSE	63.5	0.34	0.352	0.30858	0.215456	43.863	42.73						IACMFVRCSPNAK	decoy	FALSE	14.4	0.356	0.317	0.384457	0.913805	52.011	61.72
IAPPERKYSVWIGGS	decoy	FALSE	64.7	0.212	0.16	0.00129	0.110721	13.476	69.93						IAHRIVAPGKGIL	decoy	FALSE	47.2	0.299	0.239	0.095625	0.72967	85.801	71.41
IASEANTYLNSKSTRSS	decoy	FALSE	60.9	0.421	0.458	0.711436	0.777657	53.327	2.3						IALALGVERTR	decoy	FALSE	51.8	0.302	0.155	0.096047	0.220846	62.665	92.49
ICGLSPHRIFPSLL	decoy	FALSE	57.3	0.425	0.333	0.162443	0.139186	38.253	81.27						IANDQGNRTTPSYV	decoy	FALSE	51.7	0.129	0.117	0.018883	0.258786	20.382	79.02
ICNGNGSLELPGAV	decoy	FALSE	78.2	0.167	0.145	0.081488	0.12973	12.888	90.67						IAPNGAQVLQVKRGWKLQVSYDC	decoy	FALSE	41.1	0.354	0.417	0.568406	0.510157	59.148	49.93
IDALQYKLEGTTRLTR	decoy	FALSE	2.35	0.545	0.442	0.76168	0.546785	93.031	1.8						IARQESTSVLLQQSEKKLG	decoy	FALSE	68.2	0.26	0.253	0.466248	0.73175	68.717	49.05
IDIQHLAGKLKQHIEA	decoy	FALSE	55.3	0.227	0.133	0.008876	0.103233	59.297	74.59						IARYNQMDSTEDAQEE	decoy	FALSE	54.7	0.161	0.177	0.014992	0.291209	98.728	19.3
IDQMLAEGASLDDI	decoy	FALSE	21.7	0.361	0.278	0.504662	0.582586	47.759	15.71						IASGPVVHETHDLI	decoy	FALSE	82.5	0.157	0.141	0.004198	0.329958	13.068	69.69
IDSDASYPYKAMDQKCQ	decoy	FALSE	83.7	0.234	0.252	0.162042	0.424177	47.054	81.02						IASRLGLYSK	decoy	FALSE	23.1	0.161	0.096	0.000139	0.556873	86.697	95
IDSNHDGIVTAE	decoy	FALSE	66.4	0.125	0.138	0.046973	0.113265	38.942	84.86						IAVHWYLDFLAPAKATLGET	decoy	FALSE	35.8	0.379	0.562	0.826357	0.842263	52.201	48.49
IDSQAEKLKELD	decoy	FALSE	39.6	0.091	0.058	0.003268	0.08001	29.589	95						IAYTLTSNIPEITPFLI	decoy	FALSE	93.5	0.284	0.358	0.018007	0.478675	34.217	46.22
IDVEILRMKVQDQD	decoy	FALSE	5.79	0.381	0.475	0.639508	0.549832	91.105	4.55						ICEINGQNVIGLKDSQIA	decoy	FALSE	40.7	0.237	0.371	0.591918	0.932892	32.723	30.88
IDVRFQKAASGTT	decoy	FALSE	19.9	0.405	0.564	0.835957	0.367397	91.195	7.26						ICLDGLQLESEVVTNG	decoy	FALSE	87.8	0.166	0.205	0.04729	0.354672	13.397	79.83
IEASIRGELSGDFEK	decoy	FALSE	17.9	0.273	0.331	0.254015	0.136988	82.529	28.65						ICRANGNPKPRISWLTNGVPIEIAP	decoy	TRUE	44	0.331	0.425	0.758954	0.483166	40.92	41.26
IEATGVIQSCAKE	decoy	FALSE	13.3	0.253	0.258	0.415886	0.409528	21.663	88.19						ICSVPGPNGIDTHF	decoy	FALSE	91.7	0.102	0.177	0.003735	0.441145	17.15	95
IEAYNICHLNYFTFS	decoy	FALSE	56.4	0.345	0.31	0.029007	0.174775	58.43	53.11						IDEELLGDGHSYSPR	decoy	FALSE	32.1	0.153	0.266	0.14623	0.217702	78.765	30.56
IEMEDWKGDKVKA	decoy	FALSE	67.5	0.15	0.099	0.313803	0.160611	56.224	62.28						IDFNKSGSSTASWI	decoy	FALSE	51.6	0.221	0.226	0.012045	0.62869	49.159	61.53
IEMIPGAHSIPSGH	decoy	FALSE	28.1	0.398	0.291	0.487955	0.269953	41.615	34.58						IDFVLVYEDESRKET	decoy	FALSE	16.8	0.242	0.294	0.120907	0.230499	94.403	6.54
IENLKKQHDLLKRMLQQQEQLRALQGRQAALLALQHK	decoy	FALSE	8.54	0.433	0.488	0.454752	0.297027	74.78	27.26						IDLDKEKRDAF	decoy	FALSE	25.5	0.059	0.069	0.000257	0.147809	70.368	95
IETRDGKLVSESSDVL	decoy	FALSE	52.5	0.289	0.293	0.148055	0.292249	25.263	42.65						IDLVLDRIRKLADQCTG	decoy	FALSE	14.2	0.338	0.296	0.89516	0.945097	50.975	19.88
IEVPTFGKLYSILKI	decoy	FALSE	39.1	0.415	0.416	0.081638	0.13826	18.552	64.04						IDQATKQCSKMT	decoy	FALSE	19	0.121	0.097	0.038161	0.446641	11.694	95
IEWDLEDLDETISIV	decoy	FALSE	78.7	0.243	0.203	0.290072	0.181618	26.632	49.67						IECVPMVIREGRCSLDT	decoy	FALSE	45.6	0.253	0.321	0.896954	0.879793	6.543	72.3
IFCTRSIDREKYEQF	decoy	FALSE	78.7	0.239	0.208	0.216704	0.132946	16.27	84.9						IEDGIFEVKSTAGD	decoy	TRUE	15.8	0.217	0.219	0.747977	0.913015	63.908	2.57
IFGLPRELVVTVSG	decoy	FALSE	44.7	0.326	0.259	0.156794	0.17153	35.231	73.66						IEEARAGPCEQAECG	decoy	FALSE	40.4	0.08	0.173	0.097239	0.63155	1.322	94.15
IFLPVDDTSFRWVE	decoy	FALSE	30.2	0.437	0.547	0.427269	0.176979	11.897	71.83						IEKAIPKKTPTRLYLD	decoy	FALSE	10.6	0.231	0.183	0.173588	0.508357	63.583	60.34
IFSQQVATVIQSRQD	decoy	FALSE	49.3	0.444	0.429	0.231727	0.147813	28.845	27.37						IEKGMISSSKTDDL	decoy	FALSE	82.9	0.205	0.18	0.053403	0.82745	81.789	52.79
IFVITHHLLKDPLCKR	decoy	FALSE	73.8	0.287	0.28	0.434934	0.235856	42.716	44.48						IEKKILTFQGSKTHGM	decoy	FALSE	8.29	0.425	0.347	0.624298	0.771037	87.534	3.12
IFVRRGGPNYQEGLRV	decoy	FALSE	78.2	0.276	0.3	0.047238	0.141438	22.249	77.45						IEKMNLSAIQDREIC	decoy	FALSE	37.2	0.325	0.231	0.443037	0.474052	78.344	30.67
IGKNSLSVLSPK	decoy	FALSE	43.5	0.261	0.276	0.05075	0.186044	58.628	94.41						IEKVGKENWLP	decoy	FALSE	36.1	0.099	0.144	0.001014	0.271072	45.648	95
IGLMCGRITKRVTREL	decoy	FALSE	69.5	0.249	0.192	0.122652	0.096182	26.905	94.84						IELTPSNFNREVIQSD	decoy	FALSE	37.6	0.206	0.194	0.05216	0.548204	19.135	62.82
IGNMHGNEVVGRE	decoy	FALSE	26.3	0.222	0.167	0.357618	0.12234	57.384	46.62						IEPRKGTVVAEKDRPHEGTRPVRAVFVSE	decoy	FALSE	0.678	0.238	0.323	0.548728	0.714037	93.893	2.82
IGRRQHLRVSTAFVYTK	decoy	FALSE	53.3	0.467	0.356	0.055792	0.108554	66.653	40.51						IEYMPLLAGQLGVE	decoy	FALSE	10.7	0.4	0.277	0.267475	0.93375	44.277	48.04
IGTVPVGRVETGVLKPG	decoy	FALSE	36.2	0.183	0.148	0.02592	0.138708	66.463	44.5						IFADAYAQYLWITFDFCNTL	decoy	TRUE	58.7	0.222	0.546	0.480824	0.406252	4.192	95
IHDNGLIHPPRREP	decoy	FALSE	50.8	0.143	0.134	0.006263	0.092131	43.496	90.4						IFIEMYFIFTSFWAY	decoy	FALSE	63.1	0.268	0.406	0.894623	0.138721	4.445	51.89
IHTHGLIREYIVEYS	decoy	FALSE	61.9	0.336	0.37	0.242327	0.16492	17.831	58.08						IFKLENSHFENGRGKS	decoy	FALSE	78.5	0.302	0.249	0.46693	0.313722	54.821	29.45
IIDAPGHRDFIKNMIT	decoy	FALSE	63.5	0.221	0.171	0.109745	0.189246	9.282	86.62						IFLVGLVSMILMRTLRKDY	decoy	FALSE	58.8	0.514	0.461	0.992916	0.580624	9.921	31.09
IIERYKGEKQLPVLD	decoy	FALSE	13.2	0.391	0.302	0.289569	0.215792	78.344	9.12						IFSSGDDLGEDDEDAP	decoy	FALSE	56.2	0.074	0.208	0.02913	0.545068	3.515	72.15
IIGDTSGHFQKMLVVL	decoy	FALSE	84.2	0.265	0.347	0.14745	0.220025	26.985	95						IGGRYHGPTFAKAA	decoy	FALSE	58.2	0.187	0.247	0.306181	0.219255	83.19	61.83
IITAIAQGMETNELKY	decoy	FALSE	64.4	0.269	0.252	0.077885	0.222944	41.824	55.33						IGLPPPIIFWMDNS	decoy	FALSE	30.1	0.154	0.129	0.312298	0.987898	5.463	95
IIVNPMESYQNR	decoy	FALSE	13.8	0.339	0.334	0.133412	0.265709	59.098	44.59						IGLQMGTNRGASQA	decoy	FALSE	12.8	0.409	0.257	0.993772	0.938433	86.382	4.85
IKDRHGLVATHML	decoy	FALSE	47.9	0.309	0.173	0.047735	0.119116	38.003	67.54						IHDLHLFIENIDFNKSGS	decoy	FALSE	37	0.26	0.332	0.387353	0.501136	94.356	35.52
IKEMGLSLQWLY	decoy	FALSE	40.1	0.302	0.301	0.090878	0.174924	24.567	95						IHEPKGYHANFCLGPCPYIW	decoy	FALSE	49.9	0.191	0.475	0.325788	0.463672	1.631	94
IKEPGSGVPVVLIT	decoy	FALSE	42.6	0.164	0.121	0.044604	0.107745	25.715	90.27						IHPPVSYNDTAPRI	decoy	FALSE	65.2	0.176	0.129	0.088347	0.275044	42.215	15.11
IKIPCTDYIGSC	decoy	FALSE	72.4	0.167	0.157	0.071097	0.176104	1.05	95						IHQIVRQWKYKDDDDDQ	decoy	FALSE	46.3	0.187	0.213	0.191933	0.486908	97.519	14.57
IKVDKGVVPLAGTN	decoy	FALSE	31.9	0.3	0.418	0.225001	0.653329	51.211	39.53						IIAVAAMFLGMDLPGLNLPD	decoy	FALSE	43.3	0.308	0.549	0.688267	0.386537	65.426	77
IKVYGQVSLNDSHN	decoy	FALSE	33.3	0.451	0.459	0.458492	0.243749	93.916	10.21						IIDAIKPFLDYYEQVD	decoy	FALSE	4.27	0.288	0.263	0.80028	0.835326	28.107	1.4
ILALQIYCRNESRGCAEQLMLGHLLVHL	decoy	FALSE	33	0.288	0.392	0.851508	0.46921	55.907	80.35						IIDALEMRDAVEKPQE	decoy	FALSE	12.8	0.211	0.247	0.562774	0.329306	64.524	26.81
ILDNLPHPYAIAVFKNEIYWD	decoy	FALSE	59.7	0.339	0.282	0.005898	0.190527	38.84	58.04						IIDNNDTQLQIISTL	decoy	FALSE	47.7	0.205	0.121	0.18813	0.866046	25	62.01
ILNAGTNTDGFKE	decoy	FALSE	24.3	0.255	0.34	0.407434	0.275782	35.671	65.11						IIEKLKSLDEHYHIRVN	decoy	FALSE	24.7	0.264	0.259	0.383033	0.500207	64.012	27.74
ILNIKISHFLKM	decoy	FALSE	12	0.37	0.344	0.060075	0.087925	65.31	95						IIFSNVQERSSAV	decoy	FALSE	62.7	0.317	0.139	0.015389	0.236139	70.422	45.84
ILRLDLAGRDLTDYL	decoy	FALSE	50.9	0.381	0.298	0.364366	0.137574	35.713	46.86						IIKNTASLKYEN	decoy	FALSE	12.8	0.332	0.135	0.104435	0.792473	71.331	27.28
IMKTGEPHCPGDED	decoy	FALSE	41.9	0.096	0.093	0.065576	0.295101	16.56	95						IILVATPSVMYLGYAIHK	decoy	FALSE	72.4	0.398	0.438	0.479242	0.5114	30.281	70.39
IMLATGKLSPDAIP	decoy	FALSE	60.1	0.335	0.263	0.257065	0.159888	32.63	54.87						IIPASTGAAKAV	decoy	FALSE	6.07	0.226	0.22	0.073022	0.848863	33.68	80.93
IMLSVEKLIKDL	decoy	FALSE	48.7	0.303	0.25	0.252574	0.092473	43.543	76.73						IIRRRPGGWVEKETY	decoy	TRUE	65.3	0.233	0.23	0.013557	0.327239	28.174	75.28
IMYIISGSLLAATEK	decoy	FALSE	2.17	0.559	0.432	0.838677	0.786779	80.687	7.72						IIRTIDQMLNSELQWPV	decoy	FALSE	71	0.258	0.285	0.258912	0.761989	52.776	23.29
INCELSQGCSLHLAQR	decoy	FALSE	56.5	0.326	0.407	0.412423	0.744343	23.901	86.44						IISNLDCVNEVIGIR	decoy	FALSE	95.6	0.224	0.164	0.100464	0.49447	46.476	76.51
INHNITTGRFGDF	decoy	FALSE	37.5	0.19	0.121	0.011089	0.062926	56.744	84.55						IISVTLQVLSLLPPYRQS	decoy	FALSE	87.8	0.395	0.319	0.772285	0.704492	49.124	45.04
INHPVTTYKTGDYW	decoy	FALSE	86.7	0.178	0.155	0.015464	0.082199	9.095	51.48						IITTPPLKDFSLWEKTGLKE	decoy	FALSE	47.4	0.199	0.37	0.31025	0.37707	27.051	73.21
INNAFQLVSIGKLSIEK	decoy	FALSE	8.11	0.405	0.345	0.296809	0.172472	93.287	32.05						IKGSALRGELQSSDLF	decoy	FALSE	91.7	0.171	0.243	0.008296	0.225276	30.139	86.19
INNYLTVPAHKLD	decoy	FALSE	7.27	0.497	0.44	0.730778	0.430642	98.839	7.16						IKIIAPPERKYSV	decoy	FALSE	83.4	0.288	0.122	0.001344	0.27617	91.405	48.01
INQTAVECTWTGPRNV	decoy	FALSE	68.2	0.18	0.267	0.227614	0.16874	14.969	61.49						IKLPSGMLVISNAT	decoy	FALSE	44	0.296	0.23	0.030918	0.670387	19.772	90.38
INSIWWCDFDNDCG	decoy	FALSE	44.5	0.205	0.247	0.711125	0.790313	46.288	28.84						IKLTHDVELNLDYERY	decoy	FALSE	87.5	0.189	0.2	0.072688	0.282694	24.071	45.5
IPEGKQVFLYPEKDEPT	decoy	FALSE	17.5	0.21	0.165	0.26822	0.289392	95.998	36.8						IKRNTTIPTKQTQ	decoy	FALSE	48.6	0.23	0.082	0.03304	0.678873	60.596	57.01
IPVEVFKDLFELKII	decoy	FALSE	48.9	0.314	0.317	0.06494	0.160238	29.766	42.13						IKSYFLIVRKNIQDSV	decoy	TRUE	52.2	0.41	0.41	0.718188	0.934747	98.728	5.63
IQALQTACPDLQLSAASVGNCP	decoy	FALSE	51	0.321	0.403	0.575334	0.217892	15.393	82.14						IKVYGQVSLNDSHN	decoy	FALSE	59.4	0.286	0.255	0.557736	0.391215	93.586	14.1
IQAVRTQEKEQIKTLNNKFASF	decoy	FALSE	23.7	0.439	0.42	0.409112	0.224063	52.951	21.49						ILAADESTGSIAKRL	decoy	FALSE	85.4	0.195	0.233	0.000248	0.270804	36.183	67.81
IQNKPLYFADRLY	decoy	FALSE	52.4	0.218	0.131	0.01154	0.149922	13.078	95						ILALNELNAGMEVVKKF	decoy	FALSE	86.3	0.29	0.411	0.089745	0.295103	43.212	66.43
IQNRFKYARVTPDT	decoy	FALSE	9.46	0.591	0.439	0.528062	0.234114	91.695	0.94						ILDMKLEDILESI	decoy	FALSE	58.3	0.249	0.134	0.331802	0.263275	11.237	43.13
IQSLGPCQEAVAPSTHP	decoy	FALSE	48.5	0.17	0.204	0.246528	0.25299	32.416	70.91						ILESMPHTHIQWFS	decoy	FALSE	68.8	0.349	0.284	0.076957	0.589039	37.763	84.26
IRKDLYANTVLSGGT	decoy	FALSE	9.75	0.483	0.487	0.506385	0.356785	88.346	4.04						ILFERWCIGLYNVMFTA	decoy	FALSE	88.1	0.286	0.447	0.952408	0.366341	6.093	95
IRLGEKDAHSQGEVV	decoy	FALSE	45.8	0.162	0.158	0.092533	0.11323	34.842	73.12						ILFSYFQDLVITLPF	decoy	FALSE	79	0.339	0.337	0.263627	0.429114	54.996	50.64
IRRRLQLNANQAFFLLVNGHSMVSVS	decoy	FALSE	21.5	0.565	0.647	0.911882	0.416825	89.577	13.68						ILISTQRAQLERSLRDVVEKTIQKYGTNPEETAAEE	decoy	FALSE	64.1	0.312	0.385	0.969571	0.813145	92.571	0.63
IRSKYKPTPIPIKV	decoy	FALSE	12.8	0.424	0.464	0.652651	0.313485	63.988	14.63						ILNGEEIILSLQKTKHLL	decoy	FALSE	75	0.408	0.314	0.837987	0.838169	29.17	42.95
IRSPQDDASSPHLQVM	decoy	FALSE	65.6	0.158	0.176	0.033383	0.140257	12.676	74.06						ILPWEQNEQVKNFVAS	decoy	FALSE	60.9	0.178	0.165	0.09065	0.752503	63.182	61.5
ISDAEQRGENALKD	decoy	FALSE	57.1	0.135	0.121	0.023698	0.115455	29.918	63.31						ILTTTLVLSVMVLLWICC	decoy	FALSE	61.1	0.159	0.367	0.36469	0.188445	0.23	95
ISIIHSSLAEPRVSV	decoy	FALSE	41.5	0.464	0.393	0.586339	0.195802	69.704	34.76						ILYQTERYNEETFGYE	decoy	FALSE	56.7	0.156	0.206	0.006727	0.218038	16.051	88.6
ISIYVSESMDRSSK	decoy	FALSE	30.6	0.479	0.58	0.764405	0.334059	97.328	3						ILYRPVAVALDTKGP	decoy	FALSE	43.5	0.373	0.226	0.38787	0.913744	44.904	3.54
ISMPMWDEEEDE	decoy	FALSE	70.7	0.07	0.046	0.151696	0.133111	0.99	95						IMRVLKKTGNEQEWKIK	decoy	FALSE	53	0.24	0.275	0.3356	0.861301	69.585	13.56
ISNLKMGHNYTFT	decoy	FALSE	25.7	0.373	0.506	0.058639	0.16331	70.893	53.53						INIIMDGPPAQSLG	decoy	FALSE	54.5	0.368	0.173	0.185275	0.469867	93.916	11.12
ITGTVLINVEDIND	decoy	FALSE	69.1	0.3	0.248	0.100162	0.182952	48.539	28.63						INIMSEGKAETYE	decoy	FALSE	67.8	0.229	0.2	0.039243	0.280408	75.725	45.91
ITGVAVFLGVSFFI	decoy	FALSE	86.7	0.215	0.2	0.029719	0.213302	9.486	95						INSGAHKATLRIGQDGISTS	decoy	FALSE	46.3	0.209	0.381	0.328286	0.454133	74.26	30.67
ITHRPRVSRASSVA	decoy	FALSE	68.5	0.28	0.208	0.156181	0.112618	47.919	68.6						IPEKKWFMEPAVIVCL	decoy	FALSE	92.4	0.355	0.319	0.072317	0.616147	87.444	63.44
ITLDLSHNGLSSTK	decoy	FALSE	27.1	0.443	0.461	0.472162	0.396445	57.114	16.03						IPGIYVLSLEIGKT	decoy	FALSE	21.8	0.345	0.232	0.74574	0.434872	95.227	23.74
ITLELSCCKYPP	decoy	FALSE	42.5	0.194	0.224	0.66791	0.163958	34.64	95						IPKLDFSSQADLRN	decoy	FALSE	52.1	0.233	0.192	0.242733	0.668282	87.112	45.2
ITPKVIDTWRPKL	decoy	FALSE	84.4	0.24	0.184	0.008133	0.134176	48.859	72.39						IPLLLFRWKPLWGV	decoy	FALSE	25.6	0.481	0.326	0.815073	0.768639	59.105	11.18
ITQNTDYRLNPMLR	decoy	FALSE	67.4	0.292	0.206	0.207963	0.247107	36.342	95						IPLTISGGSGPRPLNPVT	decoy	FALSE	19.5	0.137	0.303	0.042723	0.187528	62.954	92.05
ITRLQETTLVANQ	decoy	FALSE	40.9	0.403	0.53	0.106544	0.314471	81.469	44.16						IPSFQALTARFEV	decoy	FALSE	60.8	0.415	0.201	0.399425	0.26224	92.075	26.04
IVDGNLKLILGLIW	decoy	FALSE	84.7	0.258	0.207	0.038067	0.100181	6.594	95						IPSFVLMDIQASTVV	decoy	FALSE	24.1	0.491	0.286	0.599541	0.817073	97.046	12.99
IVEQQDEQLELVS	decoy	FALSE	31.4	0.175	0.132	0.356494	0.182998	22.343	80.04						IPSTPDSFMDPASALYR	decoy	FALSE	34.3	0.197	0.271	0.017209	0.529276	89.655	69.56
IVGVRYQCSLCPSY	decoy	FALSE	63.2	0.457	0.615	0.951215	0.359783	12.788	76.42						IPTVGFNMRKVTKGNVTIKIWDI	decoy	FALSE	66.4	0.336	0.438	0.526937	0.894672	27.568	30.54
IVNAELSFFGHAHLG	decoy	FALSE	13.3	0.325	0.275	0.157931	0.285621	32.389	72.43						IPYGQPKQENDFNPD	decoy	FALSE	36.5	0.06	0.088	0.007571	0.201178	55.697	95
IWNMDPGYDSIIYRMTN	decoy	FALSE	61	0.358	0.33	0.318573	0.228197	9.465	63.47						IPYVFKLLKENLCLN	decoy	FALSE	39.5	0.406	0.281	0.215535	0.395993	82.409	28.03
IYITELLKKLQSTT	decoy	FALSE	61.5	0.365	0.329	0.177813	0.131202	32.7	79.66						IQEELSHLEVAKSLS	decoy	FALSE	3.45	0.396	0.264	0.22605	0.80771	53.344	11.87
IYMDQTKFPIVNAELS	decoy	FALSE	57.9	0.364	0.368	0.552115	0.237942	19.896	61.2						IQKDRLVAEFTTSLTNFQ	decoy	FALSE	20.6	0.286	0.376	0.300672	0.609318	84.559	28.14
IYQTYGFVPSRKEE	decoy	FALSE	12.3	0.403	0.372	0.369356	0.15051	83.44	8.27						IQKSWTATTYMEYETL	decoy	FALSE	85.9	0.236	0.357	0.380928	0.308022	54.381	87.9
KAEQAIAVMDDSVVAE	decoy	FALSE	20.4	0.373	0.306	0.630401	0.719934	72.745	3.72						IQMVTDIQTAVRTN	decoy	FALSE	94.8	0.321	0.18	0.050804	0.597417	57.444	19.29
KAKAINQTA	decoy	FALSE	31.2	0.077	0.072	0.000135	0.143017	43.293	95						IQNIDIQHLAGKLKQH	decoy	TRUE	84.1	0.322	0.22	0.270606	0.499019	70.802	19.34
KAKKPAAAAGAK	decoy	FALSE	11.9	0.129	0.111	0.105837	0.067943	91.457	72.98						IQNYKLYYMEKGTDKEQ	decoy	FALSE	36	0.256	0.335	0.122922	0.339475	93.017	12.04
KAKSPKKAKAAK	decoy	FALSE	39.4	0.086	0.062	0.00669	0.085474	84.345	94.14						IQREKYLTQKLLHENHLKDMTKNMGVIAERMIEAVDNN	decoy	TRUE	31.5	0.401	0.468	0.629086	0.696683	89.547	17.8
KALELDQERKRAKE	decoy	FALSE	45.5	0.199	0.185	0.021906	0.096439	76.476	41.34						IQTAVRTNSTFVQALVEH	decoy	FALSE	17.4	0.282	0.301	0.88823	0.619538	62.144	22.36
KANLSFSMMGDRSA	decoy	FALSE	13.8	0.474	0.396	0.75041	0.747052	72.734	15.77						IQVAFHIQPYKGRDDITVHD	decoy	FALSE	57.9	0.26	0.34	0.233691	0.337665	42.827	21.06
KAPLRVQVQDNEG	decoy	FALSE	33.7	0.2	0.198	0.213592	0.194586	90.364	21.17						IRAVMVTGDNLQTAVT	decoy	FALSE	43.8	0.28	0.301	0.826414	0.753221	74.277	7.31
KAQYEDIAQKSKAEAES	decoy	FALSE	58.6	0.235	0.237	0.078959	0.208113	93.757	33.59						IRHSRDKKNEPNPQRFDRI	decoy	FALSE	75	0.11	0.104	0.019918	0.573174	29.723	81.22
KARCESQRGLYVAAQ	decoy	FALSE	74.4	0.333	0.243	0.008496	0.191786	39.848	63.82						IRINKMLSCAGADRLQ	decoy	FALSE	67.3	0.398	0.331	0.388846	0.962467	55.022	16.47
KAVTRRAKVAPAERMS	decoy	FALSE	81.8	0.307	0.312	0.162634	0.278627	79.083	21.28						IRKGLHHKILLANFL	decoy	TRUE	61.3	0.433	0.202	0.337235	0.630634	46.105	39.49
KDFLLTARRKDAKSVKI	decoy	FALSE	84.4	0.275	0.246	0.042145	0.133934	61.081	46.87						IRKTLNAGAYSKVVQE	decoy	FALSE	71.9	0.341	0.312	0.024009	0.910637	56.093	67.93
KDGNYWVTDVALHQ	decoy	FALSE	4.69	0.514	0.556	0.989389	0.571511	98.929	2.15						IRPDIVNFVHTNLRKNNRQP	decoy	FALSE	11.7	0.332	0.309	0.540114	0.812791	99.95	8.93
KDNVKFKVRCSRYL	decoy	FALSE	72.8	0.358	0.266	0.042938	0.12319	84.13	82.82						IRQEIENETERISGNNKG	decoy	TRUE	73.6	0.122	0.136	0.167968	0.290918	94.246	14.38
KDPLVNLINKYFPGMF	decoy	FALSE	34	0.339	0.265	0.08242	0.153397	61.77	29.8						IRTGLIKGSGTAEVE	decoy	FALSE	44	0.286	0.365	0.167558	0.665969	79.896	17.43
KDTGELNVTSILDR	decoy	FALSE	52.7	0.303	0.262	0.259341	0.163928	57.945	53.06						ISAHLISESDNPEDDKVYFFFRENAIDGEHSGKATHAR	decoy	FALSE	67.7	0.328	0.504	0.438107	0.55229	98.358	8.76
KEDGLAQQQTQLNLRS	decoy	FALSE	1.64	0.378	0.372	0.356103	0.419547	43.917	3.94						ISANGCKVDNSSLT	decoy	FALSE	68.7	0.139	0.127	0.013937	0.31388	46.048	78.51
KEENKRQESSFSHS	decoy	FALSE	45.2	0.255	0.284	0.041866	0.140277	46.068	41.53						ISAWAKTDLGDSPLAFEH	decoy	FALSE	95	0.14	0.364	0.01112	0.298281	61.853	88.74
KEGLDLQVLEDSG	decoy	FALSE	40.7	0.194	0.107	0.174309	0.143259	23.854	27.89						ISDLVFLKQPSP	decoy	FALSE	34	0.225	0.195	0.05645	0.823369	41.322	76.87
KEGPATEVDFSLRP	decoy	FALSE	53.9	0.175	0.168	0.027815	0.166154	21.603	55.08						ISRIMRVNNSTMLGASGD	decoy	FALSE	57.7	0.405	0.374	0.527614	0.913691	83.949	25.75
KEHEVTIFVRRGGP	decoy	FALSE	45.2	0.243	0.162	0.030601	0.107633	49.119	38.28						ISSISICLSLYKTRKQ	decoy	FALSE	40.5	0.406	0.287	0.984948	0.899534	61.129	15.42
KELRLRGYDYGPHF	decoy	FALSE	40.2	0.247	0.176	0.01343	0.101171	60.546	84.8						ISSSQSCQYTLDAKRKH	decoy	FALSE	83.2	0.216	0.252	0.056871	0.378991	45.403	67.16
KELSDIAHRIVAPGKGI	decoy	FALSE	40.3	0.256	0.201	0.006065	0.132709	39.23	40.27						ISVLILYTINTNLGDLQ	decoy	FALSE	1.72	0.364	0.365	0.990411	0.891303	86.833	4.19
KEMAEAYLGMPVANAVISVPAEFDLKQRNSTIEAANL	decoy	FALSE	0.402	0.493	0.585	0.841752	0.897489	91.049	5.34						ISVYSEKGESSGKNV	decoy	FALSE	92.3	0.151	0.157	0.031774	0.179777	81.348	24.1
KENLKVLSVKFD	decoy	FALSE	14	0.322	0.203	0.272895	0.131378	80.934	54.72						ITAPQNLVLSPGEDGTLI	decoy	FALSE	71.9	0.193	0.338	0.210679	0.344104	31.462	52.53
KESCPLLGYYADNWKDHLRGK	decoy	FALSE	68	0.271	0.28	0.113363	0.171531	16.65	80.63						ITDKEKAEKLKQSLPP	decoy	FALSE	58.1	0.136	0.134	0.000133	0.234732	38.36	63.22
KETKAADPPAENS	decoy	FALSE	32.2	0.107	0.125	0.013274	0.378412	54.002	34.88						ITELLKKLQSTTVMN	decoy	FALSE	31.8	0.477	0.245	0.27856	0.569934	63.546	32.05
KFAGRKLKDCGEDLL	decoy	FALSE	83.5	0.164	0.096	0.055445	0.122696	36.484	90.32						ITMTIRDRPFERTIT	decoy	FALSE	44.3	0.284	0.174	0.089423	0.258325	55.567	63.85
KFFPEDVSEELIQEI	decoy	FALSE	32.1	0.318	0.288	0.924792	0.283824	4.596	35.68						ITPVDNSMDSNIHQRRNSYRGH	decoy	FALSE	60.3	0.208	0.199	0.274658	0.800097	48.95	52.75
KFGQGAHHAAGQAGNEAGR	decoy	FALSE	35.4	0.148	0.186	0.005871	0.13076	85.449	68.75						ITSDLQLSTYLDPALE	decoy	FALSE	54.6	0.235	0.328	0.360169	0.294276	48.934	44.14
KFRLHVEEGDILYAMY	decoy	FALSE	73.8	0.344	0.291	0.145588	0.246964	17.152	33.19						ITTSYYRGAMGIMLV	decoy	FALSE	69.3	0.432	0.357	0.044841	0.247781	44.393	74.83
KFRTMESNQKSSFQE	decoy	FALSE	5.76	0.6	0.782	0.813508	0.694716	55.346	19.44						IVALARDSLALARPK	decoy	FALSE	22.9	0.42	0.387	0.418685	0.70143	90.208	17.22
KFYEAKLQQQQRELK	decoy	FALSE	47.9	0.326	0.369	0.277542	0.205265	62.155	29.95						IVANVPEGLLATVTV	decoy	FALSE	81.2	0.216	0.198	0.014879	0.468652	7.139	77.55
KGCDRDTYSEKSLHR	decoy	FALSE	57.2	0.202	0.226	0.101915	0.227793	29.315	55.19						IVCPKKLHILHKREI	decoy	FALSE	60.7	0.376	0.229	0.495467	0.438171	14.027	46.64
KGEITGEVRMPSGK	decoy	FALSE	34.9	0.29	0.433	0.192334	0.180279	84.701	18.39						IVDGHLQLSYNL	decoy	FALSE	70.3	0.196	0.224	0.106402	0.475731	37.171	95
KGEKPQVRERGPYVYR	decoy	FALSE	46.9	0.22	0.159	0.051328	0.108501	52.168	60.39						IVHQDQAYDDKIYYFFRE	decoy	FALSE	59.9	0.162	0.169	0.044701	0.231553	11.668	84.4
KGKVTCTVCTPDGSEV	decoy	FALSE	64.3	0.182	0.268	0.37465	0.144195	50.095	46.17						IVIRALDLVTVVVPPAL	decoy	FALSE	45.5	0.317	0.355	0.377307	0.736031	54.147	38.94
KGLEERVAAAVDLIIK	decoy	FALSE	67.8	0.325	0.302	0.021004	0.30455	80.795	31.78						IVNSSVLDRPRALVL	decoy	FALSE	60.5	0.312	0.221	0.002705	0.335083	50.29	77.67
KGMKVHVNPSQSL	decoy	FALSE	18.8	0.449	0.586	0.730957	0.264366	56.374	12.63						IVQYLQKHSYKNT	decoy	FALSE	37.1	0.338	0.198	0.181095	0.403817	96.248	18.7
KGRRAEDGSVIDYEL	decoy	FALSE	76.7	0.188	0.17	0.211914	0.120429	26.652	53.29						IVTDGRSGCTPCSCDP	decoy	FALSE	39.6	0.072	0.275	0.099045	0.468795	1.031	95
KGVQGLNHGMDKVAH	decoy	FALSE	48.8	0.249	0.174	0.123845	0.125956	56.988	57.27						IVVRPSRSPLWTKE	decoy	FALSE	18.1	0.419	0.202	0.454407	0.909851	47.088	38.6
KHHCAAITPGRGRQMS	decoy	FALSE	48.2	0.24	0.317	0.021808	0.15214	34.805	69.32						IVVYTGDRTVMGRI	decoy	FALSE	50.2	0.307	0.235	0.392518	0.634537	79.658	12.16
KHNRLYMKARPFPD	decoy	FALSE	35.2	0.428	0.352	0.10748	0.149703	89.294	30.11						IWFAFVNGFSGQILFE	decoy	FALSE	57.7	0.343	0.474	0.134898	0.311506	40.983	66.07
KIEVLPSHLFLCNK	decoy	FALSE	56.9	0.408	0.346	0.086163	0.147437	41.255	61.74						IYAPQGLLLTDPIER	decoy	FALSE	80.6	0.261	0.249	0.00961	0.220532	27.573	63.57
KILQQIPDHPKHFSI	decoy	FALSE	56.6	0.355	0.262	0.053728	0.111797	40.519	39.98						IYAVHYFFSKL	decoy	FALSE	10.1	0.251	0.172	0.123121	0.142379	41.186	95
KINSGAHKATLRIGQD	decoy	FALSE	63.9	0.187	0.163	0.014666	0.131073	37.829	74.41						IYWTDAYLEC	decoy	FALSE	29.3	0.096	0.112	0.064816	0.258781	27.526	95
KIRAKYPDRVPVIVEKVSGSQI	decoy	FALSE	35.6	0.302	0.38	0.553799	0.336162	56.451	25.43						KAAAKDKSSDKKVQTKGK	decoy	FALSE	75.4	0.111	0.123	0.000902	0.193641	66.046	88.45
KISIKPTCTPGWQGWNN	decoy	FALSE	75.8	0.265	0.523	0.611755	0.213884	53.817	69.07						KAALCHFCIDMLNA	decoy	FALSE	46.5	0.307	0.305	0.654557	0.512776	22.243	68.34
KKAILRVAELSSDD	decoy	FALSE	42	0.386	0.292	0.48408	0.168158	94.126	10.75						KAEKSHDELPRTFQ	decoy	FALSE	68.3	0.103	0.122	0.004092	0.186258	47.669	86.05
KKIKDPDASKPEDWD	decoy	FALSE	62.1	0.119	0.131	0.124655	0.134683	89.618	62.12						KAGHVGVVSVEFIAPALEGTYTSHWRLSHKGQQFGPRV	decoy	TRUE	62.4	0.318	0.576	0.762789	0.397835	94.423	43.91
KKKQHLFVKEVKIDG	decoy	FALSE	41.4	0.291	0.2	0.271408	0.216927	69.674	45.68						KALDGNMKCAKCPPHS	decoy	FALSE	54.5	0.131	0.289	0.310943	0.845086	24.452	71.95
KKLGRSEIQFLISDN	decoy	FALSE	50.3	0.327	0.292	0.035587	0.238074	42.761	76.18						KAQNLYQELLTQEGQ	decoy	FALSE	50.1	0.219	0.122	0.017674	0.277489	51.952	17.91
KKPLTRAEVGEKTEE	decoy	FALSE	12	0.199	0.18	0.256844	0.119575	70.875	31.95						KATVAVYLESLQD	decoy	FALSE	80.5	0.237	0.175	0.047575	0.200962	14.619	20.47
KKSNAPLVNVTLYYEA	decoy	FALSE	80.4	0.308	0.175	0.039171	0.124103	33.143	71.11						KAYHEQLSVAEITNACFE	decoy	FALSE	27.9	0.223	0.371	0.126856	0.502682	12.899	64.17
KKVFGPAFRNLT	decoy	FALSE	24.8	0.334	0.388	0.093309	0.113956	59.448	68.79						KCNKYADELAKMELK	decoy	FALSE	57.5	0.192	0.173	0.590317	0.771828	56.878	63.69
KKVIATKVLGTVKWFN	decoy	FALSE	45.4	0.366	0.373	0.189007	0.111269	68.319	45.17						KCPFTVKNLAMFPDTV	decoy	FALSE	92.2	0.324	0.344	0.20375	0.886147	42.145	47.36
KKVIREPKPRSARW	decoy	FALSE	43.6	0.293	0.329	0.43868	0.380957	89.264	18.91						KDDAMLLKGKGDKAQ	decoy	FALSE	33.5	0.243	0.333	0.554452	0.808463	87.155	20.95
KKYKPLDLRPKKTRAM	decoy	FALSE	83.4	0.276	0.302	0.11248	0.139772	62.712	61.94						KDETRVSTNGSDDPED	decoy	FALSE	17.7	0.084	0.152	0.041429	0.20428	57.535	49.13
KLEPELCQKLPMLKVLNLQHNE	decoy	FALSE	50.7	0.364	0.342	0.446557	0.352792	58.632	82.2						KDIELQIRELI	decoy	FALSE	32.4	0.197	0.059	0.035598	0.20106	45.228	91.1
KLKPGKQCSPSQGPCC	decoy	FALSE	57.9	0.114	0.149	0.045885	0.183252	0.33	95						KDLDIFDRVGHSTAHD	decoy	FALSE	40.2	0.231	0.325	0.302052	0.360946	76.63	27.85
KLMEKRDMNEVETQF	decoy	FALSE	95.3	0.202	0.164	0.259264	0.209026	29.465	58.77						KDTGELNVTSI	decoy	FALSE	67.3	0.059	0.06	0.000166	0.219946	32.683	95
KLMIEMDGTENKSK	decoy	FALSE	17	0.397	0.438	0.998223	0.48054	82.85	4.9						KDVIRKPPRNWKDSILT	decoy	FALSE	64.4	0.186	0.178	0.219216	0.70903	73.067	48.76
KLPGQGVHSQGQ	decoy	FALSE	26	0.119	0.242	0.018799	0.087507	53.746	95						KECTYPRPLPSDWI	decoy	FALSE	77.7	0.126	0.178	0.070329	0.233538	9.796	95
KLREKLQLISALTNKPESNRPP	decoy	FALSE	1.56	0.523	0.5	0.715407	0.41435	69.554	16.27						KEEEMDDMDRDLGDE	decoy	FALSE	25	0.072	0.11	0.003911	0.224719	50.761	29.99
KLTPKIGFPWSEIR	decoy	FALSE	70.1	0.241	0.174	0.023972	0.122496	30.488	87.55						KEGYLTKQGGLVKTWKT	decoy	FALSE	18.1	0.305	0.317	0.128267	0.853082	49.485	42.95
KLTVSNVLKEIKILN	decoy	FALSE	65.8	0.355	0.3	0.300857	0.147159	55.837	70.8						KEHTINMEECRLRVQVQP	decoy	FALSE	20.2	0.225	0.248	0.406696	0.632353	36.536	52.31
KLYLEGNPLWFHPEHR	decoy	FALSE	54.2	0.472	0.612	0.174944	0.400783	31.461	55.45						KEKKKGSYYDSFK	decoy	FALSE	59.5	0.101	0.087	0.013485	0.146473	59.976	91.18
KMKKEGKLIMGIGHRV	decoy	FALSE	43.6	0.338	0.236	0.023084	0.148054	33.383	77.51						KEKYIHQNYTKALAGK	decoy	FALSE	15.2	0.35	0.243	0.452378	0.615789	92.65	7.82
KNKKKFGVESDKRVT	decoy	FALSE	13.6	0.308	0.308	0.511373	0.187316	89.618	3.65						KELDATNISIDKVVG	decoy	FALSE	75.8	0.193	0.194	0.032292	0.291445	64.948	55.54
KNQVAMNPTNTVF	decoy	FALSE	19.1	0.479	0.431	0.88031	0.409972	79.178	2.15						KEMGLSLQWLYSAR	decoy	FALSE	65.1	0.415	0.255	0.317803	0.229817	29.648	42.75
KNRKIHKDAESAQS	decoy	FALSE	16.5	0.225	0.262	0.65627	0.23044	97.529	5.87						KEMIKSGMNVARLNF	decoy	FALSE	80.2	0.501	0.367	0.226954	0.625705	61.774	14.13
KNVIKEKYGKDATNVGDEGGFAPNIL	decoy	FALSE	0.173	0.291	0.446	0.952252	0.899058	98.538	0.1						KEVGVYEALKDDS	decoy	FALSE	19.5	0.158	0.168	0.279583	0.221428	26.636	6.14
KNVKEGIHFKSSVI	decoy	FALSE	88.5	0.293	0.347	0.088871	0.104863	39.614	87.96						KFLALGDSGVGKTSV	decoy	FALSE	76.6	0.326	0.433	0.339153	0.231889	30.066	35.4
KNYCGLPGEYWLGN	decoy	FALSE	32.5	0.307	0.351	0.184623	0.126419	24.605	64.73						KFRRQSEDPSCPNER	decoy	FALSE	89.5	0.139	0.145	0.001585	0.285439	62.125	46.04
KPESNRPPETAD	decoy	FALSE	41.1	0.047	0.04	0.031022	0.093386	55.717	86.9						KFSRNYQLYKSVSLPSLDPASAKIEGNLIFDPNNYLPK	decoy	FALSE	6.04	0.446	0.566	0.837339	0.907347	97.517	13.34
KPKAAKPKVVKP	decoy	FALSE	35.2	0.099	0.06	0.012446	0.11156	69.961	94.01						KGAKGFTPIPGT	decoy	FALSE	43	0.162	0.193	0.050026	0.410357	35.691	60.94
KPKLMSAISKTFCPAHKSYIIA	decoy	FALSE	42.6	0.349	0.5	0.264537	0.340995	28.636	88.89						KGCNGGFMTTAFQYIIDN	decoy	FALSE	86	0.199	0.427	0.200854	0.280194	45.002	95
KQAIELVESGGMGKI	decoy	FALSE	44.3	0.343	0.369	0.343314	0.176058	60.503	14.32						KGESPVDYDGGRTRSDIVSRALDLFSDNAPPPELLE	decoy	FALSE	43.3	0.277	0.421	0.887165	0.87427	91.82	13.41
KQAKNPASPYNLAYK	decoy	FALSE	27.8	0.2	0.169	0.004632	0.107409	53.534	84.47						KGETKSFYPEEVSS	decoy	FALSE	87.2	0.111	0.127	0.07627	0.204645	15.229	67.15
KQLDDLKVELSQLR	decoy	FALSE	19.2	0.361	0.338	0.346911	0.384685	43.566	16						KGHPHTSYYQYGLGI	decoy	FALSE	79.2	0.15	0.228	0.216266	0.345746	15.879	86.66
KQLWKSDDFGQTWIMI	decoy	FALSE	67.4	0.307	0.341	0.165003	0.150616	15.801	51.76						KGKNTGSNACVPR	decoy	FALSE	69.5	0.093	0.129	0.042156	0.479773	68.791	95
KQRCKRKIEATG	decoy	FALSE	65.1	0.117	0.105	0.003153	0.153322	64.759	95						KGKVKLAAVDATVNQV	decoy	FALSE	22.1	0.321	0.288	0.495787	0.714401	85.942	3.84
KQTPKQRLLGWI	decoy	FALSE	54.6	0.116	0.053	0.000869	0.109453	34.25	95						KGLKLGIYADVGN	decoy	TRUE	52.1	0.297	0.21	0.491554	0.351068	52.882	42.7
KRAGLVVEDALFETL	decoy	FALSE	28.5	0.382	0.244	0.400845	0.221854	53.935	12.59						KGLTEVTQSLKMENEEF	decoy	FALSE	83.6	0.184	0.241	0.014496	0.251713	26.973	73.75
KRDTSLFSDEFKVET	decoy	FALSE	67.5	0.247	0.217	0.069541	0.117887	22.367	71.48						KGNILNEKNSVASI	decoy	FALSE	11.4	0.38	0.154	0.776882	0.966699	92.005	0.24
KRFAVFLSEVSENK	decoy	FALSE	3.87	0.599	0.674	0.8999	0.260507	93.556	1.66						KGRRSSTWSMTAHGTTFELV	decoy	FALSE	68.7	0.229	0.449	0.545565	0.509458	56.913	77.77
KRGHVFEESQVAGTPMFVV	decoy	FALSE	59.2	0.299	0.319	0.715786	0.453367	57.946	21.23						KHDAATCFVDAGN	decoy	FALSE	75.6	0.098	0.176	0.000479	0.384107	24.335	76.87
KRGWKLQVSYDCRAPN	decoy	FALSE	13.4	0.45	0.421	0.765333	0.580431	96.716	5.54						KHEVPAKSDVYCEVCEFL	decoy	FALSE	79.5	0.112	0.259	0.176814	0.541914	1.761	95
KRIRINTTADEKDP	decoy	FALSE	4.77	0.438	0.365	0.652496	0.196716	99.99	0.85						KHFHETTPNKGSGT	decoy	FALSE	22.3	0.183	0.123	0.009536	0.472393	63.278	15.64
KRKHKKDISENKR	decoy	FALSE	28.9	0.147	0.178	0.063462	0.171026	60.426	56.46						KHGFNLVTSDIHN	decoy	FALSE	79.5	0.311	0.216	0.070985	0.207735	92.375	16.13
KRNTTIPTKQTQTF	decoy	FALSE	89.4	0.2	0.151	0.002899	0.10571	51.731	72.59						KHRHSITNPLAVLC	decoy	FALSE	92	0.343	0.147	0.000859	0.528176	21.333	66.86
KRQPRNPKTDKLVNER	decoy	FALSE	23.2	0.12	0.094	0.018713	0.129361	53.169	58.23						KIHENEKRLEAGD	decoy	FALSE	66.5	0.12	0.07	0.000393	0.218773	41.925	64.37
KRSFTKQSISLA	decoy	FALSE	5.94	0.485	0.648	0.873929	0.737858	92.638	13						KIHISKKWGFTKF	decoy	FALSE	89.2	0.322	0.221	0.081615	0.281438	65.269	41.06
KRVDVPTTPGVPMT	decoy	FALSE	57.4	0.198	0.205	0.20601	0.114006	50.6	74.86						KINPLALKESVKFSSK	decoy	FALSE	16.7	0.363	0.276	0.284494	0.774829	60.689	17.58
KRVQPAQNHSSLSN	decoy	FALSE	19.1	0.412	0.391	0.296912	0.354341	55.313	7.38						KIPGPIISQPNAFPFTTPK	decoy	FALSE	28.2	0.313	0.283	0.927213	0.843276	90.409	6.16
KSDIDEIVLVGGST	decoy	FALSE	78.9	0.23	0.245	0.110228	0.16438	24.805	54.63						KIQARNSKGMGPMSE	decoy	FALSE	42.5	0.225	0.239	0.530923	0.822772	53.875	53.51
KSDTNGKYKNFA	decoy	FALSE	62	0.071	0.055	0.040467	0.067945	43.273	95						KIQGQNKEMLAAACQM	decoy	FALSE	64.9	0.251	0.28	0.245635	0.90187	7.95	63.98
KSEEEVAARRARVVW	decoy	FALSE	80.3	0.245	0.1	0.001819	0.097604	48.829	68.97						KIRLPEYVIPVHYDLLIH	decoy	FALSE	93.7	0.248	0.376	0.228811	0.329954	49.194	72.98
KSEIEYYAMLAKTGV	decoy	FALSE	49.7	0.499	0.414	0.556733	0.199623	24.83	6.57						KKDVIELTDDSFDKNVLDSE	decoy	FALSE	30.1	0.133	0.321	0.163403	0.30486	72.899	38.51
KSIQSLHNQICSFEI	decoy	FALSE	71.3	0.48	0.341	0.538019	0.621451	12.976	10.4						KKEFRSIKTYTGPFV	decoy	FALSE	1.35	0.527	0.321	0.949364	0.913693	94.604	0.28
KSKFADLSEAANRN	decoy	FALSE	34.1	0.378	0.395	0.23644	0.351135	95.167	9.78						KKEMEKYADREDMIIM	decoy	FALSE	18.4	0.163	0.17	0.852876	0.673187	60.569	10.02
KSLKILSIKSNVSKIPQAVVDVSSHLQKMCIHNDGTK	decoy	FALSE	5.27	0.574	0.72	0.824388	0.728576	96.906	6.74						KKGKKGKKDRDMD	decoy	FALSE	57.2	0.059	0.067	0.002079	0.13334	72.433	78.25
KSLYGKDLIADLKYEL	decoy	FALSE	49	0.362	0.25	0.376866	0.171334	46.941	34.53						KKLTIFKTELRVRESD	decoy	FALSE	43.3	0.41	0.276	0.925093	0.645155	88.755	2.64
KSSVISIYVSES	decoy	FALSE	54.4	0.354	0.271	0.144824	0.13325	24.177	38.45						KKMDIPAKLIVCGMTSNGFTIADPDDRGM	decoy	TRUE	44.1	0.308	0.524	0.79711	0.786376	87.245	61.14
KSTAAMSTYTGIFTD	decoy	FALSE	67.8	0.302	0.288	0.006794	0.114732	11.243	72.2						KKSIQFHWKNSNQIK	decoy	FALSE	81.6	0.377	0.264	0.608717	0.754356	98.128	6.96
KSTLTDSLVCKAGIIAS	decoy	FALSE	91.7	0.246	0.242	0.443126	0.475019	38.579	62.22						KKVERSREKIQKHVSS	decoy	FALSE	48.5	0.2	0.18	0.034987	0.646726	58.826	52.27
KTARATGASRDMAGAQ	decoy	FALSE	48.7	0.194	0.153	0.02718	0.124525	61.34	60.74						KKVGRKGVITVKDGKTLNDE	decoy	FALSE	7.09	0.206	0.327	0.230336	0.540684	81.493	8.72
KTDRFVMKKLNDRVMR	decoy	FALSE	45.6	0.35	0.252	0.173429	0.226619	97.547	34.88						KKVQTKGKRGAKGKQAE	decoy	FALSE	26.1	0.166	0.217	0.311311	0.242469	72.466	37.4
KTGKLVSLSAQNLVDC	decoy	FALSE	17.5	0.461	0.332	0.128088	0.175921	90.978	21.02						KLAKNYGMTRMDPYC	decoy	FALSE	86.9	0.27	0.337	0.115014	0.350496	30.246	66.27
KTHEAEIVEGENHTY	decoy	FALSE	85.1	0.186	0.193	0.048252	0.149204	18.562	43.99						KLAPGGHVGRFCIWTES	decoy	TRUE	69.6	0.141	0.37	0.11691	0.410066	6.593	72.03
KTLLKAGHIAWTSS	decoy	FALSE	41.3	0.432	0.629	0.085293	0.100227	50.49	38.87						KLDKSQIHDIVLVGG	decoy	FALSE	88.7	0.231	0.141	0.044161	0.358193	45.715	54.84
KTMQNVKHPVTGQFLY	decoy	FALSE	71.3	0.227	0.235	0.040869	0.098732	38.049	80.18						KLDNIYSSDKFYKQ	decoy	FALSE	66.6	0.27	0.18	0.081954	0.266555	74.805	44
KTPSLDAEGSNCP	decoy	FALSE	28.6	0.111	0.279	0.750586	0.303238	8.625	94.03						KLDSTDFTGTIKLLNEN	decoy	FALSE	70.9	0.198	0.279	0.00096	0.320962	45.103	64.72
KTPVTLKQRRVEHN	decoy	FALSE	51.1	0.203	0.138	0.049406	0.126645	60.746	58.73						KLGGNMKKLE	decoy	FALSE	41.9	0.09	0.072	7e-06	0.172598	59.102	95
KTSYRLTLDIQNKKI	decoy	FALSE	1.63	0.536	0.577	0.773411	0.402406	84.071	1.09						KLGMAKNEVHLEIKDPT	decoy	FALSE	62.2	0.277	0.34	0.419805	0.699248	60.91	38.06
KTVEDKYKCEKCHL	decoy	FALSE	73.5	0.106	0.068	0.295812	0.393665	10.887	95						KLHDAIVEVVTCLLRKRL	decoy	FALSE	51.8	0.245	0.276	0.424044	0.58518	45.322	54.49
KTYGKQYKEKNEEAV	decoy	FALSE	70.2	0.191	0.29	0.08623	0.427656	43.022	28.39						KLIDVISMYRELLKDLSKEAQEV	decoy	FALSE	56.7	0.326	0.398	0.84342	0.53169	19.116	46.79
KVATPLPDPMASRNVIATETSYVTGSTMPPTTVILGP	decoy	FALSE	55.3	0.486	0.662	0.623634	0.285767	92.871	13.2						KLKFMWGNLTLAST	decoy	FALSE	69.8	0.537	0.356	0.500422	0.697726	77.056	39.6
KVCDEFGFQCQNGVCISLIWKC	decoy	FALSE	49.9	0.346	0.379	0.389875	0.414676	38.788	92.98						KLKQSLPPGLAVKEL	decoy	FALSE	85.2	0.307	0.167	0.006585	0.242224	47.998	72.16
KVEYTPYEEGLHSVDV	decoy	FALSE	72.4	0.203	0.12	0.040188	0.16747	26.625	46.38						KLLLAKSKIEMEE	decoy	FALSE	7.12	0.432	0.35	0.853526	0.242308	82.149	27.25
KVFKDNCCKREI	decoy	FALSE	49.5	0.171	0.228	0.844988	0.269587	47.974	75.86						KLNFGLGNRSEAVIA	decoy	FALSE	84.8	0.342	0.318	0.00774	0.314267	86.834	66.62
KVGNLTAHTSYEISA	decoy	FALSE	43.6	0.375	0.419	0.143491	0.10367	66.66	32.32						KLNLCLYCGTGGHYADN	decoy	FALSE	24.9	0.178	0.416	0.671673	0.326476	18.269	83.9
KVLMRLSKTKKHVSRA	decoy	FALSE	25.6	0.376	0.318	0.476379	0.122883	66.466	28.08						KLNNAKYAISMARKIG	decoy	TRUE	89.4	0.458	0.351	0.078662	0.378342	86.002	27.65
KVLPTHDASKVKAS	decoy	FALSE	38.1	0.279	0.302	0.262634	0.127607	55.383	69.76						KLPKNEPQNATGAPG	decoy	FALSE	43.4	0.103	0.102	0.042706	0.31391	52.693	70.75
KVLRKDLRDHVEKA	decoy	FALSE	40.7	0.244	0.271	0.157764	0.400495	65.119	37.72						KLQATVQELQKR	decoy	FALSE	67.9	0.182	0.093	0.002396	0.175877	60.448	72.29
KVNTLIRPDGEK	decoy	FALSE	51.4	0.17	0.087	0.101391	0.100705	87.086	81.49						KLQDQVPETIETLM	decoy	FALSE	79	0.128	0.091	0.113839	0.232288	10.616	82.66
KVPHTVLNLKEPLYV	decoy	FALSE	70.5	0.306	0.187	0.247641	0.153553	43.612	65.36						KLQQGYNAMGFSQGG	decoy	FALSE	58.2	0.309	0.344	0.389618	0.511129	35.933	38.41
KVQNLQWTADFSGDVTLTW	decoy	FALSE	35.1	0.358	0.463	0.654264	0.458924	10.931	32.13						KLQVSYDCRAPNNFTI	decoy	FALSE	97.7	0.222	0.302	0.541174	0.555812	15.891	56.65
KVSASPLLYTLIEKT	decoy	FALSE	68.6	0.344	0.272	0.02453	0.119618	9.602	90.19						KLQWLLDESFKGD	decoy	FALSE	71.8	0.274	0.203	0.276198	0.223005	54.062	24.72
KVSFDLNTIQIKY	decoy	FALSE	30.5	0.456	0.46	0.840731	0.243739	85.431	20.23						KLRLYCKGADTVIYDRL	decoy	FALSE	92.8	0.26	0.407	0.085641	0.315532	38.179	52.06
KVSSAEGAAKEEPKRR	decoy	FALSE	66.1	0.167	0.104	0.012046	0.088421	64.093	74.17						KLSSAMSAAKAICDHVR	decoy	FALSE	89.4	0.331	0.427	0.271686	0.596676	42.321	52.26
KVVIGMDVAASEF	decoy	FALSE	3.48	0.542	0.523	0.910164	0.711989	82.369	4.44						KMCVRAEMRARGS	decoy	FALSE	75.4	0.379	0.187	0.506537	0.528061	39.694	25.82
KWTTNTGPTPHQTPYQ	decoy	FALSE	86.7	0.22	0.23	0.060336	0.11077	39.411	59.57						KMKRRAVGIWHCGS	decoy	FALSE	39.4	0.327	0.254	0.233849	0.409535	11.517	72.62
LAEVCLGQKIDIN	decoy	FALSE	64	0.228	0.186	0.052846	0.120937	57.815	83.27						KMSINAEEVVVGDLVEV	decoy	FALSE	80.3	0.184	0.255	0.050908	0.591384	24.542	35.51
LAGKHGDDLRRTKTE	decoy	FALSE	41	0.131	0.102	0.128941	0.086904	16.209	79.24						KNALGAIHHTISVRV	decoy	FALSE	82.1	0.473	0.424	0.081298	0.388881	53.284	23.89
LAKEERQLGEVTEQ	decoy	FALSE	47.5	0.152	0.132	0.010415	0.176953	22.914	80.88						KNGTVCLSPPCTLAR	decoy	TRUE	89.1	0.249	0.248	0.179523	0.442754	38.246	87.31
LANEIPVPETLDSG	decoy	FALSE	70.8	0.181	0.125	0.097011	0.114572	55.423	73.87						KNKTWKFVEGLPINDFSR	decoy	FALSE	66.6	0.354	0.44	0.109796	0.248991	93.816	45.84
LAQNSSGKTEYMAFP	decoy	FALSE	79.3	0.187	0.148	0.003913	0.121525	12.255	88.68						KNMVPQQALVIRNGEKMSINAEE	decoy	FALSE	39.1	0.34	0.401	0.45749	0.484436	36.121	40.06
LAQVLAQERPKLPED	decoy	FALSE	23.5	0.277	0.267	0.115488	0.126418	54.986	36.07						KNPVVYGVFTTSSNIFKGSAVCM	decoy	FALSE	19.5	0.321	0.484	0.616561	0.593291	30.739	59.86
LARLDLERKVESLQ	decoy	FALSE	64.3	0.289	0.192	0.29076	0.154909	51.541	56.19						KNQTAEKEEFEHQ	decoy	FALSE	64.3	0.06	0.063	4.7e-05	0.146471	41.815	91.77
LASLPKIDDFSFQWLKCLEHLN	decoy	FALSE	58.5	0.278	0.384	0.748918	0.16626	18.274	94.44						KPAPPKPEPKPKKA	decoy	FALSE	25.7	0.043	0.038	0.000127	0.176624	85.651	95
LASLSTFQQMWIS	decoy	FALSE	49.6	0.365	0.33	0.08592	0.15263	13.728	95						KPGLGQIEEENEGAGF	decoy	FALSE	21	0.07	0.153	0.000739	0.215636	27.235	65.11
LAVRMRALESSQRP	decoy	FALSE	22.4	0.499	0.416	0.429977	0.221395	51.321	19.79						KPLAAFTMFSRFLN	decoy	FALSE	45.4	0.442	0.351	0.363356	0.159128	82.339	49.65
LAWQFLRKNWNKLVQKF	decoy	FALSE	50.2	0.445	0.497	0.314544	0.169675	45.813	55.87						KPLWGVRLRLRPCNL	decoy	FALSE	54.8	0.417	0.278	0.416875	0.906065	56.077	58.45
LCAEEAAAQEQTGQVEE	decoy	FALSE	42.5	0.154	0.15	0.283902	0.184947	6.353	62.67						KQAFGEKITMTIRDR	decoy	FALSE	47.4	0.287	0.226	0.082744	0.243471	90.869	30.64
LCGQDEEHKHCE	decoy	FALSE	59.2	0.063	0.102	0.1121	0.071035	1.851	95						KQIFLGGVDKRTQF	decoy	FALSE	49.2	0.364	0.289	0.33504	0.22242	75.735	18.4
LCNSEDIRLSPFMADI	decoy	FALSE	95.1	0.347	0.276	0.257308	0.154492	2.283	77.57						KQMFIGAFLIPAMVCGTAFFINFIAIYYHASRAIPFGT	decoy	FALSE	70	0.502	0.693	0.99932	0.824022	95.004	14.13
LCRRPTPQDSPI	decoy	FALSE	52	0.115	0.082	0.057732	0.113617	25.198	95						KQNALLRSEYQADYESLR	decoy	FALSE	67.2	0.189	0.331	0.153414	0.222919	68.038	63.27
LCSSYMEVPTYLNFKSMNHMNYLPSQEDMPHNQFIKM	decoy	FALSE	65.1	0.505	0.702	0.789349	0.565355	91.57	14.58						KRFSDATSKAHQLEE	decoy	FALSE	29.5	0.208	0.177	0.035867	0.197978	62.505	41.43
LDGKVLSLTDFQTH	decoy	FALSE	34.2	0.398	0.359	0.083933	0.140689	27.186	19.83						KRILMEHIHKLKA	decoy	FALSE	35.9	0.585	0.217	0.624664	0.552907	60.957	4.38
LDLSLYLKHETEIMPVFQGLNELIPMY	decoy	FALSE	12.5	0.412	0.457	0.562437	0.691302	82.159	58.13						KRKYGKSLYYYIQQD	decoy	FALSE	75.7	0.285	0.22	0.073228	0.143742	53.604	80.8
LDPNNKEGPVLILGRSM	decoy	FALSE	51.6	0.189	0.106	0.003943	0.126844	49.245	88.73						KRLQSIGTENTEE	decoy	FALSE	1.79	0.217	0.133	0.283476	0.243105	57.535	9.83
LDYERYNSQLLSFVRDL	decoy	FALSE	49.7	0.407	0.429	0.240874	0.372965	50.115	46.51						KRVRIIEPRKGTV	decoy	FALSE	5	0.486	0.147	0.559328	0.843573	89.414	2.52
LEAEIGRYPFKVLN	decoy	FALSE	57	0.234	0.189	0.000165	0.115607	39.974	95						KRYAICSALAASAL	decoy	FALSE	47.7	0.496	0.369	0.516769	0.420497	90.034	21.7
LEARGDSTYRCSYQ	decoy	FALSE	82.1	0.206	0.251	0.087408	0.363862	10.056	52.18						KSATLDNPDSRT	decoy	FALSE	28.3	0.097	0.089	0.000434	0.15894	54.536	94.78
LEATACTLGREIQ	decoy	FALSE	33.4	0.188	0.262	0.316139	0.324397	18.961	94.54						KSCPNPGEIRNGQ	decoy	FALSE	79.2	0.057	0.062	0.000362	0.242367	16.7	95
LEEVRDFQLRDKYM	decoy	FALSE	71.3	0.197	0.156	0.071557	0.143826	28.967	83.14						KSFAVPAIPPPGPPTYDP	decoy	FALSE	67	0.131	0.316	0.001632	0.271361	46.863	87.46
LEIESTFDVVSSKP	decoy	FALSE	35.8	0.346	0.4	0.161548	0.583591	46.968	9.89						KSGTRVDHQTGPI	decoy	FALSE	80	0.088	0.106	0.071295	0.151135	36.212	87.76
LELQLEPEELYQTFQRIVENVNVIIS	decoy	FALSE	51.9	0.44	0.492	0.388085	0.454627	85.703	49.49						KSIRGHLQGYRI	decoy	FALSE	87.5	0.257	0.18	0.000416	0.281572	53.976	59.95
LEMEQVWRASTSLKPPTADLF	decoy	FALSE	3.84	0.461	0.49	0.825546	0.651775	33.54	15.15						KSKLEFSIYPAPQVS	decoy	FALSE	88	0.398	0.247	0.236215	0.649782	83.45	6.84
LEPLEGSSVATPGP	decoy	FALSE	22.3	0.215	0.282	0.195628	0.161504	22.724	33.3						KSLTSKVPPTV	decoy	FALSE	37.4	0.151	0.11	0.006846	0.234389	57.873	91.29
LEPYFESFINNLRRR	decoy	FALSE	13.2	0.595	0.617	0.366663	0.394638	86.424	5.85						KSPDPNPIMTDTPI	decoy	FALSE	91.2	0.066	0.056	0.000253	0.253073	4.293	95
LERIPHAVFSLLSLQELDLKENNLKS	decoy	FALSE	13	0.331	0.331	0.673211	0.503845	94.994	84.18						KSQLIMQAEAEAASVR	decoy	FALSE	26.4	0.34	0.255	0.723859	0.739444	94.182	6.12
LERNGRKGALRV	decoy	FALSE	32.8	0.123	0.081	0.007431	0.085584	48.395	95						KSSDVYVSYDYGKSFKKISD	decoy	TRUE	70.1	0.229	0.394	0.646192	0.383792	58.743	54.18
LESFWALRVVCQEQL	decoy	FALSE	35.4	0.408	0.48	0.822847	0.172485	56.598	24.11						KSYSPYDMLESIRK	decoy	FALSE	92.6	0.306	0.176	0.006893	0.200329	44.807	19.9
LESLQDTKITLIINWLQ	decoy	FALSE	77.8	0.286	0.326	0.079781	0.147061	35.518	58.79						KTDGKGDFVSLALRDRRL	decoy	TRUE	84.2	0.299	0.311	0.05575	0.358465	62.514	43.81
LFAAGAEKLPGQGVH	decoy	FALSE	46.2	0.257	0.192	0.157636	0.11459	42.942	73.14						KTDSTCRMVTSESKN	decoy	FALSE	56.1	0.191	0.165	0.739933	0.561132	59.041	58.05
LFGAAEGQAFHL	decoy	FALSE	24.7	0.323	0.318	0.044942	0.174805	42.823	80.75						KTFRKAINKKEGICAIGGTSEQSSVGT	decoy	FALSE	28.2	0.317	0.409	0.574983	0.943749	88.887	51.15
LFLGILSVMLIFAFFQELVIAGIVENEWKRTCSRPKSNIVL	decoy	FALSE	22	0.374	0.611	0.95817	0.548472	91.89	31.51						KTGNQQKVNDASVNT	decoy	TRUE	40.1	0.127	0.086	0.008665	0.417246	51.191	26.14
LFLILLSLGVGFAILYTKHRR	decoy	FALSE	26.9	0.362	0.416	0.591864	0.120093	42.49	60.35						KTIQGELGWISYPSHG	decoy	FALSE	66.7	0.251	0.354	0.21385	0.563916	25.653	27.28
LFLNQPHMVLSSFVLA	decoy	FALSE	69.2	0.388	0.451	0.267169	0.144909	39.411	87.66						KTKEAVLLLKKLKAWN	decoy	FALSE	33.4	0.423	0.354	0.43175	0.323034	64.544	11.97
LFPNSLDQTDMHG	decoy	FALSE	57	0.196	0.154	0.068274	0.161897	7.605	77.72						KTLCIIILILVIGV	decoy	FALSE	58	0.19	0.194	0.358746	0.079683	9.836	88.47
LFRSTMKPVQKVLE	decoy	FALSE	61.7	0.475	0.44	0.122534	0.175086	46.748	51.88						KTPSLDAEGSNCPATKV	decoy	FALSE	69.9	0.098	0.219	0.139028	0.426239	23.282	81.26
LFSADDRVKKCIGGVIFFHET	decoy	FALSE	80.5	0.257	0.308	0.20482	0.149951	17.32	95						KTPVKEPNSENVD	decoy	FALSE	32.9	0.059	0.062	0.000516	0.258566	44.967	72.72
LFTLVALLPPGALCE	decoy	FALSE	36.3	0.515	0.507	0.34651	0.180491	4.746	34.91						KTRLTKNEQMELIKNI	decoy	FALSE	76.4	0.219	0.199	0.08101	0.837841	47.622	74.39
LFTPCSFVCWYRPM	decoy	FALSE	71.5	0.255	0.311	0.010827	0.107452	2.071	95						KTSATWLALSRIAGLCN	decoy	FALSE	39	0.347	0.538	0.308684	0.418074	50.845	59.01
LGDSPLAFEHVMTR	decoy	FALSE	70.5	0.276	0.366	0.117928	0.144388	13.498	59.43						KTTFVNVIASGQFSEDMIPTVGFNM	decoy	FALSE	40.9	0.299	0.49	0.229743	0.39311	55.17	60.67
LGERLLALRNRLKA	decoy	FALSE	32.1	0.545	0.469	0.127893	0.212328	77.827	42.97						KTVIVSKDEQYLFLVR	decoy	FALSE	15.1	0.244	0.236	0.256729	0.279683	67.107	29.26
LGFDRSHPNKQLWKSDD	decoy	FALSE	53.2	0.275	0.319	0.199856	0.403538	29.655	35.71						KTYTGPFVYYVKSTL	decoy	FALSE	88.4	0.316	0.31	0.092869	0.335774	20.505	57.86
LGMESCGIHETTFNS	decoy	FALSE	79.6	0.235	0.223	0.097084	0.169351	5.517	90.16						KVAEQVLQQKE	decoy	FALSE	30.6	0.115	0.035	0.031232	0.228962	48.409	93.93
LGTDEDSLIEIICSRTN	decoy	FALSE	77	0.248	0.359	0.165727	0.205257	4.082	86.53						KVASKNVIPALELVEPIK	decoy	FALSE	33	0.243	0.326	0.515527	0.967559	59.041	52.5
LGVRWLSTHDPNIT	decoy	FALSE	12	0.468	0.576	0.397042	0.183816	70.312	10.53						KVAVGEIVKVTNGEHL	decoy	FALSE	79.3	0.268	0.271	0.092568	0.81522	52.378	6.81
LHETSSVFVDSLTK	decoy	FALSE	57.2	0.271	0.167	0.202604	0.187112	43.086	82.92						KVCNPIITKLYQ	decoy	FALSE	68	0.229	0.067	0.212395	0.406621	22.567	95
LHLLEDAVTKPEL	decoy	FALSE	7.49	0.336	0.354	0.767646	0.177429	68.791	48.13						KVCPMCSEQFPPDYDQ	decoy	FALSE	77.9	0.107	0.285	0.306038	0.354779	10.133	94.99
LHMTQFFRGNLAGLT	decoy	FALSE	64.6	0.468	0.376	0.519231	0.188245	35.933	58.78						KVDNSSLTGESEP	decoy	FALSE	72.4	0.07	0.079	0.000814	0.203884	30.648	85.3
LHTFYTQLVLMP	decoy	FALSE	33	0.388	0.37	0.659328	0.112166	52.666	85.07						KVEACVLDELDMELAF	decoy	FALSE	96.5	0.166	0.228	0.051233	0.392648	13.938	95
LIAEAAQLGPVGGV	decoy	FALSE	46.4	0.282	0.342	0.160182	0.636191	19.352	70.11						KVIFFELILDNMGEQA	decoy	FALSE	17.8	0.316	0.296	0.373449	0.677866	65.796	8.5
LIAGVTATQAGLVFLLA	decoy	FALSE	67.4	0.346	0.294	0.222323	0.142182	41.071	79.66						KVISVDELNDTIAAN	decoy	FALSE	76.6	0.197	0.141	0.281023	0.69493	66.39	22.66
LIEDHFDVTVKMSTYL	decoy	FALSE	93.2	0.318	0.288	0.132185	0.322404	20.276	48.71						KVKHDHTLSLTVLW	decoy	FALSE	95.6	0.292	0.128	0.005037	0.308433	20.172	66.15
LIQRGVQKLVLTSRSGI	decoy	FALSE	73.2	0.326	0.282	0.063863	0.12327	16.398	52.29						KVNGYVVNLFWAFDT	decoy	FALSE	48.2	0.278	0.306	0.475064	0.191326	42.08	82.2
LIRRLDCNFDIKVLN	decoy	FALSE	60.4	0.413	0.417	0.701028	0.267072	47.367	39.54						KVPLLLSEPINIIDAL	decoy	FALSE	52	0.414	0.25	0.171481	0.4736	48.213	41.44
LITKAVAASKERSG	decoy	FALSE	48.1	0.377	0.424	0.188854	0.109602	66.2	46.06						KVQALNDMGFAPEPAVVM	decoy	FALSE	54.1	0.22	0.395	0.200493	0.33329	28.95	71.4
LIVRPDNTYEVK	decoy	FALSE	1.92	0.31	0.418	0.657591	0.398737	57.377	11.51						KVSASPLLYTLIE	decoy	FALSE	65.8	0.249	0.12	0.016354	0.246182	9.406	88.6
LIVTERVYAPAST	decoy	FALSE	15.9	0.394	0.569	0.077019	0.15795	30.788	51.68						KVSSAEGAAKE	decoy	FALSE	30.2	0.114	0.112	0.000394	0.143356	61.224	95
LKDLSRFDASFFG	decoy	FALSE	34.9	0.328	0.245	0.015024	0.173398	53.512	61.85						KVVEEPNAFGVNNP	decoy	FALSE	35.9	0.18	0.144	0.263667	0.790914	49.139	11.23
LKEIKILNIFGVIKGFV	decoy	FALSE	16.9	0.342	0.284	0.325323	0.233175	52.096	38.16						KVVEPGEQEHSFAF	decoy	FALSE	69.5	0.092	0.131	0.003828	0.240381	44.787	76.14
LKEMFPYEASTPTGISASCRRPIKGAAGRPLELSDFR	decoy	FALSE	34.4	0.421	0.512	0.263033	0.310368	94.694	30.81						KWNTDNTLGTEIAIED	decoy	FALSE	85.4	0.133	0.177	0.091023	0.255264	23.741	78.13
LKESVKFSSKYLRTEHG	decoy	FALSE	31.1	0.259	0.265	0.005211	0.176006	82.611	64.11						KWSADTKLKFMWGN	decoy	FALSE	96.5	0.219	0.193	0.032869	0.235668	48.219	95
LKETPGSNQIIPSP	decoy	FALSE	46.3	0.153	0.144	0.04447	0.167173	23.644	64.97						KYIDLYLVLDNAFYKNYNE	decoy	FALSE	43.9	0.391	0.384	0.718391	0.367478	56.266	41.69
LKEVYGFNPEGKALLK	decoy	FALSE	25.5	0.327	0.284	0.35653	0.232903	67.518	18.4						KYKQRNGWSHKDLLRLSH	decoy	FALSE	75.9	0.22	0.288	0.019145	0.3152	48.844	71.87
LKFRSALLIGKKKPKSDFCDREQSLK	decoy	FALSE	61.9	0.333	0.422	0.173649	0.18055	88.446	79.4						KYNTGILFLPWG	decoy	FALSE	94	0.183	0.14	0.002318	0.223408	20.886	95
LKGLSHLHILNLE	decoy	FALSE	26.5	0.376	0.318	0.348939	0.115204	39.764	65.1						KYPIEHGIVTNWDDM	decoy	FALSE	60.3	0.161	0.191	0.04004	0.850943	26.432	59.59
LKKYRCNVENLPRSR	decoy	FALSE	15.6	0.406	0.435	0.429564	0.318883	97.046	10.64						KYSAVDTNPLSLYVM	decoy	FALSE	80.6	0.3	0.217	0.010423	0.266503	21.366	62.33
LKLADFALLCLDG	decoy	FALSE	61.9	0.319	0.29	0.020915	0.229375	12.988	80.67						KYTYNYEAESSSG	decoy	FALSE	75.6	0.128	0.108	0.042603	0.163489	84.741	39.35
LKLEIIKNVMIPAT	decoy	FALSE	23.8	0.557	0.592	0.533177	0.263729	84.541	15.29						LAADVGKAGAEREFRGLGDCLVKIYKSDG	decoy	FALSE	28	0.268	0.508	0.327582	0.687957	62.645	56.19
LKNIILPVYDKSLWD	decoy	FALSE	44.4	0.321	0.319	0.020165	0.23352	67.922	32.15						LADLQKQVTDLEA	decoy	FALSE	26.4	0.168	0.094	0.552704	0.774169	54.843	18.78
LKNSQEKYSNRLYKYD	decoy	FALSE	58.7	0.203	0.139	0.003401	0.111841	18.194	73.23						LAFIANLFNRYPALHKPENQ	decoy	FALSE	38.5	0.445	0.436	0.722568	0.689424	58.703	23.57
LKQGLYRHPWDDIS	decoy	FALSE	62.1	0.207	0.167	0.084481	0.147373	23.664	72.93						LAFLPPDPTYTLMCDES	decoy	FALSE	90.9	0.164	0.248	0.006719	0.5173	6.933	93.11
LKTSQCTLKEVYGFN	decoy	FALSE	84	0.243	0.279	0.082563	0.126752	48.488	95						LAFTFSHDYKGSTSHHL	decoy	FALSE	98	0.255	0.371	0.147112	0.703781	49.565	19.38
LKWGTDEAQFIYILGN	decoy	FALSE	34.7	0.338	0.331	0.398419	0.245057	19.255	61.82						LAGKLKQHIEAIDVRV	decoy	FALSE	54.5	0.284	0.274	0.081919	0.463415	30.59	24.8
LLDRKFKLICSELNGR	decoy	FALSE	31.6	0.637	0.723	0.859102	0.456988	53.369	4.67						LAGQLGVEFFDEKLN	decoy	FALSE	48.5	0.166	0.278	0.099362	0.251661	33.2	82.25
LLFCLIARVLGVLGLT	decoy	FALSE	51.1	0.265	0.323	0.505913	0.126502	33.053	95						LAGRRGMRPKMMMP	decoy	FALSE	73.3	0.352	0.173	0.119549	0.246646	36.922	70.89
LLFGSIISAVDPVA	decoy	FALSE	34.8	0.567	0.702	0.379636	0.816188	43.416	8.75						LAIIEYMPLLA	decoy	FALSE	10.3	0.342	0.174	0.35701	0.951399	24.87	94.05
LLGKFELTGIPPAPR	decoy	FALSE	1.66	0.576	0.566	0.945248	0.754101	85.062	0.96						LALELLLLPLSLLVTSI	decoy	FALSE	64.1	0.295	0.363	0.357528	0.349639	26.943	93.63
LLKDKGEYTLVVKW	decoy	FALSE	38.7	0.297	0.299	0.100467	0.13129	12.908	64.45						LAQRLSQLLNLQLRR	decoy	FALSE	28.7	0.458	0.227	0.230082	0.566375	47.467	13.09
LLKGTHTAVSSNDRAS	decoy	FALSE	20.1	0.332	0.447	0.279692	0.335262	44.077	24.52						LASGLEGGQTPIAA	decoy	FALSE	37.6	0.162	0.244	0.300753	0.736399	29.908	29.63
LLKKHNYNILQVVTE	decoy	FALSE	24.1	0.406	0.357	0.383648	0.204116	16.239	24.36						LASKVHKNEQRTSILQT	decoy	FALSE	83.9	0.173	0.142	0.051353	0.344786	33.857	55.71
LLLSEPINIIDALE	decoy	FALSE	40.1	0.444	0.542	0.170311	0.234848	23.104	73.72						LASLLGAALAGP	decoy	FALSE	38.7	0.265	0.291	0.021969	0.28923	31.289	94.78
LLLSWAAGMGGQYG	decoy	FALSE	15.6	0.38	0.366	0.623496	0.082561	18.181	58.24						LAVFVEQPTPFLPRFLQR	decoy	FALSE	43.2	0.299	0.289	0.329193	0.605826	59.362	50.12
LLNTTDVYLLPSLNP	decoy	FALSE	59.6	0.439	0.37	0.343009	0.303018	11.554	60.65						LAVVTNAMIIAFTS	decoy	FALSE	37.9	0.347	0.222	0.148491	0.595187	31.349	81.46
LLNVKMALDIEIAT	decoy	FALSE	42.5	0.425	0.406	0.353029	0.179893	43.616	43.3						LAWQFLRKNWNKL	decoy	FALSE	72.3	0.453	0.285	0.180051	0.250528	83.89	78.13
LLPVLRSHGLQLSPTA	decoy	FALSE	21.9	0.389	0.422	0.415303	0.20613	44.878	45.78						LAYSGIPAVSFCFCEDTD	decoy	FALSE	77.1	0.227	0.454	0.131342	0.430312	0.721	95
LLQGVITVIDVFYQY	decoy	FALSE	57.1	0.351	0.329	0.162447	0.132938	9.061	18.13						LCAHKAGCQVASTML	decoy	FALSE	76.8	0.21	0.286	0.192318	0.652879	5.777	95
LLQSVVDANMNTLRVW	decoy	FALSE	84.7	0.425	0.399	0.299058	0.367213	4.896	58.41						LCGHMVSDEYEQLSS	decoy	FALSE	66.5	0.139	0.167	0.094341	0.26474	14.367	89.47
LLSCMGLRPDGI	decoy	FALSE	32	0.259	0.242	0.107552	0.110416	2.321	95						LCRNLDHVYNRLARY	decoy	FALSE	25	0.421	0.236	0.736469	0.898848	7.239	7.72
LLVEISEVLFNELAFFK	decoy	FALSE	47.8	0.3	0.237	0.193724	0.222719	37.149	86.25						LCSFILKTSQCTLKEV	decoy	FALSE	20	0.356	0.371	0.849267	0.507494	23.32	69.93
LLYRSAPEDLRLLF	decoy	FALSE	52.9	0.427	0.304	0.089753	0.137177	42.556	45.97						LDAVALMHPDGSAVV	decoy	FALSE	58.9	0.341	0.32	0.568236	0.474829	52.623	7.85
LMCLLLLGSSARAAHIKKAEAT	decoy	FALSE	38.8	0.415	0.443	0.685491	0.179254	61.842	82.57						LDCWRKIARDEGGK	decoy	TRUE	79	0.194	0.219	0.329859	0.328651	82.399	36.29
LMVSQLRAVSFPED	decoy	FALSE	61.5	0.432	0.433	0.097511	0.109363	26.256	62.85						LDDAKINFNEKLSQL	decoy	FALSE	52.9	0.242	0.136	0.020876	0.426361	55.597	27.66
LNDLEDALQQAKEDLARLLRDYQELMNTKLALDLEIATYRT	decoy	FALSE	46.9	0.446	0.511	0.616733	0.31106	89.327	25.81						LDDLLTESEDMA	decoy	FALSE	27.6	0.102	0.156	0.032819	0.205903	5.462	95
LNEACESVIQTACKHIR	decoy	FALSE	82.9	0.241	0.205	0.076963	0.194583	11.966	93.23						LDHRVPQTDMTFRHVGSKLIVAM	decoy	TRUE	72.8	0.391	0.44	0.265694	0.451066	69.091	72.07
LNKKAASGEAKPKVKK	decoy	FALSE	39.5	0.158	0.128	0.000726	0.090135	64.314	77.87						LDIAGSLEGHLRF	decoy	FALSE	54.5	0.23	0.222	0.179198	0.825771	42.215	91.03
LNLMRYNNSTNWNM	decoy	FALSE	37.9	0.493	0.604	0.45898	0.418927	51.541	35.31						LDKSVQLSWTPGDD	decoy	FALSE	32.2	0.187	0.186	0.05332	0.438933	49.22	31.93
LNLNNEWTPDKLRQK	decoy	FALSE	40	0.234	0.213	0.59155	0.193727	58.46	63.07						LDLALSCKAVICCR	decoy	FALSE	51.8	0.357	0.29	0.562975	0.898432	13.878	93.83
LNLPDKTLQFVKDHP	decoy	FALSE	55.2	0.237	0.266	0.14357	0.137111	19.684	88.66						LDLHALGSARTDPH	decoy	FALSE	11.2	0.379	0.324	0.317288	0.754987	65.019	7.53
LNTIQIKYLDEENEEV	decoy	FALSE	57.2	0.228	0.284	0.401361	0.536484	65.005	23.98						LDNDKYIALDEWAGCFG	decoy	FALSE	45	0.196	0.325	0.148762	0.683367	73.907	23.05
LPALGFSTYSVAQVPRWKPQAR	decoy	FALSE	7.09	0.443	0.46	0.868637	0.300648	78.886	29.83						LDQHPIDGYLSHTELAPLRAPL	decoy	FALSE	6.59	0.261	0.429	0.786212	0.620162	65.903	24.73
LPEGGAQCECPLGRE	decoy	FALSE	29.4	0.104	0.098	0.014658	0.230134	3.064	89.03						LDSNMLLVIIVSVGVIT	decoy	FALSE	8.36	0.174	0.349	0.482764	0.286307	66.793	55.06
LPHAILRLDLAG	decoy	FALSE	26.1	0.271	0.16	0.125883	0.158708	64.019	71.49						LDSPIKVPLLLSE	decoy	FALSE	58.5	0.236	0.113	0.00336	0.45883	21.993	69.52
LPHIASHHQVDP	decoy	FALSE	23.4	0.149	0.095	0.048957	0.092248	87.706	90.97						LDSYRTTHLHNDLWE	decoy	FALSE	66.8	0.235	0.237	0.192975	0.286561	90.709	40.98
LPKPNMSASCKEI	decoy	FALSE	73.2	0.149	0.065	0.286291	0.185257	13.398	89.75						LDTDLFVGGVPEDQAA	decoy	FALSE	19.6	0.162	0.329	0.176742	0.305696	69.991	41.53
LPPLLLLLDVPTAA	decoy	FALSE	2.62	0.604	0.575	0.864857	0.333531	63.278	9.51						LDTSSGVLLPFFD	decoy	FALSE	18.1	0.144	0.175	0.015724	0.388997	9.796	95
LPQKIQCTLSNPLFNT	decoy	FALSE	2.83	0.476	0.429	0.344721	0.487952	89.887	14.83						LDWFRSLFWKEEME	decoy	FALSE	19.2	0.265	0.251	0.178346	0.195901	23.254	78.38
LPQLEYFFLEYNNIQ	decoy	FALSE	27.2	0.544	0.627	0.868631	0.738729	70.815	11.7						LEDDELGFHSGEVV	decoy	FALSE	23.7	0.105	0.273	0.212724	0.256674	11.037	68.98
LPQPLIAGMYLMMSVD	decoy	FALSE	21.3	0.321	0.313	0.124637	0.474914	14.178	68.76						LEESYELIEKNLQLLGA	decoy	FALSE	39	0.268	0.252	0.36537	0.519101	68.804	36.29
LPRTFCQLILDPIFK	decoy	FALSE	31.1	0.446	0.409	0.35173	0.176607	92.311	54.86						LEETEEDNEEDPMMYPEMELESDKENKEQSQPKPKHDG	decoy	FALSE	18.9	0.132	0.265	0.477132	0.345773	78.284	33.22
LQELKKVIREPK	decoy	FALSE	32.3	0.185	0.213	0.046773	0.12112	88.266	95						LEFNRLASKVHKN	decoy	FALSE	19.1	0.405	0.163	0.296236	0.5422	82.379	19.83
LQFVKDHPLMDDS	decoy	FALSE	4.06	0.434	0.437	0.835561	0.510022	87.613	2.69						LEGKGFEPTLEALFGK	decoy	FALSE	64.2	0.164	0.238	0.032476	0.252825	49.995	75.91
LQLLDFCLSILTLC	decoy	FALSE	85.4	0.391	0.451	0.583761	0.158188	2.542	95						LEIEYQVLDGAGL	decoy	FALSE	63.3	0.259	0.14	0.389413	0.254166	49.48	16.04
LQNAHNGVNQASKE	decoy	FALSE	19.4	0.205	0.237	0.065952	0.209267	51.141	50.31						LELRGLHTFAR	decoy	FALSE	19.1	0.388	0.291	0.702178	0.706528	49.56	50.65
LQPEEPKISLSGVHHFARAASEFESSE	decoy	FALSE	30.6	0.453	0.563	0.918563	0.247914	94.473	10.58						LELSNGVIVKINNQLT	decoy	FALSE	19.6	0.376	0.307	0.624674	0.992358	20.016	3.75
LQRDFKKTAESKNVPL	decoy	FALSE	21.6	0.308	0.286	0.108076	0.196523	93.992	18.37						LENEKVKKQLADAVAE	decoy	FALSE	42.6	0.253	0.158	0.115456	0.728044	55.953	9.78
LQREDRALVDTLKF	decoy	FALSE	62.2	0.288	0.224	0.121978	0.17141	33.01	74.62						LEQVAPKGDEEGV	decoy	FALSE	40.4	0.06	0.146	0.712118	0.770519	33.59	7.91
LQSQISDTSVVLSM	decoy	FALSE	14.7	0.425	0.52	0.482317	0.359922	38.013	24.97						LETRNIAFFSTN	decoy	FALSE	14.1	0.207	0.15	0.004181	0.893255	19.856	95
LQTLIQETDPGADY	decoy	FALSE	2	0.383	0.474	0.763232	0.852263	89.013	0.65						LFGEKSASFREEYIR	decoy	FALSE	65.1	0.207	0.236	0.007317	0.182194	22.928	82.46
LQVLEDSGRGVQIQAHPSQLVL	decoy	FALSE	37.7	0.366	0.509	0.420618	0.229228	49.28	57.27						LFHSKYHYQKVAVH	decoy	FALSE	67	0.365	0.203	0.076739	0.248639	33.31	25.65
LRGDGLAPLGRSTYPRP	decoy	FALSE	76.9	0.195	0.186	0.031767	0.119247	32.806	66.92						LFLIMHKITNCILFFGR	decoy	FALSE	38.5	0.409	0.43	0.823203	0.969701	44.972	73.82
LRHGAALYTRKFRLSC	decoy	FALSE	83.9	0.3	0.274	0.001133	0.104886	10.203	95						LFTAMIIGCALCVTLP	decoy	FALSE	80	0.254	0.428	0.294069	0.373085	21.548	91.1
LRKFYKGKKYKPLDL	decoy	FALSE	62	0.26	0.225	0.012646	0.11459	84.241	68.67						LFVKEVKIDGQFRVSSFYAK	decoy	FALSE	84.7	0.309	0.369	0.101307	0.393171	32.803	63.1
LRKHKLIDVISMYRELL	decoy	FALSE	47.5	0.397	0.366	0.20559	0.202853	37.289	65.95						LGASSQPRPGGDS	decoy	FALSE	24.6	0.078	0.121	0.002768	0.158926	45.237	95
LRMNFKQELNGNTKSKP	decoy	FALSE	3.69	0.424	0.456	0.473409	0.390546	46.433	2.58						LGCQNQLPFAELRQ	decoy	FALSE	81.9	0.21	0.266	0.134486	0.30409	21.043	93.85
LRPVAAEVYGTER	decoy	FALSE	33.3	0.225	0.25	0.028027	0.108218	23.074	65.11						LGEIKSHDLKPNGGN	decoy	FALSE	6.43	0.2	0.172	0.445304	0.549426	84.191	8.37
LRQLAQKYNCDKMI	decoy	FALSE	72.3	0.237	0.139	0.098513	0.186274	19.001	91.37						LGELLEESQMEATR	decoy	FALSE	65.1	0.156	0.192	0.001937	0.281779	48.529	59.75
LRSAYDSTMETMNYAQ	decoy	FALSE	85.9	0.309	0.367	0.117425	0.227065	46.641	35.46						LGEMRGYAPFSPDENSL	decoy	FALSE	67.1	0.191	0.387	0.730656	0.493106	49.895	28.89
LRVTAEDKGTGNKNKI	decoy	FALSE	93.8	0.128	0.158	0.210275	0.163871	35.847	51.46						LGKDNTIEHLLPLFL	decoy	FALSE	69.4	0.312	0.192	0.093795	0.327663	31.548	73.87
LRYTPVLLLQGLSFVS	decoy	FALSE	44.9	0.413	0.49	0.351473	0.287712	36.988	77.83						LGKQGYQLRQGDNFEVW	decoy	FALSE	71.8	0.189	0.283	0.436141	0.331269	20.06	49.27
LSALSDLHAHKLRV	decoy	FALSE	31.1	0.366	0.291	0.566077	0.598212	28.987	43.72						LGKTEAEIAHIALETLEG	decoy	FALSE	68.6	0.201	0.286	0.027057	0.298279	32.463	65.96
LSCCKYPPA	decoy	FALSE	47	0.058	0.018	0.024706	0.165561	2.301	95						LGKVGEVIVTKDDAMLLK	decoy	FALSE	22.5	0.245	0.32	0.846432	0.570884	62.564	9.2
LSHCLLVTLAAHLPA	decoy	FALSE	13.9	0.449	0.447	0.533308	0.111054	64.788	60.96						LGLGEEWRGGDV	decoy	FALSE	32.1	0.082	0.123	0.005241	0.206637	9.553	95
LSPFMADIRDAPQD	decoy	FALSE	43	0.353	0.437	0.414431	0.177383	58.655	12.51						LGLKFKTLAEVCLGQKID	decoy	FALSE	77.3	0.267	0.371	0.226656	0.44019	43.53	84.37
LSQALPAPPGALPLAP	decoy	FALSE	59.4	0.189	0.117	0.011739	0.127343	64.794	95						LGLVKSDEGFYQC	decoy	FALSE	33.4	0.195	0.198	0.016028	0.298664	11.617	54.57
LSQKKMHRKHNQRPTFR	decoy	FALSE	29.9	0.19	0.176	0.154029	0.129372	63.832	46.55						LGLVTLNFVGAFMLE	decoy	TRUE	63.1	0.343	0.404	0.44148	0.259118	39.227	85.49
LSVEDMNVVVVDWNR	decoy	FALSE	78.7	0.282	0.25	0.233367	0.255281	46.546	41.02						LGNDFHTNKRVCEEIA	decoy	FALSE	52	0.175	0.251	0.016022	0.424641	89.046	74.75
LSVISGSICILFLIGL	decoy	FALSE	95.3	0.246	0.234	0.27129	0.099524	17.453	95						LGNNKDNRIQGGY	decoy	FALSE	34.3	0.107	0.064	0.239435	0.800332	25.966	84.56
LSVKAQYKKNKHRH	decoy	FALSE	54.3	0.165	0.186	0.063934	0.117222	50.941	82.43						LGNRLWSSLQTHC	decoy	FALSE	46	0.314	0.242	0.426743	0.391337	14.108	72.13
LSVQNVIDCGNAGSCEGGNDL	decoy	FALSE	25.8	0.213	0.269	0.513909	0.559335	20.61	77.49						LGNYIPRFWTFETGCTVCDE	decoy	FALSE	11.1	0.234	0.471	0.445335	0.517487	10.924	76.32
LSVVCLLHCFGFISC	decoy	FALSE	54.9	0.225	0.278	0.320443	0.079678	0.981	95						LGPCPYIWSLDTQYSKVLA	decoy	FALSE	0.792	0.344	0.325	0.909852	0.893565	55.836	23.25
LSYLDVKGNHFEILPPE	decoy	FALSE	63.5	0.327	0.321	0.159801	0.225965	55.478	73.63						LGQCDRFKPIRTGISPLA	decoy	FALSE	14.9	0.423	0.277	0.566039	0.895749	40.779	8.83
LSYSKENSQMFQGRP	decoy	FALSE	8.89	0.393	0.409	0.479874	0.365506	44.063	20.76						LGRSRPPMPVVVPSAP	decoy	FALSE	38.4	0.164	0.177	0.014432	0.306286	62.121	91.36
LTAEIQQKILHLPTSWDWRNVH	decoy	FALSE	41.4	0.398	0.422	0.369631	0.186753	21.934	24.29						LGTAYKLRELVETLQ	decoy	FALSE	73.5	0.273	0.232	0.011838	0.258132	63.777	60.56
LTATVVPPSGREEPCL	decoy	FALSE	73.5	0.19	0.21	0.085041	0.382553	28.888	93.17						LGTDMVPAISLAYEQ	decoy	FALSE	27.5	0.359	0.321	0.457727	0.687463	42.721	7.57
LTCEVDALKGTNES	decoy	FALSE	55.6	0.217	0.241	0.173961	0.22001	21.783	62.82						LGTIYSIFILYRN	decoy	FALSE	66.8	0.325	0.208	0.312166	0.089482	42.155	51.68
LTDITKGVQYLNEIKDSVVAGF	decoy	FALSE	76.8	0.334	0.348	0.416463	0.634387	26.605	50.18						LGTVTILCIDLGTD	decoy	FALSE	50.8	0.2	0.196	0.31982	0.385168	13.908	28.24
LTGKTITLEVEP	decoy	FALSE	63.8	0.147	0.175	0.004788	0.123974	10.003	93.98						LGVLGALTEMCEIPE	decoy	FALSE	17.6	0.224	0.316	0.631369	0.904093	27.623	64.44
LTKAKDDSELEGQV	decoy	FALSE	60.1	0.115	0.122	0.230574	0.138522	10.086	66.4						LGVQCAFGATCAVK	decoy	FALSE	64	0.228	0.344	0.35072	0.401683	25.525	89.12
LTLASWGPEMVLLR	decoy	FALSE	56.5	0.393	0.274	0.361387	0.215168	22.784	75.32						LHDPRRQMFNWTHWSMGTAARIIAVAAMF	decoy	FALSE	58.5	0.407	0.548	0.560457	0.466708	87.735	63.03
LTLIGRNPVGYPL	decoy	FALSE	40.1	0.319	0.336	0.221778	0.183931	72.423	84.98						LHKDIARYNQMD	decoy	FALSE	44.2	0.157	0.097	0.001863	0.347201	19.256	92.73
LTSSDEDEYEMESPNI	decoy	FALSE	90.5	0.161	0.141	0.080483	0.688004	1.021	93.04						LHKVDPFYRFRLIQFYEV	decoy	FALSE	93.1	0.301	0.375	0.031696	0.267576	5.194	85.16
LTTESAMKKIEDNNT	decoy	FALSE	64.4	0.22	0.203	0.345997	0.49033	33.801	42.84						LHMILSLKTMDRFDDHKG	decoy	FALSE	64.9	0.367	0.362	0.276086	0.881204	81.717	21.1
LTVLKLKHFHPLFEYF	decoy	FALSE	60.6	0.326	0.249	0.009222	0.118297	23.501	69.22						LHNNEVFHEPHIADSWPQLQDH	decoy	FALSE	56.4	0.187	0.335	0.12184	0.499054	40.398	60.44
LTWFFPIIGHMGIC	decoy	FALSE	57.8	0.475	0.356	0.58197	0.306602	8.105	28.95						LHPRVFYFMVGTAF	decoy	FALSE	43.9	0.347	0.3	0.635633	0.301333	25.525	28.83
LTWMRPKKMPSAS	decoy	FALSE	22.7	0.273	0.221	0.640187	0.256478	75.846	80.08						LICFNVGSGLHLQV	decoy	FALSE	91	0.393	0.365	0.168332	0.430605	14.409	91.63
LVDADGPLARLK	decoy	FALSE	22.6	0.249	0.198	0.174561	0.393201	57.017	70.57						LIEPVQTICHDAEY	decoy	FALSE	52.4	0.244	0.162	0.176807	0.833262	4.613	49.24
LVDLLAVKKKQET	decoy	FALSE	54.6	0.244	0.174	0.083541	0.094331	70.843	53.15						LIFCFGIWILIDKTSFV	decoy	FALSE	97	0.344	0.503	0.852459	0.191623	13.117	39.45
LVEKNERSANVERLTH	decoy	FALSE	48.1	0.222	0.141	0.005678	0.171028	31.952	51.57						LIFPDCLAPRVML	decoy	FALSE	92.8	0.256	0.17	0.053809	0.431947	17.25	92.93
LVEPIKKHEVPAKSDV	decoy	FALSE	31.6	0.24	0.312	0.123357	0.168137	33.033	25.65						LILRFISNPNSI	decoy	FALSE	6.51	0.573	0.197	0.529107	0.970682	54.696	2.88
LVGSLSHDISRNVTLES	decoy	FALSE	10.1	0.377	0.329	0.830769	0.65807	30.855	28.54						LINSNLVCKVSDF	decoy	FALSE	62.3	0.268	0.163	0.016834	0.880472	15.619	92.82
LVHVAGPGPTGPIKIFP	decoy	FALSE	74.6	0.123	0.109	0.019075	0.100189	42.691	95						LKDECPEVRLNIISNLDC	decoy	FALSE	63.1	0.245	0.25	0.256284	0.910765	14.25	82.98
LVKSVTVAEGLIED	decoy	FALSE	35.6	0.385	0.367	0.406977	0.278268	35.121	36.78						LKEFLKTTKQSFDLS	decoy	FALSE	70.1	0.313	0.385	0.060861	0.207571	93.192	51.22
LVLDNAFYKNYNENL	decoy	FALSE	76.1	0.376	0.353	0.143112	0.325613	20.334	33.6						LKIEDSDTYICEV	decoy	FALSE	54.8	0.126	0.099	0.574757	0.928983	9.186	56.72
LVQTKGTGASGS	decoy	FALSE	17.4	0.177	0.238	0.212653	0.101217	52.496	93.47						LKKLKAWNDIKKVYAS	decoy	FALSE	12.2	0.356	0.309	0.864023	0.918127	73.876	1.82
LVTVGRVSFSTLNYI	decoy	FALSE	88.4	0.404	0.407	0.106498	0.119804	18.332	74.99						LKKPSQLSSFSWDNCD	decoy	FALSE	51.5	0.15	0.29	0.031984	0.547475	7.7	69.64
LVVGLCTGQIKTGA	decoy	FALSE	83.7	0.332	0.386	0.328838	0.106648	7.835	80.12						LKKSMLLNYQHHWIVDNMPVTWC	decoy	FALSE	57.8	0.361	0.564	0.413282	0.952668	4.731	53.34
LVVSGKVYQWDDPDP	decoy	FALSE	66.1	0.215	0.252	0.039501	0.143303	14.367	55.67						LKLAQMFSDMVLKD	decoy	FALSE	70	0.456	0.239	0.288537	0.260743	24.245	28.33
LVVVALVGLLPVLRSH	decoy	FALSE	37.2	0.39	0.236	0.563745	0.227662	51.707	38.53						LKLGYQQCLLGSAFSED	decoy	FALSE	14.6	0.233	0.354	0.959634	0.937957	29.315	70.93
LVVVSDRRLYLLKV	decoy	FALSE	60.6	0.371	0.428	0.173881	0.121491	45.908	67.02						LKLNDLNSVLVMPTFH	decoy	FALSE	51.3	0.333	0.287	0.538599	0.928095	33.974	63.84
LVYLVENPGGYVAYSK	decoy	FALSE	36.6	0.441	0.496	0.528489	0.462909	49.234	38.61						LKLNSVYEAMVPLFSPCLLFILS	decoy	FALSE	33.2	0.372	0.437	0.290312	0.533877	78.994	82.81
LWITFDFCNTLQG	decoy	FALSE	30.3	0.41	0.451	0.764	0.874999	18.081	21.45						LKNIKIPSRFSTPE	decoy	FALSE	54.2	0.37	0.171	0.256245	0.478561	95.848	31.29
LWKFETSKYYVTIID	decoy	FALSE	60.8	0.399	0.408	0.128145	0.124055	54.976	63.28						LKNSQEKYSNRLYKY	decoy	FALSE	61.8	0.233	0.121	0.138792	0.257348	26.151	35.72
LWVLRLTAGLGSLIP	decoy	FALSE	21.1	0.441	0.325	0.763477	0.12655	40.298	49.5						LKQQVKIFEEDFQRERS	decoy	FALSE	3.36	0.161	0.181	0.165378	0.349084	49.245	3.04
LWVRMQHQGHSRDR	decoy	FALSE	7.7	0.346	0.357	0.347469	0.172525	60.126	29.92						LKSDVLLGTAALDIYETLK	decoy	FALSE	39.7	0.274	0.475	0.353084	0.374707	46.335	73.3
LYALQDIVSRHISE	decoy	FALSE	23.1	0.513	0.549	0.701244	0.197896	48.829	45.59						LKSSILKCVQSTKP	decoy	FALSE	75.5	0.31	0.197	0.126937	0.790978	38.673	69.06
LYDIDVAKVNTLIRP	decoy	FALSE	39.5	0.411	0.423	0.46828	0.271287	41.47	12.64						LKTEKDEKELYKVHLK	decoy	FALSE	89.3	0.193	0.119	0.179276	0.279719	31.201	89.1
LYDPVCGSDGVTYGSAC	decoy	FALSE	71.3	0.181	0.287	0.038788	0.183822	1.121	87.52						LKTIACRQGLQIS	decoy	FALSE	15.4	0.28	0.246	0.306537	0.813234	74.124	43.44
LYMKSVAGIGQTGKI	decoy	FALSE	39.9	0.352	0.326	0.302538	0.233578	14.327	41.24						LKVWSCHTLRNELLGTAS	decoy	FALSE	51.5	0.262	0.354	0.779776	0.795191	44.681	83.38
MAACGRVRRMFRL	decoy	FALSE	51.4	0.248	0.172	0.000641	0.077239	23.824	95						LLANVTAASTPTQL	decoy	FALSE	22.8	0.333	0.226	0.09319	0.816958	41.895	9.13
MALASAAPGSIFCK	decoy	FALSE	46.2	0.343	0.291	0.370866	0.099384	28.417	82.96						LLARTVFEVGFLIGQYF	decoy	FALSE	70.4	0.222	0.447	0.047158	0.238692	13.317	95
MAPKAKKEAPAPPK	decoy	FALSE	30.8	0.114	0.12	0.011359	0.121103	60.216	62.26						LLAVALLPWTCASRA	decoy	FALSE	65.7	0.392	0.394	0.640384	0.655577	8.29	32.08
MASGRDERPPWRLGR	decoy	FALSE	57.9	0.123	0.188	0.022844	0.105297	39.788	95						LLDQLGTTISFERI	decoy	FALSE	50.2	0.283	0.217	0.576352	0.586901	10.586	71.81
MASRLLRGAGTLAAQ	decoy	FALSE	5.7	0.555	0.506	0.951638	0.874699	49.269	3.82						LLDQSNVDITTFR	decoy	FALSE	68.8	0.157	0.149	0.007002	0.299433	28.257	91.16
MASRWGPLIGLAPCCL	decoy	FALSE	77.3	0.31	0.226	0.345717	0.182052	0.601	94.22						LLERRSEGLLACGTN	decoy	FALSE	48.1	0.217	0.235	0.036595	0.937968	8.831	81.26
MCVESFSDYPPLGRFA	decoy	FALSE	86.1	0.3	0.394	0.179716	0.20531	19.435	51.49						LLEVGEDCDCGSPKE	decoy	FALSE	58.4	0.076	0.204	0.05407	0.423207	17.091	85.16
MDFDWFPAFITG	decoy	FALSE	50.4	0.307	0.21	0.129344	0.122453	4.921	50.17						LLGTPAGYVAARFYKSFGGEKWKTN	decoy	FALSE	17.7	0.323	0.561	0.900119	0.393606	51.21	30.72
MDPRLSTVRQTCCCF	decoy	FALSE	98.9	0.215	0.163	0.379984	0.144978	0.29	95						LLKAGHIAWTSSGKGSWKWACPR	decoy	FALSE	17.2	0.3	0.566	0.413542	0.482685	50.235	17.59
MEAIAPPLLQELKKVI	decoy	FALSE	81.7	0.238	0.125	0.004895	0.130517	18.875	84.67						LLLAALLLLLSGDGAV	decoy	FALSE	57.1	0.326	0.439	0.158778	0.118929	12.676	57.48
MEDNDIPGIKSN	decoy	FALSE	59.2	0.098	0.089	0.02845	0.098841	44.553	95						LLLERFLPHYFKGVLSI	decoy	FALSE	83.3	0.347	0.43	0.419411	0.464225	21.421	71.39
MEESKTHFRAVDPDG	decoy	FALSE	67.1	0.191	0.185	0.032695	0.3165	41.35	76.82						LLLGLSAGGPAPAG	decoy	FALSE	12.3	0.31	0.369	0.131474	0.231106	51.561	69.56
MEEVVIAGMSGKLPESENLQEF	decoy	FALSE	32.1	0.256	0.213	0.131183	0.170688	17.153	76.82						LLLLGAVPGPRRS	decoy	FALSE	22	0.5	0.286	0.076003	0.224757	52.121	46.83
MELAFLTIVCMEE	decoy	FALSE	59.8	0.345	0.425	0.820325	0.121942	9.005	91.32						LLLLLDVPTAAVQA	decoy	FALSE	15.1	0.533	0.302	0.536574	0.449274	52.101	23.58
MESSKKMDSPGALQTN	decoy	FALSE	40.9	0.233	0.246	0.020165	0.248149	34.575	49.08						LLLLLVSWASRGEA	decoy	FALSE	0.33	0.58	0.309	0.99828	0.898337	49.7	3.6
MFEVCFESKGTGRI	decoy	FALSE	80.2	0.284	0.269	0.418475	0.288209	6.324	60.27						LLLLLWAAAASAQGHL	decoy	FALSE	17.4	0.422	0.452	0.931768	0.242577	39.942	19.47
MGDRGMQLMHANAQRTD	decoy	FALSE	2.01	0.4	0.44	0.798621	0.319325	39.04	1.14						LLLLTMALAGGSGTA	decoy	TRUE	18.4	0.388	0.394	0.459289	0.186014	17.451	47.06
MGRIATLASGLE	decoy	FALSE	6.81	0.364	0.346	0.537973	0.584994	59.148	47.49						LLLNIWEMLHLGFG	decoy	FALSE	24.3	0.351	0.326	0.543081	0.294569	38.423	74.19
MGTRLLPALFLVLLV	decoy	FALSE	60.5	0.358	0.232	0.053614	0.111148	47.968	95						LLLPLLWLLVLT	decoy	FALSE	23.2	0.251	0.206	0.031946	0.089007	8.443	95
MHGDSEYNIMFGPDICG	decoy	FALSE	45.4	0.308	0.331	0.640419	0.283089	2.841	32.45						LLLPPAIRGPGLGVAGVA	decoy	FALSE	48.5	0.156	0.335	0.004712	0.35066	58.811	86.24
MIGYLGYCKGVEP	decoy	FALSE	57.1	0.267	0.195	0.201459	0.138662	14.179	82.22						LLLSNGCDGSYLLRDSNETTGLYSLSVRAKDSVKHF	decoy	FALSE	59.5	0.404	0.52	0.953937	0.918487	93.853	30.54
MIKRFCPEADSK	decoy	FALSE	19.9	0.268	0.206	0.340857	0.29706	55.097	84.88						LLLVAGALTALLPSVKED	decoy	FALSE	72.8	0.317	0.516	0.192631	0.441048	26.038	62.88
MILGVDSKNIFNFKV	decoy	FALSE	78.4	0.402	0.464	0.285882	0.147238	25.32	69.69						LLMGARTLQGIPQMIGEVIR	decoy	FALSE	38.2	0.286	0.447	0.499627	0.906314	34.054	66.1
MILPVGAANFREAM	decoy	FALSE	56.6	0.4	0.385	0.230246	0.10705	17.821	72.62						LLNFFRSYKNNTLKL	decoy	FALSE	27	0.537	0.361	0.720972	0.902418	53.414	2.94
MIPVTEFRQFSEQQPAFRVLKPWWDV	decoy	FALSE	25.6	0.461	0.385	0.495233	0.305731	94.884	41.43						LLPPYRQSISV	decoy	FALSE	52.1	0.13	0.163	0.012265	0.277175	20.808	95
MIRQGKAKL	decoy	FALSE	12.4	0.112	0.036	0.028029	0.080016	88.206	95						LLQVQHASKQITADKQYK	decoy	FALSE	79.4	0.303	0.299	0.140615	0.254911	46.312	50.26
MKIFYKGKNTGSNA	decoy	FALSE	21.3	0.4	0.549	0.827319	0.479695	89.644	3.19						LLRALATCHALSRL	decoy	FALSE	22.7	0.57	0.396	0.921982	0.891095	31.079	32.71
MKLSLVAAMLLLLSAAR	decoy	FALSE	41.7	0.345	0.322	0.542827	0.098405	57.269	91.02						LLREVLEKQPVLSQTE	decoy	FALSE	1.48	0.275	0.159	0.839501	0.96147	43.497	2.94
MKRLVCVLLVCSSAVAQLHKD	decoy	FALSE	5.9	0.35	0.35	0.843138	0.327347	70.83	88.45						LLRILSEKHGFNLVT	decoy	FALSE	52.4	0.405	0.303	0.48945	0.547	56.328	48.2
MKWMFKEDHSLEHR	decoy	FALSE	0.895	0.439	0.551	0.957688	0.823642	86.902	0.94						LLRLRRIHHRQTRASA	decoy	FALSE	7.26	0.494	0.264	0.937061	0.902682	43.797	7.74
MLDPMGSMSEVPPK	decoy	FALSE	25.1	0.232	0.196	0.495037	0.275334	44.487	74.35						LLRRYRESKKIDRH	decoy	TRUE	59.6	0.305	0.189	0.063962	0.178724	93.346	55.48
MLDYRRMLMEDFSL	decoy	FALSE	62.2	0.403	0.366	0.171583	0.194334	33.2	89.79						LLSGDGAVRCDTPA	decoy	TRUE	82.9	0.158	0.228	0.024337	0.505557	16.08	87.5
MLFFGNAIEGKSNTV	decoy	FALSE	88.9	0.416	0.4	0.659878	0.190412	18.192	40.56						LLSGSAAMPGASLQ	decoy	FALSE	54.1	0.323	0.307	0.335249	0.373365	28.947	78.25
MLKIRDTLYIAGRDQVY	decoy	FALSE	89.4	0.317	0.332	0.053781	0.190578	23.982	56.79						LLTADDRVNPCIGG	decoy	FALSE	53.2	0.164	0.135	0.109633	0.629113	8.595	95
MLLSVPLLLGLLGL	decoy	FALSE	68	0.322	0.333	0.245529	0.227599	34.04	95						LLTLLAKNGAFFAGSI	decoy	FALSE	60	0.46	0.456	0.505432	0.281547	48.793	37.86
MLNSELQWPVPDIYLRDLKVEDIPLA	decoy	FALSE	58.2	0.353	0.392	0.782706	0.77622	90.629	42.92						LLVCSSAVAQLHKDP	decoy	FALSE	61.1	0.355	0.283	0.511659	0.510427	21.065	71.12
MLRFYLFISLLCLSRS	decoy	FALSE	31.7	0.357	0.528	0.911398	0.18624	25.513	77.17						LLVLLCLPAVWGD	decoy	FALSE	22.3	0.347	0.354	0.536003	0.403113	11.997	79.32
MLRGISQLPAVATM	decoy	FALSE	23	0.528	0.436	0.491199	0.277539	28.007	30.33						LLVNGHSMVSVSTPI	decoy	FALSE	91.4	0.367	0.42	0.487493	0.864121	29.035	69.74
MLRKACKADIPK	decoy	FALSE	47.9	0.216	0.166	0.042704	0.118242	70.201	95						LLVNTLYTVRVAAVTS	decoy	FALSE	39.9	0.392	0.367	0.897762	0.479735	18.684	41.1
MLRRPAPALAPAARL	decoy	FALSE	41.3	0.356	0.302	0.05513	0.180869	47.317	58.99						LLYREWAHPRSIYK	decoy	FALSE	58.3	0.413	0.258	0.056873	0.279106	62.377	16.72
MLRSSSNLALALYRYHS	decoy	FALSE	48.6	0.438	0.506	0.548196	0.875616	16.768	75.32						LLYTLTTAFTLAH	decoy	FALSE	42.8	0.433	0.263	0.825139	0.465574	47.999	83.18
MLWDLNEGKHLYTL	decoy	FALSE	52.8	0.313	0.216	0.730098	0.123829	27.476	63.14						LMCDCPQGYQLKN	decoy	FALSE	52.6	0.124	0.118	0.046366	0.364069	5.173	95
MMDQARSAFSNLFG	decoy	FALSE	54.9	0.416	0.414	0.355731	0.264875	30.648	69.86						LMGKPTEGALIALA	decoy	FALSE	25.7	0.186	0.164	0.286483	0.873395	23.514	93.57
MNPTNTVFDAKR	decoy	FALSE	36.1	0.139	0.067	0.059188	0.150203	50.415	83.63						LMGRVIPVKLGIIGVVNR	decoy	FALSE	30.4	0.307	0.297	0.451014	0.626642	64.855	64.28
MPEFLEDPSVLTKD	decoy	FALSE	0.069	0.496	0.651	0.998686	0.894819	86.002	0.32						LMHHIRDCLPELKTRINVLAAQYQS	decoy	FALSE	81.4	0.377	0.386	0.926528	0.936807	19.25	26.76
MPGGMPGGFPGGG	decoy	FALSE	8.74	0.043	0.066	0.004895	0.078106	31.409	95						LMLPLREPVVTLE	decoy	FALSE	49.1	0.324	0.257	0.014457	0.257758	15.629	93.85
MPGYEVAKYDLIWICDSGIRVIPDTLTD	decoy	FALSE	67.8	0.439	0.432	0.914656	0.381464	84.852	18.24						LMVTEALKPYSSGGPRVWYVSNIDG	decoy	FALSE	9.71	0.266	0.432	0.766727	0.510023	24.52	46.07
MPYQYPALTPEQKKELSDIAH	decoy	FALSE	43.2	0.269	0.321	0.237034	0.300987	21.6	72.11						LNCEVNADLVPFVRW	decoy	FALSE	82.5	0.246	0.175	0.124483	0.370297	6.468	67.58
MRLEKEIETYHN	decoy	FALSE	18	0.201	0.181	0.14974	0.17355	32.07	87.62						LNDTIAANLSDTEF	decoy	FALSE	50.9	0.193	0.237	0.048428	0.58665	50.02	25.36
MSDRKAVIKNAD	decoy	FALSE	70.2	0.151	0.116	0.028608	0.129742	42.723	86.46						LNFSTRYKFYFYA	decoy	FALSE	67.5	0.266	0.264	0.027949	0.190559	37.062	95
MSKVEKKANLSFSM	decoy	FALSE	83.9	0.335	0.302	0.103088	0.1145	52.131	71.28						LNGKLTGMAFRVPTA	decoy	FALSE	44.9	0.369	0.338	0.298966	0.892684	28.644	69.7
MSMEDPFFVVKGEVQK	decoy	FALSE	92	0.344	0.205	0.466357	0.24206	33.163	2.91						LNHEKERCDQLQAEQKG	decoy	FALSE	31.8	0.102	0.097	0.007082	0.353443	54.257	76.27
MSVDTVIPAGEKVVNS	decoy	FALSE	72.2	0.27	0.25	0.576293	0.67686	29.278	70.27						LNITVVQAKLAKNYGM	decoy	FALSE	20.7	0.416	0.249	0.687942	0.494347	53.62	6.99
MSVLTPLLLRGLTGSA	decoy	FALSE	86.1	0.329	0.319	0.140788	0.19798	34.204	90.56						LNKEVEASHLALATSIHQ	decoy	FALSE	58.4	0.312	0.395	0.43341	0.738136	43.52	50.22
MTLLLLPLLLASLLASC	decoy	FALSE	86.5	0.267	0.231	0.471496	0.171501	27.084	95						LNVTLVPYGNAQE	decoy	FALSE	25.3	0.272	0.199	0.470226	0.65261	36.182	5.26
MTTETTKTARATGA	decoy	FALSE	43.8	0.217	0.283	0.533316	0.178889	37.673	42.33						LPCLWCYLPAKGCLK	decoy	FALSE	63	0.323	0.355	0.286794	0.42877	51.021	50.23
MVAYWRQAGLSYI	decoy	FALSE	50.1	0.427	0.443	0.253172	0.12885	50.37	46.04						LPCRPPIGLPPPII	decoy	FALSE	72.3	0.118	0.128	0.003589	0.3173	26.116	95
MVCDGIIQCRDGSDED	decoy	FALSE	70.5	0.171	0.166	0.512496	0.577982	2.844	38.89						LPEGPLGNEKEEIIHIAEEEAVMEEEEDEEDEEEEDEL	decoy	FALSE	12.2	0.203	0.299	0.318126	0.396228	86.974	17.75
MVEEEQKNHLSGEI	decoy	FALSE	83.6	0.15	0.15	0.021763	0.262325	19.852	60.74						LPEIAIPEFIIPTL	decoy	FALSE	70.6	0.221	0.181	0.00022	0.27186	48.129	91.39
MVLRSGICGLSPHR	decoy	FALSE	48.8	0.337	0.386	0.555534	0.162077	17.961	72.48						LPGLNLPDSWKTYAMTGFVAWH	decoy	FALSE	22.5	0.247	0.492	0.527014	0.842806	17.704	94.91
MVLTLTQQNDESKEFV	decoy	FALSE	37.2	0.277	0.286	0.365562	0.180818	41.514	37.48						LPGPAPNLRAYAASPTSI	decoy	FALSE	41.1	0.316	0.384	0.770006	0.878627	54.608	9.16
MVPTSDKGR	decoy	FALSE	10.2	0.035	0.024	0.002967	0.054676	62.459	95						LPKANNSRSCRCPEDVS	decoy	FALSE	45.9	0.095	0.202	0.169391	0.469268	37.709	95
MVQDDDAAQGVISASASNLDDFYPAEEDTKQNSNNTRGNAN	decoy	FALSE	27.2	0.391	0.498	0.974137	0.606556	89.427	10.08						LPNPCHGGAPCQNLEA	decoy	FALSE	40.5	0.066	0.228	0.058848	0.490082	15.39	95
MWSAGRGGAAWPVL	decoy	FALSE	48.4	0.228	0.162	0.14255	0.103595	45.898	78.75						LPQALAPHVDFVGGL	decoy	FALSE	0.932	0.228	0.323	0.766583	0.898226	54.515	0.67
MYLIQPDSSVKPYRV	decoy	FALSE	2.55	0.546	0.708	0.862233	0.583483	41.249	5.18						LPQVAEEISGPLTSANKITL	decoy	FALSE	23	0.171	0.345	0.035911	0.319566	54.492	89.77
NADILGTDKINSGAHK	decoy	FALSE	9.9	0.275	0.381	0.723076	0.355451	87.043	3.93						LPTLPPVSHLTKPFSASD	decoy	FALSE	19.7	0.226	0.311	0.013121	0.299696	41.399	38.42
NAINKCPLLKPWAL	decoy	FALSE	89.9	0.289	0.2	0.075887	0.189354	41.175	93.58						LPTPIIYWAKEDGMLPKNR	decoy	FALSE	21	0.223	0.322	0.622467	0.371832	97.75	10.26
NCDEGKDPAVIRSLTL	decoy	FALSE	89.7	0.222	0.14	0.087047	0.113286	15.74	89.86						LQAAKDPSAVAKHFVALSTNTTK	decoy	FALSE	17.1	0.401	0.522	0.417439	0.869543	79.244	22.47
NCENPTEAPNCSRY	decoy	FALSE	86.8	0.081	0.065	0.092094	0.147288	8.615	95						LQAKRDPSPVSGPV	decoy	FALSE	62.2	0.128	0.111	0.001369	0.296887	45.367	74.98
NDALRQAKQESTEYRR	decoy	FALSE	43.4	0.214	0.295	0.009267	0.117693	80.284	47.5						LQAQAADKIHSSFR	decoy	FALSE	82.9	0.284	0.175	0.001338	0.209209	51.521	46.78
NDINILKCGSIRLGE	decoy	FALSE	11.5	0.381	0.375	0.613858	0.243931	55.797	29.55						LQDEKAKCNKYADE	decoy	FALSE	7.47	0.106	0.093	0.016123	0.414723	27.106	63.37
NDKISQLTRMGPTE	decoy	FALSE	33.7	0.278	0.329	0.163312	0.116713	72.634	54.82						LQDVPYVMVRERESF	decoy	FALSE	62.5	0.283	0.253	0.296481	0.350268	28.965	15.34
NDKPHDVEINKIIST	decoy	FALSE	50.5	0.25	0.212	0.22606	0.134368	43.512	46.89						LQINPASYINPD	decoy	FALSE	59.2	0.183	0.099	0.000121	0.353865	55.507	93.31
NDNIPVVENKVLEGMVEENQVNVEVT	decoy	FALSE	23.2	0.239	0.259	0.643598	0.468214	58.59	42.09						LQLGGDKEPTETIGDLSI	decoy	FALSE	77.6	0.079	0.244	0.000551	0.285485	4.873	95
NDVNEFAPVFVERL	decoy	FALSE	51.5	0.394	0.373	0.393648	0.190549	39.284	34.65						LQNGLNKCEVSHRRA	decoy	FALSE	22.3	0.258	0.237	0.050508	0.643345	41.65	20.72
NEFHQILKNPND	decoy	FALSE	23.8	0.34	0.289	0.203304	0.332557	68.561	28.38						LQVNATDALGVPCT	decoy	FALSE	51.5	0.198	0.203	0.005765	0.497843	8.615	78.96
NEFILYAVRKSIYRYD	decoy	FALSE	40.4	0.455	0.443	0.348825	0.112511	87.624	22.92						LQWLYSARGDFFRATSRL	decoy	FALSE	93.5	0.297	0.498	0.320853	0.639986	23.637	74.26
NEISSDCNHLLWNY	decoy	FALSE	86	0.396	0.394	0.553403	0.262887	20.662	21.3						LREAKKSSSISSFKDPK	decoy	FALSE	39.3	0.23	0.243	0.004082	0.730898	69.535	63.04
NFLITNDEAYAEEFG	decoy	FALSE	24.5	0.462	0.59	0.447129	0.460815	58.34	4.95						LREQVGRMER	decoy	FALSE	19.8	0.107	0.051	0.002134	0.213264	46.749	95
NFQAFDEDTGLPAH	decoy	FALSE	4.06	0.38	0.424	0.875867	0.786841	63.278	3.61						LRGMGGAFVLVLY	decoy	FALSE	60.1	0.285	0.291	0.026207	0.258441	28.437	94.43
NFREAMRIGAEVYHN	decoy	FALSE	81.4	0.366	0.309	0.169655	0.197409	50.521	52.69						LRKMLGNEICLCIV	decoy	FALSE	76.4	0.408	0.228	0.278825	0.678447	6.834	95
NFYEDLYFTYLEIN	decoy	FALSE	73.7	0.326	0.369	0.002307	0.152168	8.955	87.89						LRKNNRQPYAVSELAGHQTS	decoy	FALSE	25.4	0.206	0.358	0.148339	0.808553	69.988	64.75
NGFGNDGGYGGGGP	decoy	FALSE	11.5	0.115	0.188	0.4551	0.230931	60.026	9.36						LRLDLAGRDLTDYLMKILTE	decoy	FALSE	28.8	0.206	0.386	0.094632	0.354815	7.953	95
NGPPVNYKTGNLYLR	decoy	FALSE	61.4	0.314	0.286	0.009989	0.135998	65.258	49.41						LRLLHPSPDLVSQEATLS	decoy	FALSE	44.4	0.255	0.324	0.593478	0.897625	17.903	12.53
NGQKTDGKGDFVSLA	decoy	FALSE	76.3	0.172	0.249	0.000875	0.213468	24.79	79.72						LRLLKKHNYNILQV	decoy	FALSE	40.2	0.455	0.304	0.71605	0.820198	40.044	26.35
NGSNDSDRYSDNEE	decoy	FALSE	71.1	0.067	0.071	0.016529	0.098657	10.736	88.87						LRVDWDDRWINDVEDS	decoy	FALSE	80.3	0.136	0.22	0.074643	0.33251	35.396	64.29
NHIGHTGYLNTVTV	decoy	FALSE	76	0.288	0.223	0.047249	0.181027	15.719	89.56						LSAPDALKIITEND	decoy	FALSE	62.4	0.143	0.151	0.044391	0.258639	13.718	87.23
NHSVTDHGMKPRKAFPVLGID	decoy	FALSE	71.2	0.264	0.197	0.063801	0.197563	42.86	88.75						LSATNDSTILDKVI	decoy	FALSE	91.5	0.137	0.157	0.030119	0.349112	19.462	86.25
NHTAKDCLLVYSQEET	decoy	FALSE	60.8	0.211	0.192	0.002521	0.155557	8.601	88.87						LSCQRDPNTGRLNGESNL	decoy	FALSE	94	0.101	0.19	0.025905	0.309039	17.822	95
NHTQFPPSRSSGLP	decoy	FALSE	42.6	0.212	0.24	0.299475	0.123975	70.662	79.83						LSEQMCDELVAEMEH	decoy	FALSE	78.1	0.137	0.157	0.025653	0.43399	11.924	93.33
NIPLLLYPQDGPRSK	decoy	FALSE	33.4	0.366	0.355	0.478277	0.349216	68.612	12.11						LSERCAQYKKDGADF	decoy	FALSE	55.5	0.132	0.217	0.069175	0.305758	24.549	50.27
NITAARGVGLAGCPS	decoy	FALSE	57.6	0.262	0.249	0.290265	0.149089	36.844	79.07						LSFFGHAHLGT	decoy	FALSE	39.9	0.211	0.362	0.040642	0.184879	50.48	95
NITYKSNPNRILPDS	decoy	FALSE	42	0.432	0.568	0.134489	0.260323	90.338	3.57						LSGDQEASGGGSGG	decoy	FALSE	15.7	0.048	0.139	0.000826	0.189052	38.023	95
NIVQELERVPHNTPV	decoy	FALSE	59.6	0.248	0.26	0.203945	0.207146	49.319	38.59						LSIQTPPSSPPTAFGSP	decoy	FALSE	34.7	0.128	0.165	0.03196	0.342179	48.484	95
NIYSACPRRARGA	decoy	FALSE	79.3	0.397	0.535	0.119246	0.173656	77.246	43.76						LSKEAQEVFKAIQSLKTT	decoy	FALSE	43.3	0.465	0.36	0.075392	0.720494	36.405	15.35
NKHKPWIEAEYQGI	decoy	FALSE	80.2	0.218	0.138	0.123162	0.165852	4.893	79.65						LSLEIGKTLMEDVEN	decoy	FALSE	9.59	0.264	0.262	0.931861	0.539809	69.904	29.34
NKISKIESDAFSWLGH	decoy	FALSE	46.3	0.348	0.342	0.010872	0.189648	52.969	35.43						LSLNSGWILTTTL	decoy	FALSE	94.4	0.269	0.209	0.024154	0.264233	4.723	95
NKLALPPGSVIS	decoy	FALSE	26.5	0.228	0.133	0.032572	0.093136	80.214	95						LSMNKYKVSYKGPGPG	decoy	FALSE	78.3	0.292	0.304	0.471121	0.645208	80.114	22.04
NKLLPKHPHLVRQKRA	decoy	FALSE	29.2	0.211	0.155	0.039342	0.140308	50.616	71.24						LSMRVCVCRPGGEE	decoy	FALSE	3.1	0.238	0.244	0.980218	0.82128	19.942	43.26
NLARLWKHANPGGPIY	decoy	FALSE	12	0.309	0.274	0.145085	0.418503	72.364	16.83						LSNGGFKPSRPPR	decoy	FALSE	40.9	0.126	0.159	0.22105	0.27144	67.01	95
NLASKTNVYISSSA	decoy	FALSE	79.6	0.336	0.34	0.006836	0.117816	32.459	76.45						LSNQEEWFKAELGS	decoy	FALSE	74	0.155	0.171	0.147854	0.280117	9.536	55.95
NLCESLQKHLAELNHQKQL	decoy	FALSE	54.1	0.248	0.264	0.017398	0.202049	27.973	71.83						LSPSAQQASWQVS	decoy	FALSE	35.4	0.161	0.162	0.002961	0.285557	17.08	92.81
NLDTDLFVGGVPEDQAAVALERTFVG	decoy	FALSE	31.9	0.325	0.434	0.497141	0.373455	89.618	39.46						LSQGCSLHLAQRLSQL	decoy	FALSE	69.4	0.378	0.319	0.606573	0.4201	29.679	61.29
NLIEYLCKNFGTDPEVTDLVHNTRIH	decoy	FALSE	44.3	0.278	0.352	0.329779	0.183343	85.793	55.93						LSSEALEAARICANKYMV	decoy	FALSE	85.2	0.263	0.454	0.214711	0.611011	4.333	61.85
NLKLRKQNNGAFNETLF	decoy	FALSE	52.5	0.307	0.417	0.190695	0.278093	61.871	27.27						LSWTPGDDNNSPIT	decoy	FALSE	84	0.093	0.122	0.000712	0.241614	44.156	45.57
NLPTLPEVKFPEVD	decoy	FALSE	43.1	0.152	0.077	0.001733	0.122485	33.29	92.26						LSYNVQGSGETTY	decoy	FALSE	49.3	0.123	0.22	0.006268	0.168043	41.285	54.42
NLQLRRMPILSKES	decoy	FALSE	9.64	0.503	0.619	0.8628	0.308099	74.195	34.78						LTAKRMARKNCLVKNLEAVETL	decoy	TRUE	20.4	0.321	0.437	0.840509	0.606879	37.197	76.93
NLQQSISDAEQRG	decoy	FALSE	20.6	0.241	0.3	0.099501	0.129369	56.124	32.61						LTASCLCPATCRG	decoy	FALSE	55.1	0.173	0.255	0.456676	0.355102	1.411	95
NLTELELVHCDLE	decoy	FALSE	67.1	0.215	0.192	0.385442	0.187883	26.156	81.78						LTAVRPSRVA	decoy	FALSE	30.1	0.25	0.095	0.050149	0.819603	60.422	95
NLTMLDLSYNNLNVVG	decoy	FALSE	60	0.459	0.561	0.173567	0.397045	50.085	34.68						LTEPGEKSTVFTIFGSNKEN	decoy	FALSE	20.1	0.247	0.352	0.302305	0.509202	72.979	21.11
NLTQLKVLELDTL	decoy	FALSE	31.7	0.305	0.262	0.370602	0.112725	37.252	78.79						LTGDLSHLAAIVIL	decoy	FALSE	36.8	0.366	0.255	0.246973	0.766345	28.957	65.66
NLTTDPKFESVARE	decoy	FALSE	73.4	0.228	0.216	0.098242	0.236401	26.076	46.96						LTIGTSIDPLSSSVSS	decoy	FALSE	59.7	0.256	0.203	0.200663	0.737279	35.917	16.09
NMITGTSQADCAV	decoy	FALSE	76.5	0.268	0.221	0.125119	0.153753	42.736	69.65						LTIPEMRLPYTIITTP	decoy	FALSE	59.5	0.257	0.275	0.133493	0.318365	7.58	80.12
NMNTLRVWGGGIYE	decoy	FALSE	47.6	0.263	0.15	0.09336	0.079918	39.184	64.33						LTIYDEDVLAVEHVLT	decoy	FALSE	89.7	0.209	0.287	0.140914	0.371506	34.975	74.83
NNAAGQVGKEAD	decoy	FALSE	14.9	0.065	0.068	0.05015	0.071684	69.761	91.24						LTLIGRNPVGYPLA	decoy	FALSE	20.7	0.343	0.346	0.275366	0.660916	58.655	55.61
NNGAGFGLSILWVLL	decoy	FALSE	78.3	0.211	0.177	0.007674	0.095354	35.933	95						LTLTLESPPGSSPSVQC	decoy	FALSE	41	0.167	0.202	0.022431	0.407851	6.833	77.8
NNIANINDDMLEG	decoy	FALSE	42	0.275	0.172	0.189839	0.152457	83.69	6.94						LTRAYAKDVKFG	decoy	FALSE	73	0.201	0.196	0.01887	0.195407	83.035	87.5
NNIISRTTDGVYEGV	decoy	FALSE	62.4	0.276	0.237	0.33563	0.134902	63.837	25.51						LTSQDVGSGTSNNSQA	decoy	FALSE	45.1	0.104	0.181	0.09054	0.561055	25.513	49.41
NNKFSLCSIRNI	decoy	FALSE	41.9	0.412	0.344	0.064445	0.158422	55.257	84.16						LTTVTLLGVTVTVCRS	decoy	FALSE	37	0.261	0.321	0.7097	0.737058	12.867	69.76
NNLKKMTNLTELELV	decoy	FALSE	11.5	0.482	0.553	0.53762	0.543061	65.248	15.34						LTVVPQGQQGLAVFT	decoy	FALSE	73.4	0.194	0.25	0.080525	0.267152	27.513	67.42
NNNLQSQVQKLTEENT	decoy	FALSE	50.8	0.21	0.21	0.058941	0.146213	62.061	64.72						LTVYKVQNLQWTADFSGDVTLTWMRPKKMPSASCVYNV	decoy	FALSE	33.2	0.408	0.573	0.939096	0.892899	89.227	25.26
NNQLTLDSNTKYFH	decoy	FALSE	2.41	0.488	0.573	0.898601	0.336885	88.143	4.46						LVAVCLAAIYSC	decoy	FALSE	55.4	0.239	0.256	0.719495	0.143166	1.751	95
NNTCVKQENTCL	decoy	FALSE	56.6	0.191	0.291	0.310674	0.1656	12.284	95						LVCFDKTGTLTEDGLDVMGVVPL	decoy	FALSE	55.2	0.171	0.386	0.17372	0.60761	23.177	95
NNVGLSAVCAYNLSTAEEVFSHGKYMQS	decoy	FALSE	67.9	0.462	0.502	0.449302	0.174793	62.155	51.34						LVCKVSDFGLSRVLED	decoy	FALSE	30.3	0.242	0.389	0.148186	0.589308	11.205	69.57
NNVQRLKQMLNELM	decoy	FALSE	26.8	0.448	0.484	0.404661	0.771131	53.282	49.91						LVEEMEHFGQWSL	decoy	FALSE	57.7	0.185	0.235	0.012259	0.276967	16.7	88.85
NPDGDFRLTIVNSSVL	decoy	FALSE	1.73	0.616	0.581	0.956643	0.619	96.105	2.22						LVFRGMSISRPN	decoy	FALSE	46.4	0.452	0.201	0.366903	0.358667	86.006	55.29
NPDGFERAREGDCGFG	decoy	FALSE	40.3	0.124	0.109	0.142207	0.245266	87.754	26.79						LVGFCDEVKEMPMQ	decoy	FALSE	55.3	0.176	0.173	0.135692	0.578852	42.966	95
NPEIPALLDGRLQVVD	decoy	FALSE	29	0.228	0.112	0.059463	0.125016	45.98	74.89						LVGPMLIEFNMPVDLEL	decoy	FALSE	72.7	0.348	0.433	0.119162	0.378548	33.177	27.7
NPKPQDGKETKAADP	decoy	FALSE	55.4	0.062	0.062	0.016388	0.086888	32.349	67.2						LVGWLLGKDIL	decoy	FALSE	16.2	0.213	0.234	0.001968	0.218263	47.319	95
NPLEGTQHLQDVPY	decoy	FALSE	44.3	0.169	0.115	0.004157	0.125686	35.241	59.3						LVKEVTKLIDNNKTEKEI	decoy	FALSE	41.8	0.205	0.208	0.167155	0.732887	60.442	9.15
NPLETRNIAFFSTNCV	decoy	FALSE	94.9	0.417	0.424	0.225617	0.219895	8.06	65.5						LVLPHIASHHQVDPTE	decoy	FALSE	6.92	0.329	0.303	0.478166	0.443726	36.628	44.41
NPRKYLRSVGDGETV	decoy	FALSE	14.1	0.41	0.289	0.402142	0.13075	94.844	10.65						LVNHDFSPLEILWTFSIYLE	decoy	FALSE	60.5	0.284	0.457	0.644919	0.322457	18.968	77.14
NQDLDKVAAISLMF	decoy	FALSE	87.1	0.358	0.319	0.187355	0.128792	23.474	49.63						LVPCLKAGHVGVV	decoy	FALSE	35.5	0.272	0.307	0.250527	0.399112	12.668	88.35
NQPGVLIQVYEGER	decoy	FALSE	31.4	0.251	0.165	0.02766	0.10719	42.105	43.2						LVQDVANNTNEEAGDGT	decoy	FALSE	8.4	0.114	0.203	0.287471	0.759234	37.839	4.62
NQTEPVAGNYYPV	decoy	FALSE	62.9	0.141	0.106	0.018383	0.095955	26.106	95						LVSLGGRQLLTPEHVLRQ	decoy	FALSE	71.7	0.263	0.397	0.045014	0.714362	35.975	52.4
NRQQCLFHSMVCDGIIQ	decoy	FALSE	24.3	0.301	0.343	0.927394	0.369917	32.676	75.06						LVSSILHPRPINFKFYK	decoy	FALSE	55.4	0.324	0.241	0.644131	0.697257	45.963	47.96
NRTNLYISEAEGLK	decoy	FALSE	33.7	0.394	0.349	0.185201	0.211726	88.843	21.67						LVTELRGLSDEAVTS	decoy	FALSE	20.7	0.263	0.313	0.775792	0.446309	44.674	4.95
NRTTPSYVAFTD	decoy	FALSE	57.1	0.155	0.183	0.010592	0.095911	25.818	89.19						LVTSDIHNKTRLTKNE	decoy	FALSE	84.7	0.224	0.163	0.014075	0.319196	38.83	38.22
NSENTYSSGSSFPV	decoy	FALSE	67.7	0.331	0.433	0.037285	0.12546	61.367	36.4						LVTSIQGHLVHMT	decoy	FALSE	18.3	0.437	0.215	0.809255	0.828882	21.223	29.25
NSIPGSAVCAFSMDDIEKVFKGRFKEQKTPDSVWTAVPEDK	decoy	FALSE	48.1	0.507	0.582	0.997933	0.778932	97.607	0.58						LVTTLNSDLKYNALDLTNN	decoy	FALSE	79.4	0.236	0.323	0.207913	0.293765	43.094	49
NSQGEYEEALKMAVKQGNQLQMQVHEGH	decoy	FALSE	44.8	0.334	0.405	0.362861	0.301014	90.208	55.32						LWLLLLLLPRTR	decoy	FALSE	33.1	0.518	0.229	0.170513	0.096316	48.505	85.97
NSRDTSFEQHVLWH	decoy	FALSE	64.3	0.227	0.194	0.044883	0.117712	19.802	92.77						LWNTMVIGGYADGE	decoy	TRUE	76.1	0.228	0.271	0.165197	0.564491	15.96	71.69
NSRKCLVKGKMIMN	decoy	FALSE	83	0.314	0.179	0.021638	0.117253	54.603	95						LYFIQDMEILGKVTTHELK	decoy	FALSE	46.9	0.304	0.387	0.901124	0.947341	10.961	22.4
NSSRPSQVVAETRK	decoy	FALSE	46.3	0.175	0.114	0.036947	0.117241	49.159	61.57						LYQLQVPLLGVLDL	decoy	FALSE	78.6	0.402	0.172	0.075943	0.344977	30.909	84.2
NTENGGWTVIQNRQD	decoy	FALSE	56.6	0.303	0.189	0.134949	0.175089	37.495	9.1						LYQQHGAGLFDVTRGCHE	decoy	FALSE	53	0.179	0.501	0.07155	0.407917	4.583	84.32
NTGGQAFPQCVFDHW	decoy	FALSE	85.8	0.202	0.163	0.002333	0.12466	2.483	95						MAAADGDDSLYPIAV	decoy	FALSE	78.3	0.114	0.187	0.011906	0.408046	7.569	95
NTGRLNGESNLRF	decoy	FALSE	18.8	0.309	0.428	0.526023	0.354149	44.076	38.56						MAAGLARLLLLLGLSAG	decoy	FALSE	39.8	0.263	0.466	0.258166	0.149593	67.264	85.57
NTRMTLDDFRIKFEMEQ	decoy	FALSE	90.4	0.239	0.275	0.008377	0.174973	18.649	85.65						MAALTRDPQFQK	decoy	FALSE	46	0.186	0.166	0.018065	0.1689	71.001	92.26
NTVLSGGTTMYPGIADR	decoy	FALSE	66.3	0.255	0.319	0.114735	0.116251	49.025	70.11						MAFCKSFRDKGIFLHLSN	decoy	FALSE	49.1	0.278	0.385	0.502566	0.808442	35.705	79.79
NTVQNEDGFSHYSLT	decoy	FALSE	72.6	0.242	0.236	0.06395	0.106463	22.197	52.85						MAGRSHPGPLRPLLPLLV	decoy	FALSE	60.1	0.322	0.24	0.061275	0.505077	56.45	76.39
NTVTVSPDGSLCASG	decoy	FALSE	5.89	0.317	0.466	0.925862	0.839464	35.883	14.58						MAKRTKKVGIVGKYGTRYGASLRKM	decoy	FALSE	28.3	0.322	0.435	0.989929	0.911665	78.98	11.51
NTWTLQKGFPLITIT	decoy	FALSE	26.3	0.525	0.504	0.200909	0.1357	37.515	28.53						MAKVLQFNEVGANAV	decoy	FALSE	37.9	0.357	0.289	0.250863	0.474244	35.843	5.22
NVGFKVKNVSVKDV	decoy	FALSE	71	0.401	0.358	0.20599	0.173316	92.906	22.52						MARGSVSDEEMME	decoy	FALSE	39.9	0.09	0.099	0.002324	0.177126	7.204	95
NVMKKLAKVSHM	decoy	FALSE	52	0.281	0.164	0.074268	0.120168	67.28	89.49						MARISFSYLCPASWY	decoy	FALSE	92.7	0.399	0.37	0.289647	0.374838	2.032	63.89
NVNVKNIIIALIDRLAL	decoy	FALSE	89.8	0.368	0.374	0.094239	0.200512	63.702	22.87						MATHGQTCARPMCIP	decoy	FALSE	81.1	0.152	0.263	0.016162	0.390494	8.18	94.89
NWHEEHRGMLREDSMM	decoy	FALSE	88.9	0.184	0.157	0.169335	0.243975	17.092	91.59						MATKAVCVLKGDGP	decoy	FALSE	76.6	0.196	0.247	0.047617	0.391551	13.398	66.53
NWLQYRSHLEPSGNPL	decoy	FALSE	35.1	0.337	0.401	0.368665	0.288099	84.94	23.75						MATRSSRRESRLPFLFT	decoy	FALSE	55.8	0.221	0.213	0.02619	0.245909	38.859	95
NWTGPPEPIEAA	decoy	FALSE	74.6	0.069	0.089	0.001998	0.109158	39.232	95						MCGFDTGALDVIRNFTL	decoy	FALSE	79.8	0.231	0.436	0.438622	0.578775	12.656	69.45
NYAKVRKMPETFSN	decoy	FALSE	26.5	0.375	0.325	0.228211	0.268284	55.673	26.63						MCSRGWDSCLALELL	decoy	FALSE	94.4	0.214	0.333	0.287675	0.8512	3.885	89.74
NYKLNLTTDPKF	decoy	FALSE	10.4	0.409	0.388	0.553969	0.147039	86.886	40.86						MDCQLSILLLLSCSVLDS	decoy	FALSE	36.8	0.24	0.414	0.508022	0.739307	31.092	95
NYLLQCTRNILPDEGE	decoy	FALSE	15.9	0.436	0.529	0.543185	0.235718	63.513	38.66						MDELKKEVSMDDHKLSLD	decoy	FALSE	75.7	0.204	0.233	0.10089	0.392564	60.412	50.38
NYQEGLRVMGEVGKT	decoy	FALSE	65.3	0.265	0.243	0.373692	0.217411	37.755	49.1						MDNSGKEAEAMALLAEA	decoy	FALSE	72.8	0.16	0.224	0.000298	0.24768	11.406	83.62
PAAPPAAPALSAADT	decoy	FALSE	21.8	0.143	0.134	0.006348	0.114168	27.383	59.61						MDQKCQYDSKYRAATCS	decoy	FALSE	55.3	0.176	0.199	0.09789	0.370365	9.385	84.55
PACGSRYQQLQNEEE	decoy	FALSE	26.4	0.207	0.264	0.442346	0.231208	23.839	11.16						MDRDLGDEYGWKQVHGDV	decoy	FALSE	59.5	0.105	0.28	0.215359	0.436223	21.645	58.29
PAISLAYEQAESDIM	decoy	FALSE	59.5	0.375	0.306	0.147661	0.430776	19.594	13.43						MDSAQSFITSS	decoy	FALSE	38.8	0.104	0.076	0.031229	0.263841	24.31	95
PALELVEPIKKH	decoy	FALSE	14.9	0.315	0.294	0.090296	0.1527	59.928	71.55						MDSQSLVEVRGSCV	decoy	FALSE	77.9	0.238	0.268	0.021753	0.466303	5.383	85.54
PAPTHNSLFLFDGSP	decoy	FALSE	70.9	0.198	0.119	0.164535	0.597456	25.691	87.8						MEAFLGSRSGLWA	decoy	FALSE	38.2	0.37	0.392	0.080395	0.441712	73.404	79.77
PATGYLSIVWKTLARALGLGVE	decoy	FALSE	62.8	0.38	0.424	0.431754	0.112126	73.985	77.81						MEALIPVINKLQDVFNTV	decoy	FALSE	32.3	0.331	0.267	0.736987	0.844594	38.197	4.54
PATPLLDYALEVEKITTSKKPN	decoy	FALSE	30	0.329	0.456	0.513517	0.282506	93.189	14.46						MEHCTTRFFETCDLD	decoy	TRUE	57.2	0.159	0.297	0.05246	0.388965	4.365	95
PDHYVVVGAQRDAW	decoy	FALSE	32.3	0.497	0.365	0.751994	0.210384	95.707	0.53						MEPQVTLNVTFKN	decoy	FALSE	65.2	0.262	0.126	0.147673	0.575191	33.58	39.04
PDNIEKGMISSSKTD	decoy	FALSE	35.4	0.279	0.293	0.130139	0.183602	76.111	21.44						MESDIKVNGYVV	decoy	FALSE	89	0.149	0.082	0.00109	0.326866	19.246	95
PEAVQKLLEQGLRH	decoy	FALSE	15.3	0.249	0.146	0.070605	0.131976	37.062	63.27						MFFTCGPNEAMVVSGF	decoy	FALSE	90.7	0.234	0.326	0.06693	0.54308	15.24	87.87
PELGDCRALKRAGLVVE	decoy	FALSE	56.6	0.238	0.207	0.072589	0.14873	39.83	94.6						MGDKIWLPFPVLLLAALPPVLLPGA	decoy	FALSE	31.5	0.419	0.519	0.61119	0.661496	93.83	72.46
PELYENIAEWIVAH	decoy	FALSE	28.8	0.376	0.293	0.216296	0.17635	48.569	22.33						MGLLTSLFMLF	decoy	FALSE	37.7	0.259	0.197	0.053641	0.058976	14.146	95
PFDDSPEHKATGIYS	decoy	FALSE	96.6	0.142	0.136	0.010894	0.190814	28.074	82.53						MGLSPILGKDNTIE	decoy	FALSE	54.4	0.241	0.145	0.36427	0.620185	19.842	39.01
PFDQDDWGAWQKFTAS	decoy	FALSE	92.9	0.21	0.263	0.006119	0.17157	13.588	63.32						MGQTMEQLTPELKSSILK	decoy	FALSE	75.9	0.214	0.23	0.077578	0.377587	53.377	54.25
PFEDGMNDQDLPNWS	decoy	FALSE	84.2	0.158	0.168	0.098239	0.24192	33.51	53.99						MGRFTIAAKHHISIA	decoy	FALSE	86	0.477	0.419	0.073991	0.29239	93.512	18.34
PFELTNHAVLLVGY	decoy	FALSE	52.6	0.4	0.404	0.508777	0.158011	30.798	39.31						MIHTNLKKKFSCCVLVF	decoy	FALSE	87.4	0.277	0.309	0.302689	0.624166	13.907	95
PFLIDNDGNIENTEK	decoy	FALSE	7.8	0.41	0.576	0.736993	0.540664	61.624	2.17						MIMVLIFFLFTGTIGF	decoy	FALSE	89	0.238	0.456	0.384232	0.04322	25.343	92.72
PFRVNVGAG	decoy	FALSE	9.15	0.092	0.04	0.029944	0.308718	40.642	95						MINRQEIGGPRSYTI	decoy	FALSE	85.6	0.169	0.214	0.007286	0.26507	8.62	84.73
PGDYNINILFADTHIP	decoy	FALSE	53.3	0.395	0.371	0.18108	0.27614	61.32	18.86						MIRAAPPPLFLLLLL	decoy	FALSE	85.8	0.433	0.177	0.013464	0.342017	57.709	85.59
PGGAGSDTLVRYF	decoy	FALSE	25.1	0.153	0.157	0.038189	0.095642	22.704	83.1						MISQLLPVLNHKTYIDLI	decoy	FALSE	20.5	0.399	0.386	0.860398	0.973746	12.849	5.92
PGLNTTGVPASLPVEFTIDAKDAGEGLLAVQITDPEGKPKK	decoy	FALSE	41.1	0.338	0.522	0.916376	0.299951	99.469	4.84						MKEIAEAYLGKTVTNA	decoy	TRUE	69.6	0.22	0.311	0.022363	0.324432	34.585	40.04
PGLSFYFKINGFPIFL	decoy	FALSE	40.3	0.565	0.492	0.187152	0.1774	48.603	46.94						MKIFYKGKNTGSN	decoy	FALSE	21.4	0.281	0.276	0.418782	0.633815	85.421	10.83
PGRGRQMSCLMEALE	decoy	FALSE	66	0.304	0.247	0.232172	0.264351	13.146	75.78						MKKDQDKTDTLEHELR	decoy	FALSE	79.8	0.083	0.08	0.002166	0.20375	37.048	52.99
PGSPFSVKVTGEGR	decoy	FALSE	15.8	0.238	0.205	0.536873	0.137424	65.019	5.75						MKRLVCVLLVCSSAV	decoy	FALSE	76	0.313	0.318	0.609913	0.209632	15.989	90.82
PGSYLISIKYGGPYHIGGSPF	decoy	FALSE	70.8	0.27	0.299	0.071938	0.391988	77.97	53.32						MKYLSDMGYVHRDLAA	decoy	FALSE	66.1	0.324	0.389	0.053214	0.761694	19.225	52.59
PGVRPLRLTTAVKC	decoy	FALSE	42.7	0.479	0.424	0.484823	0.179369	29.338	37.6						MLAAACQMFLGKTEAEI	decoy	FALSE	87	0.212	0.487	0.623765	0.698952	4.842	85.04
PGVYLLPGQVSGVALDPKNNLVIFHRGD	decoy	FALSE	40.3	0.347	0.317	0.315304	0.249847	83.56	58.44						MLALISRLLDWFRSLF	decoy	FALSE	32.8	0.362	0.401	0.311233	0.767451	38.83	61.98
PHCPGDEDETFKDG	decoy	FALSE	67.5	0.048	0.085	0.027885	0.098598	7.605	86.85						MLETVGINLFL	decoy	FALSE	39.7	0.213	0.159	0.077182	0.214175	28.051	95
PHFLNADPVLAEAV	decoy	FALSE	1.53	0.594	0.596	0.992978	0.793849	77.517	1.48						MLGAWAVEGTAVAL	decoy	FALSE	65.9	0.29	0.33	0.46994	0.472478	52.822	41.26
PHGISTFIDNDDTVYL	decoy	FALSE	84.6	0.372	0.27	0.546108	0.492772	71.553	19.57						MLGIIIMMTLCDQVDI	decoy	FALSE	25.6	0.295	0.309	0.937297	0.652396	19.005	34.76
PKAVSMPSFSILGSDV	decoy	FALSE	44.7	0.391	0.358	0.156522	0.310244	37.238	74.05						MLRAGWLRGAAALALLLA	decoy	FALSE	71.8	0.436	0.544	0.376437	0.47902	64.015	73.15
PKKAPAKKGEKV	decoy	FALSE	25.8	0.061	0.037	0.02259	0.083614	57.767	95						MLRGISQLPAVATM	decoy	FALSE	49.4	0.499	0.34	0.287368	0.810171	27.887	22.48
PKKPVGAAKKPKKAA	decoy	FALSE	28.7	0.165	0.135	0.038246	0.094255	67.281	64.68						MLVCSDAATNKNF	decoy	FALSE	34.7	0.216	0.161	0.191522	0.372519	27.396	78.05
PLCKRFKVHHAVQQ	decoy	FALSE	24	0.475	0.582	0.583056	0.145486	22.193	22.99						MLVLVLGDLHIPHRCNSLPAKFK	decoy	FALSE	70.6	0.29	0.487	0.642253	0.921903	55.667	84.51
PLLLLVLLAGAAQG	decoy	FALSE	9.64	0.416	0.352	0.735237	0.119241	62.377	50.95						MLWQKPTAPEQAPAPA	decoy	FALSE	44.7	0.155	0.156	0.299863	0.779021	63.753	59.34
PLPGQFTVPHSLALVPL	decoy	FALSE	10.8	0.358	0.379	0.191632	0.231314	84.442	31.9						MMAAMATARVRMGPR	decoy	FALSE	6.25	0.549	0.369	0.996661	0.848995	79.325	7.97
PLPTISSSAENTRQNG	decoy	FALSE	53	0.218	0.191	0.057576	0.133721	79.754	33.62						MMDQARSAFSNLFGGE	decoy	FALSE	17.3	0.243	0.342	0.20184	0.496408	33.383	50.7
PLSSLSSVLLYRSAPE	decoy	FALSE	48.7	0.386	0.435	0.266518	0.111633	41.935	61.57						MMLQDFQIQAFNVMGEQF	decoy	FALSE	36.7	0.329	0.358	0.914124	0.845174	20.875	20.51
PMESYQNRQSCVTGAVG	decoy	FALSE	65.1	0.237	0.189	0.19075	0.215729	53.697	72.71						MNNLSFSELCCLFCCPPC	decoy	FALSE	41.1	0.148	0.462	0.195774	0.538752	0.06	95
PMNEYNALNEAKQMIAVADENQNHHLEP	decoy	FALSE	37.6	0.357	0.442	0.794512	0.347972	91.59	5.03						MPTSEETLFLPENQFSW	decoy	FALSE	69	0.17	0.393	0.1884	0.27754	4.952	74.04
PMPETPKWFHLPYLFQM	decoy	FALSE	70.2	0.262	0.276	0.480929	0.135573	35.358	89.95						MPWLPVFLSLAAA	decoy	TRUE	11.1	0.377	0.255	0.452552	0.526903	44.217	69.83
PNGLAFFSVGLKFP	decoy	FALSE	21.9	0.364	0.349	0.071016	0.097002	64.469	46.23						MQLKIMPKKKRLSA	decoy	FALSE	39.2	0.503	0.144	0.733173	0.705065	80.618	19.41
PNGYSFSIPVKVLA	decoy	FALSE	55.8	0.512	0.546	0.30277	0.169914	77.647	9.5						MRAWIFFLLCLAGRALAA	decoy	FALSE	54.7	0.362	0.612	0.689182	0.212715	60.743	85.09
PNRETIGSAQCKELFASALSN	decoy	FALSE	58.2	0.267	0.211	0.053063	0.496622	47.71	94.73						MRECISIHVGQAGVQIGNACWELYCLEHG	decoy	FALSE	15	0.288	0.511	0.890294	0.897658	68.172	24.14
PPPPVIPPTENEHD	decoy	FALSE	13	0.079	0.084	0.184073	0.130339	22.704	58.9						MRPPLWEPQLQAM	decoy	FALSE	30.9	0.145	0.101	0.068298	0.270052	8.565	90.8
PQAPVFEFVEQLRKEGVFA	decoy	FALSE	33.5	0.274	0.343	0.472147	0.247601	70.197	48.6						MSDKPDMAEIEKFDKSKL	decoy	FALSE	95.5	0.171	0.198	0.003928	0.311736	28.28	65
PQDRGFLVVQGDPRE	decoy	FALSE	25.3	0.417	0.41	0.524526	0.448031	69.043	9.1						MSKGPAVGIDLGTT	decoy	FALSE	85.8	0.116	0.19	0.006259	0.295064	13.248	89.54
PQEAGEYAVHVLC	decoy	FALSE	69	0.165	0.09	0.006074	0.125882	2.191	92.2						MSMEDPFFVVKGEVQKAVNTAQG	decoy	FALSE	21	0.31	0.457	0.5562	0.941311	54.746	25.25
PQFFPSSPPPHSPLSH	decoy	FALSE	43.5	0.409	0.363	0.299552	0.411666	63.332	23.08						MSSQIRQNYSTDV	decoy	FALSE	91.6	0.205	0.131	0.14548	0.659409	20.072	51.37
PQFVHPEHRSFVDLSGH	decoy	FALSE	70.7	0.236	0.19	0.192962	0.283006	65.113	40.4						MSWVLLPVLWLIVQTQAIAI	decoy	FALSE	23.8	0.318	0.458	0.778682	0.29236	12.255	79.92
PQLRLLLEVTYEAI	decoy	FALSE	4.2	0.517	0.555	0.46738	0.486376	37.753	17.01						MTGERPSTALPDRRW	decoy	FALSE	89.6	0.142	0.169	0.001687	0.241819	14.888	67.63
PQQSRTEKTMATWGGST	decoy	FALSE	39.2	0.195	0.252	0.126435	0.131649	53.167	54.78						MTSSGPGPRFLLLLPL	decoy	FALSE	70.1	0.209	0.199	0.001998	0.312546	59.808	95
PQSTDPLRTFKDTI	decoy	FALSE	79.5	0.203	0.117	0.041098	0.101605	5.793	78.27						MTTVSIGVLVARFF	decoy	FALSE	94	0.335	0.199	0.483106	0.335135	24.525	86.18
PQYGQGILSQDAWE	decoy	FALSE	56.4	0.264	0.309	0.061897	0.169826	38.873	53.82						MTVARPSVPAALPLLG	decoy	FALSE	70.5	0.25	0.293	0.068223	0.765926	51.116	86.23
PRCGAHYKLVPQQL	decoy	FALSE	74.6	0.301	0.23	0.003716	0.208093	25.896	92.07						MTVTHIFTSDGLHAEVTGVGYNQFGEVIVDGDVVHG	decoy	FALSE	84.3	0.306	0.524	0.595719	0.770422	88.496	14.12
PRFQFPGKPGIYTR	decoy	FALSE	39.2	0.208	0.218	0.049321	0.158649	73.984	70.91						MVAYWRQAGLSYIR	decoy	FALSE	85.1	0.39	0.34	0.192826	0.184339	88.563	49.11
PRLLRASGRTPEAV	decoy	FALSE	28.9	0.365	0.353	0.169163	0.096964	74.805	50.84						MVDNEAIYDICRRNLDIER	decoy	FALSE	51.4	0.191	0.365	0.161669	0.506233	19.972	57.16
PRSKPQPKDNGDVC	decoy	FALSE	72	0.054	0.044	0.018207	0.101148	11.137	94.89						MVKKRAIVKKLPIVE	decoy	FALSE	37.5	0.411	0.275	0.029422	0.668983	53.955	43.17
PSEDVVSLQVSLINLA	decoy	FALSE	18.3	0.409	0.448	0.478389	0.276975	65.936	38.67						MVSVSTPISEVYE	decoy	FALSE	49.2	0.248	0.131	0.025737	0.744142	23.244	86.43
PSKVDINTEDLEDGT	decoy	FALSE	65.6	0.157	0.109	0.149915	0.174123	51.231	18.96						NADMNTFPTFKFED	decoy	FALSE	3.61	0.215	0.222	0.874991	0.910988	23.244	7.3
PSSGDIWVGCHPNG	decoy	FALSE	67.2	0.14	0.136	0.057782	0.294584	19.442	91.96						NADNNTKANVTKP	decoy	FALSE	74.6	0.076	0.064	0.010459	0.401719	47.438	84.76
PSTATREEIDWTT	decoy	FALSE	86.1	0.1	0.129	0.040644	0.099476	4.162	70.71						NALDLTNNGKLRLEP	decoy	FALSE	72.2	0.285	0.234	0.12806	0.259442	41.34	39.65
PSVQINFKDLKNIKIP	decoy	FALSE	32.3	0.407	0.569	0.502461	0.312716	61.77	6.87						NCILFIENLTAQQYG	decoy	FALSE	2.71	0.489	0.306	0.826581	0.624901	82.539	6.06
PTISWRTGRYRLRCG	decoy	FALSE	92	0.257	0.145	0.0007	0.124554	65.579	90.38						NCRCENNYFRADKDP	decoy	FALSE	91.1	0.135	0.169	0.349682	0.357018	7.639	60.96
PTITDNKDGTVTVRY	decoy	FALSE	84.3	0.198	0.197	0.140911	0.143973	43.532	29.24						NCVEGTARGIVVYTGDR	decoy	FALSE	72.8	0.174	0.348	0.213931	0.518515	23.162	42.86
PTLAMPNIAVGQNVTV	decoy	FALSE	62	0.315	0.286	0.172858	0.314484	27.476	56.52						NDDGSRSKDET	decoy	TRUE	14.6	0.02	0.04	2.6e-05	0.190614	33.964	95
PTPEDEDDDIELRGA	decoy	FALSE	62.3	0.074	0.063	0.020468	0.158844	3.624	64.04						NDFGGHRSLVNKWTTF	decoy	FALSE	8.75	0.251	0.359	0.441993	0.886203	54.911	48.53
PTSEETLFLPENQFS	decoy	FALSE	75.2	0.285	0.231	0.086869	0.24834	15.789	77.13						NDFYIVDRDAFF	decoy	FALSE	24.8	0.249	0.282	0.117187	0.210473	87.926	64.59
PTVKSLPCDICKDVVTAAGDMLKDNATE	decoy	FALSE	23.4	0.289	0.351	0.930464	0.660657	63.206	37.32						NDGQRRIDFVLVYE	decoy	FALSE	42.2	0.259	0.125	0.016173	0.268658	21.823	67.91
PTYPVGFAWYPV	decoy	FALSE	33.8	0.214	0.234	0.001055	0.10902	10.903	95						NDYLNSFNWERQVSH	decoy	FALSE	66.9	0.264	0.295	0.055368	0.413694	58.33	22.59
PVEKALRDAKLDKS	decoy	FALSE	33.6	0.209	0.171	0.090942	0.106787	65.96	19.96						NEALMKLELVHHGPMA	decoy	TRUE	6.91	0.4	0.368	0.604227	0.747749	46.601	5.98
PVKPCYLNILEDEQPL	decoy	FALSE	20.2	0.275	0.26	0.563525	0.199133	49.334	28.27						NEEAVRRLIWEKNLKFVMLHNLEHSMGMHSYDLGMN	decoy	FALSE	8.18	0.515	0.593	0.929439	0.664486	97.257	10.7
PVLHVPRNLKLSLP	decoy	FALSE	46	0.324	0.29	0.410008	0.150241	54.783	45.59						NEETFGYEVPIKEEGDYVLVLK	decoy	FALSE	85.2	0.188	0.303	0.053135	0.301906	48.25	54.23
PVNFKLLSHCLLVT	decoy	FALSE	10.5	0.417	0.378	0.702959	0.199707	48.499	66.24						NEFSSLKDFVKHFANQ	decoy	TRUE	10.8	0.318	0.368	0.578401	0.902502	48.353	19.94
PWPVGSTPETSGGP	decoy	FALSE	45.3	0.119	0.194	0.073268	0.116851	33.12	50.25						NEGFAKFMEFVSVS	decoy	FALSE	50	0.323	0.291	0.03539	0.192265	42.876	28.95
PWYTINLDLPPYKRW	decoy	FALSE	17.6	0.505	0.523	0.59929	0.21049	40.419	7.98						NEICLCIVGNKIDLEKE	decoy	FALSE	27.3	0.261	0.364	0.819694	0.454248	28.304	46.9
PYDSPDQDLLYAVAVK	decoy	FALSE	81.9	0.249	0.137	0.034121	0.156641	23.14	73.33						NEIFKDLGMMI	decoy	FALSE	52.4	0.245	0.132	0.000837	0.259086	16.937	95
PYEAGTYSLNVTYGGH	decoy	FALSE	11.4	0.413	0.508	0.753312	0.245482	22.249	4.65						NEILPQQYLQYFD	decoy	FALSE	26.3	0.236	0.164	0.030794	0.328242	22.083	46.48
PYLVLIHTLVFMLC	decoy	FALSE	8.56	0.336	0.546	0.443822	0.278762	22.924	95						NEITQEEERIPFTAWGK	decoy	FALSE	83.7	0.139	0.172	0.042263	0.273391	45.033	77.67
PYVSPKESPFRHVF	decoy	FALSE	64.2	0.246	0.171	0.244951	0.127521	49.71	75.61						NEKPLPEGWEMRFTVDGI	decoy	FALSE	46.4	0.152	0.307	0.146735	0.339988	2.222	71.15
QAGKEGDIAVHGV	decoy	FALSE	28	0.148	0.122	0.121245	0.125004	20.562	50.87						NELRVAPEEHPVLLTEAPLNPKANREKMTQIMFETF	decoy	FALSE	40	0.261	0.328	0.946636	0.810764	83.821	28.07
QAKQVRRWRRQGVQV	decoy	FALSE	49.1	0.258	0.186	0.32676	0.160085	59.441	70.05						NEQEWKIKLQVLDPV	decoy	TRUE	58	0.293	0.181	0.199902	0.393704	94.493	24.36
QALDGTVYDVMFVSTDR	decoy	FALSE	81.3	0.279	0.233	0.114379	0.171654	16.718	27.49						NERLAKLSDGVAVLKV	decoy	FALSE	26	0.339	0.352	0.411919	0.572003	58.696	5.4
QCIKEAHLPPGAMAAVGLSWEE	decoy	FALSE	25.3	0.223	0.22	0.042112	0.23208	73.615	89.4						NETLFRNQLALATWTI	decoy	FALSE	73.8	0.456	0.377	0.265346	0.747524	24.592	31.97
QDKIICLPKRVQPAQN	decoy	FALSE	33.8	0.235	0.23	0.11054	0.189421	88.285	24.54						NEYGYLLANAFVNVLAE	decoy	FALSE	19.2	0.388	0.41	0.185378	0.492737	55.108	68.88
QDLYEAGELKWGTDEA	decoy	FALSE	62.1	0.193	0.266	0.0444	0.170607	33.574	39.88						NFIDIQFPKWFHE	decoy	FALSE	21.2	0.27	0.202	0.067722	0.284756	37.963	65.48
QDMVEDYRNKYEDEINKRTNAENEFVTI	decoy	FALSE	72.3	0.242	0.392	0.50209	0.266769	94.884	9.3						NFLEDGESDGFLRC	decoy	FALSE	47.6	0.098	0.16	0.000493	0.418883	7.254	95
QDPSEEKKYRPAEFHW	decoy	FALSE	77.7	0.171	0.108	0.036827	0.130714	9.653	92.69						NFLLCPLILIWQIL	decoy	FALSE	54.3	0.295	0.256	0.3082	0.71901	19.942	95
QDVHSINLPFFETLQ	decoy	FALSE	82.9	0.323	0.296	0.052771	0.130881	18.993	78.15						NFSKLEIQSQVDSQ	decoy	FALSE	50.2	0.292	0.128	0.141014	0.718784	54.233	32.25
QEFPQILTLIGRNP	decoy	FALSE	7.95	0.444	0.453	0.470464	0.176775	27.917	28.44						NFTSCGFMQQIQKG	decoy	FALSE	75.5	0.274	0.195	0.052494	0.514348	22.914	91.59
QEGSSTGQS	decoy	FALSE	34	0.021	0.007	0.00054	0.062915	21.076	95						NGFESNGPGLQY	decoy	FALSE	20.6	0.118	0.158	0.000942	0.149341	50.635	77.23
QEIDFLTALYQAEL	decoy	FALSE	65.2	0.429	0.301	0.262647	0.124679	32.289	34.76						NGFLPIHLLGLRVDWDDR	decoy	FALSE	40.5	0.334	0.483	0.446814	0.611701	52.887	41.49
QELECLQDHLDDLVVE	decoy	FALSE	47.8	0.23	0.134	0.070038	0.179358	34.985	26.48						NGGNILVTEENKEEY	decoy	FALSE	7.68	0.148	0.16	0.391373	0.282408	88.086	11.32
QELEIELQSQLSKKA	decoy	FALSE	18.5	0.384	0.455	0.29853	0.295361	78.714	33.01						NGIILDYEVKYYEKQEQET	decoy	FALSE	34.5	0.253	0.233	0.573548	0.413047	28.623	12.24
QESTEYRRQVQS	decoy	FALSE	73.9	0.103	0.037	0.043618	0.131689	10.993	95						NGKLRLEPLKLHVA	decoy	FALSE	18.9	0.479	0.169	0.748535	0.893722	75.055	17.96
QEYDESGPSIVHRKC	decoy	FALSE	83	0.203	0.161	0.08683	0.164502	24.579	27.6						NGNAENEENGEQE	decoy	FALSE	20.7	0.031	0.039	0.000988	0.200157	11.437	84.63
QFAEMYVAKFAAKG	decoy	FALSE	16.7	0.471	0.459	0.253463	0.266175	58.165	18.35						NGQAACECLQA	decoy	FALSE	53.7	0.063	0.117	3.2e-05	0.364374	1.13	95
QFGPRVWCSIIVD	decoy	FALSE	71.2	0.299	0.163	0.130577	0.131371	4.613	83.73						NGSVAYFNASQVTGPSIYSF	decoy	FALSE	52.8	0.278	0.465	0.59724	0.653164	48.159	26.9
QFLHRNIQEYLSILTDPDGKGK	decoy	FALSE	8.16	0.428	0.593	0.95828	0.583281	58.592	4.83						NGTGPATDWLSAETFESDLDETRVP	decoy	FALSE	49.2	0.157	0.45	0.119257	0.409051	33.2	59.99
QFLRLDFHAHGRH	decoy	FALSE	2.93	0.478	0.513	0.843467	0.173736	29.578	15.99						NHEQHHKAQVEE	decoy	FALSE	38.2	0.068	0.072	0.015618	0.176676	45.264	87.57
QFTGATGAIMTTETTKT	decoy	FALSE	62.4	0.364	0.495	0.338691	0.180857	7.494	52.4						NHPTAPIICEFLTMMAVCHTAVPEREGDK	decoy	FALSE	3.02	0.339	0.558	0.974744	0.946476	55.887	75.68
QFVDETNDKIREVT	decoy	FALSE	15.7	0.317	0.398	0.580135	0.516128	38.213	9.99						NHTQTIQQKQPISV	decoy	FALSE	72.5	0.224	0.108	0.005778	0.62173	35.962	49.97
QGDSDSDTDSSQ	decoy	FALSE	59	0.044	0.062	0.038641	0.11224	6.382	77.02						NIAGLSLDFSSK	decoy	TRUE	54	0.219	0.176	0.073837	0.212627	52.356	52.24
QGGLYFRRGQTCYR	decoy	FALSE	65.6	0.376	0.28	0.689974	0.16665	54.062	65.48						NIISDAMKKVGRKG	decoy	FALSE	38.1	0.285	0.149	0.123793	0.456786	81.879	24.24
QGMTIRPLVDLLAVK	decoy	FALSE	8.45	0.482	0.363	0.752551	0.800053	63.446	0.85						NIKIISKIENHEG	decoy	FALSE	11.2	0.358	0.159	0.767855	0.941152	97.148	1.26
QGPGANFVSFVGQAG	decoy	FALSE	40.1	0.447	0.459	0.094619	0.279733	65.198	13.07						NIPVSQVNPRDAKAC	decoy	TRUE	40.9	0.232	0.137	0.258993	0.841607	50.3	25.43
QGRWYVVQTNYDRWKH	decoy	FALSE	2.88	0.563	0.591	0.749524	0.399056	95.464	0.41						NIQEYLSILTDPDGKGKEKIAE	decoy	FALSE	6.86	0.246	0.375	0.427521	0.37631	39.398	8.44
QHAGVQYILDSVIS	decoy	FALSE	18.5	0.434	0.282	0.365424	0.73851	38.773	39.51						NITAYLGNTTDNFFKIS	decoy	FALSE	78.2	0.234	0.325	0.266169	0.232343	71.966	45.86
QHESGSGQSSGYSKHG	decoy	FALSE	47.4	0.087	0.114	0.00215	0.085113	65.595	60.34						NIVIALAGNKADLAS	decoy	FALSE	12.6	0.519	0.365	0.781075	0.812916	89.137	1.66
QHGSGSHQSSGHGR	decoy	FALSE	43.6	0.082	0.108	0.068565	0.106347	81.199	87.08						NIVLYIIEIWFAFVNG	decoy	FALSE	6.49	0.207	0.384	0.967124	0.468657	33.333	54.75
QHGSTSGQSSSC	decoy	FALSE	74.3	0.069	0.071	0.010299	0.082174	7.442	95						NIYNLYAPCAGGVPSHF	decoy	FALSE	55.7	0.243	0.418	0.348582	0.559985	23.122	58.74
QHTYSCKVRVWRYLKG	decoy	FALSE	85.1	0.248	0.236	0.018243	0.107165	67.257	86.62						NKCNFYDNKDLECVTNLQEV	decoy	FALSE	77.9	0.144	0.345	0.464552	0.827168	11.705	65.34
QIGVENTEENRRLYR	decoy	FALSE	12.9	0.193	0.228	0.430425	0.278885	57.469	28.27						NKGFTMIGEHSIYC	decoy	FALSE	65.1	0.35	0.345	0.324767	0.614277	83.26	40.74
QIHQYIMALREEYFDPS	decoy	FALSE	59.2	0.371	0.365	0.152482	0.267026	94.937	34.24						NKIDLEKERHVSIQEA	decoy	FALSE	30.1	0.201	0.196	0.056602	0.307386	52.128	33.22
QILKNPNDPDTVD	decoy	FALSE	11.9	0.179	0.193	0.273438	0.221817	48.289	15.03						NKITITNDKGRLSKEDIERMVQEAEKYKA	decoy	FALSE	45.1	0.239	0.313	0.597301	0.692567	94.133	14.84
QIRQTFKSHFGRDL	decoy	FALSE	40.4	0.345	0.256	0.003973	0.091668	45.467	75.02						NKLFLTGESYAGIYI	decoy	FALSE	22.6	0.347	0.409	0.17152	0.313533	54.956	32.41
QISAGYAPVLDCH	decoy	FALSE	67.5	0.209	0.144	0.193338	0.172177	4.613	77.89						NKPTVKSLPCDICKD	decoy	FALSE	9.4	0.18	0.157	0.59246	0.70488	23.378	18.95
QISETNVILSMDNN	decoy	FALSE	24.9	0.328	0.332	0.494555	0.698579	17.841	53.98						NKTRWTLKNLNFSTRYK	decoy	FALSE	76.4	0.35	0.339	0.078135	0.353063	89.065	37.79
QKARQLEQKINNYLTVP	decoy	FALSE	60.3	0.278	0.203	0.02186	0.282587	56.488	44.74						NKVIHCTVPPGVD	decoy	FALSE	3.42	0.278	0.178	0.149254	0.822463	85.111	11.95
QKIRWKNEVRIHSGSFQ	decoy	FALSE	69.4	0.28	0.363	0.376854	0.185316	75.478	22.96						NKYQLSIHKNPNTSEPQH	decoy	FALSE	1.79	0.26	0.272	0.649964	0.88151	69.359	2.68
QKLIIVEGCQRQGAIVAVTGDGVNDSP	decoy	FALSE	58.5	0.312	0.432	0.94896	0.569959	90.629	15.74						NLDGNKESVITHFKEEIG	decoy	FALSE	44.1	0.173	0.321	0.145832	0.425768	30.011	72.44
QKLTEENTTLREQVEPT	decoy	FALSE	38	0.212	0.268	0.508819	0.170766	34.487	51.36						NLEECGLELYFIQDME	decoy	FALSE	40.9	0.192	0.261	0.336587	0.443308	1.562	92.56
QKTESPAVCPNCGSD	decoy	FALSE	74.7	0.11	0.064	0.186437	0.288006	3.885	80.18						NLENLSLAFTNVTSACAEHLIKLPS	decoy	FALSE	5.79	0.368	0.471	0.964093	0.806765	52.1	67.51
QLCTVYYASLNFRDIM	decoy	FALSE	79.2	0.517	0.439	0.091148	0.157653	5.037	18.74						NLIDYFIPFLPLE	decoy	FALSE	10.1	0.314	0.207	0.623947	0.403228	26.456	81.98
QLETLGQEKLKLEAELGNMQG	decoy	FALSE	39	0.276	0.369	0.207806	0.301957	32.86	65.45						NLIGRFHRVSGSEKITP	decoy	FALSE	89.8	0.316	0.344	0.254296	0.407751	68.784	37.26
QLFAFLNLLPVEAD	decoy	FALSE	8.16	0.571	0.663	0.856627	0.406004	50.7	17						NLKHINIDQFVRKYR	decoy	FALSE	78	0.348	0.149	0.034153	0.2834	62.976	39.74
QLNQCYTQLTWQQNNV	decoy	FALSE	38.3	0.339	0.397	0.206841	0.528681	7.45	64.23						NLLHGYAFSQDENGI	decoy	FALSE	73.1	0.233	0.321	0.121084	0.243547	21.846	27.06
QLPQLPQSSQLQQQQ	decoy	FALSE	25.5	0.252	0.234	0.0629	0.157944	27.223	28.89						NLMATGDLDQDGRISFDE	decoy	FALSE	80.9	0.119	0.377	0.047506	0.38946	19.974	86.22
QLQAQQSPAPTHNSL	decoy	FALSE	66.7	0.301	0.376	0.222134	0.235602	34.081	35.93						NLQGLAVGNGLSSY	decoy	FALSE	25.1	0.301	0.361	0.220052	0.375646	35.141	47.95
QLRQEWENNRESLITL	decoy	FALSE	72.1	0.25	0.242	0.166325	0.1882	39.351	43.82						NLRESSLSKMSYL	decoy	FALSE	27.6	0.272	0.167	0.001224	0.326806	35.741	86.36
QLSDYYEKF	decoy	FALSE	18.5	0.056	0.017	1.3e-05	0.050928	80.624	95						NLSDTEFYGAKSSRE	decoy	FALSE	15.8	0.202	0.292	0.23273	0.441253	36.894	29.48
QLTGQNSGDVNVEINVAPGKDL	decoy	FALSE	27.4	0.251	0.354	0.327948	0.304034	63.283	25.63						NLSLPVDVTLAVFA	decoy	FALSE	86.8	0.251	0.149	0.035237	0.273209	36.802	89.96
QLTVLTDRSQGGSSLR	decoy	FALSE	11.2	0.305	0.484	0.897484	0.631361	66.516	4.31						NLTAQQYGHYFCEA	decoy	FALSE	70.6	0.178	0.271	0.038042	0.34787	5.023	92.31
QLVKYGVNPGPIV	decoy	FALSE	4.28	0.432	0.589	0.695419	0.499032	57.735	20.68						NLTLIRSFVFDVMNL	decoy	FALSE	60.1	0.43	0.364	0.539714	0.24139	45.384	64.89
QLVSLGGRQLLTPE	decoy	FALSE	29	0.365	0.176	0.060874	0.113426	48.019	72.09						NLYNWSASYSGGNTSTD	decoy	FALSE	36.3	0.194	0.361	0.926367	0.88434	23.512	30.99
QLYQGKKPDVCPSSTSS	decoy	FALSE	71.2	0.152	0.172	0.285743	0.235295	18.659	55.21						NMARDQRSRATLYALS	decoy	FALSE	58.4	0.289	0.197	0.246691	0.78002	38.31	52.29
QMPAYASSSKFV	decoy	FALSE	22.4	0.251	0.221	0.060728	0.08816	41.062	95						NMEGDCPSDWKTD	decoy	FALSE	86.3	0.066	0.098	4.2e-05	0.324016	8.455	95
QMQVHEGHHVVD	decoy	FALSE	41.9	0.202	0.112	0.053757	0.083509	44.123	85.49						NMKATVEDEKLQGKINDE	decoy	FALSE	66.3	0.101	0.154	0.095547	0.584999	40.698	73.93
QNFCHDVADNQIDS	decoy	FALSE	7.79	0.289	0.267	0.963797	0.210764	58.455	6.64						NMPVDLELVAKQNP	decoy	FALSE	51.3	0.193	0.107	0.10708	0.830873	16.42	13.7
QNGTYTVKIVAISE	decoy	FALSE	62	0.346	0.312	0.370163	0.128805	89.624	8.98						NNKTEKEILDAFDKMCSKLP	decoy	FALSE	36.9	0.244	0.332	0.606373	0.854986	29.852	52.13
QNHSSLSNVSQAVA	decoy	FALSE	42.5	0.35	0.346	0.042028	0.180324	30.528	47.42						NNLIPISLLVTLEVVKF	decoy	FALSE	61.8	0.296	0.358	0.713098	0.401706	39.91	48.87
QNKMLETKWSLLQQQK	decoy	FALSE	38.3	0.329	0.33	0.27471	0.170987	67.297	31.42						NNVEKPLELRIKVLDIN	decoy	FALSE	58.5	0.236	0.165	0.156053	0.345486	41.541	61.26
QNVDTKYQIRIQIQE	decoy	FALSE	86.4	0.286	0.223	0.03562	0.190566	23.939	72.35						NNYCLQINPASSI	decoy	FALSE	82.9	0.414	0.173	0.190227	0.824702	73.754	24.39
QNYTVIFVGSEAGMVL	decoy	FALSE	33.5	0.47	0.431	0.605736	0.381538	48.573	20.42						NNYKTYRKLHPNQPF	decoy	FALSE	35.9	0.349	0.211	0.177743	0.262932	91.98	19.41
QPIISKLYGSAGPPP	decoy	FALSE	37.7	0.35	0.283	0.073202	0.137504	64.187	13.54						NPDIVLCGNKSDLE	decoy	FALSE	1.14	0.253	0.285	0.852402	0.948676	85.842	4.35
QPLNVEIDPEIQKVKS	decoy	FALSE	16.4	0.243	0.291	0.421714	0.160599	46.681	14.79						NPDYNFFNNYKTYRK	decoy	FALSE	32.9	0.317	0.258	0.528866	0.752082	94.493	0.49
QQFLHRGHQPPPE	decoy	FALSE	24.4	0.187	0.179	0.069428	0.103553	82.299	82.43						NPEAGMWQCLLSDSGQVLLESNI	decoy	TRUE	61.8	0.226	0.419	0.728979	0.715906	8.332	90.93
QQKELEKVCNPIITKLYQSAGGMPGGM	decoy	FALSE	41.9	0.404	0.458	0.850588	0.453909	78.634	29.78						NPEKLLVITV	decoy	FALSE	16.9	0.102	0.028	5.6e-05	0.500476	47.039	95
QQLNHVFELHLGPWGPGQTGFVALPS	decoy	FALSE	14.6	0.278	0.348	0.348186	0.207719	72.597	47.69						NPMVTGTSVLGVKFEGGVVIAADMLGSYGSLARFRNIS	decoy	FALSE	75.2	0.404	0.572	0.985983	0.927277	72.607	5.09
QRALDYGSQSGRE	decoy	FALSE	16.9	0.216	0.272	0.067911	0.115204	58.135	67.02						NPTGTVLLQLENT	decoy	FALSE	31.6	0.14	0.107	0.006549	0.324864	7.494	95
QRFHNQLRDSQP	decoy	FALSE	57.7	0.197	0.179	0.184991	0.13772	58.237	39.61						NPVGYPLAWQFLRK	decoy	FALSE	40.6	0.311	0.194	0.087035	0.215259	37.763	83.77
QRIGGELEEQAV	decoy	FALSE	49.5	0.135	0.188	0.143659	0.156942	18.786	62.94						NPYASQETRDGADGAF	decoy	FALSE	14.5	0.113	0.191	0.024044	0.260367	67.438	11.08
QSCTDSSGSFAKL	decoy	FALSE	72.4	0.168	0.192	0.087881	0.079946	19.342	95						NPYSWNLIANVLYLES	decoy	FALSE	44.4	0.359	0.292	0.113736	0.280962	56.403	57.14
QSFRQDVDNASLAR	decoy	FALSE	0.231	0.568	0.664	0.939333	0.880939	85.731	0						NQDLFATSQSKEF	decoy	FALSE	47.9	0.201	0.256	0.023245	0.283319	76.586	57.36
QSIGTENTEENRRFYRQ	decoy	FALSE	18	0.146	0.198	0.397622	0.206123	28.144	22.35						NQERIVDVAGPGGWND	decoy	FALSE	23.8	0.151	0.27	0.014939	0.327307	73.025	5.97
QSPSRGRHGSGSGHS	decoy	FALSE	42.6	0.074	0.08	0.034354	0.084668	90.789	93.79						NQHEFGRLLATSRYDTEH	decoy	FALSE	70.8	0.305	0.497	0.110724	0.279638	90.543	55.86
QSSGFSQHKSSSGQ	decoy	FALSE	6.49	0.361	0.501	0.891811	0.284168	78.927	6.57						NQLKDMAIATGGAVFG	decoy	FALSE	18.6	0.299	0.42	0.625843	0.879311	51.297	22.6
QSSYQIPTENSMTA	decoy	FALSE	52.9	0.356	0.451	0.33775	0.323799	87.853	35.28						NQSGVSFDKTSATWLA	decoy	FALSE	50.2	0.241	0.333	0.048359	0.249658	38.59	20.67
QSTEGWDFLYSKYQFSLSS	decoy	FALSE	65.5	0.33	0.406	0.143763	0.237129	36.664	62.14						NRGALMTCAVVLWVLLGTP	decoy	FALSE	30.4	0.205	0.394	0.809232	0.637694	68.327	95
QTACKHIRSGDPMI	decoy	FALSE	72.6	0.243	0.198	0.023425	0.153215	7.204	95						NRILPDSVDWREK	decoy	FALSE	37.8	0.173	0.121	0.072788	0.289158	60.266	23.67
QTIEIKEEVVGL	decoy	FALSE	37	0.182	0.133	0.180698	0.161534	35.751	87.15						NRKVIAPMLSRHG	decoy	FALSE	3.07	0.553	0.17	0.94639	0.951173	66.58	0.96
QTISALIKAELAELPLRLFLQGALAAGE	decoy	FALSE	41.8	0.427	0.588	0.810393	0.240268	83.781	48.81						NRLYPVSARHWF	decoy	FALSE	11.9	0.411	0.226	0.681608	0.332123	58.758	48.05
QTISRAAAEKLFGNME	decoy	FALSE	70.9	0.323	0.231	0.478108	0.120182	35.356	26.35						NRPGATNTCTQCSKVSCD	decoy	FALSE	16.8	0.091	0.23	0.218329	0.443272	3.542	95
QTLFAGYTDNLVRVW	decoy	FALSE	58.8	0.479	0.558	0.340359	0.306229	19.453	13.81						NRPKFEQIVSILDK	decoy	FALSE	22.6	0.353	0.119	0.014151	0.369069	90.514	9.31
QTRSPDFTNENP	decoy	FALSE	65.5	0.078	0.082	0.139296	0.135488	14.224	71.74						NRQTIIVVLE	decoy	FALSE	25.2	0.125	0.038	0.000194	0.109413	26.795	95
QVGKEAEKFGQG	decoy	FALSE	28.5	0.085	0.097	0.008854	0.106915	45.134	95						NRSEAVIAQFYHSPA	decoy	FALSE	62.6	0.305	0.258	0.074099	0.311546	36.484	32.96
QVKPTCKPSWQGWNKRI	decoy	FALSE	69.6	0.155	0.242	0.06068	0.139077	21.071	95						NSAAAIGQSSGELRT	decoy	FALSE	46.4	0.154	0.275	0.003023	0.179773	58.991	66.58
QVKSGTIFDNFLITNDE	decoy	FALSE	77.3	0.27	0.291	0.000895	0.332573	17.189	57.44						NSELQWPVPDIYLR	decoy	TRUE	63.4	0.191	0.191	0.002358	0.284567	69.312	77.2
QVVAETRKRKGLKEG	decoy	FALSE	72.5	0.18	0.155	0.005462	0.101371	69.373	74.17						NSISRQKQIFLRDRTREDQGHRGNSLDRR	decoy	FALSE	43.8	0.279	0.322	0.237334	0.319073	97.968	22.87
QVVGDDLTVTNPKR	decoy	FALSE	35.1	0.221	0.334	0.305947	0.297214	42.165	24.68						NSLIWVKENNIEECDLEM	decoy	FALSE	50.8	0.189	0.297	0.365195	0.832993	47.954	15.96
QVYFGTSHPRYYIS	decoy	FALSE	61.9	0.433	0.445	0.086314	0.168784	58.695	42.58						NSLTYQVLDVQ	decoy	FALSE	44.2	0.16	0.119	0.024517	0.196933	56.893	68.82
QWSRHFSGRTITLQ	decoy	FALSE	46.8	0.382	0.466	0.251258	0.130517	47.038	76.73						NSPVVLWLNGGPGCSSLDGLLTEHGPFLVQPDGVTLEY	decoy	FALSE	34.2	0.302	0.537	0.915469	0.814974	78.765	23.45
QYCYSIQSLFLGI	decoy	FALSE	46.7	0.473	0.45	0.468286	0.143384	8.535	60.22						NSSSYHTFLLDEERSR	decoy	TRUE	74.4	0.191	0.227	0.059047	0.216663	88.705	31.15
QYDASELKASMKGLGTDEDSL	decoy	FALSE	46.1	0.223	0.218	0.238373	0.166531	39	46.92						NSTLQSEVKPILEKLTQ	decoy	FALSE	83.7	0.228	0.153	0.085416	0.634057	51.896	69.11
QYVAGITNLKKCSTS	decoy	FALSE	54.2	0.523	0.524	0.712346	0.309993	22.767	42.53						NSTYLDDHGPP	decoy	FALSE	33.4	0.05	0.058	0.048131	0.148593	63.776	95
RAATCSKYTELPYGRED	decoy	FALSE	59.5	0.164	0.147	0.000712	0.156143	30.085	74.31						NTFSTISEKVIFFELI	decoy	FALSE	45.5	0.232	0.256	0.44859	0.254733	24.632	89.64
RAMMANRLSFFFDFR	decoy	FALSE	59.5	0.418	0.372	0.011397	0.104667	60.473	92.58						NTLFALNLFKHL	decoy	FALSE	54.3	0.445	0.308	0.2978	0.150415	54.536	77.45
RCCKICYPLCGFV	decoy	FALSE	66.1	0.285	0.28	0.013254	0.128703	0.45	95						NTPSTDTMPASSS	decoy	FALSE	19.5	0.081	0.086	0.008242	0.303798	12.668	95
RCDGHQDCQDGRDE	decoy	FALSE	70	0.049	0.061	0.049057	0.094405	24.785	95						NVISNINETSVILDW	decoy	FALSE	86.1	0.305	0.204	0.098618	0.372213	17.871	54.32
RCHQKVFKLQETEM	decoy	FALSE	19.6	0.308	0.295	0.360118	0.27078	10.186	89.7						NVKHPVTGQFLYQDSNWASKVEKLTLDNAAFPFLAY	decoy	FALSE	14.9	0.413	0.477	0.77501	0.812253	96.676	6.36
RCSNGNCINSIWWCD	decoy	FALSE	96.8	0.199	0.201	0.001074	0.140387	0.791	95						NVKMGGRYAPRDCV	decoy	FALSE	44.7	0.204	0.231	0.161643	0.326447	19.682	80.58
RCVESAKIRAKYPD	decoy	FALSE	64.1	0.262	0.313	0.010875	0.099926	53.812	75.31						NVMQFKKCTIAGVAY	decoy	FALSE	8.23	0.368	0.332	0.909437	0.8917	59.682	44.74
RDAKLDKSQIHDIVL	decoy	FALSE	64.8	0.281	0.22	0.03946	0.154876	54.686	43.96						NVTLSVMGSTSVPLSSP	decoy	FALSE	76.9	0.316	0.434	0.624201	0.810283	47.794	44.85
RDAVEKPQEFTIVAFVK	decoy	FALSE	70.9	0.257	0.17	0.004753	0.124594	43.922	86.48						NVTLYYEALCGGCRAF	decoy	FALSE	80.3	0.267	0.369	0.373876	0.403683	3.374	87.71
RDDFDDADQLRIGN	decoy	FALSE	80	0.189	0.242	0.086455	0.165411	67.4	30.09						NVYVNIAHLKNSQEKY	decoy	FALSE	50.3	0.408	0.298	0.501172	0.596124	65.385	2.54
RDSLALARPKSSDV	decoy	FALSE	51.6	0.417	0.343	0.052969	0.100965	74.575	22.23						NWERQVSHAKEKLTALTKK	decoy	FALSE	49.4	0.246	0.294	0.112302	0.297205	59.066	75.3
REAGQFGHDIHHTAGQA	decoy	FALSE	12.8	0.248	0.287	0.204471	0.128075	70.905	17.25						NYFLWTEKFPSLNKLV	decoy	FALSE	82.9	0.335	0.427	0.080785	0.343561	39.972	63.14
REEYFDPSIVGWTVKYYELEEKIVSLIKNLLVALKDF	decoy	FALSE	69.3	0.469	0.646	0.87631	0.707373	84.121	34.2						NYSFRVMAVNSIGKS	decoy	FALSE	57	0.571	0.315	0.556487	0.790974	93.522	4.4
RELQRANSHFIE	decoy	FALSE	11.9	0.388	0.421	0.17267	0.126066	60.228	41.23						NYSTDVEAAVNSLVNLYL	decoy	FALSE	61.6	0.238	0.264	0.186211	0.54933	23.727	48.87
REYIVEYSRSGSKM	decoy	FALSE	2.85	0.515	0.519	0.610657	0.520368	94.277	0.33						NYTFEIDAVNGVSEL	decoy	FALSE	83.9	0.287	0.206	0.001876	0.299745	80.827	28.54
RFGALCEAETGRCV	decoy	FALSE	37.3	0.285	0.356	0.895843	0.432209	5.183	74.45						NYVHSKGLKLGIY	decoy	FALSE	16.3	0.374	0.21	0.169782	0.824376	67.04	41.54
RFLDDLGLKFKTL	decoy	FALSE	39.3	0.384	0.466	0.404427	0.133925	36.212	58.17						PAAPLSVTPNPNT	decoy	FALSE	31.8	0.171	0.09	0.035838	0.702846	23.604	47.22
RFQHVGTSVFLSVT	decoy	FALSE	21	0.524	0.543	0.161641	0.101629	48.219	58.25						PAAPPPPPPPPRTADPG	decoy	FALSE	17.8	0.024	0.047	3.7e-05	0.192979	74.767	95
RGEADRDTYRRSAVPPG	decoy	FALSE	24.1	0.364	0.423	0.766036	0.872791	60.66	7.09						PACPEESPLLVGP	decoy	FALSE	32.4	0.069	0.064	0.004918	0.289564	12.127	95
RGERHGSSSRSSSRYGQ	decoy	FALSE	65	0.162	0.157	0.029913	0.08939	99.27	68.31						PAGAQPAQPPSSY	decoy	FALSE	21.1	0.078	0.081	0.00567	0.160216	30.528	93.89
RGHPLGDIVAFLTSTEP	decoy	FALSE	60.2	0.355	0.323	0.094413	0.14518	35.608	33.17						PAKKGEKVPKGKKGKA	decoy	FALSE	58.5	0.113	0.146	0.000372	0.197176	69.07	70.77
RGLGLPVRKQFQLY	decoy	FALSE	29	0.25	0.216	0.009096	0.113293	40.504	92.23						PALELGPRNVLLFLQ	decoy	FALSE	8.18	0.308	0.258	0.530764	0.511748	61.003	79.18
RGLQPKGVRVKETADF	decoy	FALSE	80.1	0.177	0.181	0.156134	0.11465	36.868	77.11						PALLRGTYFS	decoy	FALSE	19.9	0.154	0.139	0.038417	0.215791	18.894	95
RGPGWRPLLLLVLL	decoy	FALSE	65.2	0.355	0.242	0.072622	0.10744	44.807	93.74						PAMVPHHGFEDWSQIRYPPPPM	decoy	FALSE	46.8	0.157	0.424	0.257601	0.301656	74.755	57.91
RIIEDGDGAGAGTT	decoy	FALSE	7.94	0.179	0.252	0.753945	0.640467	47.529	8.43						PAPATQNGQITGYK	decoy	FALSE	37.6	0.102	0.105	0.031641	0.235849	35.231	86.13
RILEDGSIYTTHDLI	decoy	FALSE	46.4	0.342	0.445	0.593883	0.32528	3.945	41.52						PAPGQFYRIPSTPDSF	decoy	FALSE	10.7	0.356	0.287	0.323136	0.785205	90.798	7.24
RILRMKLRSLAHPERP	decoy	FALSE	23.7	0.399	0.453	0.030079	0.141539	53.95	50.91						PAPRPSTQHKHERLH	decoy	FALSE	78	0.124	0.085	0.006974	0.216379	40.989	77.22
RINMLPATIICEPISECFVASL	decoy	FALSE	15.1	0.353	0.266	0.72651	0.611651	28.666	54.47						PASLRLSEEELLDK	decoy	FALSE	30	0.192	0.161	0.036698	0.192179	65.049	56.23
RIPDVAALSMGFSVKEDLSWPGLAVGNLFHRPRATVMVMVK	decoy	FALSE	35.4	0.435	0.582	0.606722	0.530384	81.888	23.42						PASYINPDHLKYFRFIGRF	decoy	FALSE	87.4	0.273	0.367	0.145713	0.337835	67.387	75.23
RIPKIQQLVKEFFNGK	decoy	FALSE	37.1	0.255	0.23	0.014324	0.152407	80.384	68.49						PATETSMNTASHS	decoy	FALSE	44.4	0.149	0.125	0.015233	0.274571	20.342	78.58
RIQCFKTDTKEFVR	decoy	FALSE	22.9	0.38	0.533	0.508401	0.158042	59.636	21.76						PATKVFQGVLELEGV	decoy	FALSE	60.5	0.235	0.289	0.093818	0.228507	23.859	54.29
RIQNILSEKPTVTTV	decoy	FALSE	34.3	0.453	0.504	0.537644	0.215438	35.673	21.91						PAVVMGHSGEDLPMVAPG	decoy	FALSE	39.7	0.129	0.466	0.284654	0.318267	69.699	79.36
RKDGNASGTTLLEA	decoy	FALSE	47.3	0.187	0.219	0.119231	0.083578	19.412	75.06						PCDRKPTLPL	decoy	FALSE	15.7	0.058	0.043	0.015856	0.803189	47.219	95
RKFSRNYQLYKSVSL	decoy	FALSE	87.7	0.509	0.591	0.333114	0.229136	48.178	49.61						PCEQAECGSGGSGSGE	decoy	FALSE	20.3	0.042	0.214	0.014233	0.312531	6.649	95
RKGNVATEISTERD	decoy	FALSE	8.41	0.23	0.308	0.219959	0.144172	60.586	18.93						PCGGVRNPNQSSQVMD	decoy	FALSE	45.2	0.132	0.167	0.060024	0.517903	34.945	75.9
RKHVAEAICKEQHLFLPFSYKNKYGMVAQVTQTLKLEDTPK	decoy	FALSE	25.5	0.434	0.5	0.762254	0.48991	88.817	18						PCLLFILSTAWILWS	decoy	FALSE	54.2	0.332	0.427	0.635332	0.382517	34.842	95
RKIWCFGPDGTGPNIL	decoy	FALSE	2.65	0.245	0.201	0.93231	0.329608	50.856	28.68						PCPLAEENEFILYA	decoy	FALSE	33.6	0.149	0.113	0.016263	0.262523	5.523	95
RKWRDGLCSKTVEY	decoy	FALSE	85.5	0.23	0.28	0.313366	0.151129	28.967	65.59						PCQEAVAPSTHPTSASVTVTTPGLL	decoy	FALSE	41	0.163	0.334	0.195696	0.334276	46.31	75.6
RLDYQDKWVRMQKLEME	decoy	FALSE	64.3	0.314	0.344	0.722757	0.259391	34.747	32.49						PCSCYNLSATNDST	decoy	FALSE	84.9	0.196	0.243	0.268496	0.393226	9.296	79.47
RLFDTSSCKDSAPFELFFMIN	decoy	FALSE	77.9	0.217	0.236	0.350199	0.233926	15.13	95						PCTRASGHPCLNGA	decoy	FALSE	59.9	0.13	0.271	0.29036	0.788018	11.037	94.9
RLGRLLLLMCLLLL	decoy	FALSE	70.6	0.228	0.324	0.737398	0.0767	20.252	95						PDGVTLEYNPYSWN	decoy	FALSE	23.4	0.252	0.24	0.223954	0.270647	27.256	2.63
RLLQYLYKQIYQTYGFV	decoy	FALSE	85.5	0.387	0.381	0.022392	0.110843	22.871	56.72						PDHLTYFRFIGRFIAM	decoy	FALSE	39.3	0.41	0.448	0.088857	0.231875	65.886	55.58
RLLSAACRLQLNGNL	decoy	FALSE	85.6	0.367	0.44	0.361752	0.187791	25.421	86.41						PDIHIDSYGENYLSF	decoy	TRUE	57.1	0.165	0.205	0.160642	0.284044	37.125	23.56
RLLVPGTYNLTVV	decoy	FALSE	48	0.394	0.352	0.028053	0.130877	18.561	92.66						PDLRHSSEVKRLCCC	decoy	FALSE	60.6	0.222	0.193	0.024289	0.361805	0.461	91.25
RLNEELKVDEETQEVL	decoy	FALSE	56.9	0.179	0.196	0.238971	0.163805	30.269	26.75						PDLSSASFQRPQSETN	decoy	FALSE	22.5	0.16	0.26	0.029358	0.238545	45.89	71.83
RLNGEIQALELPQKAE	decoy	FALSE	38.9	0.29	0.349	0.026288	0.166601	43.957	43.02						PDLWQIFDNPVDWKEQYI	decoy	FALSE	60.7	0.231	0.348	0.198089	0.618564	55.559	14.91
RLNNMDWGAQQKKA	decoy	FALSE	72.4	0.256	0.209	0.087165	0.109346	52.371	48.64						PEAWAHLLTPNGPH	decoy	FALSE	50.5	0.293	0.238	0.040392	0.302803	81.839	8.94
RLPVSEGVFVVKDPNGR	decoy	FALSE	65	0.264	0.281	0.491664	0.478955	58.869	6.52						PECEFYFSLDA	decoy	FALSE	37.8	0.108	0.159	0.251703	0.429225	2.321	95
RLQDEIQNMKEEMAR	decoy	FALSE	46.4	0.298	0.363	0.345294	0.5137	44.163	7.49						PEDTREDYICYARFN	decoy	FALSE	59.6	0.159	0.149	0.050832	0.550011	14.818	85.29
RLSFHSAVVGTGL	decoy	FALSE	9.86	0.458	0.458	0.750798	0.314356	55.583	7.26						PEFIIPTLNLNDFQV	decoy	FALSE	29.9	0.386	0.329	0.115322	0.667431	74.73	5.3
RLSQLEGVNVERYKQIV	decoy	FALSE	38.1	0.316	0.297	0.238566	0.147777	25.613	37.21						PEITKTDLVPAFQNLM	decoy	FALSE	68.1	0.258	0.278	0.10777	0.550342	50.025	34.36
RLWRVARIINGIIIS	decoy	FALSE	12	0.515	0.382	0.674268	0.142188	55.146	21.07						PELHLGCALALRF	decoy	FALSE	68.2	0.369	0.305	0.300293	0.462718	17.38	79.64
RMKNTGNVKWSADTKLK	decoy	FALSE	62.1	0.274	0.315	0.321806	0.273266	52.356	52.27						PELSQYMGLSLNEE	decoy	FALSE	9.96	0.28	0.277	0.1888	0.280312	32.329	28.66
RMQKLEMEQVWR	decoy	FALSE	26.6	0.265	0.151	0.207847	0.216081	35.691	95						PEPKPKKAPAKKGEKV	decoy	FALSE	11.4	0.096	0.1	0.052842	0.682948	64.714	46.12
RMSGECAPNVSVSVSTS	decoy	FALSE	76.6	0.265	0.29	0.093543	0.171223	25.053	82.18						PEQAPAPARPYQGVRVK	decoy	FALSE	33.5	0.196	0.21	0.10517	0.304417	63.892	44.15
RMVNHFIAEFKRKH	decoy	FALSE	48.8	0.413	0.362	0.088681	0.13994	44.267	45.09						PEQLPQWDMCNFLVNLQ	decoy	FALSE	71.3	0.217	0.284	0.641661	0.834651	21.671	95
RNCPTTICDLDTQFRC	decoy	FALSE	84.3	0.211	0.196	0.28964	0.201542	5.507	88.59						PESLLQSNTLMLPLQPC	decoy	FALSE	32	0.305	0.282	0.673961	0.68025	57.679	41.81
RNQYRCSNGNCI	decoy	FALSE	20.3	0.286	0.253	0.448368	0.530744	82.325	54.23						PEVQYQMILNGEE	decoy	FALSE	7.45	0.283	0.098	0.782928	0.885261	54.593	9.78
RPHKVDGRVVEPKR	decoy	FALSE	41.1	0.156	0.111	0.036557	0.112783	66.01	48.08						PFFETLQEYFERN	decoy	FALSE	28.9	0.181	0.196	0.104921	0.154831	31.659	74.35
RPKKTRAMRRRLNK	decoy	FALSE	37.5	0.283	0.184	0.192199	0.107674	65.019	87.08						PFGCIFIQLFFIL	decoy	FALSE	53.6	0.207	0.226	0.215849	0.191539	27.396	95
RPKSNIVLLSAEEKKEQ	decoy	FALSE	10.6	0.361	0.258	0.70204	0.182615	99.34	10.7						PFIKITYEEIPLPI	decoy	FALSE	44.6	0.302	0.22	0.109777	0.20445	44.727	63.65
RPLFLVHPIEGSTTVFHSLASR	decoy	FALSE	35.1	0.37	0.433	0.880156	0.459657	58.142	35.87						PFIYRGGWSRHAGYHPY	decoy	FALSE	41.4	0.32	0.406	0.265575	0.400369	58.389	31.82
RPNQQKPLPVSRWA	decoy	FALSE	31.1	0.223	0.16	0.106244	0.10466	40.014	74.15						PFRTFYLCAKTGVEADEW	decoy	FALSE	83.2	0.255	0.496	0.5524	0.45355	29.631	22.09
RPYGRRPQYSNPPVQ	decoy	FALSE	46.1	0.171	0.206	0.049901	0.187279	68.372	65.69						PFSHYTLNVRVVNGKGE	decoy	TRUE	53.9	0.313	0.247	0.610843	0.506093	84.442	33.36
RQAPVCGDDGVTYE	decoy	FALSE	55.3	0.141	0.197	0.251148	0.114245	3.272	58.96						PGATQPEAYVKGS	decoy	FALSE	53.2	0.086	0.078	0.000187	0.278429	22.724	83.8
RQGLAETASPVAVSLR	decoy	FALSE	19.9	0.33	0.296	0.48721	0.552185	63.412	11.29						PGAYNYPFTWNTPSAP	decoy	FALSE	34.3	0.187	0.313	0.225412	0.848981	61.089	70.4
RQRALYALQDIV	decoy	FALSE	29.1	0.321	0.147	0.045985	0.141549	18.175	92.42						PGEDGTLICRAN	decoy	FALSE	21.1	0.072	0.063	0.001546	0.806272	4.671	95
RQSSYTSNGTLPRT	decoy	FALSE	6.84	0.418	0.479	0.672885	0.199881	87.533	7.2						PGGAGSDTLVRYF	decoy	FALSE	40.5	0.118	0.119	0.010185	0.265018	22.814	93.26
RREVEKAKRALSSQ	decoy	FALSE	39.7	0.3	0.318	0.201152	0.145898	85.351	29.05						PGGGAPPSGGASS	decoy	FALSE	8.22	0.032	0.102	0.014884	0.171235	64.729	95
RRLRTACERAKRTLSS	decoy	FALSE	72.3	0.253	0.31	0.01101	0.181786	54.511	74.89						PGGQPPPRVFLAV	decoy	FALSE	44.5	0.091	0.059	0.000216	0.229339	46.368	95
RRLYLLKVTGEMREP	decoy	FALSE	27.9	0.537	0.545	0.736058	0.115975	87.085	10.38						PGHTPGNSNKWKHLQE	decoy	FALSE	74.3	0.107	0.16	0.033147	0.27002	31.341	94.2
RRRDYRPTWKLNQTE	decoy	FALSE	35.1	0.279	0.29	0.301904	0.232613	89.107	18.02						PGIIMGGILPFGCIFIQ	decoy	FALSE	62.8	0.278	0.464	0.458627	0.834717	7.124	79.46
RRTKTPHTFPHSRY	decoy	FALSE	51.4	0.183	0.166	8.7e-05	0.081214	44.257	89.95						PGMAEKWKIARQESTS	decoy	FALSE	82.3	0.243	0.27	0.415012	0.764805	61.8	18.22
RSDISDQEEDEESEG	decoy	FALSE	69.2	0.056	0.066	0.072026	0.148501	61.664	31.58						PGPVCGSDGVTYGS	decoy	FALSE	65.8	0.097	0.203	0.011324	0.312532	8.225	79.28
RSFDELGEIIQSVYE	decoy	FALSE	77.8	0.291	0.273	0.097564	0.14381	18.202	63.94						PGQTQGLDRLPHLHSK	decoy	TRUE	69.9	0.241	0.242	0.03685	0.340859	56.604	25.83
RSGQSSRGERQGSSAGS	decoy	FALSE	61.2	0.104	0.193	0.007374	0.173253	96.928	90.54						PGQWHRLELSRHWRRG	decoy	FALSE	41.6	0.362	0.318	0.218619	0.297329	84.76	35.75
RSKIQKLESDVSAQM	decoy	FALSE	5.82	0.505	0.525	0.851443	0.660268	88.967	1.21						PGRHEGQEPFLQWLM	decoy	FALSE	60	0.145	0.126	0.006148	0.252604	16.89	87.84
RSNVQRQQIRQTFKS	decoy	FALSE	57.2	0.311	0.362	0.251356	0.118329	55.867	30						PGVGGLRCDRCEPG	decoy	FALSE	13.8	0.101	0.191	0.379812	0.447324	31.779	50.5
RSTPEYFAERLFKA	decoy	FALSE	66.6	0.438	0.433	0.228541	0.194522	39.033	26.65						PGVSTPDVAVRTLSD	decoy	FALSE	34	0.154	0.18	0.006165	0.338181	23.738	76.82
RTDTVKIQSIKKEDSS	decoy	FALSE	49.3	0.266	0.231	0.186974	0.183289	87.334	15.54						PGYRVREITENLM	decoy	FALSE	19.2	0.229	0.144	0.016338	0.275891	66.6	49.21
RTLWPTAAWSPPPAAV	decoy	FALSE	83.3	0.273	0.257	0.121254	0.150312	52.198	68.15						PHGPREKKAKVGSKAG	decoy	FALSE	36.5	0.141	0.129	0.020053	0.453429	67.328	67.15
RTRGYRKISGDTCSG	decoy	FALSE	70.7	0.362	0.344	0.624831	0.391145	95.855	3.33						PHLQKVFDRYKSYSPY	decoy	FALSE	30.4	0.258	0.251	0.560173	0.524701	57.555	22.67
RTRRPEMLLRPESCP	decoy	FALSE	75.2	0.25	0.159	0.20124	0.19119	6.518	84.39						PHTVLFHEPGSSSVWVGGRGKVYLFDFPEGKNASVRTV	decoy	FALSE	50.5	0.301	0.554	0.334304	0.37802	86.864	32.59
RTSPQQKLIIVEG	decoy	FALSE	69.9	0.159	0.078	0.002263	0.123304	41.335	93.47						PIDFNNSEFYGFSEF	decoy	FALSE	62.9	0.17	0.255	0.118444	0.224033	29.656	73.01
RTTVWPVLTVPPT	decoy	FALSE	57.9	0.424	0.331	0.237391	0.174874	54.853	33.92						PINIIDALEMR	decoy	FALSE	10.6	0.259	0.109	0.211622	0.349998	80.372	58.55
RTVKKCFPEDIAQQNLIVSNTEGPGEEVTEANIRLPM	decoy	FALSE	14.1	0.348	0.489	0.804974	0.349617	94.584	9.82						PIPVIFKQQTANRMR	decoy	FALSE	25	0.516	0.172	0.52873	0.810463	87.485	3.03
RTYDSDCWRQQAECRQQRAIPSKHQGPCDQAPSPCLGVQCA	decoy	FALSE	79.6	0.283	0.458	0.842577	0.35295	63.716	54.4						PITLQSGQSLVLPC	decoy	FALSE	34.4	0.353	0.251	0.39807	0.663117	46.898	49.53
RVEHNQSYSQAGITET	decoy	FALSE	56.6	0.265	0.275	0.245564	0.158819	24.962	60.09						PKAVMHFLVNHVKDTLQ	decoy	FALSE	7.59	0.448	0.457	0.833842	0.793792	67.324	6.03
RVEIIANDQGNRIT	decoy	FALSE	22.1	0.421	0.353	0.953737	0.385158	93.656	2.9						PKEICALVGFCDEV	decoy	TRUE	26.9	0.272	0.267	0.605156	0.451201	5.723	58.97
RVSGQGLHEGHTFE	decoy	FALSE	71.4	0.141	0.162	0.101849	0.087523	31.779	81.18						PKESIRTKAGPWGRCA	decoy	TRUE	11.3	0.215	0.21	0.494171	0.461639	70.151	10.11
RVTGNFKHASPILPI	decoy	FALSE	40.7	0.533	0.66	0.38878	0.240743	54.686	12.32						PKLLEDLVQPPTITQQ	decoy	FALSE	42.7	0.192	0.185	0.090379	0.48391	35.016	56.71
RVYATILNAGTNT	decoy	FALSE	13.8	0.565	0.637	0.672405	0.434009	49.87	3.59						PKNRTVYKNFEKTLQ	decoy	FALSE	65.6	0.256	0.214	0.128979	0.449984	60.543	33.46
RVYCDMNTENGGWT	decoy	FALSE	0.66	0.295	0.54	0.931635	0.892543	54.753	6.35						PKPVIKIEKIEDM	decoy	FALSE	19.2	0.223	0.093	0.238608	0.3746	58.275	14.67
RWHELMLDKAPVL	decoy	FALSE	27.4	0.475	0.427	0.737275	0.372058	82.53	31.28						PKRASKKRFKQLERE	decoy	FALSE	33.2	0.231	0.12	8e-05	0.183918	41.89	77.07
RWLRVTVAGGVHISGLHTESAPRRQQEQQVPILEKFC	decoy	FALSE	43.7	0.416	0.546	0.912569	0.497713	91.74	2.6						PKTIIVNWQPPS	decoy	FALSE	23.3	0.244	0.122	0.074746	0.817764	81.624	41.66
RYKLQDFSDQLSDYYEK	decoy	FALSE	58.1	0.311	0.337	0.25377	0.407156	37.489	16.55						PKVLVQGTVFARMA	decoy	FALSE	2.89	0.474	0.248	0.948707	0.850381	60.126	5.4
RYSSNEFIVEVNVLHSM	decoy	FALSE	33	0.47	0.629	0.831455	0.797667	40.66	2.82						PLAPSSTAHSQTTPPP	decoy	FALSE	45.7	0.214	0.222	0.273893	0.482501	29.118	48.63
SADGLTASCLCPA	decoy	FALSE	88.2	0.223	0.148	0.108953	0.16301	3.882	91.85						PLEWLRYFDEKELELMLC	decoy	FALSE	15.8	0.216	0.345	0.43628	0.873867	7.685	52.4
SAKPPAKVEAKPKKA	decoy	FALSE	46.7	0.125	0.111	0.003919	0.111488	53.344	81.41						PLGFLNPRLYQQHGAG	decoy	FALSE	35.4	0.288	0.289	0.540708	0.33688	71.102	54.53
SALLADPTRRFI	decoy	FALSE	2.82	0.427	0.537	0.394609	0.14701	63.669	20.17						PLGGQQVPLRVSPY	decoy	FALSE	44.7	0.226	0.114	0.109273	0.334978	44.967	66.4
SALLVPPETEEAKQ	decoy	FALSE	9.11	0.185	0.15	0.443508	0.203978	83.61	23.05						PLHRCDIYGKACAECC	decoy	FALSE	62.7	0.181	0.321	0.801042	0.839568	0.2	95
SANEAGIAASITAK	decoy	FALSE	73.4	0.251	0.235	0.163346	0.151592	49.92	53.06						PLHVDLATLRELK	decoy	FALSE	42	0.29	0.163	0.096392	0.290597	47.949	50.97
SATLKRQSLDQVTNRTDTVKIQ	decoy	FALSE	59.7	0.262	0.347	0.133504	0.188597	27.526	38.14						PLIMLLLASAVISV	decoy	FALSE	31.5	0.413	0.343	0.680272	0.339616	39.344	80.86
SAVNHLKANVKSAAD	decoy	FALSE	70.6	0.379	0.331	0.144979	0.139738	53.284	33.56						PLKSTDEKEHAVFTS	decoy	FALSE	49.3	0.114	0.107	0.003983	0.278159	17.982	88.24
SCCKYPPASQLRQE	decoy	FALSE	59.5	0.231	0.263	0.038224	0.150185	26.346	92.28						PLLYEKNLVKHLN	decoy	FALSE	34	0.379	0.146	0.615777	0.686731	62.437	26.11
SCGSCYSFASMGML	decoy	FALSE	84	0.417	0.405	0.026793	0.149942	2.451	95						PLPTIEWFKGAKGSA	decoy	FALSE	1.04	0.401	0.39	0.495836	0.548368	61.614	0.41
SCKPGVAGPKCGQC	decoy	FALSE	92.1	0.084	0.088	0.050508	0.1043	0.73	95						PLQQHQHQPQPPQYA	decoy	FALSE	38.6	0.124	0.086	0.076308	0.242702	42.301	43.31
SCLYRHAYRTEEQGRR	decoy	FALSE	68.3	0.266	0.295	0.126456	0.137185	41.965	37.71						PLVIIAEDVDGEALS	decoy	FALSE	22.2	0.224	0.221	0.349805	0.624668	84.632	5.75
SCSYVPRKPVKHTA	decoy	FALSE	95.5	0.267	0.228	0.169817	0.135878	65.039	52.8						PLVTMKPGTGTLIIN	decoy	FALSE	41.1	0.35	0.257	0.622151	0.637325	57.849	55.46
SDAAQNYTIFYSISGPGVDKEP	decoy	FALSE	6.31	0.486	0.465	0.666424	0.22576	93.129	8.65						PLWTKEKLEPITLQSGQ	decoy	FALSE	56.2	0.198	0.242	0.067063	0.579263	25.183	21.89
SDEAVTSLLPQLIE	decoy	FALSE	58.4	0.35	0.269	0.012423	0.148231	35.001	42.37						PMASCDFSIRTYTYAD	decoy	FALSE	73.3	0.224	0.33	0.066136	0.383441	3.555	93.45
SDISCHYKNYPMHVFAY	decoy	FALSE	96.9	0.298	0.309	0.010608	0.156923	17.029	85.02						PMDISNKASGEIKIAY	decoy	TRUE	42.5	0.19	0.244	0.300947	0.869842	56.393	23.03
SDLALDVIQRLC	decoy	FALSE	37.9	0.387	0.236	0.311422	0.154426	15.155	70.85						PMESRHATYSWRHK	decoy	FALSE	44	0.235	0.209	0.225862	0.274075	40.574	63.41
SDMVHRFLLKTKTDVL	decoy	FALSE	88.8	0.373	0.282	0.324491	0.155896	67.528	73.94						PMITGFSDDVPMV	decoy	FALSE	26.4	0.176	0.266	0.49128	0.217437	16.7	30.54
SDPKDPDLFWDDSA	decoy	FALSE	47.5	0.096	0.072	0.12965	0.227009	4.082	88.45						PNGYSFSIPVKVLADKFII	decoy	FALSE	98.5	0.339	0.349	0.397991	0.325972	54.875	66.23
SDVKKDFRSVRLRD	decoy	FALSE	28.4	0.265	0.285	0.045544	0.135046	40.154	57.09						PNTSEPQHLLVMKGAPERIL	decoy	FALSE	35.4	0.371	0.454	0.448001	0.711445	72.449	20.81
SEDIQIEALLMRAC	decoy	FALSE	80	0.387	0.279	0.237564	0.178005	36.022	64.61						PPAKESALSKCQSC	decoy	FALSE	15	0.122	0.144	0.051297	0.751598	2.982	95
SEDYPRKTITGTVL	decoy	FALSE	90.4	0.228	0.15	0.102751	0.106158	48.129	83.65						PPARLGLPLRLRLLLLLWAA	decoy	FALSE	34	0.325	0.341	0.350396	0.321524	76.891	95
SEELDIFANSSLK	decoy	FALSE	30.4	0.363	0.293	0.175896	0.258113	74.084	26.69						PPCLDSELTEFPLRM	decoy	FALSE	58.2	0.174	0.152	0.262256	0.394378	5.326	95
SEELIQEITQRLFFLQV	decoy	FALSE	12.7	0.38	0.353	0.365123	0.313358	43.602	28.92						PPCRQKSLQMTFA	decoy	TRUE	43.9	0.223	0.091	0.596576	0.586205	14.148	94.3
SEERVKNKTVFQVVAKHVLEVK	decoy	FALSE	40.9	0.335	0.358	0.167538	0.183661	79.756	59.32						PPERKYSVWIGG	decoy	FALSE	45.7	0.148	0.105	0.232721	0.271411	25.588	61.71
SEIDNVKKQISNLQ	decoy	FALSE	45.6	0.358	0.63	0.610356	0.763356	58.255	15.42						PPLYYPVDGYRVYQPVRYYYVQNVYTPVD	decoy	FALSE	20.3	0.431	0.452	0.949008	0.428116	93.793	10.09
SEKALQSNHFELSLRTE	decoy	FALSE	47.9	0.331	0.294	0.006052	0.216852	51.866	61.65						PPPAPQPPLYYPVD	decoy	FALSE	7.17	0.078	0.066	0.001623	0.228141	15.569	69.9
SELCKKAILRVA	decoy	FALSE	76.3	0.287	0.3	0.242574	0.115704	57.547	95						PPQPVISAHPIHSLDN	decoy	FALSE	0.537	0.384	0.304	0.940368	0.996104	73.926	3.28
SESKNVKLTVSNVL	decoy	FALSE	86	0.457	0.393	0.324602	0.157111	45.717	53.35						PPRALVLPHIAS	decoy	FALSE	19.3	0.302	0.203	0.029165	0.350316	40.002	75.29
SFALNLPTLPEV	decoy	FALSE	28	0.522	0.512	0.183442	0.152755	41.342	56.06						PPRFLLDLRQYLGN	decoy	FALSE	23.9	0.353	0.253	0.205371	0.637931	75.956	40.37
SFCGKTKMKRRAVGI	decoy	FALSE	97.4	0.218	0.161	0.050591	0.11925	15.328	95						PPSGGASSGPTIEEV	decoy	FALSE	26.7	0.06	0.207	0.038329	0.176594	18.072	91.78
SFSESRADEVAP	decoy	FALSE	54.3	0.192	0.14	0.472351	0.12522	47.334	47.93						PPSMACTRPPSSPRNVI	decoy	FALSE	75.3	0.142	0.27	0.057537	0.346229	27.884	52.8
SFTETSYVT	decoy	FALSE	31.4	0.091	0.061	0.000103	0.060565	29.639	95						PPTAFGSPEGAGALLRKQE	decoy	FALSE	40.8	0.121	0.393	0.00156	0.385434	65.387	95
SGEKNEGSESAPEG	decoy	FALSE	34.8	0.079	0.121	0.037131	0.488264	30.448	45.29						PPTAGPDPALTAEEWLGG	decoy	FALSE	43.5	0.085	0.234	0.012259	0.242892	3.182	95
SGEMGLNKVWINITEMNKQIS	decoy	FALSE	26.3	0.369	0.412	0.570436	0.228767	59	55.82						PPVAPLHCAQTPYG	decoy	TRUE	27.8	0.197	0.153	0.280167	0.908711	19.562	27.9
SGEYKKTLLKLSGG	decoy	FALSE	56	0.338	0.419	0.101596	0.119734	90.865	28.07						PQDKPPDWFTSYLETF	decoy	FALSE	64.6	0.128	0.296	0.167416	0.353619	14.459	83.27
SGGDDDAAGQFFPEAAQ	decoy	FALSE	75.7	0.114	0.132	0.092279	0.538167	9.705	86						PQDLRRRLWVIF	decoy	FALSE	37.8	0.281	0.127	0.000707	0.26052	36.011	95
SGGSIRSSYSRFSSS	decoy	FALSE	16	0.504	0.588	0.040365	0.12747	89.537	6.99						PQGYQLKNNTCVK	decoy	FALSE	60.1	0.213	0.175	0.268546	0.590385	93.026	24.77
SGHNLANPHPFAVVPS	decoy	FALSE	41	0.243	0.177	0.011771	0.181381	81.596	59.28						PQMPWELWDILQEISP	decoy	FALSE	86.5	0.206	0.302	0.392724	0.291574	22.76	24.99
SGHSRHRYALIPI	decoy	FALSE	54.6	0.251	0.131	0.000335	0.127079	44.217	95						PQQLQQPPQQRY	decoy	FALSE	33	0.121	0.043	0.003064	0.213649	56.827	81.26
SGKLADKKVIDCLYTC	decoy	FALSE	96.9	0.2	0.129	0.048528	0.189968	13.638	83.24						PQRFDRIAHTKETMLSDG	decoy	FALSE	79.9	0.226	0.366	0.233812	0.381698	92.785	57.98
SGQSSSYGQHGSGS	decoy	FALSE	44.9	0.109	0.095	0.024099	0.081785	93.486	82.51						PQSGALYISKVQKEDN	decoy	FALSE	5.63	0.289	0.258	0.834547	0.390024	94.533	5.26
SGSGHCWGLRSTLA	decoy	FALSE	87.4	0.337	0.276	0.129693	0.10049	14.589	95						PQSQAEDGRSQAAVGA	decoy	FALSE	19.7	0.095	0.196	0.013248	0.339	20.036	85.59
SGSGQASGFGQHE	decoy	FALSE	25.9	0.084	0.119	0.000318	0.064359	57.414	94.95						PRALVLVPQEGVMFWTD	decoy	FALSE	25.6	0.309	0.328	0.290726	0.546328	18.599	48.77
SGSGQSPSYGRHGSGS	decoy	FALSE	58.2	0.086	0.096	0.063898	0.087316	98.098	86.13						PRARVPGPPARLGLP	decoy	FALSE	34	0.15	0.16	0.124221	0.249956	63.736	76.99
SGSGRSSSSGQHGPGL	decoy	FALSE	52.2	0.109	0.154	0.004514	0.074715	93.401	79.5						PRENIVIQCEAKG	decoy	FALSE	41.6	0.236	0.105	0.106203	0.704353	70.582	25.74
SGSKLRDDTHQHQEEQ	decoy	FALSE	9.62	0.165	0.232	0.261056	0.194899	72.414	13.61						PRNLKLSLPDFKELCTI	decoy	FALSE	68.2	0.259	0.324	0.113149	0.397982	12.356	68.53
SGSLPYTQTLQDHL	decoy	FALSE	26.1	0.277	0.163	0.12767	0.12367	28.627	53.75						PRNVVYGIFYATSFLDLYRNPKSLT	decoy	FALSE	37.3	0.367	0.587	0.902997	0.831188	48.85	16.59
SGSRDKTIKLWNTLGVC	decoy	FALSE	62.3	0.344	0.343	0.279557	0.174318	46.173	46.37						PRPKPAPLTAEIQQKI	decoy	FALSE	75.2	0.167	0.13	0.04349	0.242498	21.037	58.07
SGSRQSPSHVRHGSG	decoy	FALSE	45.3	0.148	0.112	0.000691	0.09927	66.059	64.14						PRTGKSALDNGPQIAYV	decoy	FALSE	88.4	0.152	0.243	0.013202	0.270058	23.362	68.35
SGSSPLPGQFTV	decoy	FALSE	43.7	0.108	0.049	0.009423	0.078512	19.416	95						PRVLPNLVAVCLAA	decoy	FALSE	76.7	0.394	0.233	0.228257	0.940138	23.444	38.7
SGSSSHYGQHGSGS	decoy	FALSE	55.8	0.098	0.103	0.042706	0.077004	98.359	91.08						PRVLTLSERPLDFLDLER	decoy	FALSE	40.7	0.234	0.338	0.227764	0.27334	62.494	80.03
SGVPGTADSRSA	decoy	FALSE	33.9	0.085	0.103	0.074653	0.10549	44.003	92.63						PRVTKPSRSVDAYDS	decoy	FALSE	54.7	0.214	0.2	0.069319	0.294419	54.726	49.85
SGVYYEPSCTQN	decoy	FALSE	42.1	0.259	0.304	0.991514	0.75139	50.405	13.75						PSDERFTVDKDHLV	decoy	FALSE	77.3	0.184	0.185	0.003414	0.236938	72.734	18.31
SHEFQDETDTEEET	decoy	FALSE	16	0.115	0.335	0.507877	0.1928	92.596	5.77						PSDLWSRSDGEAELLQDLGWYHGNLTRHAAEALLLSNG	decoy	FALSE	62.8	0.371	0.555	0.943077	0.673032	90.388	17.79
SHEVADCSHLKLTQ	decoy	FALSE	89.6	0.225	0.252	0.125747	0.150217	39.544	77.14						PSDWICDKQCLCSA	decoy	FALSE	41.4	0.129	0.226	0.759351	0.823055	42.025	86.17
SHQVEAKKDESW	decoy	FALSE	85.6	0.086	0.084	0.071427	0.075857	38.522	90						PSGQWRDTRVYGVFS	decoy	FALSE	39.8	0.232	0.21	0.365836	0.276517	89.297	58.44
SHVALALNLMRYNN	decoy	FALSE	52.4	0.536	0.482	0.213605	0.182509	52.461	53.59						PSLMPHHDASTFTINI	decoy	FALSE	85.6	0.196	0.367	0.46759	0.415543	28.357	21.97
SIAGGLVKGALSV	decoy	FALSE	63.7	0.236	0.215	0.05132	0.102397	28.697	83.8						PSRFSTPEFTI	decoy	FALSE	40.4	0.101	0.156	0.000657	0.137424	24.01	95
SIDSKAIVDGNLKL	decoy	FALSE	90.6	0.273	0.231	0.136179	0.184395	46.618	56.36						PSSGMLGIIIMM	decoy	FALSE	64.8	0.223	0.151	0.0085	0.149249	4.531	95
SIGRSVEGRPLWVL	decoy	FALSE	82.1	0.245	0.185	0.005981	0.114754	32.179	93.55						PSVVGVTSPPAAPLSVT	decoy	FALSE	39.9	0.267	0.331	0.102852	0.893783	61.771	7.93
SIGSDSQGRATAANNKRQLSEN	decoy	FALSE	41.9	0.192	0.207	0.122276	0.221075	84.347	76.1						PTAHNGAKNPRWNKVIHCT	decoy	FALSE	80.7	0.164	0.241	0.115773	0.607846	20.432	90.01
SILQDSLAKFAGRKLK	decoy	FALSE	61	0.31	0.332	0.037546	0.120744	44.067	60.09						PTAPSLGTKEGYLTKQ	decoy	FALSE	18.8	0.126	0.213	0.233503	0.279064	33.644	64.31
SIMNLVSTLIQDQPDQPVEDPD	decoy	FALSE	41.3	0.309	0.431	0.809375	0.308031	39.898	16.56						PTCADEKSPCQPNP	decoy	FALSE	59.5	0.057	0.099	0.017783	0.397491	9.646	95
SISQFQSRMIRWTK	decoy	FALSE	78.9	0.432	0.308	0.002347	0.099084	62.137	78.9						PTEATAVGAVEASF	decoy	FALSE	75.8	0.122	0.29	0.02724	0.270098	21.613	73.7
SKAEISCTDNQDGTCS	decoy	FALSE	10.3	0.174	0.171	0.446544	0.524443	82.097	10.32						PTHSTLTCMSREFQCED	decoy	FALSE	31.7	0.151	0.311	0.144723	0.474515	25.143	48.9
SKIRVVRKSIARVLT	decoy	FALSE	49.8	0.472	0.387	0.179691	0.116414	89.618	37.07						PTIIVPEQTIEIPS	decoy	FALSE	36.8	0.21	0.172	0.402043	0.648086	85.671	3.47
SKTRKVAMVLKEFIDQMLAEG	decoy	FALSE	53.3	0.309	0.259	0.260887	0.271315	64.96	81.49						PTKLQLNYLGNYIPRF	decoy	FALSE	16.2	0.404	0.299	0.927187	0.718269	48.213	21.04
SKYAADRNHYRRYPR	decoy	FALSE	18.1	0.39	0.366	0.385636	0.324599	89.618	3.3						PTNTNTNTSEGAT	decoy	FALSE	22	0.066	0.057	0.019598	0.422632	9.546	71.16
SLGHGQHGSGSG	decoy	FALSE	32.8	0.053	0.062	0.006655	0.063023	78.053	95						PTPAPVYDVPNPPFD	decoy	FALSE	23.7	0.138	0.169	0.053974	0.287279	45.555	22.57
SLGSSFGSGAGSSS	decoy	FALSE	55.4	0.182	0.198	0.020944	0.095592	57.444	82.8						PTTATDPEEPSVVGVTS	decoy	FALSE	42.2	0.06	0.129	0.000307	0.400403	14.867	95
SLHLKAFTYINLDKA	decoy	FALSE	54.8	0.485	0.552	0.125354	0.29719	51.522	18.05						PTTICDLDTQFRCQES	decoy	FALSE	32	0.159	0.159	0.620602	0.736495	32.022	50.31
SLKENGSQLRCVQQT	decoy	FALSE	52.3	0.255	0.247	0.172774	0.133371	5.987	94.14						PTTRGTRYIAVSFV	decoy	FALSE	76.7	0.314	0.257	0.00849	0.206637	15.669	83.25
SLLTSAVNHLKA	decoy	FALSE	19.7	0.485	0.492	0.308477	0.117367	48.635	51.88						PTWWFCAFPYSLLIFV	decoy	FALSE	94.4	0.28	0.515	0.073537	0.347853	22.369	95
SLMFSTGSLIGPRYK	decoy	FALSE	58.4	0.407	0.444	0.606786	0.443065	61.614	27.81						PTYLGNETSVFGPTGN	decoy	FALSE	61.1	0.184	0.254	0.311929	0.37068	61.981	33.65
SLNPDGRERAQEKDC	decoy	FALSE	60.1	0.131	0.152	0.483496	0.178999	4.015	60.57						PVAKTTAAPTTRRPPTTA	decoy	FALSE	69.1	0.182	0.213	0.020287	0.401448	58.031	73.48
SLPDELYFCKKLKTL	decoy	FALSE	94.7	0.251	0.226	0.071972	0.173507	32.169	69.06						PVCGNHLLEVGED	decoy	FALSE	73.2	0.106	0.185	0.142694	0.296398	12.307	89.83
SLPLEYYLIPFLIIVGICLILI	decoy	FALSE	31.2	0.244	0.377	0.595812	0.15878	11.182	95						PVGPLLRALATC	decoy	FALSE	34.4	0.292	0.16	0.029394	0.913674	2.341	93.1
SLSLTREVSQSRKP	decoy	FALSE	5.98	0.371	0.52	0.56431	0.149634	64.569	26.01						PVHLFRLSGKCFSLV	decoy	FALSE	85.5	0.441	0.381	0.415101	0.377792	54.776	73.65
SLTDFQTHTSLGLS	decoy	FALSE	28.2	0.501	0.501	0.663469	0.473282	85.401	17.74						PVLLALLGIWYINCFGCE	decoy	FALSE	22.4	0.184	0.532	0.872316	0.347322	4.743	95
SLTIYNLTSSDEDE	decoy	FALSE	10.3	0.422	0.448	0.63864	0.198812	92.165	6.13						PVMEGDDDIEVFRLQ	decoy	FALSE	59	0.13	0.168	0.007939	0.510559	7.639	53.69
SLVNLGGSKSISISVAR	decoy	FALSE	48.2	0.343	0.325	0.229337	0.154097	66.463	62.38						PVNKKGFYLAFQDVGACV	decoy	FALSE	66.7	0.3	0.501	0.370853	0.770747	6.535	20.43
SMASICPTDGVKGMDGFCSRSQ	decoy	FALSE	54.5	0.31	0.336	0.481281	0.331155	16.143	55.25						PVNYKTGNLYLRGPLK	decoy	FALSE	51.9	0.285	0.25	0.137254	0.37859	70.221	59.33
SNGTLPRTGLKRTPSL	decoy	FALSE	58.7	0.162	0.104	0.066489	0.141008	50.275	95						PVPDIYLRDLK	decoy	FALSE	20.8	0.085	0.053	0.005783	0.266685	30.522	95
SNIPEITPFLIFII	decoy	FALSE	68	0.328	0.398	0.009486	0.110775	4.253	94.89						PVQMMYLREKLNIGYIE	decoy	FALSE	30.6	0.361	0.332	0.631039	0.522987	27.844	39.25
SNKTNTVLKVLKPDTTY	decoy	FALSE	69.7	0.294	0.236	0.14195	0.158729	44.682	36.08						PVQTISRAAAEKLFG	decoy	FALSE	16.7	0.365	0.26	0.265897	0.757127	83.971	19.11
SNMFTGLINLKYLSL	decoy	FALSE	47.3	0.559	0.581	0.704719	0.26272	52.723	22.16						PVREEPGEDFP	decoy	FALSE	11.9	0.041	0.061	2.6e-05	0.142606	20.568	95
SPAPSLVASAFGESG	decoy	FALSE	24.1	0.257	0.247	0.161916	0.137718	59.571	47.08						PVVLGVRWLSTHDP	decoy	FALSE	34.6	0.351	0.274	0.794525	0.708205	37.292	48.65
SPDDPSRYISPDQLA	decoy	FALSE	81.7	0.22	0.164	0.208387	0.312404	65.318	45.87						PYISNIYLIKGSALRG	decoy	FALSE	60.2	0.493	0.366	0.297072	0.929866	44.698	14.06
SPDTIMECAMGDRG	decoy	FALSE	61.9	0.211	0.202	0.064721	0.360329	53.242	58.93						PYSLLIFVYDEVRK	decoy	FALSE	54.2	0.338	0.313	0.195384	0.176361	45.958	22.42
SPFEVKVGTECGNQ	decoy	FALSE	49.4	0.21	0.177	0.341366	0.365323	73.304	36.44						PYVNGEIQKAEIRS	decoy	FALSE	58.8	0.224	0.111	0.171595	0.799012	35.571	52.88
SPIKVPLLLSEPIN	decoy	FALSE	38.8	0.364	0.194	0.078628	0.212611	57.254	67.47						QAADMILLDDNFA	decoy	FALSE	25.3	0.224	0.166	0.720707	0.478674	35.511	21.49
SPKYGLMGRKNLLIFNLSEGDS	decoy	FALSE	49.2	0.344	0.304	0.293105	0.184203	47.129	71.96						QADYESLRFFSLLS	decoy	FALSE	44.7	0.317	0.243	0.0946	0.281665	45.637	86.43
SPQSPESVDLVNEELK	decoy	FALSE	45.7	0.158	0.101	0.018883	0.140448	52.108	41.19						QAELEYEWDTVELQQEEQ	decoy	FALSE	72.1	0.149	0.261	0.238535	0.240832	68.068	40.42
SPSATSELDNKTHS	decoy	FALSE	63	0.134	0.12	0.011806	0.113394	30.508	40.98						QAEVISGKQEGVYAWI	decoy	FALSE	58	0.153	0.314	0.100651	0.243597	18.985	59.82
SPVTTPSPCTLCSA	decoy	FALSE	93.9	0.156	0.175	0.245485	0.151907	1.771	94.57						QAKYTFCPTGSPI	decoy	FALSE	67.5	0.158	0.189	0.024235	0.339381	83.77	45.74
SPWQMSALVQVHASQP	decoy	FALSE	64.2	0.375	0.313	0.219186	0.169093	58.696	37.54						QALAKDPKLQQGYNA	decoy	FALSE	67.4	0.199	0.134	0.02564	0.312149	40.068	28.38
SPYNLAYKYNFEY	decoy	FALSE	32.7	0.283	0.269	0.005898	0.096836	36.922	70.8						QALPAPPGALPLAPSSTA	decoy	FALSE	36.4	0.123	0.301	0.048561	0.56596	67.958	89.66
SQDLAFLSMLNDIA	decoy	FALSE	6.41	0.609	0.822	0.739702	0.853744	57.074	16.17						QAPLPPGWEQRVDQHGRVYY	decoy	FALSE	46.4	0.143	0.236	0.055385	0.72022	43.988	15.02
SQHGSGSGQDGYSYCK	decoy	FALSE	82.7	0.08	0.109	0.000346	0.076716	30.289	95						QAPVCGDDGVTYENDC	decoy	FALSE	90.9	0.078	0.196	0.000412	0.341368	0.431	68.28
SQTSSSSFQYMYL	decoy	FALSE	83.5	0.225	0.195	9.5e-05	0.080303	8.815	95						QARNHKLRVDKAAA	decoy	FALSE	67.7	0.282	0.135	0.019254	0.335524	46.268	24.62
SRAAVGRKATKKTDKPR	decoy	FALSE	55.3	0.143	0.096	0.005706	0.094938	90.295	72.94						QARSQVVFSAEELIY	decoy	FALSE	55.5	0.268	0.295	0.21459	0.443247	17.05	48
SRATLYALSHAVNNYHKTNPTG	decoy	FALSE	6.82	0.505	0.581	0.29567	0.222951	67.814	24.8						QASEGKRPSENLG	decoy	FALSE	22.2	0.058	0.11	0.041167	0.157109	47.649	95
SRFSTPEFTILNTFHIP	decoy	FALSE	63.6	0.514	0.578	0.548138	0.301943	22.041	6.75						QAYSHQNNPHGPREKK	decoy	FALSE	57.8	0.17	0.14	0.093791	0.416269	59.708	6.39
SRGERHRSSSGSSS	decoy	FALSE	43.3	0.169	0.235	0.150096	0.096432	64.429	79.71						QCEAKGKPPPSFSWTR	decoy	FALSE	90.2	0.094	0.212	0.051866	0.263131	25.393	95
SRGRHESGSRQSSSY	decoy	FALSE	78	0.154	0.167	0.061801	0.095994	88.426	80.98						QCNASNEYGYLLA	decoy	FALSE	31.2	0.12	0.17	0.005096	0.254872	5.083	95
SRGTPNRERKQGEQ	decoy	FALSE	45	0.065	0.065	0.013192	0.09963	39.944	91.48						QCRFGALCEAETGRCV	decoy	FALSE	76.6	0.172	0.355	0.262971	0.474325	0.811	88.17
SRNVTLESLRDLKSL	decoy	FALSE	42.1	0.391	0.361	0.546047	0.641072	67.881	9.38						QDIKKPAEDEWGKTPDAMKA	decoy	FALSE	27.1	0.093	0.236	0.032342	0.26822	39.326	90.09
SRSGHSSVFGQHESGS	decoy	FALSE	56.4	0.153	0.152	0.025448	0.142297	89.777	78.56						QDKDVIAINQDPL	decoy	FALSE	44.8	0.175	0.234	0.051309	0.571846	56.244	42.02
SRSQHSSSSSHWHQE	decoy	FALSE	62.3	0.217	0.206	0.022428	0.076205	48.038	59.22						QDLADELITPQGHE	decoy	FALSE	40.8	0.12	0.153	0.108478	0.36211	16.07	47.69
SRVCGRGGGGSFGYS	decoy	FALSE	58.6	0.087	0.108	0.028735	0.082783	40.358	95						QDNETGIYYETWNVKA	decoy	FALSE	72.5	0.254	0.234	0.166546	0.277817	11.024	36.86
SRVSLRLVGLKKSFY	decoy	FALSE	72.1	0.408	0.322	0.13997	0.11966	44.063	53.22						QDSAFSNLENALDLA	decoy	FALSE	37.4	0.294	0.277	0.079824	0.48533	83.2	15.1
SSAFGNLNVTKKTTFI	decoy	FALSE	76	0.342	0.385	0.244392	0.19415	54.11	41.97						QDVFVGSVEELSAA	decoy	FALSE	22.8	0.238	0.286	0.451917	0.248636	63.008	40.74
SSCGQHGASSGQSS	decoy	FALSE	50.8	0.1	0.161	0.060562	0.087082	23.584	84.9						QEALKDYDYTCFVFSDV	decoy	FALSE	72.5	0.158	0.357	0.085245	0.414577	3.492	95
SSGYSKHGSGSGHS	decoy	FALSE	2.93	0.176	0.334	0.789495	0.293672	91.835	12.31						QEGVYAWIGINFVLGRFDHEDESDAEATQELAAGRRRT	decoy	FALSE	45.4	0.319	0.621	0.573015	0.409803	91.94	41.37
SSLMALQNAYQAI	decoy	FALSE	17.3	0.599	0.761	0.756149	0.198171	43.076	8.15						QEIIEQLDVTTSEYEKE	decoy	FALSE	7.92	0.178	0.202	0.334428	0.592446	56.928	16.17
SSPHLQVMLQIHLPG	decoy	FALSE	37.7	0.335	0.288	0.093932	0.165404	77.313	55.21						QEINRVYKEMYKTDLEK	decoy	FALSE	88.2	0.229	0.247	0.062429	0.245616	41.531	49.58
SSRGPYESGSGHSSGLGHQESRSGQSSGYGQHGSSSG	decoy	FALSE	28.6	0.214	0.398	0.298542	0.277647	97.737	32.81						QEMATAASSSSLEKSYE	decoy	FALSE	35.1	0.178	0.312	0.43058	0.287877	21.931	71.43
SSRYGQHGSGSRQS	decoy	FALSE	19.9	0.163	0.257	0.269656	0.078831	94.507	46.89						QENTCLRNQYRCSNG	decoy	FALSE	77	0.211	0.191	0.146135	0.43136	31.518	86.14
SSSHWHQEGVDVKTMM	decoy	FALSE	51.6	0.25	0.299	0.670416	0.145802	56.233	23.23						QESGTCIPLSYKCDLEDDCG	decoy	FALSE	46.2	0.125	0.31	0.615142	0.505266	4.332	92.58
SSSIAHMVMGTTN	decoy	FALSE	64.9	0.317	0.282	0.008689	0.276501	41.885	69.7						QEVPLQTSNFAHV	decoy	FALSE	31.7	0.277	0.15	0.628731	0.318252	9.736	63.51
SSSSFSRVGSSNFR	decoy	FALSE	22.6	0.488	0.459	0.520044	0.147045	91.865	24						QEVVDTYGSSILSIL	decoy	FALSE	42	0.231	0.262	0.42138	0.283435	23.288	51.57
SSSVKFVSTTYSG	decoy	FALSE	60.4	0.475	0.477	0.331636	0.116672	89.434	4.16						QFDVDILISGHTHKFE	decoy	FALSE	81.9	0.352	0.389	0.541892	0.824201	37.529	23.17
SSSYGPYGSGSGWSS	decoy	FALSE	53.6	0.176	0.271	0.431453	0.181708	67.311	27.91						QFPPDYDQQV	decoy	FALSE	31.5	0.04	0.047	1e-06	0.146166	12.603	95
SSTDSNNESKKGKGA	decoy	FALSE	82.1	0.082	0.085	0.008032	0.121116	45.014	66.98						QFRCENGHCIPN	decoy	FALSE	76.5	0.138	0.207	0.028928	0.362516	46.454	94.12
SSVATPGPPVERA	decoy	FALSE	62.6	0.147	0.109	0.014086	0.09708	39.324	82.76						QFREFKLSKV	decoy	TRUE	34.2	0.22	0.097	2.9e-05	0.395982	53.341	95
SSWSAGENDSYSRN	decoy	FALSE	47.6	0.195	0.282	0.114608	0.109908	55.473	26.95						QFVTGTCRLPVGGFAD	decoy	FALSE	36.4	0.21	0.422	0.506056	0.364668	37.168	88.22
SSYQPIQPKDFHHHH	decoy	FALSE	42.5	0.232	0.157	0.008712	0.10105	49.349	45.09						QFYLFYNFEYWFLPMKF	decoy	FALSE	78.6	0.286	0.488	0.699112	0.251624	18.749	91.51
STDSASYYPLTGDTRLELELRP	decoy	FALSE	53.5	0.328	0.3	0.264868	0.185461	37.898	49.91						QGAANALSGDVWD	decoy	FALSE	63.8	0.093	0.188	0.000492	0.194126	17.571	93.57
STDVAAVVVPILFLILL	decoy	FALSE	92.2	0.221	0.215	0.068556	0.115967	43.052	83.39						QGLDGLSERCAQY	decoy	FALSE	27.1	0.139	0.178	0.603073	0.445938	11.237	78
STEPPYSQKRYEEI	decoy	FALSE	84.5	0.111	0.063	0.000455	0.094451	19.962	91.24						QGMETNELKYSTNE	decoy	FALSE	56.8	0.139	0.143	0.081431	0.39283	22.273	58.08
STMQELNSRLASYLDK	decoy	FALSE	78.4	0.352	0.174	0.096401	0.194049	56.083	56.66						QGSRHRAEVASALRS	decoy	FALSE	76.9	0.249	0.157	0.119558	0.291299	36.744	44.3
STTFDNFLRWHSSN	decoy	FALSE	67.9	0.289	0.266	0.071818	0.135682	55.523	48.36						QGTKMIPCDFLIPVQ	decoy	TRUE	87.3	0.223	0.237	0.108166	0.495746	18.272	86.62
STYFPGYFDGQYWL	decoy	FALSE	85.1	0.208	0.196	0.006026	0.122275	4.653	94.84						QGYYLPNDDGEFYQ	decoy	FALSE	30.4	0.122	0.244	0.054394	0.219139	62.558	49.79
SVASISTCDGLRGYFTHHHQRYQIKP	decoy	FALSE	80	0.342	0.434	0.29845	0.346629	85.743	54						QHDSRWLNDPKFISA	decoy	FALSE	91.1	0.206	0.225	0.038256	0.382728	41.61	49.28
SVEKNKSIQSLHN	decoy	FALSE	16.5	0.318	0.345	0.559139	0.694352	42.185	38.43						QHFSQRFLYQ	decoy	FALSE	23.5	0.142	0.103	0.019173	0.189734	48.72	95
SVGDGETVEFDVVEGEKGAEAANVTGPGGVPVQGSKY	decoy	FALSE	7.34	0.268	0.348	0.75356	0.383482	89.618	8.24						QHGEEECKFNKVEACVLD	decoy	FALSE	61.5	0.219	0.285	0.389827	0.460985	14.2	85.42
SVIVANKAAFHKSIR	decoy	FALSE	27.4	0.54	0.51	0.375854	0.152057	68.182	13.7						QHPRCREPGEWALERAK	decoy	FALSE	38.3	0.095	0.264	0.003842	0.323737	34.987	94.77
SVKAYTNFDAERDAL	decoy	FALSE	53.3	0.428	0.38	0.401067	0.355686	94.443	2.45						QHTYSCKVRVWRYLK	decoy	FALSE	77.6	0.346	0.2	0.250219	0.468994	74.77	87.16
SVLGQLLVTVGRVS	decoy	FALSE	30.1	0.372	0.274	0.117036	0.071501	30.528	75.95						QICGEPAILLYDELGS	decoy	FALSE	81.2	0.228	0.238	0.412688	0.357283	5.737	52
SVLLTVEEQDRKEP	decoy	FALSE	58.1	0.221	0.207	0.034746	0.14997	68.161	42.75						QIFAVSLIVIIVAMI	decoy	FALSE	84.4	0.211	0.339	0.460134	0.186224	9.031	84.45
SVNGKEDAIWNLLRQAQEKFG	decoy	FALSE	44.1	0.271	0.235	0.170859	0.158378	79.8	67.2						QIGFEREWHKFLLEY	decoy	FALSE	74.6	0.269	0.242	0.042298	0.243557	31.127	84.58
SVQSSERPLFLVHP	decoy	FALSE	69	0.271	0.256	0.000355	0.125334	41.635	88.63						QIPTENSMTARNTT	decoy	FALSE	34.5	0.161	0.113	0.202266	0.779926	15.029	72.82
SWLILQVNATDALG	decoy	FALSE	3.89	0.607	0.672	0.88405	0.318367	84.481	14.16						QIQVSRRRSLGVRR	decoy	FALSE	32.7	0.421	0.204	0.784369	0.872951	65.809	16.94
SYDLGMNHLGDMTSEE	decoy	FALSE	52.8	0.297	0.318	0.72753	0.41765	24.071	36.29						QISFVKGWGQCYTRQF	decoy	FALSE	90.5	0.3	0.41	0.38507	0.491696	10.724	57.67
SYNNGGGGGFGGGSG	decoy	FALSE	42.9	0.055	0.065	0.004104	0.074574	58.831	95						QIVSILDKLIRNPGSLKI	decoy	FALSE	68.1	0.366	0.336	0.395773	0.574412	29.821	33.44
SYQDYRNGKCVSCGTSQKESC	decoy	FALSE	63.6	0.19	0.287	0.748014	0.625439	22.32	61.6						QKAAIQALRKMEPKDK	decoy	FALSE	71.1	0.356	0.269	0.116294	0.318059	90.157	11.03
SYRETVSEESNVLC	decoy	FALSE	9.69	0.366	0.521	0.844705	0.882824	10.736	10.45						QKAVGPEITKTDL	decoy	FALSE	79.3	0.094	0.087	0.068532	0.201142	28.827	54.72
TAALRVTDGALVVVDC	decoy	FALSE	73.2	0.404	0.282	0.119632	0.143814	57.735	25.27						QKDENLALYVENQFRE	decoy	TRUE	44.5	0.255	0.276	0.314432	0.273416	21.218	23.52
TAASSSSLEKSYELPDGQV	decoy	FALSE	84.6	0.174	0.161	0.004398	0.138649	7.791	84.2						QKIGIEIIKRTLKIPAMTIAKNA	decoy	FALSE	66.1	0.421	0.39	0.445077	0.708449	44.043	50.03
TAGWNIPMGLLFN	decoy	FALSE	58.3	0.264	0.179	0.088393	0.173931	56.044	87.8						QKLNRYPASSLVVVRSKTED	decoy	FALSE	48.1	0.316	0.364	0.619345	0.688918	45.118	48.02
TAIKTKGVDEVTIVNILTNRSNAQRQDI	decoy	FALSE	47	0.535	0.65	0.908447	0.850252	96.235	0.75						QKRVLRYYLFQGQRYIWIET	decoy	FALSE	48.9	0.381	0.48	0.55757	0.168119	26.951	68.79
TANFLLNASGSTS	decoy	FALSE	9.29	0.534	0.607	0.750046	0.311572	82.339	11.25						QKVFDVRLNGHVV	decoy	FALSE	46.5	0.332	0.203	0.047046	0.500826	64.849	31.63
TATDLDEPDTLH	decoy	FALSE	61.8	0.076	0.098	0.081984	0.102791	25.048	92.1						QKVNDDIIVNWVNETL	decoy	TRUE	42.7	0.248	0.243	0.768958	0.942638	19.585	20.41
TAVHDASEEYKHRMHNL	decoy	FALSE	97.4	0.148	0.152	0.035519	0.158473	23.082	92.82						QKVWYRDFMQLINHPNLNTMDEFCEQVWKRDRKQRRQR	decoy	FALSE	7.8	0.43	0.502	0.982819	0.988937	88.036	6.77
TCGSVLKLLNTHHRVR	decoy	FALSE	32.8	0.494	0.488	0.455377	0.15751	41.965	18.55						QLCLAEKENLQRT	decoy	FALSE	66.7	0.222	0.176	0.237493	0.465741	28.807	39.39
TCTIWRPQGKSYLYFTQFKAEVRGAEIE	decoy	FALSE	90.8	0.459	0.491	0.336482	0.223146	87.305	27.35						QLDYGIYVINQAGD	decoy	FALSE	66.7	0.306	0.239	0.295301	0.469906	25.966	6.08
TDAQTNEGIVTLIK	decoy	FALSE	68.9	0.215	0.157	0.00655	0.111386	38.273	80.12						QLGRCDRFEFECHQPKTCIPNW	decoy	FALSE	96.8	0.149	0.373	0.07723	0.570064	3.111	79.16
TDAVNENRKDEETEES	decoy	FALSE	60	0.075	0.107	0.084242	0.145976	47.752	61.58						QLQITVISAKLKENK	decoy	TRUE	66.5	0.482	0.18	0.577572	0.642115	87.525	7.2
TDCQDGSDEDPVNCE	decoy	FALSE	80.3	0.053	0.076	0.035764	0.110232	0.941	84.16						QLQTYMIQFDQYIKDS	decoy	FALSE	94.7	0.329	0.283	0.788194	0.25908	72.414	19.82
TDIPLGEIISFNIFY	decoy	FALSE	66.5	0.363	0.317	0.020142	0.14908	4.105	76.38						QLSQSLLPAIVELAEDAK	decoy	FALSE	2.23	0.276	0.345	0.716623	0.770489	44.361	16.88
TDNFFKISNLKMGH	decoy	FALSE	14	0.584	0.678	0.863516	0.73503	95.787	0.68						QMAADHYKEKFKECQ	decoy	FALSE	74.5	0.133	0.187	0.007226	0.231835	8.941	93.52
TDPDGKGKEKIAELSAT	decoy	FALSE	74.7	0.152	0.096	0.014832	0.167946	17.969	86.69						QMFGNADMNTFP	decoy	FALSE	66.3	0.141	0.216	0.10152	0.182945	27.048	93.8
TDPLSGIPKGVRW	decoy	FALSE	61	0.136	0.099	0.001383	0.115458	29.318	71.71						QMLQSYTAAGYRVVA	decoy	FALSE	56.6	0.434	0.372	0.596875	0.32976	20.334	14.49
TDQGFLDSVTAEVAY	decoy	FALSE	18.9	0.485	0.581	0.83345	0.349593	83.74	3.37						QMQVHEGHHVVDEAPPPV	decoy	FALSE	54.5	0.179	0.311	0.181339	0.269921	53.357	57.2
TDRSYKVKSRNSTVEYT	decoy	FALSE	80.9	0.292	0.296	0.109268	0.196639	99.56	34.83						QMRPVSRVLAPHLTR	decoy	FALSE	50.2	0.505	0.271	0.247724	0.855893	35.533	30.24
TDTKEFVREIKHSSF	decoy	FALSE	77.7	0.386	0.415	0.392732	0.2385	89.958	19.41						QMVRKAIYGPNVISI	decoy	FALSE	95.5	0.355	0.276	0.519519	0.684757	15.489	58.5
TDTSDMEAVWKEAK	decoy	FALSE	94.3	0.166	0.135	0.018072	0.110214	45.367	74.53						QNDNLYLGVVLSAV	decoy	FALSE	17.1	0.343	0.298	0.741101	0.263644	20.983	59.01
TEDLEDGTCRVTYCPTE	decoy	FALSE	94.5	0.139	0.112	0.201069	0.208247	4.652	95						QNKPLYFADRLYDSMKGK	decoy	FALSE	30.8	0.269	0.345	0.296571	0.396305	66.306	33.69
TEEHHLRDYFEQ	decoy	FALSE	53.2	0.096	0.036	2e-05	0.071976	21.236	95						QNRMTVAHMWFDNQI	decoy	FALSE	92.7	0.322	0.371	0.363771	0.355459	26.862	44.71
TELLQDPSTATREE	decoy	FALSE	0.84	0.392	0.48	0.967821	0.344078	58.585	2.81						QNVYTPVDEHVYPDHRL	decoy	FALSE	83.2	0.12	0.248	0.057606	0.273946	61.151	46.43
TELSIRKAFITSTRQVVRDMKD	decoy	FALSE	70.5	0.424	0.493	0.089529	0.141788	25.515	52.92						QPKPKHDGRRRIREDGLMK	decoy	FALSE	54	0.141	0.161	0.002275	0.222745	78.168	94.69
TEPGNYIINIKFADQH	decoy	FALSE	19.6	0.358	0.306	0.057334	0.150193	95.484	13.72						QPLLLDDRVIKLPSGML	decoy	FALSE	55.9	0.327	0.243	0.339028	0.765817	43.272	55.75
TEQEKIDKLMIEMDG	decoy	FALSE	83.2	0.256	0.166	0.105734	0.200554	30.937	36.46						QPLNEKQIANSQDGYVW	decoy	FALSE	58.9	0.168	0.272	0.103908	0.774329	9.645	32.37
TEVFKEEMGIGGVL	decoy	FALSE	18	0.374	0.305	0.783562	0.502599	53.282	8.65						QPPSTNCFGGRSRTHRH	decoy	FALSE	70.6	0.143	0.313	0.474698	0.425445	49.285	85.18
TFTVNTKDAGEGGLSL	decoy	FALSE	89.1	0.19	0.204	0.13784	0.142648	56.333	37.28						QQANQQLSRAADYQRKSRK	decoy	FALSE	33	0.214	0.284	0.646407	0.846492	61.046	15.23
TGAATPKKSAKKTPKKA	decoy	FALSE	70.8	0.123	0.102	0.00266	0.097046	59.76	94.7						QQELERELFKLKQM	decoy	FALSE	53.8	0.238	0.129	0.002946	0.251751	36.712	83.94
TGFVALPSHPADS	decoy	FALSE	0.964	0.635	0.681	0.819437	0.67278	92.155	0.13						QQGMKNKILIFGLFE	decoy	FALSE	38.4	0.293	0.162	0.284413	0.513189	32.709	50.9
TGLRAAVALDFD	decoy	FALSE	35.8	0.394	0.351	0.089906	0.145007	45.674	66.09						QQKLIIVEGCQRQG	decoy	FALSE	14.6	0.35	0.244	0.414527	0.782586	75.695	9.52
TGPRLVSNHSLHE	decoy	FALSE	16.4	0.377	0.327	0.376203	0.18274	66.8	16.61						QQKQPISVKVISVD	decoy	FALSE	69.5	0.254	0.093	0.172653	0.495658	37.082	47.85
TGQIKTGAPCRSERLA	decoy	FALSE	57.1	0.246	0.216	0.258468	0.147787	67.968	36.04						QQLAMPQHIKITVTRKT	decoy	FALSE	41.3	0.32	0.332	0.393672	0.698652	39.92	18.56
TGSVGKNLASKTN	decoy	FALSE	36.5	0.2	0.216	0.145159	0.152298	52.952	57.24						QQQRQVQLDAQAAQQ	decoy	FALSE	56.3	0.231	0.134	0.083308	0.338269	65.198	15.22
TGVDTMASYEEVLHLLR	decoy	FALSE	82.4	0.254	0.212	0.071164	0.145622	19.29	68.06						QQRSELLEVN	decoy	FALSE	42.5	0.052	0.03	1e-06	0.150319	19.894	95
TIKAQKELEEQTRK	decoy	FALSE	26.7	0.173	0.261	0.104868	0.123463	41.175	49.25						QQVFERHVQTHFDQNV	decoy	FALSE	69.2	0.232	0.297	0.508347	0.788311	58.927	45.68
TIKCFNEATCISVP	decoy	FALSE	58.3	0.379	0.386	0.887064	0.537404	21.953	69.38						QRAIPSKHQGPCDQAPS	decoy	FALSE	69.2	0.092	0.24	0.004044	0.521301	47.174	94.97
TISIVEANPRKFNLD	decoy	FALSE	58.3	0.408	0.405	0.259872	0.190484	81.157	33.59						QRDCEVIERLIKSYFLIV	decoy	FALSE	75.3	0.32	0.337	0.05175	0.406789	14.15	91.91
TISSIVPESCLLIVVG	decoy	FALSE	29.5	0.331	0.272	0.704726	0.506476	27.025	45.04						QRLNGEIQALELPQ	decoy	FALSE	65.2	0.191	0.136	0.004875	0.256444	40.434	79.28
TITLEVEPSDTIENVK	decoy	FALSE	38.4	0.274	0.383	0.461056	0.389037	71.062	9.52						QRLPQSERVSQGLNGDLYFS	decoy	FALSE	67.8	0.152	0.302	0.015623	0.281413	34.854	83.28
TITVRGRNVHMKQEHY	decoy	FALSE	92.9	0.246	0.243	0.025588	0.140363	45.599	79.51						QRRNRLARELPSAVS	decoy	FALSE	33	0.368	0.278	0.021583	0.385427	63.606	39.67
TKAEATIPLVPGRDE	decoy	FALSE	35.8	0.228	0.204	0.005757	0.149854	38.696	44.32						QRTLMNLGGLAVAR	decoy	FALSE	42.3	0.496	0.395	0.091864	0.33715	63.118	17.97
TKKGRSIPVWIKILLFVVVAVFLFLVYQ	decoy	FALSE	30.3	0.291	0.308	0.350023	0.111138	61.804	95						QRVRVLDERKALIPCKRL	decoy	FALSE	48.1	0.274	0.256	0.59806	0.612902	49.575	37.54
TKKSLARRVYATILN	decoy	FALSE	75.7	0.384	0.236	0.004398	0.08966	68.362	87.29						QSDSLWLVEFYAPWCGHC	decoy	FALSE	39.1	0.196	0.49	0.740414	0.878983	0.25	91.96
TKKSLESINSRLQL	decoy	FALSE	22.4	0.464	0.397	0.173206	0.215559	82.089	8.63						QSFYTKPLPGII	decoy	FALSE	38.6	0.249	0.187	0.040756	0.170978	51.495	88.87
TKKVGKAPKSACGVC	decoy	FALSE	88.7	0.146	0.13	0.031961	0.12643	27.072	90.48						QSRLDNVMKKLAKVS	decoy	FALSE	67.1	0.399	0.168	0.127183	0.78639	52.032	24.89
TKKYMPAVTSTPTV	decoy	FALSE	7.42	0.571	0.667	0.893674	0.282237	90.274	2.57						QSSGELRTGGARPPPPLG	decoy	FALSE	8.77	0.137	0.294	0.801814	0.461831	69.979	77.04
TKMKETAEAYLGKK	decoy	FALSE	42.7	0.229	0.24	0.056426	0.111919	57.785	50.49						QSSSASTDHDP	decoy	FALSE	31.6	0.038	0.06	0.000474	0.136714	4.842	95
TKNEDLWDSMASICPT	decoy	FALSE	65.5	0.314	0.487	0.59856	0.410481	33.393	59.89						QTGTWKLKTQFNNNEY	decoy	FALSE	27	0.264	0.228	0.45145	0.310968	77.931	25.33
TKNMEVSVATTTKAQIPILRM	decoy	FALSE	6.61	0.35	0.365	0.886024	0.345259	38.42	18.24						QTLRILIEENRKVIA	decoy	FALSE	7.04	0.476	0.208	0.488332	0.654681	80.216	1.18
TKPYIQVDIGGGQTK	decoy	FALSE	2.65	0.386	0.327	0.88109	0.343728	96.846	0.71						QTPRDGGRQRGEPDPRDA	decoy	FALSE	46.6	0.056	0.141	0.002749	0.156546	49.575	66.88
TKQSISLASLPKID	decoy	FALSE	42.5	0.448	0.409	0.138339	0.246711	87.312	37.47						QTQEIISVTLQV	decoy	FALSE	78.5	0.223	0.117	0.003751	0.21702	37.911	91.81
TKQTQTFTTYSDNQPG	decoy	FALSE	49.5	0.268	0.399	0.379418	0.261768	88.856	24.43						QTVDLWEGKNMACVQRTLMNLG	decoy	FALSE	74.5	0.254	0.463	0.803697	0.900157	43.939	84.64
TLAFTTLGERAFMNRT	decoy	FALSE	85.9	0.32	0.246	0.012153	0.154127	55.032	65.48						QVIANRPALLDCAFFGS	decoy	FALSE	22.8	0.314	0.337	0.713622	0.886952	46.393	52.64
TLDHHWHLWKKTY	decoy	FALSE	82.5	0.175	0.17	0.016501	0.086074	28.967	95						QVKIKDYFEKLV	decoy	FALSE	41.8	0.196	0.1	0.209871	0.227511	18.055	74.59
TLEGDDVETFNH	decoy	FALSE	25.3	0.126	0.231	0.222529	0.132051	28.349	74.45						QVKNFVASHIANILNSE	decoy	FALSE	29.4	0.446	0.462	0.347829	0.621354	85.603	19.69
TLELSPWQMSAL	decoy	FALSE	82.8	0.376	0.19	0.017767	0.161617	19.436	95						QVLKSLGKLAMGSDSQSVSSSSTQDPHRGRQTLGSLRG	decoy	FALSE	47.7	0.335	0.549	0.693993	0.616005	85.372	35.97
TLKYPIEHGIVTNWD	decoy	FALSE	63.4	0.264	0.127	0.045908	0.169354	17.181	38.62						QVPDGVSKVLVDHFGYT	decoy	TRUE	29.1	0.178	0.257	0.241129	0.301987	38.059	38.59
TLNSDLKYNALDLT	decoy	FALSE	80.6	0.305	0.266	0.040751	0.133246	8.765	42.32						QVPLDLCEVYGGGCHGC	decoy	FALSE	27.9	0.121	0.381	0.68307	0.830551	0.23	69.96
TLNSKISYRIVSLE	decoy	FALSE	72	0.374	0.353	0.002714	0.100969	16.22	86.27						QVQATRQEVVFLAK	decoy	FALSE	55.3	0.257	0.174	0.09599	0.243525	49.38	74.69
TLRDQHLNNSSASPQR	decoy	FALSE	34	0.29	0.32	0.156179	0.171183	54.991	16.65						QVVTELLQLNNNDW	decoy	FALSE	57.9	0.227	0.244	0.15103	0.87639	7.775	76.12
TLSSEVQIPDFDV	decoy	FALSE	79.1	0.189	0.168	0.000884	0.121042	5.653	78.99						QWADLVICKTRRNSVFQQG	decoy	FALSE	1.5	0.307	0.394	0.992811	0.952033	47.855	13.29
TLTCMSREFQCEDGEA	decoy	FALSE	80.3	0.156	0.112	0.206264	0.366938	6.518	95						QWLSAGQTEASVYQQA	decoy	FALSE	45.4	0.174	0.424	0.173703	0.262561	11.185	59.12
TLTDCVVMRDPNTKRS	decoy	FALSE	16.3	0.318	0.454	0.849391	0.247189	32.502	32.71						QWQLQRSQLQGAMQQFNQ	decoy	FALSE	57.9	0.284	0.301	0.403612	0.565899	38.767	49.41
TLVCQLYQGKKP	decoy	FALSE	78.9	0.178	0.137	0.002396	0.100177	30.449	95						QYCVGMCGDGANDCG	decoy	FALSE	52.4	0.119	0.328	0.125502	0.369317	0.891	91.15
TNMGIIIPDFARSG	decoy	FALSE	16.3	0.426	0.481	0.230789	0.313113	60.126	13.53						QYGLGILALCLHQKRVHD	decoy	FALSE	60.1	0.341	0.426	0.720717	0.778431	18.193	65.01
TPACYLWELNKANLTWSVKHDDFFPYADGPHQFWTGYFSSR	decoy	FALSE	12	0.499	0.635	0.839911	0.290341	88.726	37.21						QYLFLVRVVVPYQGPS	decoy	FALSE	6.05	0.396	0.461	0.81922	0.776685	73.746	8.7
TPAVHASLDKFL	decoy	FALSE	22.8	0.205	0.143	0.140825	0.095859	46.874	88.03						QYSVSATYELQREDRAL	decoy	FALSE	91.1	0.192	0.281	0.008904	0.179827	13.767	38.46
TPFINLPALWRSVAN	decoy	FALSE	34.6	0.555	0.385	0.329525	0.254087	66.27	20.91						QYVPSEKLSIYGDLEFM	decoy	FALSE	55.8	0.21	0.421	0.706665	0.543486	4.452	37.76
TPKAKYHGNVMLLRA	decoy	FALSE	57.8	0.452	0.312	0.094567	0.141161	68.122	56.81						RAAAEVAGQFVIKLT	decoy	FALSE	81.1	0.264	0.292	0.104059	0.523983	26.912	51.76
TPKDQFIIAYGGLR	decoy	FALSE	17.8	0.392	0.307	0.124101	0.148032	87.182	33.33						RAAVPDAVGKCRSAG	decoy	FALSE	94.4	0.124	0.227	0.02438	0.722874	40.859	74.49
TPKKAKKPAAATVT	decoy	FALSE	50.2	0.163	0.164	0.038801	0.14625	51.211	81.25						RACIALFLVLLFA	decoy	FALSE	42.9	0.183	0.23	0.559307	0.270531	31.419	86.62
TPRKRVETSEHFRI	decoy	FALSE	53.7	0.267	0.218	0.05182	0.14516	18.131	61.61						RACQLTYPLHTYPKEE	decoy	FALSE	89.8	0.261	0.323	0.328657	0.311997	42.595	67.03
TPRLPAALEQVRLQKQ	decoy	FALSE	20.9	0.255	0.208	0.021444	0.158906	64.093	63.17						RALQASALKAW	decoy	FALSE	30.8	0.279	0.179	0.000498	0.354173	55.952	95
TPVQQGPVGVNVT	decoy	FALSE	30	0.129	0.079	0.036358	0.114338	47.428	66.02						RAQCSQQRRIRLLSRGP	decoy	TRUE	90.7	0.302	0.161	0.016287	0.291867	47.094	83.41
TQGLVLWSGKATER	decoy	FALSE	27	0.34	0.247	0.293377	0.094707	85.351	32.75						RARGPSGAAAMRSMAS	decoy	FALSE	63.9	0.249	0.295	0.022653	0.788417	39.932	80.56
TQIEHEVSSSGQEV	decoy	FALSE	3.76	0.389	0.562	0.784964	0.51428	54.893	2.7						RASSSKSWITFDLKN	decoy	FALSE	92.4	0.208	0.296	0.093472	0.292444	33.811	61.61
TQQPNPLPLRLPEMEPL	decoy	FALSE	72.1	0.157	0.069	0.019705	0.142922	48.214	89.81						RATLYALSHAVNNYHK	decoy	FALSE	85.3	0.452	0.42	0.431263	0.565923	89.506	19.59
TRAKFEELNMDLFR	decoy	FALSE	50.5	0.334	0.252	0.111363	0.190122	84.341	49.02						RAYLRILGEELGFASLHD	decoy	TRUE	49	0.322	0.38	0.519454	0.273224	33.103	45.95
TRIKVFDADEIG	decoy	FALSE	24.6	0.258	0.132	0.249215	0.295298	90.717	18.89						RCIPALDSLTPANEDQKIGIEII	decoy	FALSE	64.3	0.157	0.323	0.059001	0.344052	1.25	67.85
TRLLKIPVDTYNNILTVLKLKH	decoy	FALSE	70.3	0.426	0.541	0.707049	0.317874	35.277	43.03						RCPSPPMINLISVGGQH	decoy	FALSE	52.5	0.252	0.228	0.4698	0.831738	50.755	7.02
TRNELESYAYSLKNQ	decoy	FALSE	81	0.297	0.266	0.00263	0.234259	52.072	68.34						RDAWGPGAAKSGVGT	decoy	FALSE	35	0.084	0.259	0.001756	0.223485	60.773	72.02
TRPVVPIDSSDFAL	decoy	FALSE	35.1	0.343	0.338	0.437055	0.16326	36.302	22.18						RDFKAKVQYFRFWC	decoy	FALSE	56.2	0.324	0.223	0.149921	0.214777	33.24	70.66
TRTILFYPWEPTSK	decoy	FALSE	29.4	0.375	0.356	0.098886	0.160945	56.814	68.54						RDGADGAFYPDEIQ	decoy	FALSE	52.2	0.072	0.126	0.221376	0.267531	8.885	83.81
TSCEPKIVINTVPQLHSEKTM	decoy	FALSE	5.79	0.444	0.477	0.635907	0.375595	69.54	11.86						RDGSDEDAAFAGCS	decoy	FALSE	31.3	0.06	0.098	0.034931	0.456958	1.041	95
TSELNEELNDLIQRF	decoy	FALSE	43.7	0.262	0.251	0.465065	0.153574	59.041	18.2						RDNYVPEVSALDQEIIEVDPDTKEMLKLLDFGSLSNLQ	decoy	FALSE	51	0.311	0.469	0.680179	0.89099	93.472	14.88
TSFAGHPCTRASG	decoy	FALSE	30.1	0.298	0.542	0.825504	0.425148	44.867	18.35						RDQHFVKIQVKDSA	decoy	FALSE	31.4	0.361	0.209	0.044842	0.830814	94.136	9.71
TSGVQCYGPGIEGQ	decoy	FALSE	68.2	0.125	0.142	0.053644	0.107646	5.693	67.18						REAACLQQTQIEEARA	decoy	FALSE	51.6	0.16	0.183	0.591698	0.585275	46.34	52.11
TSICDERGQELI	decoy	FALSE	59.5	0.128	0.101	0.189339	0.093541	44.243	87.62						REAQHWQLLPEDGIMAE	decoy	FALSE	70.6	0.219	0.296	0.069857	0.312877	51.976	63.13
TSLKDNVPKATGVL	decoy	FALSE	75.8	0.221	0.245	0.062447	0.37254	47.118	65.32						REFKLSKVWRDQH	decoy	TRUE	17.5	0.397	0.212	0.426198	0.379501	91.635	4.94
TSMMTGRAARWASA	decoy	FALSE	83	0.372	0.298	0.159054	0.116594	58.945	65.96						REGHYIHWDHVMVPHWD	decoy	FALSE	71	0.306	0.309	0.152587	0.453069	93.387	30.3
TSMNTASHSLCEQ	decoy	FALSE	64.3	0.219	0.178	0.097238	0.097242	18.551	78.03						REHQFTKIDTI	decoy	FALSE	55.4	0.099	0.101	0.000156	0.501442	56.132	95
TSNNIDVKKMTVTDQ	decoy	FALSE	75.1	0.235	0.241	0.069175	0.208079	86.384	61.36						REITENLMATGDL	decoy	FALSE	74.8	0.163	0.146	0.003583	0.308313	42.796	58.09
TSPPKQAEAVLKTLQELKK	decoy	FALSE	19.8	0.231	0.231	0.094776	0.15559	75.338	62.68						REKVMKQSEENNNL	decoy	FALSE	51.2	0.134	0.102	0.245108	0.201871	68.471	46.89
TSQADCAVLIVAAG	decoy	FALSE	76.6	0.289	0.288	0.009057	0.127907	24.685	91.45						RENQEVILEEVRDFQLR	decoy	FALSE	6.58	0.189	0.25	0.128393	0.381211	57.109	42.45
TSQDARFYALSASF	decoy	FALSE	97.4	0.412	0.352	0.154513	0.22067	11.377	60.64						RERYAKIVEIPFNSTNKYQLSIH	decoy	FALSE	76.9	0.3	0.409	0.225228	0.331158	33.91	66.39
TTADEKDPTNPFRF	decoy	FALSE	73.8	0.139	0.282	0.052265	0.203627	35.161	52.8						RETLEDTRDRMYQ	decoy	FALSE	16.1	0.126	0.098	0.536357	0.55673	78.917	29.59
TTASRLPSSAVTPRAPH	decoy	FALSE	51.1	0.25	0.316	0.102207	0.284547	65.583	41.85						REVSSKLRRNLQNNAEWV	decoy	FALSE	70.8	0.253	0.252	0.041036	0.307527	78.305	40.22
TTDDETFEKNFERE	decoy	FALSE	80.6	0.104	0.093	0.002084	0.112758	18.301	64.54						RFIYGNQDLFATS	decoy	FALSE	64.6	0.321	0.303	0.542796	0.733579	52.261	5.62
TTDKYGRLDRELQRANS	decoy	FALSE	34.6	0.216	0.23	0.221162	0.191357	95.188	19.36						RFKQLERELAEQPWP	decoy	FALSE	60.6	0.253	0.164	0.062021	0.233964	23.508	52.05
TTEDYDMFEVCFES	decoy	FALSE	90.6	0.229	0.151	0.318025	0.210164	5.984	57.05						RFKRSAQFFNYKIQALGLGEDWNVEKG	decoy	FALSE	54.5	0.362	0.485	0.586478	0.629593	93.512	51.62
TTENQSGVSFDK	decoy	FALSE	54.5	0.105	0.099	0.002292	0.076108	52.736	95						RFSDEGTHESQISFT	decoy	TRUE	55.3	0.101	0.155	0.070723	0.467657	15.939	71.63
TTKCTVSHEVADCS	decoy	FALSE	82.6	0.213	0.194	0.352458	0.147407	7.835	79.5						RGCEVIQEIKSFSQEG	decoy	FALSE	3.12	0.278	0.215	0.433967	0.924892	63.062	4.24
TTSTRTYSLGSALRPST	decoy	FALSE	67.4	0.472	0.484	0.283493	0.143711	57.959	26.99						RGCRLFSICQFVDDGID	decoy	FALSE	63.8	0.208	0.439	0.575282	0.346441	17.149	70.97
[truncated: 942 more rows]

## Sheet: Fig6B
Peptide	label (1=binder, 0=non-binder)	1x decoy set (if FALSE, then part of 19x decoy set used for PPV)	NeonMHC2: Model_Percentile	NetMHCIIpan 3.2: 1-log50k(aff)	NetMHCII 2.3: 1-log50k(aff)	401_MS-trained_model: Prediction	401_9mer_YD-trained_model: Prediction	MARIA: MARIA percentile scores	NetMHCIIpan 4.0: %Rank_EL
AAADARCSNRSDLMGGSGGG	0	FALSE	39.8	0.144	0.14	0.040293	0.151511	66.297	89.21
AAAKYRLHVKSGWSGGSGGG	0	FALSE	20.1	0.238	0.329	0.135662	0.122547	97.869	67.97
AAALSTSWLFCSRCGGSGGG	0	FALSE	17.7	0.211	0.258	0.652499	0.10799	16.216	95
AAAMQRRNPALLLFGGSGGG	0	FALSE	6.87	0.278	0.235	0.22011	0.143116	76.891	87.59
AAANWSSSPDMPLVGGSGGG	0	FALSE	6.88	0.292	0.331	0.569028	0.285533	62.055	49.79
AAAPGFVQMRVVMGGGSGGG	0	FALSE	0.0425	0.375	0.532	0.887427	0.627253	86.865	5.07
AAARGALTTQLLAIGGSGGG	0	FALSE	8.4	0.257	0.262	0.26186	0.146811	66.937	58.62
AAASLHPRLIMTTPGGSGGG	0	FALSE	1.01	0.269	0.372	0.386339	0.275401	76.891	24.74
AACAKSISVQLDLMGGSGGG	0	FALSE	7.93	0.274	0.3	0.792543	0.603039	58.513	13.53
AACDAHCAMWFGSSGGSGGG	0	FALSE	17.9	0.185	0.217	0.499085	0.162805	62.655	94.84
AACFFCPRTPHPHFGGSGGG	0	FALSE	21.2	0.218	0.188	0.371841	0.173849	72.149	95
AACGWWPTCSGLMAGGSGGG	0	FALSE	45.3	0.214	0.18	0.314207	0.206545	57.083	95
AACLRRSVSLLIYWGGSGGG	0	FALSE	12.6	0.366	0.419	0.464571	0.212149	60.354	94.81
AACLVAYQVYRPHIGGSGGG	0	FALSE	3.94	0.298	0.331	0.287859	0.177099	71.208	35.19
AACPLCNLAKLSRRGGSGGG	0	FALSE	22.3	0.205	0.156	0.070682	0.158197	76.891	94.57
AACVRSCAGRVPWRGGSGGG	0	FALSE	16	0.22	0.207	0.048631	0.127421	59.324	95
AADAIAMAMVCTFCGGSGGG	0	FALSE	37.5	0.228	0.286	0.767646	0.203143	26.371	95
AADHASTLSGKMFEGGSGGG	0	FALSE	18.8	0.145	0.136	0.086672	0.145286	72.999	95
AADSLSSGHLHLSSGGSGGG	0	FALSE	4.17	0.185	0.193	0.135593	0.099609	89.066	72.59
AADTTLTYTPLAQNGGSGGG	0	FALSE	7.19	0.253	0.324	0.432403	0.310325	84.684	27.47
AADVLSDIPLVHCSGGSGGG	0	FALSE	5.52	0.307	0.44	0.335639	0.270335	48.219	74.45
AAEGRRKASYFSYCGGSGGG	0	FALSE	21.8	0.23	0.281	0.293406	0.178206	42.787	89.33
AAELQSYSVPIRTLGGSGGG	0	FALSE	7.88	0.313	0.369	0.335643	0.142355	71.419	62.76
AAFCAWTGYCIMRFGGSGGG	0	FALSE	12	0.276	0.337	0.588685	0.120766	42.297	95
AAFIMAIDRFASVRGGSGGG	0	FALSE	10.4	0.424	0.493	0.472196	0.534537	76.891	22.74
AAFPSWCRMSRVALGGSGGG	0	FALSE	8.68	0.322	0.342	0.626192	0.228444	68.978	78.3
AAFPVSHSHSVVCMGGSGGG	0	FALSE	7.6	0.257	0.254	0.52767	0.301007	55.592	83.59
AAFQQPFDKRVTPGGGSGGG	0	FALSE	14.2	0.157	0.174	0.162	0.322298	79.052	37.67
AAFRHRPLNCVCGNGGSGGG	0	FALSE	14.7	0.203	0.296	0.433535	0.235718	45.288	74.8
AAFRHTSGRVFYLSGGSGGG	0	FALSE	2.22	0.351	0.374	0.417814	0.205588	70.418	53.63
AAFRVILDTQNVSGGGSGGG	0	FALSE	1.25	0.371	0.478	0.77363	0.637504	80.202	20.13
AAFSWCLPLLHAFQGGSGGG	0	FALSE	9.1	0.312	0.338	0.110226	0.153352	74.36	91.26
AAFTPVQRVRTLNHGGSGGG	0	FALSE	6.68	0.306	0.447	0.346636	0.434505	74.68	40.59
AAGAAPSYRSVLLLGGSGGG	0	FALSE	10.6	0.271	0.328	0.402406	0.136008	73.89	45.52
AAGDTHLGVGLILGGGSGGG	0	FALSE	8.11	0.143	0.175	0.15978	0.137007	70.858	91.24
AAGYLEELFSRLLTGGSGGG	0	FALSE	0.375	0.356	0.481	0.881893	0.191854	65.596	21.57
AAGYMPASYRDMWRGGSGGG	0	FALSE	22.6	0.216	0.222	0.0817	0.165748	64.446	64.74
AAHGMIFHQLCPHTGGSGGG	0	FALSE	21.9	0.289	0.292	0.839136	0.244982	59.244	37.76
AAHPATDSVFIYWYGGSGGG	0	FALSE	14.4	0.214	0.192	0.077721	0.122841	55.172	58.04
AAHTIQFQLNSPMSGGSGGG	0	FALSE	3.98	0.51	0.631	0.687844	0.452272	92.237	13.46
AAIDLEMNSIDYDTGGSGGG	0	FALSE	16.9	0.254	0.274	0.22628	0.307053	66.527	26.68
AAIGVTHMIVPPVIGGSGGG	0	FALSE	17.3	0.295	0.374	0.409755	0.207305	74.76	48.56
AAIILIHLLNSHAMGGSGGG	0	FALSE	5.55	0.47	0.488	0.773759	0.268922	73.229	34.25
AAILFLALNLLVTAGGSGGG	0	FALSE	1.47	0.258	0.356	0.745322	0.176987	68.327	59.37
AAILKPSGFAFGKVGGSGGG	0	FALSE	2.8	0.241	0.398	0.400527	0.156569	72.869	22
AAINELNDYANPLVGGSGGG	0	FALSE	23.7	0.247	0.251	0.118824	0.30351	64.406	53.86
AAISLLRWVYWRSVGGSGGG	0	FALSE	2.52	0.317	0.343	0.803267	0.198114	69.608	16.51
AAIVFPLCGDRVHIGGSGGG	0	FALSE	7.56	0.268	0.25	0.539775	0.495265	54.702	45.98
AAIVSTVLRAWRVIGGSGGG	0	FALSE	2.47	0.307	0.28	0.695191	0.112754	69.438	23.4
AAIYSALMCVFFHRGGSGGG	0	FALSE	9.13	0.198	0.276	0.604037	0.299836	45.118	95
AAKFFHTTNGISNTGGSGGG	0	FALSE	2.19	0.415	0.374	0.793003	0.381081	91.307	12.12
AAKYLSLSTAPAGMGGSGGG	0	FALSE	0.0811	0.598	0.648	0.985858	0.733502	74.8	3.08
AALALALYMTLNVPGGSGGG	0	FALSE	1.32	0.407	0.551	0.909011	0.412327	71.679	12.89
AALDGGIADITRFPGGSGGG	0	FALSE	27.8	0.196	0.218	0.017714	0.125999	60.784	36.57
AALEQSVYTLQVTFGGSGGG	0	FALSE	0.217	0.356	0.426	0.923085	0.374766	64.926	4.39
AALGLDTRRNCVPYGGSGGG	0	FALSE	15.6	0.181	0.256	0.094622	0.280969	59.484	95
AALHGSGYTSRFSFGGSGGG	0	FALSE	16.7	0.201	0.327	0.306734	0.138097	87.025	45.8
AALHPQIERWIPPHGGSGGG	0	FALSE	8.7	0.199	0.203	0.218138	0.26701	73.189	24.91
AALLCNSSQQSVSDGGSGGG	0	FALSE	1.39	0.262	0.205	0.478368	0.608644	56.533	79.27
AALLLLSRISANALGGSGGG	0	FALSE	7.75	0.406	0.445	0.306321	0.282362	71.379	57.6
AALRLNRRTNTHDWGGSGGG	0	FALSE	50.2	0.199	0.197	0.043513	0.134975	79.092	88.82
AALSDTSFTGSYIGGGSGGG	0	FALSE	11.5	0.217	0.279	0.293035	0.269839	74.53	46.66
AALTLHYVLPRVLLGGSGGG	0	FALSE	11.7	0.335	0.313	0.478511	0.135963	76.891	54.29
AALTLYAWQKCDLYGGSGGG	0	FALSE	22.9	0.224	0.224	0.358365	0.216457	63.445	86.67
AALTTFPALRLSPSGGSGGG	0	FALSE	0.414	0.339	0.397	0.62019	0.244862	74.61	25.71
AALYGDLNIQNRGTGGSGGG	0	FALSE	8.99	0.348	0.483	0.589118	0.445384	69.618	45.52
AAMRWDIYCTSLDLGGSGGG	0	FALSE	8.08	0.293	0.339	0.7892	0.409383	55.172	40.76
AANEHTPSWVIRVFGGSGGG	0	FALSE	13.3	0.224	0.218	0.113932	0.102503	76.891	85.05
AANIRSSWFFASSDGGSGGG	0	FALSE	0.783	0.366	0.416	0.892935	0.408887	83.343	4.78
AANKLIPFLDVTYTGGSGGG	0	FALSE	7.98	0.298	0.299	0.23946	0.336064	74.72	51.33
AANLLRFVTCLWLAGGSGGG	0	FALSE	18.9	0.226	0.287	0.528881	0.15061	76.891	95
AANLSKSWRTRSVRGGSGGG	0	FALSE	9.83	0.238	0.248	0.118453	0.153848	85.314	57.01
AANSSYIGTYMSCSGGSGGG	0	FALSE	28.4	0.283	0.291	0.445766	0.194519	59.544	70.12
AAPAICLISRVMVFGGSGGG	0	FALSE	27.2	0.23	0.283	0.419558	0.150301	73.609	94.09
AAPGTLTLTLLVSFGGSGGG	0	FALSE	7.07	0.233	0.258	0.273492	0.103802	74.74	86.94
AAPIHRWVHGGWDTGGSGGG	0	FALSE	19.4	0.137	0.147	0.353501	0.13497	84.684	85.51
AAPMLVITFVSYISGGSGGG	0	FALSE	2.82	0.321	0.517	0.332584	0.221333	76.891	26.89
AAPSPARVDSYDLCGGSGGG	0	FALSE	34	0.159	0.151	0.094408	0.222043	21.619	90.78
AAPTYALCIFSQRRGGSGGG	0	FALSE	18.5	0.261	0.266	0.195648	0.13621	74.08	86.55
AAPVFDLDILVDISGGSGGG	0	FALSE	0.488	0.314	0.305	0.65353	0.571902	70.928	6.29
AAQAPSTVILRCDQGGSGGG	0	FALSE	0.787	0.2	0.202	0.325358	0.331339	57.753	44.08
AAQKVNYLQVALVLGGSGGG	0	FALSE	4.03	0.298	0.262	0.811476	0.16715	87.005	67.51
AAQMRLACSCPPKVGGSGGG	0	FALSE	18.7	0.319	0.289	0.911006	0.491411	60.094	87.99
AAQSYIPLSYCHVNGGSGGG	0	FALSE	4.28	0.29	0.325	0.623664	0.385804	71.459	30.36
AARDYSLWPAFLLYGGSGGG	0	FALSE	4.35	0.322	0.318	0.384848	0.154529	72.639	59.04
AARFPRAWPPWLTTGGSGGG	0	FALSE	3.11	0.269	0.32	0.503002	0.142074	76.891	88.06
AARFWPMVSWTTPLGGSGGG	0	FALSE	4.91	0.399	0.353	0.517822	0.348643	78.481	16.17
AARIWSIGMPCCVLGGSGGG	0	FALSE	20.4	0.272	0.277	0.529088	0.197986	36.655	95
AARRSECFSCLDLLGGSGGG	0	FALSE	17.7	0.23	0.287	0.436143	0.305219	62.965	91.34
AARTMVGCVRVYHFGGSGGG	0	FALSE	6.84	0.226	0.206	0.332919	0.151884	74.82	93.76
AARTTCLVKRVIVIGGSGGG	0	FALSE	5.01	0.205	0.28	0.574255	0.137225	72.829	71.07
AARVPVLDCSLPSCGGSGGG	0	FALSE	16.8	0.268	0.261	0.537344	0.625789	22.819	90.51
AARVQCPSMSDYFWGGSGGG	0	FALSE	47.9	0.2	0.199	0.213106	0.216898	60.044	95
AASAFIQPVHVMYFGGSGGG	0	FALSE	19.8	0.31	0.32	0.347776	0.179728	81.703	85.83
AASASKLIGSCRFYGGSGGG	0	FALSE	29.1	0.229	0.232	0.01429	0.130404	54.612	95
AASDALSLHPIVLIGGSGGG	0	FALSE	6.05	0.267	0.271	0.355284	0.134403	72.979	72.55
AASDASSHLSRVGIGGSGGG	0	FALSE	17.9	0.163	0.214	0.307506	0.113279	87.835	80.92
AASFFRPYPKTRGMGGSGGG	0	FALSE	19.3	0.248	0.258	0.376788	0.196661	82.313	44.27
AASIRAFSRCVGYLGGSGGG	0	FALSE	10.5	0.283	0.341	0.06613	0.321017	76.891	63.69
AASIRMFKRIGDRFGGSGGG	0	FALSE	4.83	0.315	0.398	0.57838	0.519979	87.355	10.3
AASLFFAYLFVYFVGGSGGG	0	FALSE	3.75	0.253	0.406	0.247496	0.117681	76.891	67.57
AASLGLSLQHRGDSGGSGGG	0	FALSE	16	0.179	0.174	0.077144	0.123195	83.643	82.76
AASLIHGDLRGSSNGGSGGG	0	FALSE	1.31	0.198	0.295	0.387119	0.417708	87.245	16.18
AASLSVNMYSTSRVGGSGGG	0	FALSE	5.66	0.334	0.3	0.695092	0.146469	79.532	28.29
AASQTQSDSTSFFCGGSGGG	0	FALSE	35	0.174	0.237	0.27174	0.215136	28.241	95
AASRFASQRPVASSGGSGGG	0	FALSE	3.03	0.482	0.675	0.447589	0.483025	91.677	7.85
AASRHKSCGITDIYGGSGGG	0	FALSE	42	0.139	0.143	0.006695	0.138715	57.773	88.8
AASRPKIYDCVTLFGGSGGG	0	FALSE	7.88	0.271	0.335	0.322775	0.389809	70.748	23.25
AASRSAQGSNSRFQGGSGGG	0	FALSE	19	0.149	0.208	0.007125	0.178309	88.585	92.55
AASRTLGPLMVDNLGGSGGG	0	FALSE	7.72	0.24	0.28	0.451768	0.316967	74.04	48.21
AASRWHQTLLTSMPGGSGGG	0	FALSE	4.82	0.292	0.356	0.280953	0.184772	81.733	57.03
AASSHMFTLVLHWKGGSGGG	0	FALSE	21.7	0.217	0.24	0.1163	0.102408	76.891	64.55
AASSSNSRCRVPYIGGSGGG	0	FALSE	24.7	0.148	0.165	0.003405	0.156866	59.954	95
AASSVPSNCVWWQMGGSGGG	0	FALSE	10.8	0.197	0.239	0.455438	0.200489	50.21	95
AASTLHADNLFALLGGSGGG	0	FALSE	4.6	0.347	0.298	0.455514	0.187344	68.517	66.76
AASTLNLGMDEIIMGGSGGG	0	FALSE	9.97	0.327	0.309	0.70872	0.382285	25.56	43.3
AASVFHVNLSYAVWGGSGGG	0	FALSE	5.72	0.418	0.414	0.483438	0.152588	81.152	37.89
AASVGDLIRDGVVMGGSGGG	0	FALSE	0.2	0.382	0.46	0.954275	0.860462	60.224	7.22
AASVYRSKSAVQGFGGSGGG	0	FALSE	14	0.356	0.469	0.689325	0.365616	94.318	16.95
AATATKDPWVYSVFGGSGGG	0	FALSE	6.89	0.212	0.25	0.179131	0.132452	65.476	75.37
AATCRSVVFTIFGLGGSGGG	0	FALSE	12.8	0.195	0.261	0.296026	0.136583	71.128	83.96
AATELSLADQSREVGGSGGG	0	FALSE	28.7	0.194	0.162	0.040486	0.136114	68.357	75.6
AATEVGFCGIRCRLGGSGGG	0	FALSE	26.1	0.185	0.179	0.678145	0.233113	28.952	76.67
AATFCYNLDFWILRGGSGGG	0	FALSE	4.96	0.334	0.399	0.417077	0.169893	50.46	38.93
AATFTQATYTSLHLGGSGGG	0	FALSE	27.8	0.299	0.303	0.183273	0.155053	79.042	45.61
AATSLTMHGSSPFSGGSGGG	0	FALSE	26.3	0.266	0.252	0.117653	0.119376	87.645	71.08
AATYWWSSRMYISSGGSGGG	0	FALSE	8.75	0.305	0.32	0.448032	0.166627	93.167	51.48
AAVALLASSGSMHTGGSGGG	0	FALSE	10.7	0.382	0.449	0.651279	0.11491	69.898	71.65
AAVCYREFQTGIMLGGSGGG	0	FALSE	30.2	0.329	0.302	0.268881	0.22796	61.425	68.61
AAVFSLFSSSPLQGGGSGGG	0	FALSE	4.56	0.468	0.489	0.636279	0.309227	78.992	34.86
AAVIAGRAHLTSNLGGSGGG	0	FALSE	9.49	0.27	0.283	0.21474	0.179596	74.49	54.29
AAVLRKKFSSQNPLGGSGGG	0	FALSE	0.652	0.411	0.644	0.67048	0.482626	87.125	4.08
AAVLRVNLNSNRLKGGSGGG	0	FALSE	8.41	0.381	0.388	0.392036	0.199705	89.326	71.23
AAVPTVHCVSQYLLGGSGGG	0	FALSE	7.82	0.197	0.219	0.19347	0.165923	68.077	95
AAVRPIHGKGLRHPGGSGGG	0	FALSE	10.2	0.149	0.131	0.109736	0.103871	79.542	87.96
AAVSFNLTIVSLMSGGSGGG	0	FALSE	5.91	0.383	0.449	0.704383	0.169133	74.49	29.38
AAVSLLPSTGACDRGGSGGG	0	FALSE	16.9	0.307	0.271	0.699037	0.153056	66.166	72
AAVSMMRAPDTGPWGGSGGG	0	FALSE	18.1	0.288	0.294	0.578884	0.194817	70.158	78.67
AAWHPSRDFYLGVAGGSGGG	0	FALSE	7.2	0.311	0.318	0.395671	0.19195	56.763	28.9
AAWKMFCSQEAILHGGSGGG	0	FALSE	8.47	0.464	0.536	0.900696	0.529305	43.307	53.11
AAWLCLIFTRYCLFGGSGGG	0	FALSE	41.1	0.228	0.305	0.574233	0.101365	54.182	95
AAWMAYCFLLWNPVGGSGGG	0	FALSE	1.62	0.326	0.449	0.80777	0.197433	71.279	51.83
AAWTLEGRCRAFRYGGSGGG	0	FALSE	9.83	0.252	0.254	0.77712	0.292359	57.133	95
AAYACTLMSGPARRGGSGGG	0	FALSE	12.6	0.287	0.329	0.057696	0.104271	53.091	83.43
AAYEAHLEGIFFSIGGSGGG	0	FALSE	4.7	0.265	0.292	0.496562	0.21207	56.192	50.36
AAYFENIPWLPAESGGSGGG	0	FALSE	0.559	0.394	0.45	0.849564	0.37556	67.857	11.46
AAYFSVFTLPVRLCGGSGGG	0	FALSE	10	0.472	0.464	0.531975	0.21646	48.549	87.08
AAYLQSQCFSWSSLGGSGGG	0	FALSE	7.29	0.298	0.452	0.567233	0.161065	54.132	86.46
AAYLVMRSGTSHKVGGSGGG	0	FALSE	0.351	0.476	0.546	0.901288	0.210049	71.128	28.62
AAYNWIAASFRFLSGGSGGG	0	FALSE	1.08	0.436	0.471	0.569689	0.198753	70.868	22.96
AAYQQMALHLAYFVGGSGGG	0	FALSE	6.22	0.323	0.431	0.227741	0.424073	64.946	88.59
AAYREAHGQCCHHVGGSGGG	0	FALSE	17	0.204	0.18	0.475567	0.506334	41.737	81.22
AAYSRLLQYICSVYGGSGGG	0	FALSE	6.38	0.337	0.4	0.455615	0.196061	20.528	59.48
ACADIDSRLGYVFNGGSGGG	0	FALSE	6.54	0.276	0.282	0.385605	0.177889	60.384	27.83
ACAKRTLCHFTHFRGGSGGG	0	FALSE	35.2	0.219	0.239	0.036789	0.136334	58.764	90.54
ACALCASCCWQVQYGGSGGG	0	FALSE	30	0.198	0.298	0.296036	0.14091	43.287	95
ACALLGHSICLNRSGGSGGG	0	FALSE	3.35	0.248	0.324	0.695806	0.258616	68.727	57.72
ACALPVLTLSRRVLGGSGGG	0	FALSE	25.2	0.264	0.199	0.125349	0.13027	74.79	81.63
ACAPYQFVTYFSSHGGSGGG	0	FALSE	1.51	0.411	0.487	0.663097	0.172659	71.599	16
ACAQCRLYYYFAESGGSGGG	0	FALSE	1.23	0.407	0.389	0.85464	0.331894	26.22	7.62
ACAYRTGSRFLLSWGGSGGG	0	FALSE	4.46	0.33	0.373	0.431237	0.108523	60.254	63.53
ACCDTCATLFYSWMGGSGGG	0	FALSE	3.2	0.238	0.285	0.594346	0.169965	62.865	82.73
ACCLIGQSSRRINRGGSGGG	0	FALSE	8.82	0.263	0.334	0.159517	0.177094	65.216	81.94
ACCPRWDVTERPEVGGSGGG	0	FALSE	26.7	0.151	0.191	0.171672	0.254958	39.636	70.07
ACCSGFARFRRHFIGGSGGG	0	FALSE	6.09	0.292	0.409	0.201189	0.149767	69.128	67.72
ACCYLSPLTVKSLGGGSGGG	0	FALSE	17.9	0.302	0.348	0.584384	0.215719	42.097	80.84
ACDWPLFHVLHFNRGGSGGG	0	FALSE	3.05	0.275	0.357	0.630897	0.28457	76.891	49.19
ACDYNYRRLVLSCVGGSGGG	0	FALSE	5.38	0.387	0.5	0.622604	0.148391	45.728	67.83
ACEGDVHLLPHSTSGGSGGG	0	FALSE	1.81	0.209	0.35	0.675676	0.23034	72.229	30.28
ACERSPHEDFIVESGGSGGG	0	FALSE	0.84	0.239	0.255	0.720493	0.327416	45.568	9.4
ACFFSCVSLRACSLGGSGGG	0	FALSE	14.2	0.362	0.391	0.747284	0.58341	54.212	95
ACFHDLASMPRYNLGGSGGG	0	FALSE	11.6	0.335	0.391	0.65767	0.208269	53.261	84.71
ACFIFRSRYTLLTRGGSGGG	0	FALSE	11.5	0.354	0.45	0.225652	0.135661	70.648	38.01
ACFLRRTFMHRRILGGSGGG	0	FALSE	20.8	0.288	0.335	0.372712	0.115831	61.275	70.22
ACFPRTHYRLPPFNGGSGGG	0	FALSE	17	0.19	0.218	0.052053	0.207085	72.699	68.18
ACFPTLQPFSVRYLGGSGGG	0	FALSE	23.8	0.304	0.301	0.067988	0.139494	74.46	79.94
ACGFVDASDLMAILGGSGGG	0	FALSE	12.4	0.333	0.358	0.743688	0.892026	55.652	44.12
ACGKFPWSSQTRLTGGSGGG	0	FALSE	27	0.228	0.267	0.204482	0.138184	72.369	40.55
ACGVLLVLPHSNVLGGSGGG	0	FALSE	2.94	0.324	0.336	0.494284	0.667504	76.891	46.83
ACHCHLMYPDLPMTGGSGGG	0	FALSE	11.6	0.278	0.308	0.589498	0.495818	57.303	63.92
ACHGRAPGMAARRSGGSGGG	0	FALSE	11.6	0.147	0.18	0.054891	0.118237	72.469	85.35
ACHKNRHPYSRISAGGSGGG	0	FALSE	2.56	0.272	0.313	0.518362	0.150309	69.678	10.37
ACHLTLAGLRPYDAGGSGGG	0	FALSE	7.19	0.259	0.255	0.305213	0.210489	55.402	42.93
ACHRHFQLGNVYSTGGSGGG	0	FALSE	5.36	0.317	0.505	0.253032	0.219024	78.041	48.57
ACHRLWNVSRSTPRGGSGGG	0	FALSE	4.68	0.346	0.334	0.520516	0.143228	73.179	40.15
ACHSRLLVRSQYFCGGSGGG	0	FALSE	15.3	0.219	0.219	0.136461	0.224653	37.805	95
ACIFYPSVLKTSTSGGSGGG	0	FALSE	0.214	0.314	0.42	0.628031	0.443398	52.961	20.5
ACIGWTTMTSLYWGGGSGGG	0	FALSE	16.7	0.284	0.369	0.515744	0.173602	56.002	94.06
ACILCDMDCLDCQYGGSGGG	0	FALSE	15.2	0.19	0.179	0.85558	0.586553	1.2	95
ACITIFCLAPISTDGGSGGG	0	FALSE	1.09	0.311	0.338	0.918531	0.296335	49.55	27.3
ACIYSLLVHLRDMLGGSGGG	0	FALSE	3.05	0.299	0.385	0.743385	0.619998	54.962	34.31
ACKPKHWRFHSNPLGGSGGG	0	FALSE	0.427	0.399	0.555	0.860735	0.752709	74.49	3.24
ACKRLRLYIRVSRNGGSGGG	0	FALSE	1.35	0.366	0.487	0.760345	0.325886	76.891	11.68
ACKSYLGDKVCPFSGGSGGG	0	FALSE	2.07	0.325	0.228	0.803567	0.443322	65.716	68.72
ACLAYMQDHLFSIIGGSGGG	0	FALSE	3.35	0.354	0.413	0.560409	0.161811	45.208	56.2
ACLDKPTRCSCSVHGGSGGG	0	FALSE	28.4	0.132	0.204	0.041912	0.289452	42.097	89.28
ACLDSVRHTTTLSLGGSGGG	0	FALSE	7.23	0.291	0.346	0.574634	0.15046	62.555	53.65
ACLFDLVVRGPCHLGGSGGG	0	FALSE	13.6	0.231	0.207	0.243167	0.418731	64.066	87.11
ACLFLSSLALKAHVGGSGGG	0	FALSE	12.1	0.477	0.555	0.669239	0.568646	60.594	68.25
ACLGNLIWNSLTCSGGSGGG	0	FALSE	10.3	0.281	0.332	0.900173	0.427234	63.445	61.71
ACLGNYIFTIFSPVGGSGGG	0	FALSE	6.3	0.361	0.459	0.697931	0.230873	71.499	11.08
ACLLKHAVCQHLPIGGSGGG	0	FALSE	17.5	0.238	0.312	0.756239	0.197919	61.595	86.02
ACLLLKHCHGMRNYGGSGGG	0	FALSE	4.6	0.212	0.27	0.171504	0.16575	43.177	91.8
ACLNLVFSKHFSETGGSGGG	0	FALSE	1.98	0.29	0.437	0.832423	0.510661	70.148	30.61
ACLPFRIALLHVTLGGSGGG	0	FALSE	1.88	0.358	0.453	0.486788	0.107421	76.891	37.07
ACLPPFPLYSVLLDGGSGGG	0	FALSE	2.07	0.276	0.306	0.670123	0.179837	76.891	31.41
ACLPRQRIHRSWTSGGSGGG	0	FALSE	0.509	0.282	0.415	0.683172	0.367908	59.224	17.32
ACLPVDHDWLWVSRGGSGGG	0	FALSE	12.5	0.211	0.253	0.322175	0.118589	60.314	58.59
ACLQAWYSFSSLMVGGSGGG	0	FALSE	8.36	0.393	0.435	0.897123	0.184126	70.248	53.26
ACLRGLPSRWLTLFGGSGGG	0	FALSE	7.74	0.319	0.334	0.322659	0.142936	73.89	79.2
ACLSIKDFTCSPWTGGSGGG	0	FALSE	45.8	0.216	0.249	0.056554	0.188161	39.396	80.16
ACLSTLSKYDCSLIGGSGGG	0	FALSE	24.9	0.248	0.318	0.136465	0.397813	31.833	71.45
ACLSTSHANGLSRTGGSGGG	0	FALSE	7.1	0.209	0.235	0.201226	0.106862	54.852	94.54
ACLSVLSYQLDYYLGGSGGG	0	FALSE	13.2	0.285	0.354	0.438554	0.242459	34.904	67.54
ACLVLAVCFRCYPGGGSGGG	0	FALSE	4.73	0.167	0.244	0.372386	0.131504	30.222	69.32
ACLVNPLFVGMARSGGSGGG	0	FALSE	4.2	0.272	0.37	0.499984	0.258597	76.891	30.71
ACMADGLSRYQVRNGGSGGG	0	FALSE	16.8	0.218	0.288	0.225456	0.165224	40.666	48.53
ACMFTQSVVSFVMLGGSGGG	0	FALSE	8.05	0.368	0.397	0.852835	0.140945	76.891	48.92
ACMISLLYRTASSSGGSGGG	0	FALSE	0.135	0.425	0.562	0.911846	0.54712	62.325	3.5
ACMRSYRTTLQIVMGGSGGG	0	FALSE	11.3	0.351	0.393	0.633778	0.188708	51.781	68.7
ACNPMGRDLLAPSTGGSGGG	0	FALSE	3.31	0.192	0.242	0.103842	0.20746	67.797	67.56
ACNQLQCMTTFRDGGGSGGG	0	FALSE	1.12	0.258	0.24	0.400038	0.301268	65.346	41.85
ACNSMMGCLMLREVGGSGGG	0	FALSE	10.3	0.224	0.222	0.345781	0.178479	72.349	95
ACPADQLHTVRFQSGGSGGG	0	FALSE	8.05	0.201	0.316	0.254179	0.211711	66.677	65.19
ACPCHQSSRYGACIGGSGGG	0	FALSE	20.6	0.151	0.161	0.024392	0.156118	51.02	78.44
ACPDVFPFHVYQGFGGSGGG	0	FALSE	15	0.23	0.211	0.229025	0.181584	76.891	49.2
ACPLIYIFVLIYAIGGSGGG	0	FALSE	2.48	0.255	0.334	0.594343	0.143467	74.76	38.14
ACPLLVRFADLLLSGGSGGG	0	FALSE	8.88	0.314	0.395	0.339207	0.209251	72.699	81.33
ACPLMMRWSDFSSVGGSGGG	0	FALSE	9.18	0.305	0.385	0.527584	0.420766	67.707	54.96
ACPNLNHLRSLVHSGGSGGG	0	FALSE	8.7	0.302	0.368	0.507374	0.190041	76.891	61.72
ACPNRQWCFRRVKNGGSGGG	0	FALSE	1.56	0.299	0.539	0.899324	0.632415	49.94	11.5
ACPSAPSPMLELMAGGSGGG	0	FALSE	5.08	0.179	0.246	0.425215	0.213149	74.28	59.99
ACPTECLLWIVSGNGGSGGG	0	FALSE	0.635	0.256	0.294	0.708103	0.216489	70.808	47.92
ACPVRTFAGLSLFLGGSGGG	0	FALSE	9	0.276	0.304	0.151064	0.124385	76.891	77.22
ACRALIYRIIDALDGGSGGG	0	FALSE	1.06	0.493	0.469	0.700964	0.654366	77.931	4.86
ACRCISRHFVSSLHGGSGGG	0	FALSE	11.6	0.296	0.371	0.172168	0.13247	73.729	47.16
ACRFCQRDLVLYSIGGSGGG	0	FALSE	3.41	0.317	0.382	0.424156	0.308158	32.713	59.17
ACRGGSSPCLGRFGGGSGGG	0	FALSE	19.2	0.122	0.168	0.020789	0.118537	60.354	95
ACRHTDCSFSSPSIGGSGGG	0	FALSE	30	0.197	0.321	0.13451	0.167476	62.235	89.42
ACRIQARFGHGSGSGGSGGG	0	FALSE	8.64	0.149	0.143	0.092148	0.112047	74.57	64.57
ACRNYLVPSNGIHLGGSGGG	0	FALSE	8.3	0.361	0.32	0.472978	0.260677	74.68	50.55
ACRPRWAAGSVLKHGGSGGG	0	FALSE	2.05	0.291	0.389	0.406781	0.173583	73.039	27.89
ACRRCVRGNNSLLRGGSGGG	0	FALSE	12.3	0.327	0.348	0.448283	0.203429	76.891	80.51
ACRTDLRGHKHIQHGGSGGG	0	FALSE	6.67	0.171	0.267	0.105293	0.1058	71.168	86.34
ACRVCALLLSYFVVGGSGGG	0	FALSE	3.52	0.256	0.282	0.503926	0.1655	76.891	76.02
ACRYFQFHNVRMCTGGSGGG	0	FALSE	16.2	0.397	0.381	0.778406	0.279647	50.41	65.95
ACSCGVCCMRSCPRGGSGGG	0	FALSE	10.8	0.156	0.16	0.704782	0.203734	76.891	95
ACSCRFRSRPHRDFGGSGGG	0	FALSE	13.9	0.164	0.156	0.053334	0.13392	69.378	90.46
ACSCVVLTTACLSSGGSGGG	0	FALSE	12.8	0.238	0.258	0.716903	0.159608	76.891	95
ACSEFTGLQQTFPYGGSGGG	0	FALSE	21	0.232	0.262	0.086821	0.14703	61.405	77.74
ACSESWHIMSASFFGGSGGG	0	FALSE	3.37	0.323	0.259	0.485438	0.399765	73.169	62.65
ACSILPIVDRLKMFGGSGGG	0	FALSE	8.03	0.26	0.242	0.179556	0.164882	74.04	86.81
ACSLFVSQGRNRLRGGSGGG	0	FALSE	19.9	0.298	0.337	0.178602	0.17871	70.038	67.83
ACSLHMFGCFSLVSGGSGGG	0	FALSE	3.15	0.263	0.261	0.510816	0.309224	76.891	79.57
ACSMSTKYSFIRLNGGSGGG	0	FALSE	1.89	0.401	0.518	0.78906	0.219548	56.283	15.07
ACSNLQIPVGLSSIGGSGGG	0	FALSE	10.7	0.204	0.21	0.138532	0.159126	74.23	75.83
ACSPDSDSNRHAHLGGSGGG	0	FALSE	11.6	0.112	0.117	0.060269	0.211594	64.286	90.08
ACSPLPYRCWRVRLGGSGGG	0	FALSE	4.68	0.235	0.237	0.399851	0.134565	40.016	22.84
ACSSFAMHPLSTYSGGSGGG	0	FALSE	6.2	0.312	0.285	0.35417	0.263338	69.898	31.94
ACSSINNCGLPHLVGGSGGG	0	FALSE	12.7	0.183	0.155	0.123468	0.179806	74.68	95
ACSSRNLTWFTVYVGGSGGG	0	FALSE	9.31	0.259	0.275	0.521865	0.128495	54.182	57.08
ACSSRYLCKLCNKHGGSGGG	0	FALSE	12.5	0.228	0.292	0.874038	0.319396	52.001	89.72
ACSSVGPWCWASCLGGSGGG	0	FALSE	2.24	0.178	0.202	0.849379	0.18168	33.253	87.99
ACSTLFGMWRGFDPGGSGGG	0	FALSE	14.1	0.23	0.239	0.479951	0.297728	60.194	37
ACSVTNIRFELPFSGGSGGG	0	FALSE	10.6	0.308	0.296	0.139688	0.306533	72.749	27.23
ACTDYCNWLSRCWIGGSGGG	0	FALSE	25.4	0.184	0.29	0.138156	0.123293	27.111	95
ACTHFRHSSMDELPGGSGGG	0	FALSE	43.5	0.209	0.223	0.159538	0.171734	72.159	80.43
ACTHPDGLIVSTLIGGSGGG	0	FALSE	4.54	0.207	0.239	0.090556	0.113511	60.084	55.61
ACTNRTVLCAYFSLGGSGGG	0	FALSE	7.03	0.24	0.29	0.671259	0.168289	69.208	84.9
ACTTQASSRNLDPYGGSGGG	0	FALSE	28.1	0.161	0.178	0.024121	0.130812	57.843	86.18
ACTTRNTLNLRVLLGGSGGG	0	FALSE	8.55	0.254	0.252	0.13658	0.192062	70.478	78.65
ACTTTSILLVSRFCGGSGGG	0	FALSE	34.3	0.192	0.194	0.062985	0.1013	50.62	93.31
ACTVILVVTMLYPSGGSGGG	0	FALSE	28.8	0.248	0.337	0.403287	0.139773	74.3	78.43
ACTYWSFFMAFLDSGGSGGG	0	FALSE	11	0.362	0.435	0.657899	0.253766	58.373	39.46
ACVGMGSINHRSHDGGSGGG	0	FALSE	16.8	0.208	0.286	0.099064	0.14739	71.779	81.06
ACVLHTIFSTASWGGGSGGG	0	FALSE	7.59	0.3	0.295	0.285627	0.101967	71.399	30.64
ACVLRVDIWPSLLVGGSGGG	0	FALSE	13.2	0.345	0.283	0.190394	0.215496	67.687	68.97
ACVMRNRPSFRNTRGGSGGG	0	FALSE	1.08	0.259	0.29	0.50991	0.242361	59.134	26.07
ACVMSLEVSLTLYLGGSGGG	0	FALSE	28.2	0.304	0.332	0.71834	0.240122	59.724	95
ACVRFWFIFLSSRPGGSGGG	0	FALSE	0.838	0.505	0.561	0.915998	0.191658	73.579	7.14
ACVRPCLFARRYAIGGSGGG	0	FALSE	3.95	0.228	0.311	0.228221	0.17122	68.377	85.19
ACVSLWLTHSLTYLGGSGGG	0	FALSE	9.6	0.342	0.389	0.47232	0.221526	71.068	65.73
ACWHAKNPGRGRSRGGSGGG	0	FALSE	11.1	0.141	0.149	0.120791	0.106282	60.774	93.98
ACWLRQRTWPSAWDGGSGGG	0	FALSE	2.37	0.333	0.405	0.650052	0.618862	50.3	72.04
ACWPYPVTMRATMGGGSGGG	0	FALSE	13.5	0.23	0.221	0.563429	0.166353	53.251	58.01
ACWRSGLLLSSLLNGGSGGG	0	FALSE	3.7	0.299	0.386	0.273949	0.150265	61.775	68
ACYDTRYSGLSLQGGGSGGG	0	FALSE	6.15	0.235	0.316	0.413052	0.203826	56.363	34.17
ACYHTHGSAVPKYRGGSGGG	0	FALSE	15.5	0.242	0.234	0.472758	0.128243	46.859	88.19
ACYLATGCTILCWMGGSGGG	0	FALSE	6.77	0.269	0.342	0.789646	0.118411	7.753	95
ACYPMADMRFWDPTGGSGGG	0	FALSE	9.85	0.237	0.311	0.522853	0.249671	27.051	54.35
ACYPYLMARDLLSLGGSGGG	0	FALSE	0.709	0.423	0.478	0.891062	0.80426	44.458	17.12
ACYRVSSPAISWKCGGSGGG	0	FALSE	5.3	0.443	0.497	0.366202	0.429245	16.697	51.89
ACYSFGRGGLKSYYGGSGGG	0	FALSE	10.4	0.205	0.221	0.024213	0.101776	60.014	83.84
ACYTASQDITSTLCGGSGGG	0	FALSE	23.9	0.269	0.342	0.547983	0.607028	7.553	77.29
ACYVDRRVLGLCHVGGSGGG	0	FALSE	8.79	0.217	0.26	0.287399	0.194831	51.581	75.73
ACYWSVLQMSIVAMGGSGGG	0	FALSE	1.21	0.364	0.308	0.829954	0.222003	36.965	49.23
ADAKFSMVDARFRSGGSGGG	0	FALSE	7	0.381	0.324	0.443099	0.294636	96.259	47.05
ADCKPMPSPIGRYIGGSGGG	0	FALSE	1.48	0.211	0.405	0.060984	0.592458	66.897	88.73
ADDCSMVRSVLFYQGGSGGG	0	FALSE	12.1	0.263	0.296	0.371254	0.20791	62.995	82.86
ADDLSHLGRSVDLGGGSGGG	0	FALSE	13.1	0.172	0.17	0.135562	0.411748	87.595	53.64
ADDSRHISWGPSPMGGSGGG	0	FALSE	1.79	0.226	0.351	0.537656	0.396673	74.82	28.08
ADECWVWYYVWYYLGGSGGG	0	FALSE	7.74	0.234	0.253	0.530972	0.125055	28.992	81.43
ADGCNTSKGENNGRGGSGGG	0	FALSE	20.2	0.08	0.131	0.003961	0.184393	71.168	92.04
ADGCTNFNLLPRGYGGSGGG	0	FALSE	20	0.197	0.228	0.083727	0.194945	76.891	54.85
ADGIATYHSLSDSAGGSGGG	0	FALSE	0.686	0.277	0.336	0.714185	0.709156	91.807	2.5
ADGILLMSMVIHFCGGSGGG	0	FALSE	13.7	0.216	0.344	0.597931	0.173779	42.427	94.97
ADGTESAVCAVVSSGGSGGG	0	FALSE	10.7	0.19	0.259	0.509491	0.164564	77.201	56.65
ADGVQYQFFFPRFVGGSGGG	0	FALSE	18.7	0.257	0.265	0.124044	0.137395	77.431	68.47
ADHGFTYPFLTKFYGGSGGG	0	FALSE	30.1	0.224	0.207	0.005827	0.107908	86.735	83.63
ADHLITLFFRGPRMGGSGGG	0	FALSE	22.6	0.251	0.242	0.254639	0.189302	74.74	53.4
ADHPSNDSAVFRNYGGSGGG	0	FALSE	8.7	0.177	0.174	0.320139	0.183959	74.82	72.72
ADHVRCLALLHSHTGGSGGG	0	FALSE	1.92	0.319	0.366	0.506091	0.157788	70.578	47.03
ADILSGIRSAWCLTGGSGGG	0	FALSE	13.5	0.298	0.4	0.849742	0.285786	52.861	86.55
ADLGPIIFTPCTTTGGSGGG	0	FALSE	1.29	0.265	0.47	0.816806	0.594517	70.018	9.86
ADLNMPRPFIYRYIGGSGGG	0	FALSE	2.65	0.321	0.273	0.263911	0.210619	70.888	34.43
ADLSYSRLIFFVHTGGSGGG	0	FALSE	1.79	0.319	0.419	0.762526	0.125241	71.949	17.48
ADLTLVQVFTRLPPGGSGGG	0	FALSE	5.22	0.309	0.399	0.522917	0.175234	79.702	18.51
ADMVIASPSSISRSGGSGGG	0	FALSE	5.35	0.373	0.431	0.303961	0.402539	78.531	26.06
ADNSLQCAYLAIPPGGSGGG	0	FALSE	3.14	0.312	0.469	0.254151	0.20056	64.896	18.36
ADPHWSNCSWRCLEGGSGGG	0	FALSE	3.83	0.173	0.161	0.285635	0.195624	62.425	80.41
ADPTRQPRIVSTNPGGSGGG	0	FALSE	0.518	0.226	0.389	0.434663	0.360627	96.038	14.59
ADPVSTLDLSSKLHGGSGGG	0	FALSE	26.8	0.218	0.188	0.263382	0.162082	87.285	77.94
ADQWLESSTLLCYLGGSGGG	0	FALSE	6.77	0.311	0.347	0.958917	0.817484	36.765	92.96
ADRCPKLRTHKPDIGGSGGG	0	FALSE	9.25	0.167	0.191	0.022646	0.131324	77.511	41.68
ADRCSRTSMRNFLSGGSGGG	0	FALSE	2.57	0.278	0.358	0.247103	0.347467	72.659	55.33
ADREALEPSWWSDEGGSGGG	0	FALSE	7.26	0.183	0.256	0.664729	0.281922	70.988	23.46
ADRGHPRLIKVYHIGGSGGG	0	FALSE	2.64	0.255	0.256	0.378577	0.18261	88.705	38.54
ADRRANRTLKFPSIGGSGGG	0	FALSE	12.3	0.24	0.294	0.078239	0.198777	91.807	83.02
ADSCSTFLARFRSFGGSGGG	0	FALSE	6.69	0.342	0.357	0.138673	0.195821	73.419	48.5
ADSGENKRYSFLDFGGSGGG	0	FALSE	6.63	0.25	0.279	0.138628	0.159062	80.422	74.5
ADSNFRIMTSFSASGGSGGG	0	FALSE	0.0326	0.586	0.659	0.985115	0.624468	99.2	2
ADSRFVQFAYYGFMGGSGGG	0	FALSE	10.1	0.259	0.314	0.551032	0.176515	71.218	72.98
ADSRRFPSLFLKDMGGSGGG	0	FALSE	1.54	0.322	0.321	0.80127	0.566951	76.891	28.93
ADTLEGLRIFTIWFGGSGGG	0	FALSE	14.5	0.224	0.279	0.038281	0.112785	67.197	83.59
ADTSVCIVMFLWLRGGSGGG	0	FALSE	2.36	0.257	0.305	0.547553	0.193279	59.114	67.92
ADTVCRFGSLSNLFGGSGGG	0	FALSE	2.51	0.418	0.516	0.613497	0.57988	82.803	20.47
ADVANPKGRPICSLGGSGGG	0	FALSE	7.93	0.158	0.207	0.224494	0.13685	62.625	92.47
ADVIEHSVFILFQNGGSGGG	0	FALSE	1.76	0.352	0.433	0.500624	0.265682	67.147	10.45
ADWDGDTFMFLVHYGGSGGG	0	FALSE	9.54	0.243	0.329	0.356547	0.145482	63.846	66.45
ADWDLPHFPRSHFCGGSGGG	0	FALSE	39.7	0.133	0.1	0.02335	0.123575	58.453	95
ADWLPVRSSSFTLEGGSGGG	0	FALSE	1.96	0.334	0.371	0.806296	0.22015	55.132	46.94
ADWRTPQNFVGEQRGGSGGG	0	FALSE	10.9	0.194	0.21	0.230736	0.17301	67.647	27.97
ADWVQRFPIHVLCRGGSGGG	0	FALSE	11.1	0.269	0.216	0.488045	0.1955	48.059	77.42
ADYAHFSGWSSNTFGGSGGG	0	FALSE	31.4	0.298	0.402	0.17209	0.174155	89.036	57.51
AEALWPFRMPSRLWGGSGGG	0	FALSE	25.1	0.266	0.223	0.04735	0.161332	76.891	85.44
AECLAGDGLGGIQRGGSGGG	0	FALSE	6.91	0.153	0.226	0.156219	0.176553	48.539	81.08
AECRFQSSRDNHLSGGSGGG	0	FALSE	10.8	0.344	0.473	0.484841	0.318641	81.443	25.52
AECSVSLFYDVRLLGGSGGG	0	FALSE	29.2	0.265	0.296	0.446018	0.176516	55.132	57.53
AECVLQVMQSLYIQGGSGGG	0	FALSE	4.8	0.314	0.334	0.483661	0.255236	63.575	69.95
AEFLASAPPVDIHRGGSGGG	0	FALSE	9.67	0.433	0.353	0.352358	0.296332	53.822	45.34
AEFPQRLSLQSWFPGGSGGG	0	FALSE	17.4	0.264	0.284	0.306922	0.193182	70.988	79.19
AEGAFVASPGSAYLGGSGGG	0	FALSE	9.14	0.464	0.418	0.125433	0.172273	86.735	31.06
AEGNRTFVNSHLFSGGSGGG	0	FALSE	19.1	0.288	0.368	0.094979	0.187266	96.899	36.26
AEIIRFWRGISCTLGGSGGG	0	FALSE	4.51	0.314	0.305	0.960983	0.448663	62.055	43.12
AEILFDRTRKVFKHGGSGGG	0	FALSE	1.63	0.359	0.476	0.737616	0.301305	74.35	35.9
AEIRPQLAARLAYVGGSGGG	0	FALSE	6.9	0.377	0.353	0.568933	0.16651	66.136	65.46
AELCVYTFCTYPRGGGSGGG	0	FALSE	40.8	0.243	0.268	0.150949	0.26972	45.728	71.18
AELIVARSGSRLDQGGSGGG	0	FALSE	3.64	0.262	0.303	0.08604	0.163053	87.545	59.28
AEMGINLADHFISRGGSGGG	0	FALSE	20.2	0.272	0.328	0.270638	0.13934	73.8	72.13
AEMYHLQMLKSFFTGGSGGG	0	FALSE	6.54	0.422	0.394	0.569169	0.144113	54.372	61.99
AESFCIAFMLFWINGGSGGG	0	FALSE	4.89	0.26	0.381	0.668552	0.218742	44.598	64.49
AESSSSLMRSDTAWGGSGGG	0	FALSE	2.45	0.352	0.467	0.724591	0.505192	67.687	9.81
AETYRPHNCITDAPGGSGGG	0	FALSE	6.46	0.178	0.216	0.42203	0.265707	87.035	46.2
AEVATSISRDVWFPGGSGGG	0	FALSE	13.6	0.24	0.227	0.298653	0.204358	70.498	78.26
AEVFRQRGVIGMSMGGSGGG	0	FALSE	10.4	0.273	0.284	0.567279	0.323818	70.608	76.68
AFACFEACFVVCAIGGSGGG	0	FALSE	5.51	0.24	0.336	0.463099	0.377895	76.891	63.85
AFACYPSLLMIVDIGGSGGG	0	FALSE	3.98	0.351	0.484	0.764379	0.391462	65.226	25.98
AFADLSLIRFILHFGGSGGG	0	FALSE	3.83	0.311	0.416	0.186275	0.16737	72.659	81.1
AFAILVLRHGKVNTGGSGGG	0	FALSE	7.07	0.252	0.338	0.467774	0.248194	74.76	43.01
AFAKWLRGIVWCTIGGSGGG	0	FALSE	5.03	0.266	0.353	0.720713	0.090977	44.628	54.75
AFALDSVPVSKGTLGGSGGG	0	FALSE	0.0656	0.517	0.67	0.813601	0.89597	64.466	34.07
AFALVSVVWLRPVHGGSGGG	0	FALSE	10.4	0.295	0.34	0.510047	0.134259	74.71	42.34
AFALVVLWPHLANLGGSGGG	0	FALSE	7.78	0.318	0.338	0.639897	0.271922	76.891	65.73
AFALYLPYLLAKKLGGSGGG	0	FALSE	12.2	0.343	0.38	0.547539	0.163418	72.829	39.52
AFARVWLKPARLCVGGSGGG	0	FALSE	9.76	0.31	0.359	0.699297	0.267471	69.328	84.88
AFATLHVWGHVSYRGGSGGG	0	FALSE	19.6	0.262	0.301	0.025765	0.113184	79.192	50.82
AFAWCRKMHSVPNLGGSGGG	0	FALSE	2.29	0.317	0.415	0.795941	0.617308	60.844	13.92
AFAWVFHCQVLSCVGGSGGG	0	FALSE	10.6	0.253	0.282	0.759809	0.177958	60.634	95
AFAYFKRNAVLIVLGGSGGG	0	FALSE	7.94	0.475	0.565	0.838968	0.255764	68.868	59.75
AFCAIGMYLTTTCSGGSGGG	0	FALSE	3.56	0.282	0.402	0.96726	0.275101	56.693	49.44
AFCLGTYNVNPCLIGGSGGG	0	FALSE	20.4	0.276	0.312	0.929524	0.771083	68.077	24.91
AFCLHRYVICPFSIGGSGGG	0	FALSE	13.7	0.284	0.359	0.389725	0.236728	63.165	77.94
AFCLVDPAIVHLPSGGSGGG	0	FALSE	0.776	0.402	0.445	0.712117	0.199998	67.037	8.43
AFCMRICPCLDHVGGGSGGG	0	FALSE	19.6	0.21	0.214	0.733347	0.438773	61.335	95
AFCMSFSWMMLISVGGSGGG	0	FALSE	5.51	0.339	0.42	0.982955	0.156603	76.891	49.84
AFCMSWPILPRLVLGGSGGG	0	FALSE	7.2	0.337	0.306	0.524025	0.144993	76.891	95
AFCVRSFSSSVVLNGGSGGG	0	FALSE	2.6	0.446	0.453	0.546683	0.55113	66.567	12.48
AFDFIFRVIPTHGHGGSGGG	0	FALSE	0.705	0.45	0.473	0.83076	0.421654	76.891	3.34
AFDMDTPGWRFRADGGSGGG	0	FALSE	0.866	0.353	0.48	0.92544	0.451785	56.733	15.3
AFDMKDTIDHPIRVGGSGGG	0	FALSE	11.6	0.241	0.26	0.136834	0.187056	60.814	47.82
AFDNLHFWQGRFFHGGSGGG	0	FALSE	7.09	0.202	0.251	0.30896	0.136601	84.924	91.75
AFDQDDYMFQCVLDGGSGGG	0	FALSE	3.37	0.296	0.438	0.907479	0.491567	53.301	26.12
AFDRFALGSRALQTGGSGGG	0	FALSE	6.91	0.326	0.389	0.296312	0.143982	80.302	61.52
AFDRRIGVMPYSVHGGSGGG	0	FALSE	13.4	0.281	0.292	0.252351	0.179698	74.35	46.93
AFDRSMTKSSRLCRGGSGGG	0	FALSE	20.8	0.249	0.23	0.59549	0.446436	76.891	94.11
AFDSADHVYVTLVFGGSGGG	0	FALSE	19	0.265	0.321	0.121865	0.119103	69.608	75.49
AFEARFRQVIDEQGGGSGGG	0	FALSE	1.02	0.274	0.456	0.832464	0.841074	81.293	1.25
AFELSSLRSLVLLRGGSGGG	0	FALSE	5.27	0.404	0.446	0.416394	0.288332	66.287	56.38
AFESWPSFLVIKDHGGSGGG	0	FALSE	1.09	0.338	0.538	0.652409	0.42023	69.058	2.38
AFFASFCVGGHSFRGGSGGG	0	FALSE	16.6	0.278	0.388	0.516868	0.196242	76.891	95
AFFELNSGQGCFYVGGSGGG	0	FALSE	11.6	0.334	0.267	0.681069	0.451468	35.604	89.12
AFFLSYYVAASFKMGGSGGG	0	FALSE	6.35	0.503	0.605	0.611096	0.321988	73.83	43.37
AFFMDAECNDAPFAGGSGGG	0	FALSE	28.4	0.293	0.287	0.900714	0.641127	55.442	91.72
AFFNVRLFIRFCRVGGSGGG	0	FALSE	3.56	0.332	0.373	0.679523	0.160134	65.266	42.65
AFFPRMGMPIMFGSGGSGGG	0	FALSE	9.51	0.305	0.302	0.346924	0.20978	76.891	85.42
AFFSTGYRSSYFFYGGSGGG	0	FALSE	23.2	0.296	0.392	0.341539	0.159467	77.401	83.78
AFFTLPMRVKSFGSGGSGGG	0	FALSE	6.83	0.285	0.313	0.294405	0.158027	73.419	47.99
AFFWPPRKGQRYIRGGSGGG	0	FALSE	3.41	0.189	0.194	0.241445	0.295815	66.807	89.47
AFGCVKCVKARSMTGGSGGG	0	FALSE	12.7	0.263	0.407	0.576158	0.333369	67.647	94.38
AFGSWLAYITSHLPGGSGGG	0	FALSE	2.93	0.435	0.541	0.669371	0.184049	78.321	29.04
AFGTDSVSPLYASGGGSGGG	0	FALSE	8.31	0.333	0.359	0.438749	0.197192	64.656	54.02
AFGTTGSPCRYASLGGSGGG	0	FALSE	7.71	0.237	0.351	0.608312	0.205048	49.71	71.87
AFGVERLGFAVYFRGGSGGG	0	FALSE	13	0.268	0.341	0.278306	0.26428	71.519	71.86
AFGVPRLQSRDVDVGGSGGG	0	FALSE	14.4	0.175	0.181	0.065079	0.217993	62.785	50.63
AFHAPVFLPLVSYHGGSGGG	0	FALSE	0.221	0.434	0.563	0.578973	0.50741	76.891	6.63
AFHLASQVPRPFCLGGSGGG	0	FALSE	6.18	0.315	0.305	0.595639	0.218071	55.542	95
AFHLHSFLYGVDTPGGSGGG	0	FALSE	0.843	0.357	0.474	0.899049	0.476142	68.097	5.64
AFHNVSVDNAAVLVGGSGGG	0	FALSE	7.78	0.368	0.395	0.912169	0.667145	64.486	42.44
AFHPFLLRGRACYLGGSGGG	0	FALSE	13.8	0.246	0.25	0.346432	0.141526	72.109	91.16
AFHRSTGDYVCLLVGGSGGG	0	FALSE	0.729	0.301	0.294	0.403956	0.195213	49.29	24.59
AFHSLCTTSLVLLGGGSGGG	0	FALSE	6.55	0.411	0.497	0.543933	0.134395	59.294	64.68
AFHTLLVFFTYFSIGGSGGG	0	FALSE	6.3	0.3	0.356	0.691611	0.219498	70.438	63.68
AFIACFGQNAIAPFGGSGGG	0	FALSE	14.6	0.368	0.332	0.259851	0.344612	76.891	73.68
AFIAGCRKACKLLNGGSGGG	0	FALSE	12.7	0.235	0.302	0.185882	0.189258	62.545	95
AFIAWQDRLVCLKRGGSGGG	0	FALSE	8.29	0.283	0.278	0.38635	0.170698	62.475	55.43
AFIRMLKLCVLSICGGSGGG	0	FALSE	7.62	0.289	0.351	0.705612	0.099885	54.672	95
AFISWLDPPLLLTIGGSGGG	0	FALSE	2.17	0.399	0.392	0.358719	0.206801	53.111	82.2
AFIVDLVEQYEYLMGGSGGG	0	FALSE	2.35	0.373	0.373	0.762534	0.409646	33.133	35.05
AFIVSVIFWHFLQIGGSGGG	0	FALSE	4	0.278	0.372	0.616806	0.190915	73.259	63.09
AFIWYSLSNCRHSLGGSGGG	0	FALSE	5.04	0.387	0.349	0.962238	0.375071	61.705	81.2
AFKAVIFYLVCCSYGGSGGG	0	FALSE	8.25	0.217	0.411	0.8684	0.192143	14.096	83.06
AFKPIPIVCFEVVMGGSGGG	0	FALSE	0.709	0.363	0.533	0.909005	0.246789	70.818	44.19
AFKPSGPRVFICIDGGSGGG	0	FALSE	0.449	0.318	0.317	0.842823	0.200636	52.951	19.91
AFKPWARPNSLPNCGGSGGG	0	FALSE	8.22	0.229	0.25	0.354722	0.227516	44.608	83.45
AFLASYVAPVLTYLGGSGGG	0	FALSE	7.4	0.465	0.464	0.369857	0.247017	72.659	53.9
AFLATSSVPSSFLNGGSGGG	0	FALSE	0.23	0.517	0.525	0.767387	0.772749	58.663	69.29
AFLCITQSLLSHSSGGSGGG	0	FALSE	0.925	0.319	0.377	0.882282	0.347978	62.275	50.94
AFLDRLMGQLPTATGGSGGG	0	FALSE	3.93	0.291	0.348	0.520425	0.24123	62.425	33.8
AFLESCIGRPWVSSGGSGGG	0	FALSE	5.65	0.242	0.314	0.528626	0.161833	60.134	56.17
AFLFLTPGYRGNYDGGSGGG	0	FALSE	5.99	0.322	0.3	0.219509	0.40097	57.663	9.46
AFLFYYDLTPQDRDGGSGGG	0	FALSE	0.78	0.484	0.562	0.939509	0.687527	62.625	5.18
AFLGCGSPVLYSDTGGSGGG	0	FALSE	0.965	0.306	0.389	0.523059	0.511596	46.949	13.91
AFLHLLTDPRDHLTGGSGGG	0	FALSE	1.43	0.357	0.456	0.750649	0.203233	49.47	59.15
AFLIYRPVRNSALRGGSGGG	0	FALSE	6.76	0.529	0.621	0.756392	0.354764	72.659	20.11
AFLLLRPGLKGWIAGGSGGG	0	FALSE	3.42	0.308	0.3	0.388676	0.15925	67.827	41.23
AFLLTDFLLIFHCGGGSGGG	0	FALSE	4.99	0.191	0.32	0.524698	0.14658	37.275	91.51
AFLMFRDFALFPVSGGSGGG	0	FALSE	0.888	0.432	0.451	0.641939	0.333188	71.599	6.41
AFLMRCSKFTLNDRGGSGGG	0	FALSE	36.6	0.256	0.279	0.238094	0.182078	52.471	60.85
AFLNMSSCQNNSLSGGSGGG	0	FALSE	0.861	0.353	0.324	0.807324	0.828889	57.503	86.53
AFLNRSLSHSSVLVGGSGGG	0	FALSE	2.38	0.372	0.377	0.599883	0.348962	63.335	32.7
AFLQLRVAESVSYVGGSGGG	0	FALSE	2.62	0.456	0.585	0.766647	0.412851	57.393	54.07
AFLRRFHCTSRPDHGGSGGG	0	FALSE	19.4	0.23	0.23	0.236051	0.125154	66.277	71.98
AFLRSIQCNYRGCRGGSGGG	0	FALSE	10.4	0.258	0.377	0.372286	0.318634	22.059	87.43
AFLSLSMLNFTISSGGSGGG	0	FALSE	1.97	0.343	0.399	0.623424	0.205402	65.156	48.52
AFLSMGGFSLWFHVGGSGGG	0	FALSE	7.04	0.328	0.302	0.716353	0.162568	71.389	84.63
AFLSSKIPSPHRTLGGSGGG	0	FALSE	10.5	0.349	0.473	0.331474	0.198827	66.927	91.02
AFLTLLMFIFRCVVGGSGGG	0	FALSE	2.17	0.235	0.284	0.644313	0.128084	73.039	62.47
AFLTSKFYSHVYHRGGSGGG	0	FALSE	4.15	0.288	0.487	0.379061	0.316767	65.356	51.69
AFLTVAAHLRLPNTGGSGGG	0	FALSE	6.18	0.302	0.316	0.118627	0.239545	68.397	69.86
AFLVCSPCYLISVSGGSGGG	0	FALSE	0.667	0.313	0.332	0.66986	0.180664	55.182	14.45
AFLWESLKRKNPSRGGSGGG	0	FALSE	15.1	0.225	0.235	0.143788	0.153681	73.499	81.51
AFLWSSFSFMAPNFGGSGGG	0	FALSE	4.77	0.427	0.618	0.667561	0.724433	71.699	13.98
AFLYGRSSTVILIAGGSGGG	0	FALSE	7.38	0.419	0.444	0.343263	0.223401	49.69	59.59
AFLYPMSARWALLGGGSGGG	0	FALSE	2.66	0.37	0.257	0.487369	0.22457	70.398	58.02
AFLYVLVLRCPFVTGGSGGG	0	FALSE	7.31	0.232	0.34	0.92621	0.274083	60.764	95
AFMIPFTKSIMYLGGGSGGG	0	FALSE	15.9	0.327	0.322	0.417463	0.267158	68.077	56.22
AFMLSICWISVTLTGGSGGG	0	FALSE	2.45	0.269	0.364	0.850819	0.084587	69.698	80.06
AFMSAFCLLPKIFRGGSGGG	0	FALSE	5.41	0.263	0.387	0.595374	0.19179	76.891	92.04
AFMVMLTRSCPISLGGSGGG	0	FALSE	26.7	0.373	0.389	0.868078	0.19522	63.395	91.77
AFMWHWIDWNGFFLGGSGGG	0	FALSE	21.3	0.306	0.341	0.422812	0.162113	68.687	95
AFMWWHVDLIIMVYGGSGGG	0	FALSE	13.9	0.315	0.339	0.911115	0.12401	32.793	73.99
AFMYRSLACGMNPCGGSGGG	0	FALSE	28.5	0.311	0.285	0.784496	0.29974	19.938	85.21
AFNCHDTCAVLSHFGGSGGG	0	FALSE	18.7	0.259	0.271	0.610812	0.450284	67.737	95
AFNDRLYIAMSGHKGGSGGG	0	FALSE	1.96	0.423	0.456	0.520585	0.391672	72.109	4.78
AFNLCNYACWSSSGGGSGGG	0	FALSE	7.38	0.234	0.311	0.359876	0.251025	48.389	46.6
AFNNSSSSTYFLSRGGSGGG	0	FALSE	10.5	0.329	0.351	0.364989	0.187092	59.954	42.65
AFNRPNLAFHNNSFGGSGGG	0	FALSE	5.47	0.302	0.487	0.372136	0.164252	76.891	20.42
AFPCTTHQDRSCLIGGSGGG	0	FALSE	19.7	0.154	0.111	0.301623	0.207485	42.257	95
AFPFGFTLPLDDSNGGSGGG	0	FALSE	2.85	0.269	0.35	0.683313	0.252864	71.689	55.18
AFPGRLKCYRASHFGGSGGG	0	FALSE	4.6	0.269	0.283	0.0699	0.14248	73.219	69.72
AFPHSKTSFSGAPHGGSGGG	0	FALSE	10.2	0.2	0.3	0.318353	0.116298	83.373	44.48
AFPHVYLLLYRHRVGGSGGG	0	FALSE	8.33	0.281	0.367	0.351431	0.108369	76.891	61.16
AFPLITPSDEFAHMGGSGGG	0	FALSE	1.63	0.263	0.372	0.578588	0.205126	63.015	40.9
AFPRMRFWLAAYVIGGSGGG	0	FALSE	2.49	0.334	0.384	0.83236	0.223989	76.891	37.43
AFPSSMCKLKAAARGGSGGG	0	FALSE	17.1	0.26	0.25	0.361186	0.180598	73.689	75.55
AFPTAIRQGAALFQGGSGGG	0	FALSE	12.8	0.286	0.329	0.235851	0.159293	74.56	40.45
AFPTCKSLHVSVVSGGSGGG	0	FALSE	7.7	0.277	0.362	0.213686	0.141534	71.058	55.05
AFPVDPLVPYFPEDGGSGGG	0	FALSE	2.88	0.238	0.244	0.781536	0.326269	44.608	25.76
AFPVKSDDLSCPRVGGSGGG	0	FALSE	24.6	0.189	0.218	0.288735	0.292251	47.389	94.97
AFPWLHGASTYHFHGGSGGG	0	FALSE	4.84	0.306	0.33	0.503682	0.139141	73.77	65
AFPWMHVTFGIYSSGGSGGG	0	FALSE	1.53	0.248	0.321	0.700954	0.208666	69.168	37.5
AFQAYGRRWCPSSLGGSGGG	0	FALSE	9.57	0.227	0.299	0.641769	0.228296	70.988	83.49
AFQHREMVVCLPDQGGSGGG	0	FALSE	0.637	0.25	0.265	0.411697	0.575583	48.339	8.62
AFQLGRPYYYGVCFGGSGGG	0	FALSE	16.8	0.281	0.43	0.341783	0.112258	18.908	48.87
AFQPAEIAWHISDDGGSGGG	0	FALSE	1.51	0.325	0.568	0.739602	0.230298	66.617	8.29
AFQPQMKFILSLLLGGSGGG	0	FALSE	6.44	0.298	0.361	0.703092	0.336425	76.891	84.9
AFRAWWYDPWFSGCGGSGGG	0	FALSE	18.4	0.254	0.304	0.47138	0.242211	16.597	80.45
AFRCPPLVYVRSYGGGSGGG	0	FALSE	3.08	0.323	0.345	0.179822	0.154377	62.935	20.05
AFRFGMCLFASDDSGGSGGG	0	FALSE	0.414	0.346	0.515	0.982958	0.511534	58.673	9.98
AFRFLKISGDRMILGGSGGG	0	FALSE	9.31	0.498	0.497	0.679581	0.295276	67.677	48.9
AFRILPLYLLRVKYGGSGGG	0	FALSE	12.3	0.37	0.406	0.239379	0.141753	68.447	58.74
AFRIRTFQSGAAHCGGSGGG	0	FALSE	6.91	0.394	0.359	0.350108	0.200755	60.024	39.62
AFRKQSMHGYPCSFGGSGGG	0	FALSE	21.1	0.2	0.235	0.348063	0.237777	60.964	81.04
AFRLPFQGVRWWNHGGSGGG	0	FALSE	10.3	0.258	0.295	0.448201	0.177495	76.891	73.41
AFRLSFRNSHRLYSGGSGGG	0	FALSE	12.4	0.382	0.472	0.20708	0.160322	74.74	47.55
AFRPTVRLRSGRSLGGSGGG	0	FALSE	2.5	0.328	0.471	0.461488	0.461267	76.891	23.74
AFRPWSRFLRFGATGGSGGG	0	FALSE	1.29	0.375	0.399	0.664788	0.162918	74.53	23.49
AFRQDPPASMSLSQGGSGGG	0	FALSE	6.9	0.441	0.373	0.454653	0.699448	61.405	62.64
AFRRYQIYDSRNVMGGSGGG	0	FALSE	11.8	0.404	0.488	0.625481	0.699335	82.423	11.69
AFRSMMNKISKVVRGGSGGG	0	FALSE	6.25	0.489	0.574	0.512945	0.667686	72.719	61.19
AFRSPPKRGCSHDLGGSGGG	0	FALSE	21.6	0.127	0.134	0.05832	0.128751	62.635	95
AFRTSNQFEYFTYPGGSGGG	0	FALSE	12.3	0.288	0.358	0.263417	0.248846	48.599	42.89
AFRVLSASLMSIVSGGSGGG	0	FALSE	11.2	0.492	0.473	0.426254	0.189416	56.613	41.66
AFRWICRMPFLDVLGGSGGG	0	FALSE	12	0.337	0.379	0.407577	0.193825	49.12	83.59
AFRYQPVGHLFRLKGGSGGG	0	FALSE	0.771	0.383	0.416	0.691335	0.330177	71.058	68.09
AFSALNTHNRLLWIGGSGGG	0	FALSE	3.45	0.391	0.374	0.253465	0.142404	72.159	87.71
AFSCGLRSTLWLNNGGSGGG	0	FALSE	10.8	0.26	0.268	0.530235	0.186482	61.705	65.33
AFSFAKKKPGPCVLGGSGGG	0	FALSE	6.97	0.184	0.151	0.130128	0.147621	67.607	95
AFSFLSTVAWRPITGGSGGG	0	FALSE	4.38	0.456	0.525	0.60308	0.162674	60.194	30.55
AFSIPLLPRGEALFGGSGGG	0	FALSE	16.6	0.207	0.163	0.02553	0.146701	76.891	95
AFSLGMFDVNSCSVGGSGGG	0	FALSE	16.7	0.286	0.33	0.876099	0.574884	58.994	53.56
AFSLYFVGNSTLCNGGSGGG	0	FALSE	4.55	0.466	0.552	0.907333	0.65825	58.854	32.65
AFSLYPRPSLLLDYGGSGGG	0	FALSE	3.39	0.314	0.343	0.127356	0.173206	57.933	41.11
AFSPMPIPPTFIEIGGSGGG	0	FALSE	2.48	0.354	0.43	0.806416	0.434475	67.577	43.58
AFSRSIKLSSVSLSGGSGGG	0	FALSE	1.93	0.498	0.575	0.529929	0.221607	88.385	11.76
AFSRYLMLCSTIQVGGSGGG	0	FALSE	7.1	0.462	0.534	0.978699	0.295911	54.452	56.69
AFSSFRFSLYMTGTGGSGGG	0	FALSE	4.36	0.371	0.402	0.734662	0.162966	72.669	26.43
AFSSLLRSHVAREFGGSGGG	0	FALSE	4.23	0.355	0.383	0.316014	0.141502	74.16	71.07
AFSSLSVKEGNSASGGSGGG	0	FALSE	12.6	0.252	0.36	0.621712	0.290194	81.142	55.35
AFSSMHRNVYLNYMGGSGGG	0	FALSE	6.25	0.294	0.348	0.437449	0.16588	70.858	75.66
AFSSPTRYLVRLGLGGSGGG	0	FALSE	12.2	0.237	0.299	0.237438	0.123337	71.609	60.12
AFSSQIHCFASLFQGGSGGG	0	FALSE	7.13	0.273	0.286	0.587443	0.20661	74.25	56.33
AFSSYQPLLTPSSVGGSGGG	0	FALSE	0.269	0.468	0.647	0.918954	0.556264	70.578	7.88
AFSTCICVLANSVSGGSGGG	0	FALSE	3.07	0.316	0.412	0.780389	0.325494	76.891	62.17
AFSVCFGGMSRFLYGGSGGG	0	FALSE	13.7	0.263	0.29	0.18689	0.18163	76.891	95
AFSVTCQLVHRRHCGGSGGG	0	FALSE	24.6	0.212	0.274	0.144175	0.143977	51.541	95
AFSVTVLPRPLTAHGGSGGG	0	FALSE	6.7	0.277	0.326	0.120073	0.15942	74.85	78.7
AFSWSTPTINCDHNGGSGGG	0	FALSE	0.204	0.281	0.288	0.737036	0.609041	42.787	4.59
AFSYVLASSLRPLFGGSGGG	0	FALSE	1.14	0.599	0.562	0.813502	0.532813	71.569	36.54
AFTDIVRYCVIRLIGGSGGG	0	FALSE	13.1	0.299	0.395	0.663704	0.156417	71.699	58.1
AFTDVVPGFSLEHLGGSGGG	0	FALSE	2.39	0.257	0.474	0.338514	0.213087	69.098	42.29
AFTHFRAMWYRQVFGGSGGG	0	FALSE	20.9	0.378	0.447	0.26159	0.136924	71.519	71.75
AFTIFKRTVLSFRVGGSGGG	0	FALSE	2.78	0.354	0.441	0.259019	0.236912	73.259	47.12
AFTLLSHVDFSPFCGGSGGG	0	FALSE	33.1	0.273	0.32	0.112953	0.194794	43.657	93.31
AFTNAKSPLSDMASGGSGGG	0	FALSE	2.07	0.448	0.42	0.70532	0.853063	61.545	31.64
AFTSNSILSDVAYTGGSGGG	0	FALSE	10.9	0.418	0.504	0.150312	0.337158	41.196	9.14
AFTSSILTHSGVYRGGSGGG	0	FALSE	13.2	0.315	0.421	0.377353	0.155902	71.459	49.12
AFTSSVVKVVLLPGGGSGGG	0	FALSE	6.61	0.265	0.306	0.31053	0.158596	74.18	36.52
AFVARQDHCFSPLIGGSGGG	0	FALSE	13.4	0.257	0.278	0.52088	0.182438	67.117	69.29
AFVCSGPRTVRFFLGGSGGG	0	FALSE	12	0.261	0.297	0.277688	0.140211	74.18	79.91
AFVDSWLSTIEWLFGGSGGG	0	FALSE	30.8	0.245	0.35	0.212492	0.139128	50.43	94.33
AFVFCMGVPILSRVGGSGGG	0	FALSE	5.82	0.369	0.485	0.756183	0.242275	69.168	66.18
AFVFFYSQHACYFLGGSGGG	0	FALSE	13.7	0.402	0.447	0.639701	0.325024	63.005	95
AFVGVDIWYWSLDMGGSGGG	0	FALSE	3.29	0.333	0.38	0.926181	0.249295	38.215	35.74
AFVKPFVSSFPHVIGGSGGG	0	FALSE	16.6	0.427	0.477	0.055137	0.14244	76.891	29.88
AFVKRRPCWYNSKTGGSGGG	0	FALSE	2.22	0.204	0.251	0.795142	0.318219	56.763	17.72
AFVLLKTLSACILNGGSGGG	0	FALSE	0.405	0.454	0.624	0.875701	0.506486	49.07	84.71
AFVQASLSHGSSLFGGSGGG	0	FALSE	6.7	0.362	0.405	0.502321	0.308225	86.695	54.79
AFVRVHILLYVSFTGGSGGG	0	FALSE	3.91	0.319	0.44	0.40262	0.123857	71.889	47.22
AFVSLREAWRQVCAGGSGGG	0	FALSE	21.7	0.302	0.337	0.534215	0.174963	48.709	51.18
AFVSLSMGSTTAQSGGSGGG	0	FALSE	7.73	0.339	0.335	0.582593	0.164494	74.16	57.73
AFVSVELILISLPPGGSGGG	0	FALSE	4.01	0.325	0.472	0.387452	0.24464	73.039	27.31
AFVVATLVPDQRPCGGSGGG	0	FALSE	10.5	0.322	0.25	0.778163	0.253974	48.95	47.98
AFVVFLVHHLVVHPGGSGGG	0	FALSE	4.23	0.284	0.413	0.590873	0.197583	76.891	47.26
AFVVLYYMFSDDVFGGSGGG	0	FALSE	4.84	0.408	0.482	0.760664	0.539498	43.347	19.62
AFWDQNFLLLCPFNGGSGGG	0	FALSE	7.96	0.308	0.42	0.324667	0.274118	65.156	47.89
AFWLHPDQVWTLVAGGSGGG	0	FALSE	5.69	0.318	0.304	0.740132	0.243387	50.15	44.04
AFWLMIILWQCSHFGGSGGG	0	FALSE	14	0.27	0.392	0.733514	0.132421	70.608	89.14
AFWLWSRYAFHCSWGGSGGG	0	FALSE	4.66	0.298	0.429	0.534214	0.140017	52.801	40.18
AFWPDRLGLTGKLVGGSGGG	0	FALSE	18.5	0.221	0.286	0.143392	0.168923	66.517	70.5
AFWRYPRFIVYSFIGGSGGG	0	FALSE	9.1	0.337	0.378	0.328304	0.120102	62.475	49.33
AFWTQSYFSVFKCVGGSGGG	0	FALSE	5.18	0.273	0.304	0.844212	0.178625	52.161	52.78
AFWVCRFCLGMLRFGGSGGG	0	FALSE	13.4	0.234	0.295	0.370434	0.160044	74.3	95
AFYAWQFVRINYMSGGSGGG	0	FALSE	5.78	0.425	0.598	0.597031	0.308552	68.517	46.87
AFYCFCFINRVCMQGGSGGG	0	FALSE	10.7	0.298	0.46	0.907289	0.230869	64.226	95
AFYFRYHFQQLYAEGGSGGG	0	FALSE	4.96	0.389	0.455	0.639193	0.305658	57.993	13.51
AFYIIVVYYHRFFIGGSGGG	0	FALSE	7.54	0.267	0.377	0.231304	0.142839	74.33	79.31
AFYLLELGRSFDSFGGSGGG	0	FALSE	10.8	0.357	0.463	0.259989	0.281954	56.533	63
AFYLLIQAFRKDHLGGSGGG	0	FALSE	2.11	0.436	0.451	0.71091	0.38526	59.994	23.68
AFYTFQLGTLISFAGGSGGG	0	FALSE	10.4	0.367	0.439	0.198844	0.194557	62.425	78.9
AFYYPVSGVSGLCCGGSGGG	0	FALSE	23.1	0.292	0.243	0.602151	0.607414	1.15	95
AGACRDVVSQSLWMGGSGGG	0	FALSE	48.9	0.249	0.318	0.23692	0.192958	68.848	87.45
AGAEYDTDRNSVHVGGSGGG	0	FALSE	5.24	0.234	0.318	0.693308	0.589845	86.144	7.41
AGAGCVCVYCISHIGGSGGG	0	FALSE	5.85	0.22	0.288	0.5573	0.118225	68.938	86.78
AGASVMAQYVLGSVGGSGGG	0	FALSE	0.356	0.274	0.328	0.567816	0.187933	71.499	27.22
AGATAFHTSQHSIPGGSGGG	0	FALSE	22.2	0.227	0.249	0.075111	0.147373	91.607	59.48
AGAWVLRVAGFNLTGGSGGG	0	FALSE	4.31	0.284	0.344	0.574068	0.141331	76.891	70.85
AGCILLAIGVYPQIGGSGGG	0	FALSE	7.93	0.264	0.305	0.139349	0.162048	71.058	70.97
AGCNPSLQVWPLGVGGSGGG	0	FALSE	16.6	0.171	0.174	0.199619	0.154588	76.891	48.51
AGCPCHTCVHYCENGGSGGG	0	FALSE	17.9	0.143	0.2	0.496056	0.324331	22.399	64.43
AGDAVKVVSYSPLIGGSGGG	0	FALSE	14	0.31	0.311	0.293338	0.17587	83.373	41.91
AGDFTHPRFNMRLHGGSGGG	0	FALSE	12.8	0.194	0.163	0.20954	0.142694	81.152	84.14
AGDQHFGDLHIDNSGGSGGG	0	FALSE	0.0766	0.205	0.39	0.803913	0.555086	92.167	3.61
AGEDSPMGAFLFLVGGSGGG	0	FALSE	3.8	0.231	0.245	0.433582	0.153718	76.891	63.07
AGEFTWVLRLLSGTGGSGGG	0	FALSE	2.28	0.296	0.349	0.832936	0.121661	80.522	54.75
AGFAGSKLPYVPDFGGSGGG	0	FALSE	1.18	0.317	0.486	0.38122	0.40089	73.309	9.17
AGFAKLSCMSKVYLGGSGGG	0	FALSE	22.6	0.273	0.282	0.795509	0.172368	58.383	95
AGFDSHGATILFFGGGSGGG	0	FALSE	17.5	0.234	0.237	0.405207	0.203116	74.25	74.2
AGFGFDSYLVHDLVGGSGGG	0	FALSE	0.772	0.346	0.403	0.803983	0.282209	78.121	20.87
AGFKLITATALTKMGGSGGG	0	FALSE	3	0.568	0.45	0.496263	0.213684	81.903	53.3
AGFLFAQSDTSPQHGGSGGG	0	FALSE	0.944	0.497	0.54	0.942604	0.530367	73.279	3.3
AGFMISWSGRNCFLGGSGGG	0	FALSE	11.5	0.349	0.476	0.555442	0.171542	74.48	95
AGFQHGFWSPFCFVGGSGGG	0	FALSE	21.2	0.246	0.285	0.529748	0.137116	66.837	95
AGFQHSLCSVLSFRGGSGGG	0	FALSE	17.1	0.373	0.456	0.484405	0.15501	70.578	76.7
AGFRHPPTNIHQDVGGSGGG	0	FALSE	3.92	0.224	0.383	0.518155	0.274155	68.878	26.14
AGFRHSPLHCMIMSGGSGGG	0	FALSE	9.52	0.313	0.416	0.478702	0.25443	72.829	85.42
AGFRIRLLARGFHAGGSGGG	0	FALSE	3.75	0.299	0.316	0.414263	0.199651	76.891	82.27
AGFRYVRFFYITPPGGSGGG	0	FALSE	1.6	0.5	0.602	0.492853	0.336769	77.391	3.78
AGFSMSVQYTTYMVGGSGGG	0	FALSE	35.4	0.341	0.371	0.36293	0.177295	67.577	48.7
AGFVRALCFFLSVWGGSGGG	0	FALSE	17.8	0.259	0.4	0.45636	0.105158	76.891	95
AGFVSHHGRLCDNVGGSGGG	0	FALSE	9.08	0.21	0.237	0.28432	0.297026	68.397	79.24
AGGAMVSARFPPHVGGSGGG	0	FALSE	16.5	0.206	0.224	0.005051	0.114465	76.891	65.84
AGGAVAAFTRYGRCGGSGGG	0	FALSE	23.7	0.188	0.213	0.449745	0.259682	72.709	82.8
AGGFHVPVLSVCILGGSGGG	0	FALSE	21	0.263	0.24	0.548621	0.17371	72.679	94.78
AGGPHVSYRAFTRDGGSGGG	0	FALSE	1.25	0.289	0.345	0.90758	0.464146	95.378	20.26
AGGRRMVERSSIVSGGSGGG	0	FALSE	10.4	0.252	0.292	0.390596	0.488994	90.476	43.98
AGGSHVICFRGLFHGGSGGG	0	FALSE	7.45	0.191	0.222	0.123229	0.111044	68.127	80.31
AGHPLLQNSLSVSDGGSGGG	0	FALSE	5.7	0.281	0.319	0.253359	0.219846	90.756	51.23
AGHTFSSHNVLYQYGGSGGG	0	FALSE	2.21	0.34	0.512	0.649421	0.243768	97.009	28.84
AGIGQMDGHTLVNYGGSGGG	0	FALSE	13.9	0.227	0.213	0.086381	0.13114	69.168	82.22
AGIGRRSRRVVLLCGGSGGG	0	FALSE	5.51	0.227	0.215	0.1377	0.138917	57.663	83.14
AGIGYTFWSVLKVFGGSGGG	0	FALSE	2.48	0.304	0.349	0.772081	0.118672	80.982	48.12
AGIKVSPVVVYEYIGGSGGG	0	FALSE	6.68	0.303	0.283	0.274498	0.229875	62.475	31.13
AGILMLNGRWLCSEGGSGGG	0	FALSE	1.7	0.263	0.29	0.7274	0.175518	50.57	71.81
AGILWMLPFPSQCIGGSGGG	0	FALSE	5.27	0.359	0.343	0.656582	0.193363	39.276	92.61
AGIQPLSLFTLAFYGGSGGG	0	FALSE	32.4	0.26	0.233	0.029147	0.109807	72.319	94.52
AGKDHTGLRKCTDCGGSGGG	0	FALSE	6.64	0.102	0.153	0.508058	0.807671	70.618	69.33
AGKYLPQIAYRMVFGGSGGG	0	FALSE	7.1	0.491	0.598	0.516627	0.247196	72.979	33.78
AGLAHVAGPGELLGGGSGGG	0	FALSE	3.76	0.169	0.121	0.141442	0.134511	72.849	94.81
AGLCGPTFVFDILFGGSGGG	0	FALSE	5.3	0.265	0.256	0.34115	0.155796	73.279	33.66
AGLFHALMIIDLHTGGSGGG	0	FALSE	6.28	0.287	0.343	0.613182	0.179124	70.888	35.44
AGLGGICPLSSPEDGGSGGG	0	FALSE	7.57	0.207	0.221	0.665833	0.28874	67.647	34.58
AGLHLFFVCISDLIGGSGGG	0	FALSE	0.15	0.286	0.398	0.793935	0.796338	73.059	12.17
AGLHNWTLPALPTLGGSGGG	0	FALSE	3.49	0.269	0.29	0.385039	0.207802	72.239	80.92
AGLKLHSLLFCVDGGGSGGG	0	FALSE	1.54	0.249	0.283	0.91364	0.206951	59.834	57.12
AGLNLGLFRMSYCMGGSGGG	0	FALSE	13.2	0.301	0.337	0.947607	0.497402	67.337	70.96
AGLNPLPKRCRLMTGGSGGG	0	FALSE	2.09	0.189	0.205	0.174674	0.145597	69.358	95
AGLPMSFLIPLMLPGGSGGG	0	FALSE	9.34	0.287	0.252	0.411951	0.207415	76.891	79.95
AGLQRCYVVPSQIRGGSGGG	0	FALSE	7.97	0.351	0.405	0.194733	0.444837	74.19	53.59
AGLQTLRGCPFRYVGGSGGG	0	FALSE	11.4	0.305	0.287	0.313663	0.199346	63.115	53.54
AGLRDLGERCMSKVGGSGGG	0	FALSE	21.3	0.155	0.165	0.210793	0.195712	66.787	95
AGLRFKRARGNSPCGGSGGG	0	FALSE	12.4	0.395	0.553	0.41622	0.231841	76.891	52.31
AGLRRILSPLNYLRGGSGGG	0	FALSE	2.77	0.526	0.556	0.389531	0.450474	74.16	63.82
AGLSAEVRVSFQILGGSGGG	0	FALSE	5.55	0.278	0.286	0.516484	0.180381	70.988	49.22
AGLSAVYLEVFVRTGGSGGG	0	FALSE	1.99	0.285	0.329	0.660586	0.329994	67.927	48.8
AGLSLHTVRYLTTNGGSGGG	0	FALSE	0.168	0.391	0.606	0.882108	0.561871	69.698	4.16
AGLSLNLCPSRRKFGGSGGG	0	FALSE	13.3	0.29	0.24	0.341707	0.164153	76.891	94.62
AGLSLRHLGNCLLRGGSGGG	0	FALSE	7.57	0.342	0.206	0.797817	0.21199	72.249	68.93
AGLSNKMVPKCNMRGGSGGG	0	FALSE	25.4	0.219	0.271	0.56804	0.439766	68.477	64.79
AGLSTLFVYALFFSGGSGGG	0	FALSE	5.2	0.248	0.278	0.277645	0.173274	74.22	55.69
AGLSWTVPLIYSDTGGSGGG	0	FALSE	0.553	0.307	0.346	0.529709	0.279322	62.285	7.86
AGLVRHLCAKKDSFGGSGGG	0	FALSE	20.3	0.246	0.274	0.550578	0.142568	73.039	83.37
AGLWGCYSKMSSLSGGSGGG	0	FALSE	0.116	0.414	0.657	0.858547	0.890065	83.653	12.32
AGLYVVRRKCHNQVGGSGGG	0	FALSE	9.08	0.184	0.196	0.185977	0.271098	76.891	89.51
AGMAHGSSISLINWGGSGGG	0	FALSE	26.2	0.237	0.317	0.227166	0.144357	81.303	82.94
AGMEFHGTHSSTPLGGSGGG	0	FALSE	8.24	0.262	0.314	0.600224	0.212484	90.426	53.14
AGMVFNYLSALLYGGGSGGG	0	FALSE	12.5	0.35	0.355	0.408062	0.166266	71.449	72.93
AGNGYPTWFLHADSGGSGGG	0	FALSE	0.221	0.33	0.385	0.98043	0.290919	78.171	7.74
AGNLPIQSFVNWTNGGSGGG	0	FALSE	3.77	0.311	0.361	0.543847	0.408634	76.891	10
AGNSLARNSMFVVHGGSGGG	0	FALSE	4.29	0.292	0.25	0.509138	0.159407	80.602	58.3
AGNSLSAIIEMRPTGGSGGG	0	FALSE	4.74	0.253	0.335	0.541491	0.319483	74.35	33.42
AGNVPLSRALRCAMGGSGGG	0	FALSE	5.32	0.235	0.191	0.275773	0.143471	67.637	83.73
AGPISLYPKTAPSIGGSGGG	0	FALSE	11.6	0.22	0.228	0.195589	0.164876	90.756	75.41
AGPLSWLVRASESNGGSGGG	0	FALSE	1.86	0.3	0.394	0.773693	0.613578	92.567	14.96
AGPQDCSLSPYLSGGGSGGG	0	FALSE	11.1	0.166	0.215	0.425644	0.145546	70.208	88.5
AGPVIWSQYPNGYRGGSGGG	0	FALSE	13.8	0.248	0.219	0.139362	0.222378	85.164	47.53
AGPYLPFDYSDVGNGGSGGG	0	FALSE	7.01	0.24	0.278	0.737462	0.425789	81.843	21.54
AGQCCSSYGFEASIGGSGGG	0	FALSE	1.11	0.301	0.349	0.815967	0.739496	39.226	14.02
AGQFVSSGNKLVKLGGSGGG	0	FALSE	5.45	0.464	0.52	0.66475	0.244182	91.817	27.75
AGQLLAVTYRFSLFGGSGGG	0	FALSE	14.5	0.299	0.304	0.300507	0.112466	77.271	82.41
AGRALLYYAPRHASGGSGGG	0	FALSE	12.6	0.343	0.294	0.095837	0.153528	92.397	41.06
AGRLLTHQRSSIHHGGSGGG	0	FALSE	6.4	0.293	0.303	0.493244	0.150132	80.932	57.7
AGRNATLFCLYLPHGGSGGG	0	FALSE	14.1	0.233	0.351	0.438496	0.175426	72.789	68.94
AGRRCADTTYLVLLGGSGGG	0	FALSE	8.9	0.288	0.333	0.402144	0.22443	58.904	46.59
AGRRNPQIPSGHLNGGSGGG	0	FALSE	5.13	0.115	0.115	0.004883	0.121908	76.891	90.19
AGRTNSGQGCSTTNGGSGGG	0	FALSE	13	0.082	0.145	0.010212	0.129735	61.845	76.22
AGRTSLTKRYMVLVGGSGGG	0	FALSE	5.85	0.276	0.255	0.425925	0.103708	78.892	31.84
AGRTSWQTSPRRNDGGSGGG	0	FALSE	19.2	0.163	0.262	0.101974	0.142918	93.637	51.05
AGRVQWLCLSIPFPGGSGGG	0	FALSE	1.65	0.326	0.408	0.488355	0.132313	76.891	84.98
AGRVTRRCWHTWTWGGSGGG	0	FALSE	17.8	0.188	0.229	0.143111	0.118533	76.891	95
AGRWLGHSTTCMFHGGSGGG	0	FALSE	8.73	0.327	0.367	0.877117	0.168149	62.425	94.6
AGSATPRECFVIHLGGSGGG	0	FALSE	2.25	0.225	0.221	0.33485	0.160262	70.238	74.36
AGSCKQVVSYDEMMGGSGGG	0	FALSE	24.9	0.235	0.239	0.656003	0.343877	49.3	54.08
AGSCRYRVYQGFLSGGSGGG	0	FALSE	5.34	0.365	0.357	0.328837	0.233784	74.47	31.17
AGSFAMLRQLLGSVGGSGGG	0	FALSE	6.79	0.351	0.368	0.585556	0.196568	72.789	56.59
AGSFKMLDGLARTLGGSGGG	0	FALSE	5.35	0.447	0.417	0.517699	0.423929	73.249	44.36
AGSFYSHTPARLVFGGSGGG	0	FALSE	6.62	0.49	0.52	0.387805	0.186511	78.221	42.48
AGSHSGLLAFINYVGGSGGG	0	FALSE	13.2	0.282	0.317	0.332943	0.131737	74.41	60.17
AGSIILIWNLGMRSGGSGGG	0	FALSE	15.3	0.356	0.333	0.592817	0.197296	80.502	70.6
AGSLGMLCSHGSFFGGSGGG	0	FALSE	15.5	0.284	0.316	0.579132	0.193466	76.891	94.62
AGSLSRTGDPPLWLGGSGGG	0	FALSE	12	0.21	0.304	0.402855	0.159968	66.927	83.65
AGSMTIYWWFCPTRGGSGGG	0	FALSE	4.02	0.259	0.234	0.884218	0.203515	51.921	25.38
AGSPAILLRFAFKQGGSGGG	0	FALSE	7.41	0.238	0.295	0.276157	0.244595	73.419	56.15
AGSPGLLSPPPLESGGSGGG	0	FALSE	10.4	0.147	0.202	0.149599	0.155092	73.029	80.2
AGSQGSLTLRDKGLGGSGGG	0	FALSE	16.6	0.163	0.15	0.242812	0.13729	84.404	84.88
AGSQHKASRNYRFRGGSGGG	0	FALSE	18.1	0.205	0.258	0.0995	0.109081	76.891	85.62
AGSRGAFAFSLWGKGGSGGG	0	FALSE	13	0.245	0.263	0.152814	0.156405	76.891	68.4
AGSRLKRRPRNRALGGSGGG	0	FALSE	15.9	0.173	0.209	0.020352	0.145392	94.168	82.39
AGSSGFGVPVPLELGGSGGG	0	FALSE	8.92	0.175	0.205	0.12709	0.167477	76.891	79.16
AGSSGYRWRCCSHLGGSGGG	0	FALSE	9.91	0.203	0.239	0.332656	0.199456	79.322	65.52
AGSSLFLSIVFTHFGGSGGG	0	FALSE	13	0.269	0.432	0.314365	0.109803	76.891	74.31
AGSTGVTTTGLAKRGGSGGG	0	FALSE	14.7	0.141	0.138	0.011388	0.09034	77.791	83.88
AGSVLGAFLGPLYSGGSGGG	0	FALSE	13.5	0.216	0.209	0.098136	0.152721	76.891	80.96
AGSVMHRGICCPSTGGSGGG	0	FALSE	5.88	0.15	0.175	0.791748	0.261032	47.619	95
AGTCRAHTFLPRFYGGSGGG	0	FALSE	24.4	0.213	0.206	0.004705	0.133843	76.891	95
AGTEMSDDLTINLAGGSGGG	0	FALSE	12.6	0.226	0.251	0.589587	0.212531	45.208	39.95
AGTHTTVILGILPPGGSGGG	0	FALSE	9.36	0.245	0.319	0.107419	0.226831	72.679	33.36
AGTLSRSRLTAFMRGGSGGG	0	FALSE	20.7	0.271	0.302	0.351118	0.224915	72.979	71.12
AGTQTDPSLPAVMRGGSGGG	0	FALSE	6.14	0.227	0.355	0.266157	0.525294	68.717	86.27
AGTTVPTQLVTLHHGGSGGG	0	FALSE	6.63	0.179	0.18	0.252393	0.145318	73.599	56.54
AGTVIIRIFSLQCFGGSGGG	0	FALSE	14.6	0.279	0.366	0.502223	0.454902	66.807	82.88
AGTWYLSAHCQRMIGGSGGG	0	FALSE	14.4	0.303	0.29	0.895797	0.538572	62.765	72.13
AGTWYWCVFRKHFLGGSGGG	0	FALSE	8.38	0.212	0.248	0.227519	0.104947	71.068	95
AGVDSGHLGHQSFRGGSGGG	0	FALSE	23.6	0.144	0.182	0.012276	0.113844	90.916	88.24
AGVELHTANVLYRRGGSGGG	0	FALSE	4.54	0.315	0.334	0.435887	0.393175	77.631	55.6
AGVFKPNILMSMAFGGSGGG	0	FALSE	6.03	0.427	0.442	0.504692	0.209268	76.891	31.75
AGVFQLDSLTPPHYGGSGGG	0	FALSE	2.57	0.443	0.457	0.633764	0.263814	68.517	59.12
AGVGELEIICMSMTGGSGGG	0	FALSE	1.67	0.27	0.333	0.729407	0.296402	68.137	65.68
AGVHPSNVENVGWPGGSGGG	0	FALSE	24.5	0.13	0.152	0.231131	0.144968	76.891	82.25
AGVHRHFLFRSVHSGGSGGG	0	FALSE	1.18	0.388	0.544	0.785272	0.207526	83.533	10.31
AGVLLSNLTLARFCGGSGGG	0	FALSE	14.8	0.362	0.4	0.445804	0.151867	55.712	92.39
AGVLLTTCRLLRFPGGSGGG	0	FALSE	5.68	0.255	0.279	0.087548	0.13915	68.237	94.44
AGVLTIPDFLNYLRGGSGGG	0	FALSE	3.6	0.272	0.303	0.287422	0.29758	66.897	66.23
AGVLWATRSNMSIHGGSGGG	0	FALSE	4.14	0.398	0.358	0.528334	0.303129	84.584	33.17
AGVMRSYLWFFCGFGGSGGG	0	FALSE	12	0.196	0.243	0.458178	0.143001	44.678	95
AGVPVRTPCCSSAPGGSGGG	0	FALSE	33.7	0.127	0.193	0.346634	0.221349	69.228	93.49
AGVQICAAWRWVHAGGSGGG	0	FALSE	2.8	0.274	0.349	0.727195	0.118889	72.679	46.49
AGVTLVRGSASSSRGGSGGG	0	FALSE	8.23	0.346	0.373	0.30106	0.143625	93.868	41.82
AGVWPFEFIFMGKGGGSGGG	0	FALSE	8.33	0.227	0.269	0.415617	0.169053	72.739	36.82
AGVYRFRLPPLPVSGGSGGG	0	FALSE	7.98	0.38	0.363	0.295822	0.282954	79.322	65.63
AGWDLDVRVIASYSGGSGGG	0	FALSE	6.53	0.317	0.32	0.363525	0.158276	65.606	18.62
AGWDRSSLIWAAVNGGSGGG	0	FALSE	0.165	0.326	0.375	0.674268	0.233336	59.114	10.27
AGWISVWICTGLLAGGSGGG	0	FALSE	8.53	0.191	0.182	0.777634	0.148986	70.458	95
AGWRCSTYRLCCSVGGSGGG	0	FALSE	2.56	0.301	0.401	0.807662	0.584727	25.57	62.5
AGWWVMPCYLTSAYGGSGGG	0	FALSE	16.2	0.247	0.232	0.407687	0.181186	39.936	89.81
AGWYPDRWCNRNSMGGSGGG	0	FALSE	14.6	0.175	0.163	0.837078	0.272211	48.519	76.8
AGYAVIWLLFGTAYGGSGGG	0	FALSE	1.23	0.253	0.259	0.617181	0.132248	71.128	36.44
AGYDASSITTVYTRGGSGGG	0	FALSE	16.6	0.258	0.304	0.372743	0.2641	56.813	23.52
AGYHHSQSSYGCTHGGSGGG	0	FALSE	2.69	0.284	0.241	0.50666	0.42982	44.148	41.2
AGYRMPSFCWNRSRGGSGGG	0	FALSE	2.21	0.288	0.432	0.928394	0.219375	63.946	37.45
AGYSRHHMKWIMMLGGSGGG	0	FALSE	1.36	0.308	0.292	0.82846	0.123834	68.958	49.39
AHACPDAELDHLVFGGSGGG	0	FALSE	18.5	0.152	0.171	0.114083	0.143561	56.533	95
AHAFRRRVLMSWWGGGSGGG	0	FALSE	33.4	0.252	0.22	0.179691	0.133408	76.891	92.07
AHAREESMVLDKNAGGSGGG	0	FALSE	0.127	0.367	0.468	0.895959	0.789591	87.515	0.43
AHASDADVYRASFLGGSGGG	0	FALSE	15.8	0.234	0.272	0.068709	0.149796	59.684	44.11
AHATMKHRMSHIYWGGSGGG	0	FALSE	31.6	0.232	0.277	0.093088	0.124658	79.042	89
AHAVWFRHWFYSCFGGSGGG	0	FALSE	16.5	0.253	0.298	0.148207	0.132773	67.377	86.55
AHCPLSATLCNAGNGGSGGG	0	FALSE	14.8	0.175	0.247	0.723265	0.366221	64.486	64.44
AHCSDALGLSNLHSGGSGGG	0	FALSE	6.56	0.212	0.274	0.418096	0.186563	68.978	54.72
AHDDLTRWSWSMQSGGSGGG	0	FALSE	4.89	0.28	0.389	0.688595	0.174123	86.305	58.91
AHDMTINQMFGIGKGGSGGG	0	FALSE	15.8	0.205	0.203	0.137473	0.188374	68.317	68.56
AHDVFRNTSGGASNGGSGGG	0	FALSE	1.4	0.248	0.226	0.560855	0.310562	93.227	17.34
AHFASPPQMGTRSVGGSGGG	0	FALSE	15.5	0.166	0.196	0.019478	0.173242	64.466	84.51
AHFDLFVYSPPYLTGGSGGG	0	FALSE	8.1	0.4	0.419	0.247498	0.222709	69.558	30.59
AHFHGVILHESCQNGGSGGG	0	FALSE	2.5	0.255	0.372	0.9284	0.579134	43.657	31.66
AHFLSNISLWRFVDGGSGGG	0	FALSE	5.25	0.457	0.442	0.559339	0.260181	62.785	44.71
AHFNTRVALCLDIFGGSGGG	0	FALSE	28.4	0.244	0.281	0.185456	0.192147	53.531	77.94
AHFQFREMYLLPRLGGSGGG	0	FALSE	10.8	0.336	0.378	0.290489	0.21289	71.449	50.04
AHFTPPMGTPLPPVGGSGGG	0	FALSE	18.6	0.165	0.144	0.105104	0.139949	76.891	91.16
AHFWLVRWRTCWVLGGSGGG	0	FALSE	3.2	0.297	0.298	0.821302	0.176994	66.677	77.05
AHGHFWFHRGLDPSGGSGGG	0	FALSE	5.12	0.276	0.405	0.825653	0.687522	93.788	24.85
AHGIIMQWCCGDLQGGSGGG	0	FALSE	29.4	0.179	0.191	0.806271	0.263649	7.103	95
AHGPPLYSWRSFQHGGSGGG	0	FALSE	6.99	0.255	0.299	0.290671	0.160125	82.243	49.31
AHGVGSRKSYSHTHGGSGGG	0	FALSE	2.26	0.171	0.181	0.150705	0.110349	91.727	45.08
AHHGSYKLISNLLSGGSGGG	0	FALSE	0.0764	0.581	0.706	0.937612	0.783294	98.85	0.73
AHHLWSPAKNHQFNGGSGGG	0	FALSE	6.64	0.266	0.314	0.347044	0.191768	84.244	41.61
AHICHLHAIMRPHFGGSGGG	0	FALSE	17.1	0.285	0.226	0.288204	0.118239	69.718	91.67
AHIYLTFGHFTFSMGGSGGG	0	FALSE	9.42	0.288	0.387	0.498965	0.235554	65.986	59.72
AHLAPSLVSYYPTPGGSGGG	0	FALSE	2.4	0.298	0.396	0.658765	0.324474	57.953	20.75
AHLFPTFPIKCDSYGGSGGG	0	FALSE	16.7	0.229	0.264	0.17118	0.323731	61.425	73.41
AHLKLGVKVVLYSNGGSGGG	0	FALSE	3.85	0.282	0.329	0.402156	0.232713	81.843	31.25
AHLMGAQPNWLGCLGGSGGG	0	FALSE	5.76	0.257	0.345	0.360476	0.356237	49.19	83.27
AHLNRTNVTFVSICGGSGGG	0	FALSE	35.4	0.326	0.433	0.617934	0.152438	44.548	44.49
AHLPLSCFGNAVIEGGSGGG	0	FALSE	15.3	0.247	0.276	0.429555	0.313338	66.897	66.78
AHLTIISSVHRLRCGGSGGG	0	FALSE	4.78	0.322	0.338	0.698456	0.183396	71.198	81.22
AHLVFSSLLAPTRAGGSGGG	0	FALSE	3.97	0.46	0.452	0.397066	0.118574	72.799	53.8
AHLVPYHWFIARYHGGSGGG	0	FALSE	10.7	0.315	0.263	0.240864	0.10647	73.669	44.49
AHLVRGSLNPSAAGGGSGGG	0	FALSE	6.39	0.365	0.502	0.609082	0.804424	82.273	28.09
AHMFNVRLYHLLLFGGSGGG	0	FALSE	8.16	0.237	0.236	0.191206	0.102283	76.891	95
AHMLLSPLLDHSPLGGSGGG	0	FALSE	5.39	0.271	0.263	0.28933	0.483742	60.674	59.28
AHMPIVARLIFARNGGSGGG	0	FALSE	1.4	0.358	0.432	0.570472	0.18643	76.891	8.85
AHMSYSYCTEENSYGGSGGG	0	FALSE	1.34	0.304	0.4	0.897852	0.768496	37.845	12.19
AHNFQRADRTRHFLGGSGGG	0	FALSE	22.9	0.257	0.323	0.218549	0.147191	76.891	76.53
AHNSFVTTNTEYHIGGSGGG	0	FALSE	1.51	0.401	0.486	0.826292	0.523016	96.519	6.2
AHPQHVYLSFRLVKGGSGGG	0	FALSE	1.44	0.348	0.423	0.680764	0.159954	92.737	32.44
AHPRYRLVRDEAQPGGSGGG	0	FALSE	0.161	0.39	0.545	0.970326	0.774573	97.549	0.7
AHPWLSHASYTYTLGGSGGG	0	FALSE	6.05	0.305	0.371	0.351817	0.175059	78.211	39.69
AHRLMVVCQYQKHGGGSGGG	0	FALSE	4.37	0.212	0.261	0.192118	0.150741	67.787	85.76
AHRMRVHLLFMHLPGGSGGG	0	FALSE	4.48	0.307	0.448	0.619151	0.134302	76.891	45.06
AHRPQLIMLFVFHSGGSGGG	0	FALSE	1.39	0.268	0.331	0.511101	0.2289	76.891	47.17
AHRRAFKVSPVWLLGGSGGG	0	FALSE	3.19	0.455	0.405	0.444285	0.206344	88.806	22.83
AHRYGTNCRNFVPYGGSGGG	0	FALSE	6.38	0.243	0.355	0.513421	0.220287	74.34	86
AHSAMRGYSHPLFYGGSGGG	0	FALSE	17.3	0.213	0.241	0.056622	0.118797	83.804	92.18
AHSCMDKAMLCTLWGGSGGG	0	FALSE	43.7	0.224	0.2	0.343619	0.235546	40.086	95
AHSFRSLVAQPLSHGGSGGG	0	FALSE	5.47	0.573	0.518	0.429286	0.233792	84.814	16.51
AHSHFCEYLLQFLPGGSGGG	0	FALSE	2.11	0.279	0.412	0.565469	0.307849	64.066	68.68
AHSLKARWRGPLHYGGSGGG	0	FALSE	7.7	0.163	0.156	0.164172	0.129462	77.131	88.66
AHSSFGLFTAFHFTGGSGGG	0	FALSE	12.1	0.304	0.3	0.318313	0.148133	76.891	62.71
AHSSFVVVLGSHLNGGSGGG	0	FALSE	5.62	0.346	0.3	0.316153	0.150468	92.547	42.5
AHSWFMHRMHLMYNGGSGGG	0	FALSE	1.69	0.304	0.29	0.601738	0.40136	61.184	31.26
AHSWSFLFFAILVRGGSGGG	0	FALSE	10.5	0.24	0.309	0.365953	0.139261	70.418	39.4
AHTALLRWSISHLRGGSGGG	0	FALSE	8.36	0.36	0.409	0.232785	0.112528	84.214	65.58
AHTCILTEDYVNNLGGSGGG	0	FALSE	10.7	0.263	0.341	0.421411	0.369206	56.753	24.64
AHTCMLPMTPWWFMGGSGGG	0	FALSE	15.9	0.241	0.229	0.535038	0.190071	74.79	89.21
AHTFCHLFMTFLFYGGSGGG	0	FALSE	33.3	0.243	0.302	0.343049	0.102791	59.584	95
AHTRCVGVSPQCTFGGSGGG	0	FALSE	20.1	0.189	0.368	0.562372	0.291794	44.598	91.94
AHVFRPSLVIVLWHGGSGGG	0	FALSE	6.37	0.354	0.278	0.497584	0.190113	71.238	59.6
AHVFSIARRISLPFGGSGGG	0	FALSE	25.3	0.321	0.437	0.197472	0.151354	76.891	72.24
AHVGDLCLTYISDYGGSGGG	0	FALSE	8.19	0.291	0.372	0.234878	0.309349	52.011	30.8
AHVGSRLFPMYLFRGGSGGG	0	FALSE	13.8	0.271	0.205	0.318812	0.160639	73.219	68.59
AHVLATLPWHALRYGGSGGG	0	FALSE	13.5	0.3	0.305	0.190769	0.150911	74.23	82.43
AHVMSLICIVYPMCGGSGGG	0	FALSE	15.9	0.214	0.321	0.684291	0.185137	14.916	95
AHVPSKLCSSHLHHGGSGGG	0	FALSE	11.7	0.18	0.19	0.152336	0.135512	70.578	86.48
AHVSSIVFTQFDNFGGSGGG	0	FALSE	6.39	0.341	0.395	0.427954	0.462762	72.179	13.64
AHVTNYPCSSLSGLGGSGGG	0	FALSE	25.7	0.189	0.207	0.06853	0.396883	71.969	94.7
AHWASHPGYKTVNRGGSGGG	0	FALSE	15.7	0.219	0.423	0.100424	0.220444	66.907	31.59
AHYIVIMPTLDRLNGGSGGG	0	FALSE	1.18	0.473	0.438	0.820532	0.533558	76.891	24.92
AHYTLHLLRPCPAVGGSGGG	0	FALSE	3.01	0.347	0.288	0.711646	0.595281	52.961	49.18
AIACDNNYTCNTMCGGSGGG	0	FALSE	46.7	0.208	0.289	0.547796	0.616941	13.735	74.31
AIAFIVSYKESAARGGSGGG	0	FALSE	11.8	0.385	0.433	0.161531	0.268298	90.416	13
AIALLLRYHYNPLIGGSGGG	0	FALSE	5.72	0.421	0.467	0.573413	0.314872	68.968	23.88
AICMHDFCLAITYPGGSGGG	0	FALSE	0.609	0.4	0.564	0.816183	0.277267	57.663	14.59
AICNDLDVTVMLHLGGSGGG	0	FALSE	16.7	0.244	0.249	0.659106	0.269915	60.374	87.64
AICYCRLVLALIYTGGSGGG	0	FALSE	4.83	0.283	0.361	0.36894	0.099657	26.951	44.59
AIDPLAVSLSRSHNGGSGGG	0	FALSE	3.41	0.301	0.376	0.46348	0.34405	82.563	29.22
AIEIVSRDGLCRSQGGSGGG	0	FALSE	13	0.195	0.217	0.860998	0.334207	62.565	79.2
AIESVYMCFLVQRTGGSGGG	0	FALSE	0.348	0.333	0.452	0.886523	0.275682	53.451	15.94
AIFCIPVHLFGPWPGGSGGG	0	FALSE	16.6	0.201	0.2	0.131224	0.174424	76.891	70.52
AIFGIRRGKIYIYMGGSGGG	0	FALSE	1.24	0.344	0.375	0.642028	0.255636	62.975	28.47
AIFIRFRMRYRPCYGGSGGG	0	FALSE	20.4	0.278	0.272	0.091733	0.257699	62.805	58.22
AIFITSHMLLSPSTGGSGGG	0	FALSE	3.06	0.337	0.437	0.631294	0.20908	61.485	31.91
AIFLEHLRYSHFFIGGSGGG	0	FALSE	15.2	0.293	0.386	0.216511	0.159452	68.758	86.64
AIFLRRPSLPADGLGGSGGG	0	FALSE	5.25	0.33	0.359	0.648477	0.533945	60.494	68.98
AIFSRRPGSSDLGLGGSGGG	0	FALSE	20.2	0.18	0.143	0.133982	0.118356	64.576	88.75
AIFSSRSVRPFPVCGGSGGG	0	FALSE	8.29	0.329	0.323	0.560926	0.580288	43.657	34.61
AIFTCIQIPYRHSVGGSGGG	0	FALSE	4.3	0.348	0.421	0.19627	0.178205	56.603	31.34
AIFWQFWRYFTHIGGGSGGG	0	FALSE	5.95	0.315	0.352	0.693133	0.11227	67.827	48.06
AIGLVYCLHHMSDPGGSGGG	0	FALSE	1.61	0.226	0.276	0.776712	0.516319	53.601	27.59
AIGMITRTRAEYVGGGSGGG	0	FALSE	4.01	0.303	0.285	0.602246	0.266814	72.969	58.05
AIGPCSAITQRCCFGGSGGG	0	FALSE	42.1	0.149	0.164	0.353261	0.263227	2.371	95
AIGSHAWRRGSLYSGGSGGG	0	FALSE	15.4	0.206	0.237	0.076962	0.161501	91.857	78.23
AIHAHTVVFARHIRGGSGGG	0	FALSE	9.07	0.267	0.319	0.303964	0.130025	76.891	44.74
AIHTRRSSGSFIRFGGSGGG	0	FALSE	5.66	0.281	0.299	0.371501	0.184946	80.602	59.24
AIHTTSMHDHHKQDGGSGGG	0	FALSE	14.7	0.132	0.113	0.006879	0.099693	62.425	88.33
AIIGPFRLTYPNVSGGSGGG	0	FALSE	2.48	0.497	0.546	0.360879	0.457224	84.724	7.28
AIIGVYKMWKWLSYGGSGGG	0	FALSE	6.69	0.282	0.328	0.355147	0.105486	81.303	76.09
AIIPTCMLFTCSCGGGSGGG	0	FALSE	22.2	0.19	0.201	0.89047	0.148123	29.792	95
AIIVRVPWLADSCFGGSGGG	0	FALSE	1.65	0.28	0.235	0.847957	0.743088	52.971	26.13
AIKTNLPMFICWLLGGSGGG	0	FALSE	4.84	0.286	0.285	0.466145	0.125181	69.188	95
AIKYVPRRDIMTGKGGSGGG	0	FALSE	28.9	0.231	0.184	0.183131	0.170797	76.891	54.45
AILAEIWDILAKVIGGSGGG	0	FALSE	18.2	0.277	0.253	0.34122	0.338092	55.462	71.81
AILATLPAIYISPLGGSGGG	0	FALSE	9.8	0.347	0.352	0.485009	0.187	55.542	52.43
AILCGTSKRYAHLVGGSGGG	0	FALSE	3.36	0.272	0.338	0.085305	0.134665	59.704	31.07
AILFRLVWLIRLLCGGSGGG	0	FALSE	4.53	0.229	0.318	0.744074	0.1006	57.153	95
AILFVMNFSDDHMKGGSGGG	0	FALSE	21	0.462	0.427	0.554281	0.26384	67.337	38.84
AILPDVRSPYNPPAGGSGGG	0	FALSE	11.4	0.203	0.318	0.121662	0.194929	74.82	60.97
AILPYGYRLIHIDHGGSGGG	0	FALSE	0.538	0.363	0.455	0.831721	0.243304	71.679	3.12
AILRYGCRPWAMFAGGSGGG	0	FALSE	6.46	0.284	0.339	0.220382	0.14119	59.824	86.48
AILSSLSAFKCPQRGGSGGG	0	FALSE	25.6	0.344	0.382	0.156417	0.161379	43.938	84.71
AILTLCSEFTVWLAGGSGGG	0	FALSE	4.68	0.266	0.411	0.442265	0.176566	48.389	58.65
AILTTLYFLEVSADGGSGGG	0	FALSE	0.809	0.449	0.466	0.989966	0.521064	57.073	6.99
AILYRFDAANTLALGGSGGG	0	FALSE	2.23	0.614	0.698	0.927081	0.610156	65.346	15.73
AIMAPPWYVLSLDKGGSGGG	0	FALSE	1.18	0.304	0.334	0.852408	0.227756	67.827	6.27
AIMIRAFRPPWYYVGGSGGG	0	FALSE	10.1	0.383	0.373	0.458665	0.171745	55.922	46.79
AINGIFRNDLISLFGGSGGG	0	FALSE	5.64	0.439	0.476	0.796565	0.242764	73.029	52.13
AINGVCLLRHINLVGGSGGG	0	FALSE	2.93	0.266	0.406	0.531463	0.441548	76.891	63.39
AINIRVRRCFSAFEGGSGGG	0	FALSE	4.19	0.346	0.435	0.2464	0.152418	72.999	56.48
AIPFLSSAAALCCTGGSGGG	0	FALSE	11.6	0.396	0.363	0.842618	0.497011	10.484	89.44
AIPMSVSRLRFIDNGGSGGG	0	FALSE	1.09	0.359	0.416	0.509775	0.327087	72.859	4.89
AIPQLTDSRYDIHGGGSGGG	0	FALSE	9.98	0.148	0.161	0.317943	0.139747	77.891	67.12
AIPRCIIKYPSSYHGGSGGG	0	FALSE	3.53	0.31	0.405	0.140641	0.176511	71.018	48.02
AIPTIDTLTFRTSLGGSGGG	0	FALSE	11.8	0.281	0.377	0.317907	0.151256	83.393	54.34
AIPVASRVSVQTIKGGSGGG	0	FALSE	27.2	0.229	0.289	0.24104	0.141698	76.981	48.9
AIPVPLLAADKLATGGSGGG	0	FALSE	3.09	0.286	0.31	0.402467	0.210778	72.059	28.39
AIQSMENSTLHSPIGGSGGG	0	FALSE	8.29	0.33	0.336	0.087608	0.267799	72.079	80.65
AIRFRVLRCVSWFLGGSGGG	0	FALSE	11.3	0.309	0.379	0.660707	0.106577	70.618	94.65
AIRGQAPLKIIDACGGSGGG	0	FALSE	4.37	0.297	0.378	0.747395	0.296548	46.589	21.86
AIRSYELGVLWLCHGGSGGG	0	FALSE	2.91	0.199	0.263	0.601143	0.133993	39.326	95
AIRVRPCGHRTTFGGGSGGG	0	FALSE	13.9	0.127	0.123	0.122368	0.134284	73.86	95
AIRVRTAFAFIRRWGGSGGG	0	FALSE	24	0.372	0.354	0.198577	0.117124	76.891	31.15
AISCIPWILARYGFGGSGGG	0	FALSE	15	0.233	0.264	0.143855	0.16966	59.184	95
AISDCSNVFAFCSMGGSGGG	0	FALSE	3.01	0.279	0.375	0.63599	0.706851	48.079	75.81
AISERVLYAARSHMGGSGGG	0	FALSE	7.34	0.398	0.376	0.460384	0.30764	72.229	8.6
AISLASRFKVSFVQGGSGGG	0	FALSE	2.41	0.38	0.427	0.480086	0.331494	72.609	7.08
AISNPARTVKYLHVGGSGGG	0	FALSE	4.22	0.275	0.324	0.535306	0.135091	73.149	23.27
AISPYVLIARSFMIGGSGGG	0	FALSE	14.6	0.352	0.395	0.488836	0.189147	72.869	71.97
AISRLFSCDLYSTFGGSGGG	0	FALSE	28.6	0.292	0.265	0.325153	0.148083	51.02	95
AISRLLTTFDTAMFGGSGGG	0	FALSE	30.5	0.385	0.444	0.346693	0.178904	64.056	74.69
AISRWTNQISFTGVGGSGGG	0	FALSE	1.95	0.352	0.522	0.866724	0.497185	66.166	23.84
AISSDQMSRHHLTSGGSGGG	0	FALSE	10.9	0.183	0.178	0.162502	0.127572	73.019	92.55
AISVPPTILNRCKCGGSGGG	0	FALSE	27.2	0.161	0.15	0.292681	0.285712	25.61	95
AISVTRPLEHSFLSGGSGGG	0	FALSE	7.98	0.231	0.303	0.309958	0.213953	73.449	83.04
AISWDLVIRTGVFDGGSGGG	0	FALSE	9.38	0.282	0.282	0.483197	0.18402	70.808	85.86
AITFPSTSLSRSTSGGSGGG	0	FALSE	1.89	0.276	0.374	0.482231	0.164929	57.053	54.53
AITLFPRWVYIARTGGSGGG	0	FALSE	1.92	0.304	0.348	0.734056	0.118567	70.278	13.54
AITLHPMLFRLVAFGGSGGG	0	FALSE	9.51	0.28	0.286	0.343023	0.116233	76.891	79.16
AITRVCLATFLPFRGGSGGG	0	FALSE	11.4	0.304	0.368	0.086737	0.142878	76.891	66.38
AITSIHRELVRHPFGGSGGG	0	FALSE	9.64	0.219	0.249	0.23674	0.147647	76.891	79.92
AITSLHVPSSFIIKGGSGGG	0	FALSE	9.56	0.327	0.344	0.287637	0.324591	79.622	60.28
AIVCRGLGLLPTHSGGSGGG	0	FALSE	1.04	0.275	0.3	0.665888	0.195627	71.989	32.15
AIVFGSSILYSCSRGGSGGG	0	FALSE	4.83	0.301	0.422	0.347857	0.157044	48.449	45.54
AIVLELGSTDSYRRGGSGGG	0	FALSE	11	0.313	0.418	0.492401	0.393175	56.753	76.44
AIVNAAFTKHNQVGGGSGGG	0	FALSE	7.73	0.221	0.243	0.225627	0.187671	81.813	46.88
AIVPNKTRSMFVYQGGSGGG	0	FALSE	3.65	0.354	0.415	0.597376	0.299778	66.927	30.71
AIVRGLLCVKLVQSGGSGGG	0	FALSE	9.18	0.238	0.307	0.497249	0.119346	68.077	83.2
AIVRMCYFPRVFWLGGSGGG	0	FALSE	4.34	0.273	0.281	0.288298	0.131141	71.459	95
AIVYFTPRHWLSIRGGSGGG	0	FALSE	5.46	0.305	0.323	0.413128	0.163363	66.196	38.87
AIWSVPQSHCARSWGGSGGG	0	FALSE	24.1	0.214	0.2	0.414258	0.186479	55.592	91.56
AIYETSRRLYYGHDGGSGGG	0	FALSE	1.94	0.235	0.3	0.717488	0.184701	54.212	29.05
AIYFRFMCDCRHDRGGSGGG	0	FALSE	9.9	0.319	0.364	0.944171	0.682004	35.254	41.11
AIYFVRGMQVSAWFGGSGGG	0	FALSE	11.2	0.376	0.4	0.602147	0.197264	58.643	88.26
AIYSTDFLLCPAVTGGSGGG	0	FALSE	0.395	0.363	0.445	0.880456	0.589772	41.116	17.02
AIYTSMGNGGVLNFGGSGGG	0	FALSE	3.44	0.306	0.292	0.553797	0.36202	60.024	78.17
AKCGMWWSLIDSPLGGSGGG	0	FALSE	0.668	0.453	0.389	0.929827	0.708028	63.275	8.56
AKCHNVTRTWCLFHGGSGGG	0	FALSE	8.87	0.204	0.272	0.537094	0.12626	67.687	94.68
AKCPPGKYNLPKLNGGSGGG	0	FALSE	11.6	0.13	0.131	0.107328	0.200305	78.241	55.34
AKDFKKVGTGTNDSGGSGGG	0	FALSE	2	0.256	0.361	0.594328	0.309213	96.409	19.45
AKDWASFMTFAHHLGGSGGG	0	FALSE	14.2	0.337	0.397	0.332937	0.151797	71.329	58.39
AKELVILPRADSYYGGSGGG	0	FALSE	36.4	0.282	0.27	0.089183	0.206245	82.083	52.84
AKGAVPCRSMHELIGGSGGG	0	FALSE	18.3	0.193	0.195	0.093302	0.153709	58.994	95
AKGGVLTYLYELHTGGSGGG	0	FALSE	3.19	0.283	0.335	0.653865	0.166337	55.732	41.91
AKHVPSTLRRREVHGGSGGG	0	FALSE	12.3	0.162	0.145	0.023173	0.129277	76.891	82.27
AKIVTYLFGLPSQVGGSGGG	0	FALSE	6.32	0.378	0.424	0.471728	0.665785	68.147	16.26
AKKGHYRGGSRLRFGGSGGG	0	FALSE	11.1	0.224	0.318	0.155675	0.135943	98.519	81.31
AKKGPVIWIAATSLGGSGGG	0	FALSE	0.0492	0.391	0.354	0.853948	0.496291	97.199	3.25
AKKQVHVWYVHYWFGGSGGG	0	FALSE	10.6	0.221	0.25	0.059664	0.085409	84.634	95
AKKWGIVWLVLCIGGGSGGG	0	FALSE	8.21	0.188	0.218	0.743963	0.091472	47.639	94.7
AKLCIRSLLLVLLHGGSGGG	0	FALSE	3.4	0.225	0.303	0.214473	0.085277	76.891	77.22
AKLFGSPNLSRGYLGGSGGG	0	FALSE	22.3	0.326	0.386	0.196977	0.208972	80.752	85.46
AKLSMYPASDTRSFGGSGGG	0	FALSE	37.9	0.322	0.311	0.61376	0.449416	69.438	19.63
AKLTVLRAYILTVFGGSGGG	0	FALSE	12.6	0.28	0.318	0.108654	0.092978	70.828	75
AKMFLSCLCHVRNGGGSGGG	0	FALSE	20.3	0.216	0.281	0.773444	0.160058	41.737	94.81
AKMLSLLRLTSLWGGGSGGG	0	FALSE	1.6	0.305	0.329	0.440231	0.253179	70.148	88.52
AKMSMHSSKRLSYLGGSGGG	0	FALSE	8.69	0.288	0.239	0.32836	0.106087	90.246	84.16
AKMYGFLVPMIFLVGGSGGG	0	FALSE	3.85	0.287	0.359	0.494997	0.180492	73.509	91.75
AKNHGLLIHVFPCYGGSGGG	0	FALSE	20	0.215	0.203	0.20088	0.152157	58.934	79.82
AKNSLRSVCFQQSYGGSGGG	0	FALSE	20.3	0.279	0.478	0.513471	0.211227	71.749	62.34
AKNSPLVITSGYRSGGSGGG	0	FALSE	3.35	0.266	0.282	0.264269	0.295838	84.854	24.19
AKQPRLSWRNVAPGGGSGGG	0	FALSE	6.22	0.22	0.245	0.438785	0.196792	92.597	25.92
AKRNVIAPFGLWLLGGSGGG	0	FALSE	4.67	0.237	0.212	0.236373	0.121052	76.891	95
AKRVASKPFIGMRCGGSGGG	0	FALSE	1.82	0.24	0.265	0.686505	0.437756	51.591	27
AKSLMHSKSCQLQIGGSGGG	0	FALSE	24.8	0.266	0.2	0.906301	0.158586	63.355	92.42
AKSMYDSAMEWDLSGGSGGG	0	FALSE	4.94	0.252	0.324	0.684898	0.286519	56.893	29.19
AKSPILLRCSKFGCGGSGGG	0	FALSE	15.9	0.176	0.153	0.281645	0.18376	55.462	95
AKSSCVSKCIILVYGGSGGG	0	FALSE	19.7	0.195	0.243	0.102016	0.129543	47.069	91.18
AKSTTIRASFFPFCGGSGGG	0	FALSE	25.3	0.259	0.389	0.108568	0.153859	56.783	89.54
AKVCLILWASISHIGGSGGG	0	FALSE	4.45	0.323	0.39	0.43274	0.116665	76.891	55.48
AKVRLVRRTISTYIGGSGGG	0	FALSE	7.38	0.399	0.392	0.354041	0.097687	87.905	68.16
AKVTMHLGLLIYCLGGSGGG	0	FALSE	3.36	0.206	0.196	0.447374	0.139147	46.509	95
AKVYSLVWTSVPLKGGSGGG	0	FALSE	4.1	0.421	0.461	0.789684	0.163119	79.372	53.92
AKYLVALPYPRVLQGGSGGG	0	FALSE	9.85	0.446	0.435	0.096626	0.190318	56.943	71.85
AKYRVGIDSYTHFYGGSGGG	0	FALSE	21.1	0.353	0.495	0.085427	0.151434	71.228	46.23
AKYVYISPIHHLFCGGSGGG	0	FALSE	9	0.493	0.504	0.475295	0.272352	63.695	64.45
ALAARARYNRGFIVGGSGGG	0	FALSE	7.35	0.298	0.408	0.344505	0.251346	71.869	43.95
ALAAVLPPHPCTPIGGSGGG	0	FALSE	22.3	0.193	0.259	0.137415	0.135467	76.891	95
ALACLVMGHFTSHDGGSGGG	0	FALSE	17.2	0.233	0.349	0.275529	0.129248	72.369	53.03
ALADPVRGFFWPILGGSGGG	0	FALSE	11.2	0.242	0.213	0.184632	0.194365	76.891	52.49
ALAFLSTPHVVFLAGGSGGG	0	FALSE	3.74	0.408	0.544	0.421857	0.203907	69.828	55.87
ALAFRFGVAYSFSTGGSGGG	0	FALSE	4.45	0.455	0.613	0.356328	0.161506	78.101	31.37
ALAFYPVPPDHDYSGGSGGG	0	FALSE	16.8	0.3	0.334	0.301178	0.201491	61.465	25.03
ALAGALRSVSKFVSGGSGGG	0	FALSE	5.22	0.283	0.294	0.24125	0.24535	83.743	46.44
ALAGCMTNGWFCVHGGSGGG	0	FALSE	7.29	0.209	0.221	0.801136	0.15857	52.361	59.54
ALAGIGFVRALSRSGGSGGG	0	FALSE	2.1	0.447	0.55	0.677507	0.515243	86.855	3.07
ALAIPQKLWVNGFSGGSGGG	0	FALSE	6.87	0.229	0.336	0.166509	0.144133	70.278	51.39
ALAKAGAMSSSWLTGGSGGG	0	FALSE	17.8	0.296	0.329	0.388564	0.238331	65.696	95
ALALRMPKMRVFQYGGSGGG	0	FALSE	3.84	0.263	0.248	0.271647	0.218239	70.488	76.5
ALAMLLFKVSSVSSGGSGGG	0	FALSE	1.22	0.447	0.503	0.899036	0.537199	74.76	13.44
ALANQSFTLVPNPNGGSGGG	0	FALSE	0.17	0.478	0.605	0.981228	0.82284	71.989	0.35
ALAQVTHAHCEYLKGGSGGG	0	FALSE	11.7	0.196	0.217	0.419035	0.301537	52.041	92.15
ALARIVCSVVIRCVGGSGGG	0	FALSE	5.72	0.247	0.27	0.508222	0.188511	65.156	78.79
ALARLFSCRLSHPLGGSGGG	0	FALSE	12	0.325	0.304	0.41398	0.131635	70.208	85.3
ALASLVMLKYFPDNGGSGGG	0	FALSE	0.989	0.323	0.352	0.743402	0.627746	71.499	9.01
ALASVKHAHGVSLVGGSGGG	0	FALSE	20.5	0.257	0.277	0.124131	0.111667	81.453	69.33
ALATPSAPCRTPHGGGSGGG	0	FALSE	19	0.122	0.122	0.013703	0.137416	59.734	95
ALATRAGLNFGTTVGGSGGG	0	FALSE	8.02	0.219	0.254	0.35561	0.195781	63.836	26.84
ALAWFRHSVCNYSSGGSGGG	0	FALSE	21.9	0.369	0.536	0.967647	0.450714	62.635	37.01
ALAWLALVANVIMVGGSGGG	0	FALSE	20.7	0.295	0.3	0.756204	0.19157	53.832	78.79
ALCAFLRVNGGPCSGGSGGG	0	FALSE	15.1	0.329	0.333	0.760074	0.241639	72.979	74.24
ALCARHWEILSKFLGGSGGG	0	FALSE	18.2	0.241	0.206	0.071698	0.129215	72.039	46.89
ALCASMGGAALDFSGGSGGG	0	FALSE	9.15	0.215	0.189	0.034162	0.131267	68.477	82.12
ALCCQVCSLKRMYLGGSGGG	0	FALSE	6.76	0.224	0.306	0.360718	0.149058	64.806	95
ALCDRVPKHLCVSPGGSGGG	0	FALSE	9.19	0.156	0.205	0.396169	0.224706	64.136	88.06
ALCGDLSAYHPTHMGGSGGG	0	FALSE	14.6	0.254	0.356	0.388342	0.37102	58.743	59.17
ALCIDIMPMTPLLPGGSGGG	0	FALSE	14.5	0.328	0.34	0.578483	0.291554	76.891	82.94
ALCLKKVRVPTTTCGGSGGG	0	FALSE	14.4	0.257	0.404	0.56175	0.196562	32.803	73.98
ALCLKTVPCLSHYHGGSGGG	0	FALSE	21.6	0.242	0.259	0.546321	0.284228	54.582	95
ALCNSLWLIVPSEYGGSGGG	0	FALSE	1.04	0.343	0.354	0.715817	0.799591	63.185	5.29
ALCPYTSMTHLDHHGGSGGG	0	FALSE	20.3	0.259	0.313	0.340908	0.171937	61.365	68.93
ALCRLLVTSMYMGAGGSGGG	0	FALSE	28.5	0.328	0.348	0.498914	0.151623	70.808	79.65
ALCRPSVLSLSLYAGGSGGG	0	FALSE	25.5	0.281	0.311	0.155939	0.148866	69.458	84.92
ALCRRIALPYRDSLGGSGGG	0	FALSE	14.2	0.246	0.295	0.08218	0.23375	60.574	68.68
ALCRTCSPYMVRLDGGSGGG	0	FALSE	6.52	0.325	0.376	0.747924	0.278051	47.739	61.76
ALCSCCLICRFSALGGSGGG	0	FALSE	8.53	0.264	0.299	0.632508	0.144642	76.891	86.5
ALCSDHRLPAFPNSGGSGGG	0	FALSE	9.2	0.201	0.295	0.304178	0.188006	72.389	84.65
ALCSGLLISVSFDIGGSGGG	0	FALSE	16.2	0.272	0.344	0.342503	0.213105	66.457	51.76
ALCSTSFMYVLPSVGGSGGG	0	FALSE	2.68	0.348	0.425	0.864393	0.241608	67.867	14.89
ALCSVAFANLLCGRGGSGGG	0	FALSE	10.4	0.235	0.307	0.612253	0.221167	73.279	70.25
ALCTFWRAGNVALGGGSGGG	0	FALSE	1.79	0.383	0.378	0.756325	0.629728	68.327	34.05
ALCWGFSLNDSCLSGGSGGG	0	FALSE	3.71	0.406	0.4	0.837554	0.816455	44.818	59.01
ALCWHPRVNWSMVNGGSGGG	0	FALSE	6.63	0.276	0.339	0.770348	0.273811	56.973	31.5
ALCWIINPLYLVNSGGSGGG	0	FALSE	2.21	0.353	0.449	0.518453	0.220047	56.673	17.92
ALCWLPPLTRLFPAGGSGGG	0	FALSE	8.29	0.273	0.272	0.539487	0.166487	72.099	58.61
ALCYGRLRMRNNLVGGSGGG	0	FALSE	8.3	0.366	0.417	0.518429	0.380772	60.504	38.71
ALCYVAQCANIIDFGGSGGG	0	FALSE	36.6	0.45	0.429	0.634625	0.285776	33.874	72
ALDCRWAMDCMHFKGGSGGG	0	FALSE	47.3	0.271	0.311	0.446225	0.232059	39.596	95
ALDEFVGLEYCCLPGGSGGG	0	FALSE	2.71	0.219	0.239	0.596845	0.292248	8.834	78.01
ALDESSVYLGLFFSGGSGGG	0	FALSE	6.39	0.218	0.242	0.306444	0.434819	64.116	95
ALDGCSGLRNDLSEGGSGGG	0	FALSE	0.467	0.23	0.355	0.77659	0.811348	47.929	11.7
ALDLKFPVFSLTNVGGSGGG	0	FALSE	0.184	0.336	0.346	0.867898	0.351421	76.891	15.75
ALDNTRQPKSFPRDGGSGGG	0	FALSE	2.58	0.119	0.117	0.357292	0.20626	74.82	92.07
ALDPVVRLNSLRVIGGSGGG	0	FALSE	3.89	0.405	0.368	0.56813	0.291884	76.891	32.82
ALDQLQRTMMEALRGGSGGG	0	FALSE	29.6	0.281	0.34	0.173261	0.297816	68.878	68.04
ALDQLSWSLVIITNGGSGGG	0	FALSE	0.755	0.304	0.348	0.709737	0.234421	65.266	8.27
ALDRWHLATTCLLVGGSGGG	0	FALSE	2.22	0.367	0.35	0.966705	0.431924	54.022	92.39
ALEDRVRSFKAVYSGGSGGG	0	FALSE	2.42	0.445	0.443	0.314077	0.371464	83.743	6.06
ALELNEGYLEYLVLGGSGGG	0	FALSE	2.84	0.298	0.303	0.73435	0.201587	44.908	54.43
ALELYRGMCHRNRAGGSGGG	0	FALSE	28.5	0.274	0.404	0.342431	0.159376	57.933	88.87
ALESGVKDPIFSCHGGSGGG	0	FALSE	3.4	0.164	0.189	0.261314	0.189003	39.266	75.05
ALESRQTSHRPFTFGGSGGG	0	FALSE	9.12	0.162	0.223	0.26794	0.138811	74.11	95
ALEWFLLMRPYSKKGGSGGG	0	FALSE	6.56	0.388	0.539	0.463553	0.168712	63.966	62.93
ALFAKRSSWLSQFHGGSGGG	0	FALSE	11.6	0.302	0.344	0.103498	0.141152	70.398	71.81
ALFAVLHSSYFRPIGGSGGG	0	FALSE	6.05	0.416	0.45	0.760549	0.295005	71.128	41.85
ALFCRLQPWTILYFGGSGGG	0	FALSE	17.9	0.372	0.288	0.10253	0.138009	60.394	89.42
ALFDIRPSHLRPSFGGSGGG	0	FALSE	7.2	0.261	0.28	0.065542	0.164373	76.891	70.09
ALFGLHALLRKYRYGGSGGG	0	FALSE	2.92	0.297	0.276	0.366762	0.291765	71.329	89.33
ALFLLHPGAMRIDHGGSGGG	0	FALSE	0.916	0.38	0.328	0.570586	0.175375	63.816	14.97
ALFNHSMNWASIQSGGSGGG	0	FALSE	2.96	0.424	0.459	0.784741	0.362362	65.156	14.8
ALFPTPASVPQLSWGGSGGG	0	FALSE	9.97	0.206	0.264	0.279752	0.148312	70.028	95
ALFQSAETGPSPYIGGSGGG	0	FALSE	1.04	0.415	0.495	0.618763	0.420375	53.611	28.38
ALFRSRFITSCKDFGGSGGG	0	FALSE	12.1	0.323	0.431	0.144691	0.42164	61.705	28.85
ALFRVFLVLYRLYIGGSGGG	0	FALSE	9.64	0.278	0.359	0.337068	0.103859	71.038	86.48
ALFSHILPLCSYVYGGSGGG	0	FALSE	26.1	0.406	0.544	0.680265	0.283399	63.275	92.61
ALFSHPCYLCRCWIGGSGGG	0	FALSE	20.9	0.178	0.238	0.363372	0.245045	8.113	95
ALFSIFRVLNCAFFGGSGGG	0	FALSE	13.3	0.297	0.343	0.869339	0.183743	76.891	95
ALFSSQCWRTFRYFGGSGGG	0	FALSE	2.86	0.294	0.375	0.122391	0.160939	48.509	60.68
ALFTAGPNHYILIWGGSGGG	0	FALSE	6.3	0.403	0.487	0.413128	0.194604	53.651	42.45
ALFTIPIFTRTSWLGGSGGG	0	FALSE	17.2	0.292	0.275	0.082211	0.179307	74.38	72.8
ALFTTCSVQRVHSLGGSGGG	0	FALSE	7.07	0.323	0.421	0.749835	0.416437	62.175	57.41
ALFVIYCRIYRFKCGGSGGG	0	FALSE	4.35	0.253	0.378	0.270027	0.282071	28.491	92.26
ALFVPPTFISMFHFGGSGGG	0	FALSE	2.55	0.284	0.36	0.441989	0.208483	76.891	41.14
ALFWPLLHLIPPWNGGSGGG	0	FALSE	18.9	0.314	0.271	0.108597	0.159604	76.891	40.36
ALFYHFRVVSHNNIGGSGGG	0	FALSE	3.11	0.43	0.621	0.630553	0.355807	68.497	20.47
ALGAMSDGSVYRGKGGSGGG	0	FALSE	13.4	0.191	0.25	0.109274	0.134104	74.11	77.11
ALGCLSCQFKLCPHGGSGGG	0	FALSE	6.59	0.186	0.29	0.431085	0.20201	61.455	85.67
ALGCPTGKLESSTFGGSGGG	0	FALSE	15.6	0.155	0.249	0.017954	0.169817	65.916	90.27
ALGFLRNPRHLTSGGGSGGG	0	FALSE	9.34	0.349	0.326	0.281006	0.213295	74.34	80.29
ALGFLWCENSFQLVGGSGGG	0	FALSE	3.09	0.389	0.493	0.766681	0.346126	63.936	51.09
ALGFPGSSFHRLTRGGSGGG	0	FALSE	8.54	0.229	0.275	0.214021	0.135043	74.74	44.85
ALGFSFRRYVGRSAGGSGGG	0	FALSE	11	0.315	0.337	0.134987	0.131742	84.994	41.07
ALGGDVSFTLDASFGGSGGG	0	FALSE	0.155	0.486	0.579	0.92599	0.762989	79.832	1.96
ALGHLHERMKSKWHGGSGGG	0	FALSE	22.1	0.142	0.169	0.02016	0.126195	86.925	95
ALGIAFPNVHKPFPGGSGGG	0	FALSE	8.19	0.233	0.232	0.003754	0.154941	76.891	87.99
ALGIRHIIHSTRMNGGSGGG	0	FALSE	14.1	0.301	0.314	0.301847	0.185584	78.762	44.55
ALGKICFLSKEDLFGGSGGG	0	FALSE	20	0.244	0.287	0.306776	0.303085	64.546	35.2
ALGLALERVVLDQWGGSGGG	0	FALSE	3.76	0.289	0.363	0.396922	0.204996	67.917	62.86
ALGLLRSVRHGCNLGGSGGG	0	FALSE	11.1	0.296	0.378	0.487218	0.337267	74.87	71.02
[truncated: 2,004 more rows]

## Sheet: Fig7
Peptide	9mer YD-trained Predicted Value	13mer YD-trained Predicted Value	NetMHCII 2.3 Predicted IC50 (nM)	NeonMHC2 Predicted Rank (%)	MS-trained Predicted Value	NetMHCIIpan 3.2 Predicted IC50 (nM)	Predicted Rank (%) MARIA	NetMHCIIpan 4.0 EL Predicted Rank (%)	NetMHCIIpan 4.0 BA Predicted Rank (%)	Measured IC50 (nM)
[truncated: 55 more rows]

[truncated: 19 more sheets: SuppFig1B, SuppFig1C, SuppFig2A, SuppFig2C, SuppFig2D, SuppFig3A, SuppFig3B, SuppFig4B, SuppFig5A, SuppFig5B, SuppFig5E, SuppFig6A, SuppFig6B, SuppFig6C, SuppFig8A, SuppFig8B, SuppFig8C, SuppFig9C, SuppFig10]
